# Supplementary material for: PPM1D mutations are oncogenic drivers of de novo diffuse midline glioma formation
Source: Nat Commun. 2022 Feb 1;13:604. doi: 10.1038/s41467-022-28198-8 (PMC8807747; doi:10.1038/s41467-022-28198-8)
Supplement: Supplementary file 4 — Supplementary Data 1 [file 41467_2022_28198_MOESM4_ESM.xls]

## Sheet: IUE_DMG
Genes with expression Z-score > 2 in IUE brainstem tumor with sgPpm1dtr_exon6 + H3.3 K27M + PDGFRA D842V (n=3)
MGI.symbol	HGNC.symbol	Ppm1dtr.tumors.Average.Zscore
Abat	ABAT	2.97084
Abca2	ABCA2	2.0933
Aco2	ACO2	2.81258
Acsbg1	ACSBG1	2.30902
Actb	ACTB	12.5231
Ahcyl1	AHCYL1	2.52823
Aldoa	ALDOA	5.833
Aldoc	ALDOC	11.3159
Ank2	ANK2	5.18432
Aplp1	APLP1	5.42897
Aplp2	APLP2	4.27374
Apod	APOD	2.61763
Apoe	APOE	35.7857
App	APP	9.83293
Aqp4	AQP4	19.1417
Arf3	ARF3	2.16105
Arhgdia	ARHGDIA	2.01325
Bcas1	BCAS1	3.49327
Bsg	BSG	2.42146
Car2	CA2	2.55925
Cadm4	CADM4	2.40955
Calm1	CALM1	9.48448
Calm2	CALM2	3.09
Calm3	CALM3	5.6461
Calr	CALR	4.81253
Canx	CANX	4.03356
Ccnd2	CCND2	3.14644
Cd81	CD81	5.1203
Cdc42	CDC42	2.00675
Cfl1	CFL1	5.13375
Chd4	CHD4	2.10461
Chgb	CHGB	3.3499
Chl1	CHL1	3.34256
Chst2	CHST2	2.95957
Ckb	CKB	5.77361
Cldn11	CLDN11	3.03696
Clic4	CLIC4	2.12067
Clip3	CLIP3	3.7489
Clstn1	CLSTN1	3.86748
Cltc	CLTC	4.1868
Clu	CLU	9.11995
Cnn3	CNN3	3.96721
Cnp	CNP	5.06164
Cntn1	CNTN1	3.55495
Cpe	CPE	10.1212
Cplx1	CPLX1	4.13888
Cplx2	CPLX2	2.15958
Cst3	CST3	11.5564
Ctnnb1	CTNNB1	3.05193
Ctsb	CTSB	7.44096
Ctsd	CTSD	8.33841
Ctss	CTSS	3.94936
Cyfip2	CYFIP2	2.75319
Dbi	DBI	2.88837
Ddx5	DDX5	2.33252
Disp2	DISP2	2.05504
Dnm1	DNM1	3.58747
Dst	DST	4.37157
Dynll2	DYNLL2	3.60432
Ednrb	EDNRB	2.83838
Eef2	EEF2	8.45854
Elovl5	ELOVL5	2.18061
Eno2	ENO2	3.11337
Enpp2	ENPP2	2.55278
Fabp7	FABP7	2.61189
Fads1	FADS1	2.72599
Faim2	FAIM2	2.27532
Fn1	FN1	2.70526
Fth1	FTH1	17.3867
Gabarapl1	GABARAPL1	2.025
Gabbr1	GABBR1	2.58553
Gbp2	GBP2	2.34323
Gbp4	GBP6	3.65402
Gdi1	GDI1	2.69087
Gfap	GFAP	50.3795
Ghitm	GHITM	2.56952
Glul	GLUL	6.66205
Gnai2	GNAI2	3.12609
Gnao1	GNAO1	2.48765
Gnas	GNAS	12.1813
Gnb1	GNB1	3.41553
Gpi1	GPI	2.0354
Gprasp1	GPRASP1	2.44168
Hexb	HEXB	2.36492
Hmgcs1	HMGCS1	2.68475
Hnrnpu	HNRNPU	2.89508
Hspa5	HSPA5	3.05505
Hspa8	HSPA8	3.05648
Igfbp3	IGFBP3	2.55629
Igfbp5	IGFBP5	13.4971
Iqsec1	IQSEC1	2.10451
Igtp	IRGM	2.0422
Irgm1	IRGM	2.68721
Kcna1	KCNA1	2.02265
Kcna2	KCNA2	2.77274
Kcnc3	KCNC3	2.1816
Kcnj10	KCNJ10	11.6081
2610507B11Rik	KIAA0100	2.4786
Klc1	KLC1	2.59973
Lamp1	LAMP1	5.55884
Lars2	LARS2	2.39283
Ldhb	LDHB	2.06962
Lgmn	LGMN	2.30047
Lrp1	LRP1	3.72087
Lsamp	LSAMP	2.35154
Macf1	MACF1	2.47461
Mag	MAG	3.19166
Maged1	MAGED1	2.21014
Mal	MAL	2.56003
Map2	MAP2	4.45345
Map4	MAP4	4.7754
Marcks	MARCKS	2.9013
Mbp	MBP	45.5783
Mdh1	MDH1	3.00409
Mlc1	MLC1	2.25112
Mlf2	MLF2	2.00231
Mobp	MOBP	11.8515
Mt1	MT1A	3.02917
Mt1	MT1B	3.02917
Mt1	MT1E	3.02917
Mt1	MT1F	3.02917
Mt1	MT1G	3.02917
Mt1	MT1H	3.02917
Mt1	MT1HL1	3.02917
Mt1	MT1M	3.02917
Mt1	MT1X	3.02917
Mt1	MT2A	3.02917
Nacc2	NACC2	2.19304
Ncam1	NCAM1	2.85845
Ncan	NCAN	2.19546
Ncdn	NCDN	2.18187
Ncl	NCL	2.84602
Ndrg2	NDRG2	4.26521
Ndrg4	NDRG4	5.36945
Nedd4	NEDD4	4.28294
Nefh	NEFH	4.33179
Nefl	NEFL	5.16809
Nfasc	NFASC	5.47348
Nfix	NFIX	2.00993
Nrcam	NRCAM	2.57607
Nsf	NSF	3.07212
Ntrk2	NTRK2	5.63566
Ogdh	OGDH	2.18669
Pdgfra	PDGFRA	3.86188
Pdia3	PDIA3	2.85108
Pfkm	PFKM	2.22671
Pfn2	PFN2	2.2401
Pja2	PJA2	2.19188
Pkm	PKM	6.63803
Plat	PLAT	2.03984
Plekhb1	PLEKHB1	3.97781
Plp1	PLP1	38.2998
Prdx6	PRDX6	4.93788
Prnp	PRNP	4.88012
Psap	PSAP	10.9659
Ptn	PTN	7.75858
Ptprz1	PTPRZ1	3.08035
Purb	PURB	2.00934
Qk	QKI	5.62814
Rac1	RAC1	2.44458
Rtn1	RTN1	2.56126
Rtn3	RTN3	5.80263
Rtn4	RTN4	4.43607
Scarb2	SCARB2	2.04552
Scd2	SCD	18.9406
Scg3	SCG3	4.43765
Sdc3	SDC3	5.27094
Sdha	SDHA	2.1445
Serinc1	SERINC1	4.25354
Serinc3	SERINC3	2.02554
Serpine2	SERPINE2	2.72097
Snap25	SNAP25	11.8279
Sorl1	SORL1	2.13447
Spag9	SPAG9	2.26879
Sparc	SPARC	10.4107
Sparcl1	SPARCL1	22.8456
Spock2	SPOCK2	3.49955
Sptan1	SPTAN1	4.66195
Sptbn1	SPTBN1	5.62304
Srrm2	SRRM2	2.1286
Stat1	STAT1	2.66532
Stxbp1	STXBP1	4.05836
Syp	SYP	3.81453
Syt11	SYT11	5.08075
Syt2	SYT2	2.34999
Tcf25	TCF25	2.54909
Trf	TF	8.38801
Thy1	THY1	3.00895
Timp2	TIMP2	2.65947
Timp3	TIMP3	2.04799
Tmbim6	TMBIM6	3.57258
Tmod2	TMOD2	2.56773
Tpi1	TPI1	2.06674
Tspan3	TSPAN3	2.01401
Tspan7	TSPAN7	2.11191
Tspyl4	TSPYL4	2.29984
Ttc3	TTC3	4.01607
Tubb5	TUBB	3.10146
Uba1	UBA1	2.30018
Vamp1	VAMP1	3.09177
Vdac1	VDAC1	2.45896
Vim	VIM	6.99559
Vsnl1	VSNL1	2.25927
Wnk1	WNK1	3.29869
Ywhab	YWHAB	2.55893
Ywhae	YWHAE	6.24844
Ywhag	YWHAG	4.93362
Ywhaz	YWHAZ	2.1104
Zwint	ZWINT	3.32798

## Sheet: Human_DMG
Genes with expression Z-score > 2 in PPM1D mutant human DMG (n=7)
HGNC.symbol	MGI.symbol	PPM1Dtr.tumors.Average.Zscore
AAMP	Aamp	2.08847
ABAT	Abat	2.31705
ABCA1	Abca1	2.14836
ABCA2	Abca2	2.3561
ABCA3	Abca3	2.21315
ABCC5	Abcc5	2.05938
ABCF1	Abcf1	2.09966
ABHD2	Abhd2	2.25983
ABI2	Abi2	2.35084
ABL1	Abl1	2.08808
ABLIM1	Ablim1	2.32998
ABR	Abr	2.38135
ACACA	Acaca	2.12897
ACADVL	Acadvl	2.36599
ACAP3	Acap3	2.14076
ACIN1	Acin1	2.27048
ACLY	Acly	2.44069
ACOX1	Acox1	2.06752
ACSL3	Acsl3	2.07321
ACTB	Actb	3.54597
ACTG1	Actg1	3.61233
ACTN1	Actn1	2.1879
ACTR2	Actr2	2.45785
ACTR3	Actr3	2.30848
ADAM10	Adam10	2.01199
ADAR	Adar	2.61749
ADD1	Add1	2.50081
ADD2	Add2	2.1314
ADD3	Add3	2.32621
ADH5	Adh5	2.10043
ADIPOR1	Adipor1	2.00286
ADIPOR2	Adipor2	2.0663
ADNP	Adnp	2.30119
AEBP1	Aebp1	2.48795
AFF4	Aff4	2.28784
AGAP1	Agap1	2.0415
AGAP3	Agap3	2.02817
AGFG1	Agfg1	2.05403
AGPAT1	Agpat1	2.10847
AGPAT3	Agpat3	2.00247
AGPAT5	Agpat5	2.09769
AGRN	Agrn	2.34674
AGT	Agt	2.60411
AHCY	Gm4737	2.02981
AHCY	Ahcy	2.02981
AHCYL1	Ahcyl1	2.68708
AHNAK	Ahnak	2.51457
AHSA1	Ahsa1	2.02404
AKAP11	Akap11	2.14495
AKAP12	Akap12	2.23445
AKAP13	Akap13	2.0093
AKT1	Akt1	2.07432
AKT2	Akt2	2.26306
AKT3	Akt3	2.11649
ALCAM	Alcam	2.32407
ALDH2	Aldh2	2.01313
ALDOA	Aldoart2	2.86672
ALDOA	Aldoart1	2.86672
ALDOA	Aldoa	2.86672
ALDOC	Aldoc	2.32537
AMD1	Amd2	2.03075
AMD1	Amd1	2.03075
AMFR	Amfr	2.12414
ANAPC5	Anapc5	2.12276
ANK2	Ank2	2.30494
ANKFY1	Ankfy1	2.10155
ANKHD1	Ankhd1	2.13603
ANKIB1	Ankib1	2.09459
ANKRD10	Ankrd10	2.16931
ANKRD11	Ankrd11	2.01111
ANKRD17	Ankrd17	2.21826
ANTXR1	Antxr1	2.32222
ANXA5	Anxa5	2.55063
ANXA6	Anxa6	2.38855
APBA2	Apba2	2.14357
APBB1	Apbb1	2.10642
APBB2	Apbb2	2.17456
APC	Apc	2.23668
APC2	Apc2	2.29485
APCDD1	Apcdd1	2.15416
APEX1	Apex1	2.18593
APLP1	Aplp1	2.01601
APLP2	Aplp2	2.70247
APMAP	Apmap	2.22925
APOE	Apoe	2.9218
APP	App	2.99784
AQP1	Aqp1	2.2268
AQP4	Aqp4	2.80251
ARAP1	Arap1	2.08121
ARCN1	Arcn1	2.20719
ARF1	Arf1	2.5849
ARF3	Arf3	2.41934
ARF4	Arf4	2.25014
ARFGAP1	Arfgap1	2.14476
ARFGAP2	Arfgap2	2.02886
ARGLU1	Arglu1	2.17129
ARHGAP1	Arhgap1	2.04845
ARHGAP21	Arhgap21	2.34597
ARHGAP31	Arhgap31	2.10363
ARHGAP32	Arhgap32	2.0213
ARHGAP35	Arhgap35	2.29821
ARHGAP5	Arhgap5	2.28601
ARHGDIA	Arhgdia	2.16794
ARHGEF1	Arhgef1	2.00055
ARHGEF11	Arhgef11	2.07393
ARHGEF12	Arhgef12	2.31177
ARHGEF17	Arhgef17	2.18215
ARHGEF2	Arhgef2	2.19384
ARHGEF40	Arhgef40	2.10021
ARHGEF6	Arhgef6	2.16287
ARHGEF7	Arhgef7	2.20514
ARL10	Arl10	2.00056
ARMCX3	Armcx3	2.16104
ARNT2	Arnt2	2.26842
ARPC2	Arpc2	2.3119
ARPC3	Arpc3	2.12048
ARPC4	Arpc4	2.26965
ARPC5	Arpc5	2.33741
ARPP19	Arpp19	2.5489
ARRDC3	Arrdc3	2.0506
ASAH1	Asah1	2.30441
ASAP1	Asap1	2.02799
ASPH	Asph	2.15998
ASTN1	Astn1	2.43714
ASXL1	Asxl1	2.16416
ATAT1	Atat1	2.03199
ATCAY	Atcay	2.05054
ATF4	Atf4	2.47986
ATM	Atm	2.15635
ATN1	Atn1	2.26092
ATRN	Atrn	2.08816
ATRX	Atrx	2.04179
ATXN10	Atxn10	2.26911
AUP1	Aup1	2.01513
AZIN1	Azin1	2.41764
BAALC	Baalc	2.32181
BACE1	Bace1	2.20105
BAG6	Bag6	2.42216
BAP1	Bap1	2.04726
BASP1	Basp1	2.05031
BBX	Bbx	2.00181
BCAN	Bcan	3.04013
BCAP31	Bcap31	2.20401
BCAT1	Bcat1	2.3144
BCL6	Bcl6	2.47708
BCR	Bcr	2.02898
BEX4	Bex4	2.07017
BEX4	Bex6	2.07017
BIRC6	Birc6	2.18568
BMI1	Bmi1	2.07595
BMPR2	Bmpr2	2.11788
BPTF	Bptf	2.19784
BRD2	Brd2	2.36712
BRK1	Brk1	2.16435
BROX	Brox	2.0223
BRWD1	Brwd1	2.12122
BSDC1	Bsdc1	2.07672
BSG	Bsg	2.66808
BTBD1	Btbd1	2.12971
BTF3	Btf3	2.508
BTG1	Btg1	2.05792
BTG2	Btg2	2.32966
BUB3	Bub3	2.04179
BZW1	Bzw1	2.16831
C11orf58	1110004F10Rik	2.12416
C14orf132	D430019H16Rik	2.16059
C1orf198	2310022B05Rik	2.32099
C1orf21	1700025G04Rik	2.19587
C1orf43	4933434E20Rik	2.35927
C3	C3	2.53181
C4orf3	1810037I17Rik	2.22768
C5orf24	B230219D22Rik	2.003
CAB39	Cab39	2.01869
CABIN1	Cabin1	2.07163
CADM1	Cadm1	2.22016
CADM2	Cadm2	2.05269
CADM4	Cadm4	2.38182
CALCRL	Calcrl	2.01354
CALD1	Cald1	2.2358
CALM1	Calm1	2.78281
CALM2	Calm2	2.70849
CALM3	Calm3	2.44644
CALR	Calr	2.74078
CALU	Calu	2.25631
CAMSAP2	Camsap2	2.3081
CAND1	Cand1	2.30572
CANX	Canx	2.54161
CAP1	Cap1	2.4888
CAPN2	Capn2	2.46225
CAPN5	Capn5	2.01907
CAPNS1	Capns1	2.26684
CAPRIN1	Caprin1	2.5048
CAPZA1	4933400A11Rik	2.05928
CAPZA2	Capza2	2.14735
CAPZB	Capzb	2.33663
CASC3	Casc3	2.28835
CASK	Cask	2.05752
CBS	Cbs	2.22936
CBX1	Cbx1	2.21282
CBX6	Npcd	2.14705
CBX6	Cbx6	2.14705
CCAR2	Ccar2	2.12216
CCDC14	Ccdc14	2.14381
CCDC47	Ccdc47	2.2558
CCDC50	Ccdc50	2.27764
CCND1	Ccnd1	2.11322
CCND2	Ccnd2	2.8102
CCNI	Ccni	2.59178
CCNL2	Ccnl2	2.29199
CCNY	Ccny	2.08129
CCSER2	Ccser2	2.03792
CCT2	Cct2	2.30139
CCT3	Cct3	2.57465
CCT4	Cct4	2.20483
CCT5	Cct5	2.22399
CCT7	Cct7	2.36582
CCT8	Cct8	2.19476
CD151	Cd151	2.05766
CD164	Cd164	2.16688
CD44	Cd44	2.46227
CD46	Cd46	2.16643
CD47	Cd47	2.17038
CD74	Cd74	2.5777
CD81	Cd81	2.68557
CD9	Cd9	2.10522
CDC37	Cdc37	2.16977
CDC42	Cdc42	2.43395
CDH11	Cdh11	2.09865
CDH2	Cdh2	2.29026
CDK16	Cdk16	2.07742
CDS2	Cds2	2.2027
CDV3	Cdv3	2.26373
CELF1	Celf1	2.33141
CELF2	Celf2	2.19482
CELSR2	Celsr2	2.31405
CENPB	Cenpb	2.18925
CENPF	Cenpf	2.02656
CEP170	Cep170	2.14306
CEP350	Cep350	2.05642
CERK	Cerk	2.00353
CFL1	Cfl1	2.90799
CGGBP1	Cggbp1	2.14175
CHCHD2	Chchd2	2.29973
CHD2	Chd2	2.2733
CHD3	Chd3	2.07738
CHD4	Chd4	2.56011
CHD6	Chd6	2.02979
CHD7	Chd7	2.29852
CHD8	Chd8	2.10386
CHD9	Chd9	2.05546
CHI3L1	Chil1	2.18545
CHL1	Chl1	2.3062
CHPF	Chpf	2.12078
CHST11	Chst11	2.0987
CHST3	Chst3	2.09284
CHTOP	Chtop	2.09532
CIC	Cic	2.06607
CIRBP	Cirbp	2.73413
CIZ1	Ciz1	2.07213
CKAP5	Ckap5	2.26463
CKB	Ckb	2.66003
CLASP1	Clasp1	2.14677
CLASP2	Clasp2	2.34404
CLCN3	Clcn3	2.31001
CLDND1	Cldnd1	2.16064
CLIC4	Clic4	2.58269
CLIP2	Clip2	2.33589
CLIP3	Clip3	2.23715
CLK1	Clk1	2.06299
CLPTM1	Clptm1	2.07415
CLSTN1	Clstn1	2.62586
CLTA	Clta	2.04738
CLTC	Cltc	2.78281
CLU	Clu	3.35594
CMPK1	Cmpk1	2.12987
CNBP	Cnbp	2.5526
CNDP2	Cndp2	2.2588
CNN3	Cnn3	2.52982
CNOT1	Cnot1	2.19105
CNP	Cnp	2.63475
CNTN1	Cntn1	2.24953
COG4	Cog4	2.00292
COMT	Comt	2.04675
COPA	Copa	2.54691
COPB1	Copb1	2.07377
COPB2	Copb2	2.18826
COPE	Cope	2.11259
COPG1	Copg1	2.14935
COPS8	Cops8	2.05611
COTL1	Cotl1	2.1622
COX20	Cox20	2.14509
CPD	Cpd	2.0941
CPE	Cpe	2.60119
CPNE1	Cpne1	2.05155
CPNE2	Cpne2	2.09166
CPSF1	Cpsf1	2.03804
CPSF6	Cpsf6	2.15332
CPSF7	Cpsf7	2.11656
CPXM1	Cpxm1	2.01553
CREB5	Creb5	2.00579
CREBBP	Crebbp	2.07821
CREBZF	Crebzf	2.06678
CRK	Crk	2.11292
CRKL	Crkl	2.2495
CRMP1	Crmp1	2.28654
CRTAP	Crtap	2.2652
CRYAB	Cryab	2.91652
CSDE1	Csde1	2.69481
CSMD2	Csmd2	2.01905
CSPG4	Cspg4	2.31239
CSRP1	Csrp1	2.3228
CST3	Cst3	2.59375
CST3	Cst10	2.59375
CTBP1	Ctbp1	2.16145
CTDNEP1	Ctdnep1	2.06573
CTDSP2	Ctdsp2	2.30033
CTNNA1	Ctnna1	2.52336
CTNNB1	Ctnnb1	2.60684
CTNND1	Ctnnd1	2.3534
CTNND2	Ctnnd2	2.45177
CTSB	Ctsb	2.83045
CTSD	Ctsd	2.49707
CTTN	Cttn	2.29495
CUX1	Cux1	2.08442
CXXC5	Cxxc5	2.18235
CYCS	Cycs	2.07429
CYFIP1	Cyfip1	2.33103
CYFIP2	Cyfip2	2.14736
DAAM2	Daam2	2.01801
DAG1	Dag1	2.29532
DAZAP2	Dazap2	2.35978
DBI	Dbi	2.57688
DBN1	Dbn1	2.29961
DBNL	Dbnl	2.18544
DCAF7	Dcaf7	2.35206
DCAF8	Dcaf8	2.28241
DCAKD	Dcakd	2.02027
DCHS1	Dchs1	2.06923
DCLK1	Dclk1	2.35976
DCLK2	Dclk2	2.46303
DCTN1	Dctn1	2.35253
DCTN2	Dctn2	2.16691
DCTN4	Dctn4	2.3103
DDAH1	Ddah1	2.10389
DDB1	Ddb1	2.55043
DDOST	Ddost	2.35869
DDR1	Ddr1	2.87033
DDR2	Ddr2	2.05707
DDX1	Ddx1	2.10312
DDX17	Ddx17	2.90163
DDX18	Ddx18	2.01616
DDX21	Ddx21	2.08906
DDX23	Ddx23	2.06585
DDX24	Ddx24	2.18043
DDX42	Ddx42	2.26245
DDX5	Ddx5	2.86038
DDX6	Ddx6	2.12979
DEGS1	Degs1	2.05085
DEGS1	9130409I23Rik	2.05085
DEK	Dek	2.1266
DGCR2	Dgcr2	2.30493
DHCR24	Dhcr24	2.05789
DHX15	Dhx15	2.17759
DHX30	Dhx30	2.11192
DHX9	Dhx9	2.47382
DIDO1	Dido1	2.05943
DKK3	Dkk3	2.28438
DLG5	Dlg5	2.07652
DMTF1	Dmtf1	2.10201
DNAJA1	Dnaja1	2.3168
DNAJB1	Dnajb1	2.32525
DNAJB2	Dnajb2	2.2218
DNAJB6	Dnajb6	2.01394
DNAJC10	Dnajc10	2.16167
DNAJC5	Dnajc5	2.17263
DNER	Dner	2.19816
DNM2	Dnm2	2.02954
DNM3	Dnm3	2.09599
DNMT1	Dnmt1	2.02586
DOCK1	Dock1	2.07503
DOCK10	Dock10	2.09548
DPP6	Dpp6	2.19443
DPYSL2	Dpysl2	2.83467
DPYSL3	Dpysl3	3.00212
DST	Dst	2.87838
DSTN	Dstn	2.36461
DTNA	Dtna	2.38785
DTX3	Dtx3	2.09648
DVL3	Dvl3	2.21488
DYNLL2	Dynll2	2.39966
ECE1	Ece1	2.18388
EDEM3	Edem3	2.07051
EDF1	Edf1	2.17897
EDNRB	Ednrb	2.16404
EEF2	Eef2	3.37556
EFTUD2	Eftud2	2.26011
EGFR	Egfr	2.03867
EGLN1	Egln1	2.11118
EGR1	Egr1	2.50896
EHMT2	Ehmt2	2.10452
EI24	Ei24	2.0045
EID1	Eid1	2.24156
EIF5	Eif5	2.35932
EIF6	Eif6	2.00018
ELAVL1	Elavl1	2.02746
ELK4	Elk4	2.00452
ELMO2	Elmo2	2.01631
ELOVL5	Elovl5	2.15034
ELP2	Elp2	2.06328
EMC10	Emc10	2.14595
EMP1	Emp1	2.08874
ENAH	Enah	2.63417
ENC1	Enc1	2.18127
ENO1	Eno1	3.10024
ENO2	Eno2	2.40774
ENOPH1	Enoph1	2.02778
ENSA	Ensa	2.25276
EP400	Ep400	2.09553
EPAS1	Epas1	2.18741
EPN1	Epn1	2.01877
EPS15	Eps15	2.018
ERGIC1	Ergic1	2.35594
ERGIC3	Ergic3	2.40737
ESD	Esd	2.01873
ETF1	Etf1	2.14568
ETNK1	Etnk1	2.09223
ETV1	Etv1	2.48268
EVL	Evl	2.18349
EWSR1	Ewsr1	2.38065
EXOC4	Exoc4	2.05597
EXOC7	Exoc7	2.28963
EXTL3	Extl3	2.13493
EZR	Ezr	2.2204
F3	F3	2.01738
FABP7	Fabp7	2.09413
FADS1	Fads1	2.27074
FADS2	Fads2	2.43989
FAR1	Far1	2.04661
FARP1	Farp1	2.09721
FASN	Fasn	2.38756
FAT1	Fat1	2.20702
FAT3	Fat3	2.03786
FAU	Fau	2.3951
FBXL5	Fbxl5	2.053
FBXO21	Fbxo21	2.08719
FBXO7	Fbxo7	2.07936
FBXW11	Fbxw11	2.11447
FBXW2	Fbxw2	2.06078
FDFT1	Fdft1	2.03706
FERMT2	Fermt2	2.15083
FEZ1	Fez1	2.3666
FGFR1	Fgfr1	2.04319
FHL1	Fhl4	2.53398
FKBP10	Fkbp10	2.49323
FKBP4	Fkbp4	2.08041
FKBP5	Fkbp5	2.12209
FKBP8	Fkbp8	2.33885
FKBP9	Fkbp9	2.08108
FLNA	Flna	2.88682
FLNB	Flnb	2.03752
FLNC	Flnc	2.09153
FLOT1	Flot1	2.21324
FLOT2	Flot2	2.05367
FMNL2	Fmnl2	2.28501
FN1	Fn1	2.92932
FNBP4	Fnbp4	2.01755
FOS	Fos	2.63979
FOXK1	Foxk1	2.11284
FOXO3	Foxo3	2.01368
FSCN1	Fscn1	2.30076
FSTL1	Fstl1	2.22992
FTH1	Fth1	2.13941
FTL	Ftl1	3.10341
FTSJ3	Ftsj3	2.0261
FUBP1	Fubp1	2.09116
FUBP3	Fubp3	2.10298
FUS	Fus	2.35367
FXR1	Fxr1	2.1803
FXYD6	Fxyd6	2.35107
FYN	Fyn	2.58438
FYTTD1	Fyttd1	2.00312
FZD3	Fzd3	2.06148
GAA	Gaa	2.1132
GAB1	Gab1	2.03728
GABARAP	Gabarap	2.48302
GABARAPL2	Gabarapl2	2.14952
GABBR1	Gabbr1	2.1947
GALNT1	Galnt1	2.11578
GALNT10	Galnt10	2.1057
GALNT2	Galnt2	2.17858
GANAB	Ganab	2.60121
GAP43	Gap43	2.26214
GAPDH	Gapdh	3.34567
GART	Gart	2.02517
GATM	Gatm	2.15873
GBA2	Gba2	2.0486
GBF1	Gbf1	2.02675
GDI1	Gdi1	2.6612
GDI2	Gdi2	2.37908
GFAP	Gfap	4.06972
GHITM	Ghitm	2.12686
GIT1	Git1	2.08272
GJA1	Gja6	2.44309
GLG1	Glg1	2.24179
GLO1	Glo1	2.18693
GLUL	Glul	2.91774
GMFB	Gmfb	2.2303
GNA12	Gna12	2.16519
GNA13	Gna13	2.10676
GNAI2	Gnai2	2.55171
GNAI3	Gnai3	2.10806
GNAS	Gnas	3.07507
GNB1	Gnb1	2.61688
GNB2	Gnb2	2.26424
GNG12	Gng12	2.14274
GNL1	Gnl1	2.27166
GNPAT	Gnpat	2.01867
GNS	Gns	2.20036
GOLGA3	Golga3	2.16055
GOLGA4	Golga4	2.05964
GOLGA7	Golga7	2.0005
GOLGA8A	Gm13547	2.23742
GOLGA8A	Golga2	2.23742
GOLGB1	Golgb1	2.23221
GOLIM4	Golim4	2.17575
GOLM1	Golm1	2.5311
GPAA1	Gpaa1	2.05367
GPBP1	Gpbp1	2.18631
GPC1	Gpc1	2.51555
GPI	Gpi1	2.42802
GPR107	Gpr107	2.17208
GPS1	Gps1	2.1298
GPT2	Gpt2	2.06059
GPX1	Gpx1	2.13431
GPX4	Gpx4	2.06557
GRIA1	Gria1	2.31162
GRIA2	Gria2	2.09955
GRIA4	Gria4	2.2127
GRIK3	Grik3	2.34447
GRINA	Grina	2.2402
GRN	Grn	2.14425
GRSF1	Grsf1	2.1261
GSN	Gsn	2.4193
GSPT1	Gspt1	2.24597
GSTP1	Gstp2	2.23841
GSTP1	Gstp1	2.23841
GUK1	Guk1	2.2881
HADHA	Hadha	2.35855
HADHB	Hadhb	2.17422
HCFC1	Hcfc1	2.12206
HDAC2	Hdac2	2.08063
HDGF	Hdgf	2.56772
HDLBP	Hdlbp	2.57488
HECTD1	Hectd1	2.16721
HECTD4	Hectd4	2.08755
HELZ	Helz	2.03163
HERC1	Herc1	2.0517
HERC2	Herc2	2.15642
HEY1	Hey1	2.2967
HINT1	Hint1	2.14725
HIP1	Hip1	2.16909
HIPK1	Hipk1	2.07666
HIPK2	Hipk2	2.62091
HK1	Hk1	2.17992
HLA-A	H2-T24	2.57094
HLA-A	H2-M11	2.57094
HLA-A	H2-M10.5	2.57094
HLA-A	Gm7030	2.57094
HLA-A	Gm11127	2.57094
HLA-A	H2-M9	2.57094
HLA-A	2410137M14Rik	2.57094
HLA-A	H2-M10.6	2.57094
HLA-A	H2-M10.3	2.57094
HLA-A	H2-M10.1	2.57094
HLA-A	H2-M10.2	2.57094
HLA-A	H2-M1	2.57094
HLA-A	H2-M10.4	2.57094
HLA-B	H2-T24	2.4793
HLA-B	2410137M14Rik	2.4793
HLA-B	H2-M9	2.4793
HLA-B	H2-M10.4	2.4793
HLA-B	H2-M10.2	2.4793
HLA-B	Gm7030	2.4793
HLA-B	Gm11127	2.4793
HLA-B	H2-M10.5	2.4793
HLA-B	H2-M1	2.4793
HLA-B	H2-M10.1	2.4793
HLA-B	H2-M11	2.4793
HLA-B	H2-M10.3	2.4793
HLA-B	H2-M10.6	2.4793
HLA-C	H2-M10.2	2.38317
HLA-C	H2-M10.4	2.38317
HLA-C	Gm11127	2.38317
HLA-C	2410137M14Rik	2.38317
HLA-C	H2-M1	2.38317
HLA-C	H2-M9	2.38317
HLA-C	H2-M10.5	2.38317
HLA-C	H2-M11	2.38317
HLA-C	H2-M10.6	2.38317
HLA-C	H2-T24	2.38317
HLA-C	Gm7030	2.38317
HLA-C	H2-M10.3	2.38317
HLA-C	H2-M10.1	2.38317
HLA-E	Gm11127	2.37382
HLA-E	2410137M14Rik	2.37382
HLA-E	H2-M10.2	2.37382
HLA-E	H2-M10.5	2.37382
HLA-E	H2-M9	2.37382
HLA-E	H2-M1	2.37382
HLA-E	H2-M11	2.37382
HLA-E	H2-M10.6	2.37382
HLA-E	Gm7030	2.37382
HLA-E	H2-M10.4	2.37382
HLA-E	H2-T24	2.37382
HLA-E	H2-M10.1	2.37382
HLA-E	H2-M10.3	2.37382
HM13	H13	2.05208
HMGA1	Hmga1	2.17121
HMGB1	Hmgb1	2.58759
HMGCS1	Hmgcs1	2.0206
HMGN1	Hmgn1	2.2449
HMGXB3	Hmgxb3	2.01403
HNRNPA0	Hnrnpa0	2.2887
HNRNPA3	Hnrnpa3	2.62668
HNRNPAB	Hnrnpab	2.10505
HNRNPD	Hnrnpd	2.37486
HNRNPDL	Hnrnpdl	2.60554
HNRNPF	Hnrnpf	2.30982
HNRNPH1	Hnrnph1	2.62315
HNRNPH2	Hnrnph2	2.06008
HNRNPH3	Hnrnph3	2.25787
HNRNPK	Hnrnpk	2.80063
HNRNPM	Hnrnpm	2.33004
HNRNPR	Hnrnpr	2.37187
HNRNPU	Hnrnpu	2.75083
HNRNPUL1	Hnrnpul1	2.37512
HNRNPUL2	Hnrnpul2	2.34366
HOOK3	Hook3	2.13655
HSBP1	Hsbp1	2.323
HSPA4	Hspa4	2.17373
HSPA5	Hspa5	2.75843
HSPA8	Hspa8	3.16154
HSPA9	Hspa9	2.43521
HSPB1	Hspb1	2.07534
HSPD1	Hspd1	2.53284
HSPH1	Hsph1	2.09175
HTATSF1	Htatsf1	2.11547
HTRA1	Htra1	2.51581
HTT	Htt	2.16397
HUWE1	Huwe1	2.50865
HYOU1	Hyou1	2.16646
IARS2	Iars2	2.06332
ID2	Id2	2.09683
ID3	Id3	2.24274
ID4	Id4	2.25162
IDH2	Idh2	2.08004
IDS	Ids	2.44822
IFI16	Ifi204	2.09644
IFI16	Ifi209	2.09644
IFI16	Ifi207	2.09644
IFI16	Ifi203	2.09644
IFNAR1	Ifnar1	2.04266
IFNGR1	Ifngr1	2.0486
IGFBP2	Igfbp2	2.10456
IGFBP3	Igfbp3	2.18056
IGFBP5	Igfbp5	2.98612
IGFBP7	Igfbp7	2.25985
IGSF8	Igsf8	2.09392
IK	Ik	2.03574
ILDR2	Ildr2	2.12174
ILF2	Ilf2	2.42593
ILF3	Ilf3	2.63914
IMPDH2	Impdh2	2.32712
INPPL1	Inppl1	2.4099
INSR	Insr	2.04172
INTS1	Ints1	2.16134
INTS3	Ints3	2.37657
IPO5	Ipo5	2.36346
IPO7	Ipo7	2.41433
IPO9	Ipo9	2.41018
IQGAP1	Iqgap1	2.04416
IRAK1	Irak1	2.14462
IRS2	Irs2	2.09846
IST1	Ist1	2.10579
ITGAV	Itgav	2.50031
ITGB1	Itgb1	2.31995
ITGB8	Itgb8	2.33146
ITPK1	Itpk1	2.06363
ITPKB	Itpkb	2.20852
JAG1	Jag1	2.00397
JAK1	Jak1	2.32049
JAM2	Jam2	2.07082
JTB	Jtb	2.07492
JUN	Jun	2.54685
JUNB	Junb	2.06256
KANK1	Kank1	2.28757
KCNJ10	Kcnj10	2.19946
KCTD12	Kctd12	2.20482
KCTD20	Kctd20	2.18372
KCTD3	Kctd3	2.23316
KDELR1	Kdelr1	2.05902
KDELR2	Kdelr2	2.18664
KHDRBS1	Khdrbs1	2.25784
KHDRBS3	Khdrbs3	2.01807
KHSRP	Khsrp	2.23841
KIAA0100	2610507B11Rik	2.25331
KIAA0930	5031439G07Rik	2.07289
KIAA1109	4932438A13Rik	2.18483
KIAA1191	4833439L19Rik	2.08303
KIDINS220	Kidins220	2.36196
KIFAP3	Kifap3	2.09962
KLC1	Klc1	2.21932
KLF13	Klf13	2.15721
KLHDC3	Klhdc3	2.17269
KPNA4	Kpna4	2.07664
KPNB1	Kpnb1	2.52726
KTN1	Ktn1	2.3875
LAMA4	Lama4	2.01072
LAMA5	Lama5	2.03359
LAMB1	Lamb1	2.06262
LAMB2	Lamb2	2.28535
LAMC1	Lamc1	2.34498
LAMP1	Lamp1	2.26883
LAPTM5	Laptm5	2.14218
LARP1	Larp1	2.37259
LASP1	Lasp1	2.15417
LBR	Lbr	2.04416
LDHA	Ldha	2.46548
LDHB	Ldhb	2.82794
LDLRAD3	Ldlrad3	2.08726
LENG8	Leng8	2.43402
LGALS1	Lgals1	2.17412
LHFPL3	Lhfpl3	2.03546
LIFR	Lifr	2.31264
LIMA1	Lima1	2.20631
LIPA	Lipa	2.01267
LLGL1	Llgl1	2.12597
LMAN1	Lman1	2.03008
LMAN2	Lman2	2.04655
LMNA	Lmna	2.12251
LMO4	Lmo4	2.17162
LONP1	Lonp1	2.11636
LONP2	Lonp2	2.0509
LPCAT1	Lpcat1	2.30698
LRIG1	Lrig1	2.46696
LRP1	Lrp1	2.85447
LRP10	Lrp10	2.12531
LRP4	Lrp4	2.12308
LRP6	Lrp6	2.095
LRPPRC	Lrpprc	2.13582
LRRC41	Lrrc41	2.03908
LRRC58	Lrrc58	2.08213
LRRC59	Lrrc59	2.09345
LSAMP	Lsamp	2.50065
LTBP3	Ltbp3	2.47338
MACF1	Macf1	2.81621
MAGED1	Maged1	2.56672
MAGED2	Maged2	2.48431
MAP2	Map2	2.7301
MAP4	Map4	2.64117
MAPK1	Mapk1	2.35163
MAPKAP1	Mapkap1	2.08697
MAPKAPK2	Mapkapk2	2.11131
MAPRE1	Mapre1	2.30114
MAPRE2	Mapre2	2.03367
MAPT	Mapt	2.29213
MARCKS	Marcks	3.00798
MARCKSL1	Marcksl1	2.67358
MARK3	Mark3	2.04384
MATR3	Matr3	2.76657
MATR3	Snhg4	2.76657
MBD1	Mbd1	2.01336
MBD3	Mbd3	2.05965
MBNL1	Mbnl1	2.07521
MBOAT2	Mboat2	2.0387
MBP	Mbp	2.54466
MBTPS1	Mbtps1	2.05422
MCAM	Mcam	2.18048
MCFD2	Mcfd2	2.08564
MCL1	Mcl1	2.77193
MCM7	Mcm7	2.18859
MDH1	Mdh1	2.12937
MDH2	Mdh2	2.22553
MDM2	Mdm2	2.0897
MDM4	Mdm4	2.17135
MDN1	Mdn1	2.08203
MECP2	Mecp2	2.01413
MED13	Med13	2.17859
MED24	Med24	2.11462
MEGF8	Megf8	2.33043
MEST	Mest	2.15179
METAP2	Metap2	2.10792
METRN	Metrn	2.19576
METTL7A	Methig1	2.10635
METTL9	Mettl9	2.16289
MFF	Mff	2.02836
MFGE8	Mfge8	2.03125
MFN2	Mfn2	2.10146
MGAT1	Mgat1	2.0186
MGAT5	Mgat5	2.0866
MGLL	Mgll	2.00885
MIA3	Mia3	2.10562
MIB1	Mib1	2.16119
MICAL1	Mical1	2.11039
MICAL3	Mical3	2.03712
MIDN	Midn	2.11499
MINK1	Mink1	2.06083
MKRN1	Mkrn1	2.11891
MLC1	Mlc1	2.32235
MLEC	Mlec	2.3901
MLF2	Mlf2	2.31012
MLLT11	Mllt11	2.07187
MLLT6	Mllt6	2.0891
MMP14	Mmp14	2.16515
MMP16	Mmp16	2.28872
MPDZ	Mpdz	2.10575
MPRIP	Mprip	2.46244
MPZL1	Mpzl1	2.40446
MRC2	Mrc2	2.24015
MRFAP1	Mrfap1	2.60157
MRPS21	Mrps21	2.05404
MSI2	Msi2	2.45231
MSL1	Msl1	2.27894
MSN	Msn	2.52912
MT2A	Mt1	2.20436
MTA2	Mta2	2.17091
MTCH1	Mtch1	2.34744
MTDH	Mtdh	2.12579
MTMR4	Mtmr4	2.0773
MTOR	Mtor	2.02945
MTR	Mtr	2.01982
MYCBP2	Mycbp2	2.01394
MYH10	Myh10	2.16011
MYH9	Myh9	2.45332
MYO10	Myo10	2.09912
NAA50	Naa50	2.07081
NACA	Naca	2.78448
NACC2	Nacc2	2.03931
NAMPT	Nampt	2.12009
NASP	Nasp	2.30099
NAV1	Nav1	2.52123
NAV2	Nav2	2.10069
NBR1	Nbr1	2.317
NCALD	Ncald	2.05487
NCAM1	Ncam1	2.8455
NCAN	Ncan	2.58307
NCBP2	Ncbp2	2.27371
NCKAP1	Nckap1	2.4271
NCL	Ncl	2.71031
NCOA1	Ncoa1	2.02842
NCOA4	Ncoa4	2.25921
NCOR1	Ncor1	2.21398
NCOR2	Ncor2	2.33916
NCSTN	Ncstn	2.23309
NDFIP1	Ndfip1	2.34272
NDRG1	Ndrg1	2.0725
NDRG2	Ndrg2	2.63031
NDRG4	Ndrg4	2.27568
NDST1	Ndst1	2.2576
NDUFA13	Ndufa13	2.158
NDUFA4	Ndufa4	2.14586
NDUFS1	Ndufs1	2.10055
NDUFS2	Ndufs2	2.25812
NDUFS5	Ndufs5	2.07273
NDUFV1	Ndufv1	2.17186
NEDD8	Nedd8	2.04333
NEK9	Nek9	2.12633
NEO1	Neo1	2.11774
NES	Nes	3.13312
NF1	Nf1	2.21087
NFASC	Nfasc	2.50812
NFIA	Nfia	2.38089
NFIB	Nfib	2.53336
NFIC	Nfic	2.0729
NFIX	Nfix	2.36737
NGRN	Ngrn	2.43978
NID1	Nid1	2.17835
NIPBL	Nipbl	2.02659
NISCH	Nisch	2.21123
NKTR	Nktr	2.18263
NLGN2	Nlgn2	2.35599
NLGN3	Nlgn3	2.10602
NME1	Nme1	2.17312
NMT1	Nmt1	2.21184
NOLC1	Nolc1	2.10521
NONO	Nono	2.57486
NOP56	Nop56	2.20877
NOTCH1	Notch1	2.38091
NOTCH2	Notch2	2.4123
NOVA1	Nova1	2.47221
NPAS3	Npas3	2.0867
NPDC1	Npdc1	2.00927
NPEPPS	Npepps	2.07682
NPLOC4	Nploc4	2.07514
NPM1	Npm1	2.53069
NRAS	Nras	2.04462
NRBP2	Nrbp2	2.05402
NRCAM	Nrcam	2.61377
NRXN2	Nrxn2	2.19721
NSD1	Nsd1	2.11937
NSMF	Nsmf	2.25383
NTN1	Ntn1	2.15108
NTRK2	Ntrk2	2.75747
NUCB1	Nucb1	2.29666
NUCKS1	Nucks1	2.5839
NUDC	Nudc	2.06111
NUDCD3	Nudcd3	2.16906
NUDT21	Nudt21	2.25235
NUDT4	Nudt4	2.08075
NUFIP2	Nufip2	2.30224
NUMA1	Numa1	2.37678
NUP133	Nup133	2.02153
OAZ1	Oaz1	2.36485
OAZ2	Oaz2	2.02664
OBSL1	Obsl1	2.30774
OCIAD1	Ociad1	2.22214
ODC1	Odc1	2.24605
OGFRL1	Ogfrl1	2.0341
OGT	Ogt	2.40033
OLFM2	Olfm2	2.2671
OLIG1	Olig1	2.08582
OLIG2	Olig2	2.24223
OPA1	Opa1	2.02278
OS9	Os9	2.30628
OSBPL8	Osbpl8	2.05161
PABPC4	Pabpc4	2.05383
PABPN1	Pabpn1	2.31155
PACS2	Pacs2	2.09638
PAICS	Paics	2.23811
PAK2	Pak2	2.22619
PALLD	Palld	2.17222
PAM	Pam	2.42762
PANK3	Pank3	2.13017
PAPOLA	Papola	2.30013
PAPSS1	Papss1	2.09265
PARK7	Park7	2.29698
PARP1	Parp1	2.53911
PBX1	Pbx1	2.25836
PBXIP1	Pbxip1	2.42275
PCBP4	Pcbp4	2.21069
PCDH10	Pcdh10	2.11604
PCDH17	Pcdh17	2.06255
PCDHGC3	Pcdhgc3	2.23077
PCM1	Pcm1	2.22786
PCMTD2	Pcmtd2	2.26327
PDAP1	Pdap1	2.0702
PDCD11	Pdcd11	2.10241
PDGFRA	Pdgfra	2.34747
PDIA3	Pdia3	2.46528
PDIA4	Pdia4	2.24437
PDIA6	Pdia6	2.17409
PDLIM5	Pdlim5	2.14614
PDXK	Pdxk	2.1884
PDZD4	Pdzd4	2.17432
PEAK1	Peak1	2.0698
PEBP1	Pbp2	2.48765
PEG10	Peg10	2.32917
PEX19	Pex19	2.04233
PEX5	Pex5	2.00454
PFDN5	Pfdn5	2.3819
PFKFB2	Pfkfb2	2.06776
PFKFB3	Pfkfb3	2.3345
PFKL	Pfkl	2.26842
PFKM	Pfkm	2.18268
PFKP	Pfkp	2.17319
PFN1	Pfn1	2.31779
PFN2	Pfn2	2.57328
PGD	Pgd	2.13089
PGK1	Pgk1	2.65217
PGRMC1	Pgrmc1	2.24196
PHB2	Phb2	2.28557
PHC2	Phc2	2.41378
PHF3	Phf3	2.00825
PHGDH	Phgdh	2.02461
PHIP	Phip	2.00303
PHLDA1	Phlda1	2.4892
PHLDB1	Phldb1	2.24829
PHLPP1	Phlpp1	2.10427
PHYHIPL	Phyhipl	2.13528
PICALM	Picalm	2.32208
PINK1	Pink1	2.03852
PJA2	Pja2	2.44092
PKD1	Pkd1	2.20704
PKM	Pkm	2.96751
PKN1	Pkn1	2.25765
PKP4	Pkp4	2.05801
PLCD3	Plcd3	2.20306
PLCG1	Plcg1	2.45484
PLD3	Pld3	2.30272
PLEC	Plec	2.56396
PLEKHB1	Plekhb1	2.4636
PLEKHB2	Plekhb2	2.21577
PLEKHM2	Plekhm2	2.04011
PLOD1	Plod1	2.24264
PLP1	Plp1	2.71064
PLTP	Pltp	2.01355
PLXNA1	Plxna1	2.05627
PLXNA3	Plxna3	2.02146
PLXNB1	Plxnb1	2.35991
PLXNB2	Plxnb2	2.33053
PLXND1	Plxnd1	2.21273
PMEPA1	Pmepa1	2.07942
PMP2	Pmp2	2.92143
PNISR	Pnisr	2.44843
PNMA1	Pnma1	2.15749
PNMA2	Pnma2	2.08598
PNN	Pnn	2.18385
PNRC1	Pnrc1	2.01407
PODXL	Podxl	2.19208
PODXL2	Podxl2	2.10378
POFUT1	Pofut1	2.02413
POGK	Pogk	2.21299
POGZ	Pogz	2.3182
POLD2	Pold2	2.02253
POLDIP2	Poldip2	2.06099
POLDIP3	Poldip3	2.18282
POMGNT1	Pomgnt1	2.15273
PON2	Pon2	2.43154
PPA1	Ppa1	2.12072
PPIA	Ppia	2.61501
PPIB	Ppib	2.1122
PPT1	Ppt1	2.39492
PRCP	Prcp	2.25021
PRDX1	Prdx1	2.53544
PRDX2	Prdx2	2.10812
PRDX3	Prdx3	2.06394
PRDX5	Prdx5	2.13796
PRDX6	Prdx6	2.28783
PREPL	Prepl	2.10192
PREX1	Prex1	2.34293
PRKACB	Prkacb	2.21775
PRKCA	Prkca	2.25288
PRKCSH	Prkcsh	2.46362
PRKDC	Prkdc	2.53112
PRMT1	Prmt1	2.19936
PRMT2	Prmt2	2.00859
PRNP	Prnp	2.2583
PRPF19	Prpf19	2.21068
PRPF6	Prpf6	2.20582
PRPF8	Prpf8	2.50497
PRRX1	Prrx1	2.16654
PRUNE2	Prune2	2.01737
PSAP	Psap	3.24737
PSAT1	Psat1	2.10963
PSIP1	Psip1	2.22747
PSMA6	Psma6	2.03494
PSMA7	Psma7	2.11214
PSMB1	Psmb1	2.10446
PSMB4	Psmb4	2.36122
PSMB7	Psmb7	2.12394
PSMC3	Psmc3	2.02077
PSMC4	Psmc4	2.01732
PSMC5	Psmc5	2.14463
PSMD1	Psmd1	2.03598
PSMD11	Psmd11	2.0293
PSMD13	Psmd13	2.06869
PSMD2	Psmd2	2.31248
PSMD3	Psmd3	2.13051
PSMD4	Psmd4	2.2742
PSMD8	Psmd8	2.0623
PSME3	Psme3	2.08146
PSMF1	Psmf1	2.13107
PTAR1	Ptar1	2.15595
PTCD3	Ptcd3	2.02623
PTEN	Pten	2.07274
PTGES3	Ptges3	2.46669
PTGFRN	Ptgfrn	2.08324
PTK2	Ptk2	2.2725
PTN	Ptn	2.80727
PTPN11	Ptpn11	2.50867
PTPRA	Ptpra	2.25455
PTPRF	Ptprf	2.27151
PTPRS	Ptprs	2.54585
PTPRZ1	Ptprz1	3.17615
PUF60	Puf60	2.31888
PUM1	Pum1	2.14063
PUM2	Pum2	2.25289
PURB	Purb	2.1717
PXDN	Pxdn	2.13947
PYCR2	Pycr2	2.01922
PYGB	Pygb	2.43433
QKI	Qk	3.10764
QSOX1	Qsox1	2.0997
RAB10	Rab10	2.30664
RAB13	Rab13	2.02253
RAB14	Rab14	2.25579
RAB18	Rab18	2.08549
RAB31	Rab31	2.579
RAB7A	Rab7	2.4403
RABEP1	Rabep1	2.0235
RABGAP1	Rabgap1	2.07395
RABL6	Rabl6	2.02365
RAC1	Rac1	2.53645
RAD21	Rad21	2.3491
RAF1	Raf1	2.08952
RALGAPB	Ralgapb	2.03388
RALGDS	Ralgds	2.24332
RALY	Raly	2.05919
RAN	Rasl2-9	2.46261
RANBP2	Ranbp2	2.20006
RANGAP1	Rangap1	2.09408
RAPGEF1	Rapgef1	2.20359
RASSF2	Rassf2	2.35724
RASSF4	Rassf4	2.32732
RB1	Rb1	2.03302
RBBP4	Rbbp4	2.24298
RBBP6	Rbbp6	2.03735
RBBP7	Rbbp7	2.27083
RBFOX2	Rbfox2	2.08819
RBM10	Rbm10	2.0495
RBM25	Rbm25	2.1541
RBM3	Rbm3	2.25669
RBM33	Rbm33	2.02185
RBM39	Rbm39	2.41933
RBM4	Rbm4	2.07623
RBM4	Gm21992	2.07623
RBM5	Rbm5	2.20033
RBM6	Rbm6	2.30235
RBMX	Rbmxl1	2.4643
RBP1	Rbp1	2.049
RBPJ	Rbpj	2.2556
RCAN1	Rcan1	2.08906
RCC2	Rcc2	2.19805
RCN1	Rcn1	2.19149
RCN2	Rcn2	2.0839
RDH11	Rdh11	2.12413
RDX	Rdx	2.39219
REEP5	Reep5	2.1786
REPIN1	Repin1	2.04575
RER1	Rer1	2.06907
RERE	Rere	2.13393
RGL2	Rgl2	2.04614
RGMA	Rgma	2.39818
RGMB	Rgmb	2.04997
RHBDD2	Rhbdd2	2.01279
RHOA	Rhoa	2.64761
RHOB	Rhob	2.77775
RHOBTB3	Rhobtb3	2.45684
RHOC	Rhoc	2.34605
RIF1	Rif1	2.01663
RIMKLB	Rimklb	2.001
RLIM	Rlim	2.01655
RNF10	Rnf10	2.16941
RNF11	Rnf11	2.10723
RNF130	Rnf130	2.10697
RNF141	Rnf141	2.01864
RNF145	Rnf145	2.13423
RNF20	Rnf20	2.01966
RNF213	Rnf213	2.32081
RNF40	Rnf40	2.22056
RNH1	Rnh1	2.00553
RNPS1	Rnps1	2.0211
ROBO1	Robo1	2.28206
RPL11	Rpl11	2.88893
RPL13	Rpl13	2.85229
RPL15	Rpl15	2.98122
RPL17	Rpl17	2.68468
RPL18	Rpl18	2.74927
RPL19	Rpl19	2.9553
RPL22	Rpl22	2.49466
RPL23	Rpl23	2.76556
RPL24	Rpl24	2.59246
RPL26	Rpl26	2.7152
RPL27	Rpl27	2.64786
RPL28	Rpl28	2.64941
RPL29	Rpl29	2.74573
RPL3	Rpl3	3.20942
RPL30	Rpl30	2.47669
RPL32	Rpl32	2.86797
RPL34	Rpl34	2.56138
RPL35	Rpl35	2.54436
RPL36	Rpl36	2.55988
RPL37	Rpl37	2.87621
RPL38	Rpl38	2.48966
RPL5	Rpl5	2.90114
RPL6	Rpl6	2.83474
RPL7	Rpl7	2.66382
RPL8	Rpl8	2.87208
RPLP0	Rplp0	3.18669
RPLP1	Rplp1	2.82713
RPLP2	Rplp2	2.63727
RPN1	Rpn1	2.30033
RPN2	Rpn2	2.40878
RPS11	Rps11	3.00618
RPS13	Rps13	2.51744
RPS14	Rps14	2.79987
RPS15	Rps15	2.41856
RPS16	Rps16	2.5039
RPS19	Rps19	2.86711
RPS2	Rps2	2.85476
RPS20	Rps20	2.85338
RPS21	Rps21	2.42093
RPS23	Rps23	2.53027
RPS24	Rps24	2.89426
RPS25	Rps25	2.63667
RPS29	Rps29	2.18976
RPS5	Rps5	2.72179
RPS6	Rps6	3.06193
RPS7	Rps7	2.64218
RPS9	Rps9	2.7388
RRAGA	Rraga	2.00334
RRBP1	Rrbp1	2.09258
RSF1	Rsf1	2.04591
RTN1	Rtn1	2.06038
RTN3	Rtn3	2.6204
RTN4	Rtn4	2.60413
RUFY3	Rufy3	2.39053
RUVBL2	Ruvbl2	2.03609
SACS	Sacs	2.2031
SAE1	Sae1	2.04581
SAFB	Safb	2.05049
SAFB2	Safb2	2.00116
SAMD4A	Samd4	2.00813
SAMD8	Samd8	2.14236
SAMHD1	Samhd1	2.02285
SAP18	Sap18	2.10937
SASH1	Sash1	2.06856
SAT1	Sat1	2.31945
SATB1	Satb1	2.00459
SBDS	Sbds	2.00156
SBF1	Sbf1	2.19267
SCAMP5	Scamp5	2.07428
SCAP	Scap	2.02324
SCARA3	Scara3	2.24981
SCARB2	Scarb2	2.56881
SCD	Scd2	2.56897
SCD	Scd4	2.56897
SCG3	Scg3	2.05431
SCG5	Scg5	2.04761
SCP2	Scp2	2.12886
SCRG1	Scrg1	2.14061
SCRIB	Scrib	2.12482
SCRN1	Scrn1	2.43795
SDC3	Sdc3	2.80076
SDCBP	Sdcbp	2.3181
SDF4	Sdf4	2.06333
SEC62	Sec62	2.31138
SEC63	Sec63	2.07398
SENP6	Senp6	2.12269
SERBP1	Serbp1	2.56581
SERINC1	Serinc1	2.63034
SERINC3	Serinc3	2.20365
SERP1	Serp1	2.23451
SERPINE2	Serpine2	2.51241
SERPINH1	Serpinh1	2.18315
SESN3	Sesn3	2.3197
SETD2	Setd2	2.0694
SETD5	Setd5	2.43204
SETX	Setx	2.12526
SF1	Sf1	2.37967
SFPQ	Sfpq	2.70547
SFXN1	Sfxn1	2.032
SGCB	Sgcb	2.16539
SGK1	Sgk1	2.08003
SGPL1	Sgpl1	2.09971
SGSM2	Sgsm2	2.05194
SGTA	Sgta	2.1346
SHC1	Shc1	2.01028
SHISA5	Shisa5	2.18011
SHMT2	Shmt2	2.11443
SIRPA	Gm9733	2.04941
SIRPA	Gm5150	2.04941
SIRPA	Sirpa	2.04941
SMAD2	Smad2	2.13191
SMAD4	Smad4	2.12157
SMAD5	Smad5	2.07511
SMARCA2	Smarca2	2.05343
SMARCA4	Smarca4	2.3533
SMARCA5	Smarca5	2.26896
SMARCC1	Smarcc1	2.12229
SMARCD1	Smarcd1	2.05814
SMARCE1	Smarce1	2.14786
SMCHD1	Smchd1	2.05825
SMG1	Smg1	2.20516
SMG5	Smg5	2.17858
SMG7	Smg7	2.18308
SMOC1	Smoc1	2.57455
SMOX	Smox	2.00128
SMU1	Smu1	2.03624
SND1	Snd1	2.25204
SNN	Snn	2.1612
SNRNP200	Snrnp200	2.59931
SNRNP70	Snrnp70	2.38456
SNRPB	Snrpb	2.0274
SNRPD2	Snrpd2	2.12368
SNX1	Snx1	2.23066
SNX17	Snx17	2.0005
SNX19	Snx19	2.00201
SNX27	Snx27	2.14195
SNX3	Snx3	2.25858
SNX5	Snx5	2.01475
SOD1	Sod1	2.23204
SOD2	Sod2	2.46399
SOGA1	Soga1	2.31732
SON	Son	2.51024
SORBS1	Sorbs1	2.49516
SORL1	Sorl1	2.31792
SORT1	Sort1	2.34713
SOX11	Sox11	2.09504
SOX2	Sox2	2.6975
SOX4	Sox4	2.47821
SOX6	Sox6	2.22453
SOX8	Sox8	2.23614
SOX9	Sox9	2.23518
SP1	Sp1	2.08768
SP3	Sp3	2.02212
SPAG9	Spag9	2.52466
SPARC	Sparc	3.47682
SPARCL1	Sparcl1	3.04802
SPATA13	Spata13	2.01695
SPCS3	Arxes1	2.29971
SPCS3	Arxes2	2.29971
SPECC1	Specc1	2.04511
SPEG	Speg	2.06039
SPEN	Spen	2.18392
SPIN1	Spin1	2.13919
SPOCK2	Spock2	2.54121
SPP1	Spp1	3.03141
SPRED1	Spred1	2.10804
SPTAN1	Sptan1	2.79893
SPTBN1	Sptbn1	2.80789
SRCAP	Srcap	2.20242
SREBF2	Srebf2	2.23336
SRGAP2	Srgap2	2.08277
SRI	Sri	2.28149
SRP14	Srp14	2.33476
SRP72	Srp72	2.04888
SRP9	Srp9	2.41832
SRRM2	Srrm2	2.90003
SRRT	Srrt	2.13207
SRSF1	Srsf1	2.49332
SRSF11	Srsf11	2.4178
SRSF2	Srsf2	2.16385
SRSF3	Srsf3	2.44716
SRSF4	Srsf4	2.03238
SRSF5	Srsf5	2.43521
SRSF6	Srsf6	2.40756
SRSF7	Srsf7	2.14997
SRSF9	Srsf9	2.10042
SSR1	Ssr1	2.32796
SSR2	Ssr2	2.46609
SSR3	Ssr3	2.17112
SSR4	Ssr4	2.0566
SSRP1	Ssrp1	2.33714
ST13	St13	2.49183
STAB1	Stab1	2.0335
STAG2	Stag2	2.17695
STARD7	Stard7	2.37114
STAT1	Stat1	2.13888
STAT3	Stat3	2.33661
STAU1	Stau1	2.10834
STIP1	Stip1	2.20018
STK25	Stk25	2.10042
STMN1	Stmn1	2.4767
STRAP	Strap	2.19303
STX12	Stx12	2.12016
STX16	Stx16	2.09932
STX6	Stx6	2.01606
SUB1	Sub1	2.27454
SUCO	Suco	2.10985
SUGP2	Sugp2	2.15703
SUGT1	Sugt1	2.0504
SULF2	Sulf2	2.40309
SUMF2	Sumf2	2.02815
SUMO2	Sumo2	2.21444
SUN1	Sun1	2.16101
SUPT16H	Supt16	2.30292
SUPT5H	Supt5	2.29911
SUPT6H	Supt6	2.23906
SURF4	Surf4	2.27976
SYMPK	Sympk	2.02787
SYNE1	Syne1	2.30961
SYNE2	Syne2	2.10325
SYT11	Syt11	2.9481
TADA3	Tada3	2.05794
TAF15	Taf15	2.27764
TAF7	Taf7	2.12215
TAGLN2	Tagln2	2.44703
TANC1	Tanc1	2.04412
TANC2	Tanc2	2.08002
TAOK1	Taok1	2.38782
TAOK2	Taok2	2.00628
TAPBP	Tapbp	2.10217
TARDBP	Tardbp	2.29924
TBCB	Tbcb	2.02546
TCF12	Tcf12	2.55539
TCF25	Tcf25	2.10218
TCF3	Tcf3	2.01141
TCF4	Tcf4	2.6318
TCP1	Tcp1	2.26625
TEAD1	Tead1	2.17882
TFG	Tfg	2.01948
TFRC	Tfrc	2.07925
TGFBR1	Tgfbr1	2.03532
TGOLN2	Tgoln1	2.34031
THBS4	Thbs4	2.24438
THRA	Thra	2.29794
THRAP3	Thrap3	2.27308
THY1	Thy1	2.27833
TIA1	Tia1	2.13265
TIMP1	Timp1	2.36275
TIMP2	Timp2	2.52715
TIMP3	Timp3	2.54757
TIMP4	Timp4	2.06292
TJP1	Tjp1	2.23591
TKT	Tkt	2.29126
TLN1	Tln1	2.54659
TMBIM6	Tmbim6	2.93841
TMCO1	Tmco1	2.19693
TMED10	Tmed10	2.60426
TMED2	Tmed2	2.22311
TMED4	Tmed4	2.01277
TMED7	Tmed7	2.04528
TMED9	Tmed9	2.12003
TMEM123	Tmem123	2.32898
TMEM127	Tmem127	2.04686
TMEM167A	Tmem167	2.32029
TMEM230	Tmem230	2.02799
TMEM248	Tmem248	2.09424
TMEM259	Tmem259	2.19015
TMEM33	Tmem33	2.02504
TMEM43	Tmem43	2.04159
TMEM59	Tmem59	2.30602
TMEM9	Tmem9	2.17507
TMOD2	Tmod2	2.26742
TMX2	Tmx2	2.09133
TMX3	Tmx3	2.02636
TMX4	Tmx4	2.00269
TNC	Tnc	2.87464
TNFAIP1	Tnfaip1	2.02137
TNFRSF21	Tnfrsf21	2.12716
TNIK	Tnik	2.2091
TNK2	Tnk2	2.19651
TNKS	Tnks	2.15306
TNKS2	Tnks2	2.00704
TNPO1	Tnpo1	2.30871
TNR	Tnr	2.64235
TNRC18	Tnrc18	2.00642
TNS1	Tns1	2.12031
TNS3	Tns3	2.27334
TOB2	Tob2	2.0748
TOMM20	Tomm20	2.63111
TOMM7	Tomm7	2.05407
TOP1	Top1	2.06635
TPI1	Tpi1	2.68207
TPM4	Tpm4	2.45784
TPP1	Tpp1	2.15519
TPR	Tpr	2.42335
TPT1	Tpt1	2.93815
TRIB2	Trib2	2.2955
TRIM2	Trim2	2.16962
TRIM28	Trim28	2.46895
TRIM9	Trim9	2.3501
TRIO	Trio	2.60299
TRIP12	Trip12	2.36114
TRO	Tro	2.07376
TRRAP	Trrap	2.01633
TSC2	Tsc2	2.21218
TSN	Tsn	2.02699
TSPAN14	Tspan14	2.04087
TSPAN3	Tspan3	2.70229
TSPAN7	Tspan7	2.18503
TSPYL1	Tspyl1	2.06234
TSPYL4	Tspyl4	2.08768
TTC3	Ttc3	2.68917
TTC37	Ttc37	2.06065
TTYH3	Ttyh3	2.17857
TUB	Tub	2.0352
TUBB	Tubb5	2.82375
TUBGCP6	Tubgcp6	2.03666
TUFM	Tufm	2.32331
TUG1	Tug1	2.38071
TXLNA	Txlna	2.13417
TXNDC5	Txndc5	2.12068
TXNIP	Txnip	2.81488
TXNL1	Txnl1	2.0779
TXNRD1	Txnrd1	2.01116
TYK2	Tyk2	2.07532
TYRO3	Tyro3	2.09289
UBA1	Uba1	2.64281
UBA2	Uba2	2.19598
UBB	Ubb	2.42342
UBC	Ubc	2.90247
UBFD1	Ubfd1	2.07369
UBL3	Ubl3	2.19356
UBL5	Ubl5	2.00748
UBQLN1	Ubqln1	2.1536
UBQLN4	Ubqln4	2.05589
UBR4	Ubr4	2.37959
UBR5	Ubr5	2.21056
UBTF	Ubtf	2.18166
UBXN4	Ubxn4	2.17487
UBXN7	Ubxn7	2.0305
UCHL1	Uchl1	2.18835
UFM1	Ufm1	2.0213
UGGT1	Uggt1	2.11771
UHMK1	Uhmk1	2.17695
UPF1	Upf1	2.04588
UQCRB	Uqcrb	2.22676
UQCRC1	Uqcrc1	2.063
UQCRC2	Uqcrc2	2.16052
UQCRH	Uqcrh	2.11392
USF1	Usf1	2.03049
USP11	Usp11	2.33482
USP22	Usp22	2.41593
USP24	Usp24	2.09065
USP34	Usp34	2.03894
USP47	Usp47	2.12682
USP5	Usp5	2.14144
USP7	Usp7	2.17678
VAMP2	Vamp2	2.11362
VANGL2	Vangl2	2.26336
VAPA	Vapa	2.2705
VAT1	Vat1	2.28506
VCAN	Vcan	2.6755
VCP	Vcp	2.45028
VDAC1	Vdac1	2.33007
VEGFA	Vegfa	2.28458
VEZF1	Vezf1	2.07095
VIM	Vim	2.91505
VMP1	Vmp1	2.08636
VPS28	Vps28	2.02661
VPS35	Vps35	2.08394
VPS39	Vps39	2.13523
VPS41	Vps41	2.10821
VPS45	Vps45	2.10462
VWF	Vwf	2.31314
WAC	Wac	2.23252
WASF2	Wasf2	2.18304
WBP2	Wbp2	2.18298
WDFY3	Wdfy3	2.13458
WDR1	Wdr1	2.40952
WDR26	Wdr26	2.3942
WDR6	Wdr6	2.44973
WDR82	Wdr82	2.31216
WLS	Wls	2.3623
WNK1	Wnk1	2.48395
WSB1	Wsb1	2.53109
WSB2	Wsb2	2.02947
WSCD1	Wscd1	2.31665
WTAP	Wtap	2.02335
XPO1	Xpo1	2.45379
XPO5	Xpo5	2.00885
XPO6	Xpo6	2.27945
XPO7	Xpo7	2.08994
XPOT	Xpot	2.25609
XPR1	Xpr1	2.08561
XRCC5	Xrcc5	2.51829
XRCC6	Xrcc6	2.38532
XRN2	Xrn2	2.0466
YBX1	Ybx1	2.7435
YEATS2	Yeats2	2.01977
YKT6	Ykt6	2.21598
YLPM1	Ylpm1	2.06589
YTHDC1	Ythdc1	2.02239
YWHAB	Ywhab	2.56661
YWHAE	Ywhae	2.91741
YWHAG	Ywhag	2.47235
YWHAH	Ywhah	2.16509
YWHAQ	Ywhaq	2.60091
YWHAZ	Ywhaz	2.72255
YY1	Yy1	2.12427
ZBTB4	Zbtb4	2.11729
ZBTB47	Zfp651	2.06674
ZCCHC24	Zcchc24	2.25617
ZDHHC9	Zdhhc9	2.05507
ZEB1	Zeb1	2.45953
ZEB2	Zeb2	2.3197
ZFAND3	Zfand3	2.08596
ZFAND5	Zfand5	2.30552
ZFP91	Zfp91	2.04444
ZFP91	Gm44505	2.04444
ZFR	Zfr	2.22045
ZHX3	Zhx3	2.21502
ZKSCAN1	Zkscan1	2.33686
ZMAT3	Zmat3	2.21329
ZMIZ1	Zmiz1	2.35803
ZMIZ2	Zmiz2	2.00858
ZMYM2	Zmym2	2.20183
ZMYM4	Zmym4	2.08288
ZMYND11	Zmynd11	2.12449
ZNF106	Zfp106	2.11186
ZNF146	Zfp146	2.14445
ZNF207	Zfp207	2.32675
ZNF24	Zfp24	2.33858
ZNF292	Zfp292	2.0228
ZNF462	Zfp462	2.0442
ZNF496	Zkscan17	2.01469
ZNF532	Zfp532	2.46588
ZNF638	Zfp638	2.36955
ZNF664	Zfp664	2.39714
ZRANB2	Zranb2	2.06711
ZSWIM8	Zswim8	2.06314
ZYX	Zyx	2.15643

## Sheet: Mouse_and_human_combined
Genes with expression Z-score > 2 in both mouse and human DMG
HGNC.symbol	Gene_ID	Ppm1dtr.tumors.Average.Zscore	PPM1Dtr.tumors.Average.Zscore
ABAT	Abat	2.97084	2.31705
ABCA2	Abca2	2.0933	2.3561
ACTB	Actb	12.5231	3.54597
AHCYL1	Ahcyl1	2.52823	2.68708
ALDOA	Aldoa	5.833	2.86672
ALDOC	Aldoc	11.3159	2.32537
ANK2	Ank2	5.18432	2.30494
APLP1	Aplp1	5.42897	2.01601
APLP2	Aplp2	4.27374	2.70247
APOE	Apoe	35.7857	2.9218
APP	App	9.83293	2.99784
AQP4	Aqp4	19.1417	2.80251
ARF3	Arf3	2.16105	2.41934
ARHGDIA	Arhgdia	2.01325	2.16794
BSG	Bsg	2.42146	2.66808
CADM4	Cadm4	2.40955	2.38182
CALM1	Calm1	9.48448	2.78281
CALM2	Calm2	3.09	2.70849
CALM3	Calm3	5.6461	2.44644
CALR	Calr	4.81253	2.74078
CANX	Canx	4.03356	2.54161
CCND2	Ccnd2	3.14644	2.8102
CD81	Cd81	5.1203	2.68557
CDC42	Cdc42	2.00675	2.43395
CFL1	Cfl1	5.13375	2.90799
CHD4	Chd4	2.10461	2.56011
CHL1	Chl1	3.34256	2.3062
CKB	Ckb	5.77361	2.66003
CLIC4	Clic4	2.12067	2.58269
CLIP3	Clip3	3.7489	2.23715
CLSTN1	Clstn1	3.86748	2.62586
CLTC	Cltc	4.1868	2.78281
CLU	Clu	9.11995	3.35594
CNN3	Cnn3	3.96721	2.52982
CNP	Cnp	5.06164	2.63475
CNTN1	Cntn1	3.55495	2.24953
CPE	Cpe	10.1212	2.60119
CST3	Cst3	11.5564	2.59375
CTNNB1	Ctnnb1	3.05193	2.60684
CTSB	Ctsb	7.44096	2.83045
CTSD	Ctsd	8.33841	2.49707
CYFIP2	Cyfip2	2.75319	2.14736
DBI	Dbi	2.88837	2.57688
DDX5	Ddx5	2.33252	2.86038
DST	Dst	4.37157	2.87838
DYNLL2	Dynll2	3.60432	2.39966
EDNRB	Ednrb	2.83838	2.16404
EEF2	Eef2	8.45854	3.37556
ELOVL5	Elovl5	2.18061	2.15034
ENO2	Eno2	3.11337	2.40774
FABP7	Fabp7	2.61189	2.09413
FADS1	Fads1	2.72599	2.27074
FN1	Fn1	2.70526	2.92932
FTH1	Fth1	17.3867	2.13941
GABBR1	Gabbr1	2.58553	2.1947
GDI1	Gdi1	2.69087	2.6612
GFAP	Gfap	50.3795	4.06972
GHITM	Ghitm	2.56952	2.12686
GLUL	Glul	6.66205	2.91774
GNAI2	Gnai2	3.12609	2.55171
GNAS	Gnas	12.1813	3.07507
GNB1	Gnb1	3.41553	2.61688
GPI	Gpi1	2.0354	2.42802
HMGCS1	Hmgcs1	2.68475	2.0206
HNRNPU	Hnrnpu	2.89508	2.75083
HSPA5	Hspa5	3.05505	2.75843
HSPA8	Hspa8	3.05648	3.16154
IGFBP3	Igfbp3	2.55629	2.18056
IGFBP5	Igfbp5	13.4971	2.98612
KCNJ10	Kcnj10	11.6081	2.19946
KIAA0100	2610507B11Rik	2.4786	2.25331
KLC1	Klc1	2.59973	2.21932
LAMP1	Lamp1	5.55884	2.26883
LDHB	Ldhb	2.06962	2.82794
LRP1	Lrp1	3.72087	2.85447
LSAMP	Lsamp	2.35154	2.50065
MACF1	Macf1	2.47461	2.81621
MAGED1	Maged1	2.21014	2.56672
MAP2	Map2	4.45345	2.7301
MAP4	Map4	4.7754	2.64117
MARCKS	Marcks	2.9013	3.00798
MBP	Mbp	45.5783	2.54466
MDH1	Mdh1	3.00409	2.12937
MLC1	Mlc1	2.25112	2.32235
MLF2	Mlf2	2.00231	2.31012
MT2A	Mt1	3.02917	2.20436
NACC2	Nacc2	2.19304	2.03931
NCAM1	Ncam1	2.85845	2.8455
NCAN	Ncan	2.19546	2.58307
NCL	Ncl	2.84602	2.71031
NDRG2	Ndrg2	4.26521	2.63031
NDRG4	Ndrg4	5.36945	2.27568
NFASC	Nfasc	5.47348	2.50812
NFIX	Nfix	2.00993	2.36737
NRCAM	Nrcam	2.57607	2.61377
NTRK2	Ntrk2	5.63566	2.75747
PDGFRA	Pdgfra	3.86188	2.34747
PDIA3	Pdia3	2.85108	2.46528
PFKM	Pfkm	2.22671	2.18268
PFN2	Pfn2	2.2401	2.57328
PJA2	Pja2	2.19188	2.44092
PKM	Pkm	6.63803	2.96751
PLEKHB1	Plekhb1	3.97781	2.4636
PLP1	Plp1	38.2998	2.71064
PRDX6	Prdx6	4.93788	2.28783
PRNP	Prnp	4.88012	2.2583
PSAP	Psap	10.9659	3.24737
PTN	Ptn	7.75858	2.80727
PTPRZ1	Ptprz1	3.08035	3.17615
PURB	Purb	2.00934	2.1717
QKI	Qk	5.62814	3.10764
RAC1	Rac1	2.44458	2.53645
RTN1	Rtn1	2.56126	2.06038
RTN3	Rtn3	5.80263	2.6204
RTN4	Rtn4	4.43607	2.60413
SCARB2	Scarb2	2.04552	2.56881
SCD	Scd2	18.9406	2.56897
SCG3	Scg3	4.43765	2.05431
SDC3	Sdc3	5.27094	2.80076
SERINC1	Serinc1	4.25354	2.63034
SERINC3	Serinc3	2.02554	2.20365
SERPINE2	Serpine2	2.72097	2.51241
SORL1	Sorl1	2.13447	2.31792
SPAG9	Spag9	2.26879	2.52466
SPARC	Sparc	10.4107	3.47682
SPARCL1	Sparcl1	22.8456	3.04802
SPOCK2	Spock2	3.49955	2.54121
SPTAN1	Sptan1	4.66195	2.79893
SPTBN1	Sptbn1	5.62304	2.80789
SRRM2	Srrm2	2.1286	2.90003
STAT1	Stat1	2.66532	2.13888
SYT11	Syt11	5.08075	2.9481
TCF25	Tcf25	2.54909	2.10218
THY1	Thy1	3.00895	2.27833
TIMP2	Timp2	2.65947	2.52715
TIMP3	Timp3	2.04799	2.54757
TMBIM6	Tmbim6	3.57258	2.93841
TMOD2	Tmod2	2.56773	2.26742
TPI1	Tpi1	2.06674	2.68207
TSPAN3	Tspan3	2.01401	2.70229
TSPAN7	Tspan7	2.11191	2.18503
TSPYL4	Tspyl4	2.29984	2.08768
TTC3	Ttc3	4.01607	2.68917
TUBB	Tubb5	3.10146	2.82375
UBA1	Uba1	2.30018	2.64281
VDAC1	Vdac1	2.45896	2.33007
VIM	Vim	6.99559	2.91505
WNK1	Wnk1	3.29869	2.48395
YWHAB	Ywhab	2.55893	2.56661
YWHAE	Ywhae	6.24844	2.91741
YWHAG	Ywhag	4.93362	2.47235
YWHAZ	Ywhaz	2.1104	2.72255
