# Supplementary material for: PPM1D mutations are oncogenic drivers of de novo diffuse midline glioma formation
Source: Nat Commun. 2022 Feb 1;13:604. doi: 10.1038/s41467-022-28198-8 (PMC8807747; doi:10.1038/s41467-022-28198-8)
Supplement: Supplementary file 6 — Supplementary Data 3 [file 41467_2022_28198_MOESM6_ESM.xls]

## Sheet: 1 hour
Gene	baseMean	log2FoldChange	lfcSE	stat	pvalue	padj	BT869_DMSO_1	BT869_DMSO_2	BT869_DMSO_3	SF7761_DMSO_1	SF7761_DMSO_2	SF7761_DMSO_3	BT_GSK_1hr_1	BT_GSK_1hr_2	BT_GSK_1hr_3	SF_GSK_1hr_1	SF_GSK_1hr_2	SF_GSK_1hr_3
FOSB	4390.39	8.54222	0.458585	18.6274	1.93e-77	6.07e-74	24.3253	19.1293	38.0317	25.259	14.7987	19.2927	3632.15	3354.5	3539.72	14247	13955.5	13814.9
CYR61	777.805	5.00194	0.761563	6.56799	5.1e-11	9.23e-09	15.8859	16.2309	11.9315	72.6195	84.8458	81.3909	267.238	248.89	242.22	2977.47	2857.09	2457.85
FOS	3812.99	4.88277	0.408731	11.9462	6.8e-33	8.92e-30	148.93	133.325	171.515	372.57	363.061	311.697	4083.52	3836.34	3702.12	9260.52	12082.9	11289.4
NPAS4	71.8446	4.83971	0.357288	13.5457	8.4e-42	1.89e-38	5.46078	5.79674	5.22003	4.73605	3.94631	3.61737	107.547	74.7897	105.971	182.81	206.881	155.358
CXCL8	5.93582	4.57935	1.49272	3.06779	0.0021565	0.0446737	0	0	0	0.789342	0.986578	1.20579	1.6295	0	0	26.2497	12.4842	27.8848
WSCD2	5.95317	4.42552	1.66828	2.65275	0.007984	0.113756	0	0	0	2.36803	0.986578	0	0	0	1.37625	14.0623	26.7518	25.893
EGR3	2681.28	3.99186	0.358947	11.121	9.91e-29	9.75e-26	397.644	395.918	469.057	213.122	269.336	157.356	7146.98	6691.84	7281.75	3867.14	2514.67	2770.56
LOC284454	98.1548	3.63885	0.561733	6.4779	9.3e-11	1.63e-08	7.94296	8.11544	13.4229	17.3655	14.7987	25.9245	50.5145	57.6249	68.8126	212.81	345.99	354.535
CXCL2	22.9997	3.53886	0.681406	5.19347	2.06e-07	1.86e-05	0.99287	1.73902	1.49144	3.94671	8.87921	5.42606	11.4065	19.617	12.3863	68.4367	65.9878	75.6874
EGR2	1690.31	3.23822	0.400947	8.07641	6.67e-16	2.02e-13	125.102	133.905	155.855	528.07	571.229	431.07	2781.55	2768.45	2676.81	3816.52	3144.23	3150.98
CXCL3	15.8468	3.0335	0.703131	4.31427	1.6e-05	0.000878431	3.47504	2.89837	6.71147	2.36803	1.97316	3.01448	4.8885	7.35636	8.25751	30.9371	44.5863	73.6956
PTGER4	16.0506	3.02196	1.06052	2.84951	0.00437873	0.0756736	5.46078	5.21707	7.45719	1.57868	0	1.20579	60.2915	45.3643	52.2976	0	1.78345	11.9506
GADD45B	145.507	3.01964	0.376081	8.02921	9.81e-16	2.76e-13	14.893	24.926	19.3887	48.9392	47.3558	37.3795	360.119	307.741	386.727	132.186	205.097	161.334
ADAMTS1	2697.39	2.96243	0.107847	27.4688	4.14e-166	3.26e-162	546.575	515.91	526.477	724.616	692.578	678.257	5013.97	4299.8	4682.01	4945.26	4966.92	4776.27
NR4A3	290.224	2.92083	0.224473	13.0119	1.05e-38	2.06e-35	81.9118	74.778	90.9777	50.5179	58.2081	49.4374	586.62	555.406	688.126	510.932	385.226	350.552
ATF3	384.128	2.90869	0.728016	3.99536	6.46e-05	0.00283287	150.916	150.715	156.601	33.9417	17.7584	31.3506	1277.53	1125.52	1223.49	124.686	167.645	149.383
KLF2	214.033	2.88106	0.446448	6.4533	1.09e-10	1.89e-08	40.2112	28.404	31.3202	54.4646	83.8592	69.333	190.651	144.675	180.289	615.93	597.457	531.803
KLF4	314.072	2.80501	0.596992	4.69858	2.62e-06	0.000185792	148.434	125.21	140.941	18.9442	18.745	18.6898	309.605	343.297	333.053	654.367	848.924	808.66
DUSP1	478.949	2.63334	0.20711	12.7147	4.9e-37	8.57e-34	141.484	151.875	159.584	105.772	121.349	116.359	628.987	624.065	622.066	874.677	1191.35	1009.83
JUNB	1020.42	2.59507	0.296637	8.7483	2.17e-18	8.32e-16	157.866	184.336	175.99	436.506	378.846	406.351	1787.56	1565.68	1710.68	1278.74	2322.06	1840.4
2021-03-02	399.779	2.55572	0.50266	5.08439	3.69e-07	3.21e-05	54.1114	51.0113	52.946	161.026	188.436	190.515	299.828	354.332	313.785	1225.3	1023.7	882.355
EGR1	15040.6	2.54004	0.344003	7.38378	1.54e-13	3.62e-11	2274.17	2181.89	2581.68	6605.22	7658.81	5180.08	22633.7	23584.5	23302.7	37718.9	22468	24297.6
ZFP36	222.752	2.46494	0.308223	7.99724	1.27e-15	3.45e-13	52.6221	47.5333	68.6061	76.5662	96.6847	69.333	263.979	224.369	229.834	638.43	504.717	400.346
SNORD51	3.85671	2.44455	0.954754	2.5604	0.0104551	0.138673	0.99287	0.579674	0	2.36803	0	3.01448	6.518	7.35636	9.63376	1.87498	0	13.9424
NR4A2	424.542	2.41774	0.636159	3.80053	0.000144388	0.00544332	224.885	224.334	232.664	34.7311	41.4363	44.6143	1204.2	1074.03	1231.75	315.934	222.932	242.996
SLC12A5-AS1	4.13732	2.38788	0.856789	2.78701	0.0053196	0.085461	2.97861	2.3187	0	0	0.986578	1.20579	16.295	7.35636	6.88126	1.87498	1.78345	7.96709
DUSP10	1458.33	2.35914	0.359417	6.56378	5.25e-11	9.39e-09	677.137	704.304	691.281	293.635	258.484	228.497	1758.23	1656.41	1713.43	3269.96	3031.87	3216.71
IER2	1976.79	2.34973	0.292206	8.04133	8.89e-16	2.56e-13	745.645	739.664	671.893	665.416	409.43	657.156	4645.7	3971.21	4258.12	1213.11	2933.78	2810.39
NFKBIZ	179.677	2.22956	0.227592	9.79632	1.17e-22	6.81e-20	49.6435	56.8081	47.726	73.4088	85.8323	66.9214	200.428	230.499	239.468	365.621	385.226	354.535
DUSP8	361.197	2.228	0.117079	19.03	9.63e-81	3.79e-77	124.109	100.284	127.518	138.924	124.309	147.106	638.764	550.501	638.581	522.182	672.362	549.729
MIR221	8.81149	2.18341	0.635639	3.43498	0.000592605	0.0166607	1.98574	1.73902	3.72859	5.5254	3.94631	2.41158	3.259	4.90424	6.88126	23.4372	16.0511	31.8684
KCNK7	4.30435	2.17718	0.695901	3.12858	0.00175651	0.0381441	0.99287	2.3187	0	1.57868	0.986578	3.01448	6.518	2.45212	6.88126	5.62494	5.35036	15.9342
OPCML	3.63359	2.16256	0.866305	2.4963	0.0125495	0.157443	1.4893	0.579674	0	0	2.95974	3.01448	1.6295	3.67818	11.01	7.49991	1.78345	9.95886
MYADM	1034.35	2.13939	0.4451	4.80653	1.54e-06	0.000116582	277.011	268.969	280.39	507.547	462.705	499.8	668.095	636.326	725.285	3011.22	2405.88	2668.98
HIST1H2AM	36.7047	2.09448	0.849618	2.4652	0.0136936	0.16648	9.43226	19.1293	15.6601	8.68277	25.651	4.82316	4.8885	13.4867	16.515	14.0623	39.236	268.889
SNORD56	14.2663	2.06985	0.474673	4.36057	1.3e-05	0.000745388	5.95722	3.47805	10.4401	7.89342	3.94631	1.80869	24.4425	30.6515	34.4063	25.3122	8.91727	13.9424
TRPV4	5.28546	2.04973	0.899497	2.27875	0.0226818	0.231434	2.48217	4.63739	2.98287	0.789342	0	1.20579	4.8885	20.843	13.7625	1.87498	0	9.95886
KLF6	4840.67	2.04818	0.432332	4.7375	2.16e-06	0.000156982	983.934	990.663	1030.58	2900.04	2715.06	2690.72	4178.03	4079.1	4091.6	11900.5	10684.7	11843.1
MIR616	12.046	2.04622	0.376284	5.43797	5.39e-08	5.44e-06	2.97861	3.47805	3.72859	8.68277	5.91947	4.22027	22.813	15.9388	26.1488	16.8748	17.8345	15.9342
FILIP1L	495.732	2.00446	0.654469	3.06272	0.00219334	0.0451988	75.9545	68.9812	72.3347	303.107	388.712	278.538	241.166	235.404	239.468	2196.54	850.708	997.878
NTNG2	7.16675	-2.01382	0.754331	-2.66968	0.00759242	0.109867	3.97148	5.21707	5.22003	22.8909	13.8121	18.6898	0	6.1303	2.7525	3.74996	3.56691	0
SH3D21	160.885	-2.01483	0.705335	-2.85655	0.0042827	0.0746698	53.1185	38.8382	45.4888	554.118	382.792	472.67	32.59	22.0691	44.0401	66.5617	108.791	109.547
PPP1R3G	40.2289	-2.02117	0.75461	-2.67843	0.00739686	0.10803	13.9002	20.8683	12.6772	104.983	124.309	110.33	3.259	6.1303	4.12876	24.3747	33.8856	23.9013
APLN	40.3807	-2.04282	0.625415	-3.26634	0.00108947	0.0268428	18.3681	13.3325	17.8972	146.818	74.98	118.167	13.036	18.3909	11.01	11.2499	21.4014	19.9177
PDK1	3048.82	-2.04557	0.334295	-6.11906	9.41e-10	1.35e-07	3079.88	3053.14	3044.77	6894.12	7002.73	6377.43	751.199	825.139	810.612	1799.04	1296.57	1651.18
MIR210HG	254.04	-2.057	0.235893	-8.72005	2.78e-18	1.04e-15	393.176	325.777	364.656	502.811	412.39	453.98	73.3274	74.7897	81.1989	71.2492	167.645	127.473
AMPD3	14.6595	-2.05923	0.511617	-4.02494	5.7e-05	0.00254895	18.8645	26.0853	22.3716	25.259	20.7181	27.7332	1.6295	1.22606	0	9.37489	10.7007	11.9506
SHANK2	76.3069	-2.06574	0.569611	-3.62659	0.00028719	0.00955923	210.985	193.611	205.818	38.6778	54.2618	36.1737	37.4785	46.5903	46.7926	16.8748	12.4842	15.9342
TG	6.03221	-2.0761	0.632926	-3.28016	0.00103747	0.0258039	14.3966	13.3325	10.4401	7.89342	3.94631	8.44053	3.259	2.45212	5.50501	0.937489	1.78345	0
ZNF404	84.9859	-2.09118	0.710804	-2.942	0.003261	0.0609017	33.2611	33.0414	58.1661	232.067	246.645	223.071	13.036	8.58243	8.25751	74.9991	24.9684	63.7367
DNAH11	19.4955	-2.09314	0.348133	-6.01247	1.83e-09	2.52e-07	28.7932	33.6211	36.5402	28.4163	29.5974	32.5563	3.259	1.22606	6.88126	12.1874	8.91727	11.9506
DDIT4L	119.446	-2.10191	0.923121	-2.27696	0.0227887	0.232074	25.3182	14.4919	12.6772	359.94	327.544	422.027	9.77699	11.0345	8.25751	55.3119	87.3892	99.5886
NEBL	45.604	-2.10201	0.687586	-3.05709	0.00223498	0.0457576	126.094	124.63	133.484	18.9442	16.7718	24.1158	30.9605	24.5212	28.9013	7.49991	5.35036	5.97532
CACNA1A	5.23819	-2.1502	0.810786	-2.65199	0.00800185	0.113907	4.46791	3.47805	1.49144	15.7868	8.87921	16.8811	1.6295	1.22606	1.37625	1.87498	1.78345	3.98354
VEGFA	5537.75	-2.1818	0.395079	-5.52244	3.34e-08	3.53e-06	4844.21	3804.98	5276.71	15146.7	13139.3	12239.4	1298.71	1349.89	1319.83	2535.91	2812.51	2684.91
SPACA6P-AS	3.68647	-2.18313	0.778456	-2.80444	0.00504041	0.0823722	8.43939	5.21707	5.22003	8.68277	4.93289	4.22027	0	0	0	3.74996	1.78345	1.99177
SDAD1P1	61.8583	-2.1877	0.419288	-5.21766	1.81e-07	1.64e-05	89.8547	67.8219	74.5719	146.028	145.027	86.214	14.6655	13.4867	6.88126	44.062	17.8345	35.8519
ARRDC3	1505.68	-2.19603	0.47428	-4.63025	3.65e-06	0.000248928	1045	971.534	1309.48	3962.5	4349.82	3193.54	234.648	366.592	319.29	932.802	608.158	774.799
FANK1	26.093	-2.218	0.46333	-4.7871	1.69e-06	0.000126258	28.7932	30.7227	29.083	53.6753	57.2216	59.0837	4.8885	7.35636	2.7525	15.9373	19.618	3.98354
WNT6	3.82736	-2.22023	0.830537	-2.67325	0.00751203	0.109205	8.43939	12.7528	5.22003	4.73605	1.97316	4.82316	0	3.67818	1.37625	0.937489	0	1.99177
MGAM2	4.07535	-2.22541	0.892177	-2.49436	0.0126185	0.158048	10.4251	4.05772	13.4229	3.94671	5.91947	2.41158	3.259	3.67818	0	0	1.78345	0
FAM13A-AS1	45.9553	-2.23412	0.361287	-6.18378	6.26e-10	9.3e-08	101.273	92.1682	101.418	71.0408	34.5302	52.4519	9.77699	13.4867	12.3863	14.0623	24.9684	23.9013
GBE1	1143.34	-2.29017	0.103052	-22.2234	2.04e-109	1.07e-105	1739.01	1731.49	1751.69	2133.59	2038.27	2002.22	426.929	404.6	441.777	378.746	319.238	352.544
PFKFB4	969.415	-2.35391	0.242604	-9.70271	2.94e-22	1.59e-19	2113.82	2065.38	1927.68	1234.53	1130.62	1254.63	392.709	313.872	341.31	181.873	397.71	278.848
CLEC18A	15.6696	-2.3554	1.03188	-2.28262	0.0224526	0.229392	59.0758	49.852	43.9974	2.36803	0	1.80869	8.14749	4.90424	6.88126	1.87498	7.13382	1.99177
C1QL3	4.80648	-2.35627	0.830484	-2.83722	0.00455077	0.0776514	13.4037	8.11544	5.22003	4.73605	8.87921	8.44053	0	6.1303	2.7525	0	0	0
BNIP3	3328.16	-2.37362	0.135656	-17.4974	1.5e-68	3.94e-65	4921.66	4588.7	4759.18	6688.1	6373.3	6147.72	896.224	1017.63	970.258	1224.36	1189.56	1161.2
FER1L4	5.50613	-2.38659	0.69943	-3.41219	0.000644427	0.0178939	8.93583	7.53577	6.71147	11.8401	6.90605	12.0579	0	0	2.7525	0	5.35036	3.98354
RSPO2	7.79036	-2.40539	0.851061	-2.82635	0.00470823	0.0791104	22.836	22.6073	20.8801	5.5254	2.95974	4.22027	3.259	6.1303	4.12876	0.937489	0	0
DDIT4	2411.49	-2.41891	0.27871	-8.67893	4e-18	1.46e-15	5600.78	4898.83	5139.49	3272.61	2725.92	2740.76	992.365	962.458	950.99	410.62	629.559	613.466
IGFBP5	14939.1	-2.41975	0.085345	-28.3526	7.78e-177	1.23e-172	23730.6	21883.9	24598.3	29141.7	27275.9	24411.8	4922.72	4818.42	5147.18	4391.2	4298.12	4648.8
PPFIA4	1679.21	-2.48536	0.222821	-11.1541	6.84e-29	7.18e-26	3880.14	3237.48	3622.7	2315.93	1738.35	2298.84	521.44	468.355	556.006	348.746	602.807	559.688
ISM2	14.1737	-2.50661	0.574392	-4.36394	1.28e-05	0.000737328	20.8503	22.6073	26.1002	33.9417	19.7316	21.7042	8.14749	3.67818	12.3863	0.937489	0	0
TCP11L2	27.8214	-2.5293	0.411855	-6.14123	8.19e-10	1.19e-07	59.0758	55.6487	61.8947	36.3097	33.5437	36.1737	0	7.35636	6.88126	6.56242	12.4842	17.926
MIR210	3.72839	-2.53537	1.06056	-2.3906	0.016821	0.1908	4.46791	5.79674	5.22003	10.2614	0.986578	10.2492	0	0	0	0	1.78345	5.97532
CAND1.11	5.28359	-2.549	0.801363	-3.18083	0.00146852	0.0333627	6.45365	15.0715	8.20291	11.0508	7.89263	4.22027	0	0	2.7525	0	1.78345	5.97532
LGR6	3.35278	-2.56656	1.01583	-2.52657	0.0115181	0.148884	1.4893	2.3187	3.72859	12.6295	8.87921	5.42606	0	1.22606	2.7525	0	1.78345	0
LOX	1481.31	-2.60436	0.646669	-4.02734	5.64e-05	0.0025375	1065.85	1036.46	1217.76	3914.35	4461.31	3569.74	86.3634	116.476	100.466	890.615	599.241	717.038
PTPRN	38.0894	-2.60458	0.764684	-3.40609	0.000659011	0.0180757	18.8645	20.2886	27.5916	111.297	100.631	112.741	1.6295	1.22606	4.12876	8.4374	30.3187	19.9177
MYH11	4.15227	-2.60584	0.969777	-2.68705	0.00720852	0.105967	8.43939	14.4919	11.1858	2.36803	3.94631	2.41158	1.6295	1.22606	4.12876	0	0	0
HMCN1	27.849	-2.61172	1.00745	-2.59242	0.00953031	0.129785	84.3939	103.762	85.0119	3.94671	5.91947	4.22027	19.554	8.58243	15.1388	1.87498	1.78345	0
GPR146	45.6951	-2.6401	0.417979	-6.31635	2.68e-10	4.23e-08	51.1328	50.4317	45.4888	107.351	113.457	103.698	8.14749	4.90424	8.25751	15.9373	19.618	19.9177
CLEC3B	6.22452	-2.64404	0.786161	-3.36323	0.000770356	0.020147	14.893	19.1293	9.69434	3.94671	11.8389	4.22027	0	2.45212	2.7525	0	1.78345	3.98354
LOC101929705	15.1055	-2.729	0.68236	-3.99936	6.35e-05	0.00280101	40.2112	39.9975	44.7431	14.2082	8.87921	10.8521	3.259	2.45212	5.50501	9.37489	1.78345	0
GATM	45.6184	-2.75616	0.768706	-3.58546	0.000336486	0.0108115	9.43226	10.4341	11.1858	153.922	144.04	148.312	13.036	9.80849	8.25751	18.7498	14.2676	5.97532
FGFBP2	22.92	-2.76919	0.716773	-3.86342	0.000111813	0.0044342	62.5508	68.9812	73.0804	10.2614	15.7853	9.64633	8.14749	11.0345	6.88126	4.68745	0	3.98354
TMEM45A	387.533	-2.83666	0.286208	-9.91119	3.72e-23	2.25e-20	710.895	724.593	651.758	724.616	628.45	640.878	117.324	149.579	132.12	62.8118	35.6691	71.7038
RASAL1	21.6317	-2.87431	0.655694	-4.38361	1.17e-05	0.000685742	61.5579	67.2422	57.4203	17.3655	12.8255	12.0579	1.6295	2.45212	4.12876	9.37489	3.56691	9.95886
LRRC7	8.65776	-2.8919	0.845594	-3.41996	0.000626299	0.0174521	22.3396	26.0853	26.8459	6.31474	7.89263	2.41158	3.259	3.67818	4.12876	0.937489	0	0
ADAM28	8.0917	-2.91061	1.1522	-2.52614	0.0115323	0.148945	24.8217	23.7666	33.5573	0.789342	0.986578	1.80869	1.6295	2.45212	5.50501	0	1.78345	0
LINC00908	9.15387	-2.98844	0.80287	-3.7222	0.000197495	0.00698734	4.46791	8.69512	9.69434	22.8909	34.5302	17.484	1.6295	0	0	4.68745	1.78345	3.98354
TMEM74B	26.5758	-3.05255	0.364516	-8.37426	5.56e-17	1.86e-14	43.1898	37.0992	58.1661	58.4113	42.4229	44.0114	9.77699	7.35636	4.12876	2.81247	3.56691	7.96709
GRIN2C	3.43149	-3.11127	0.976623	-3.18574	0.00144385	0.0330406	7.44652	5.79674	5.22003	10.2614	0.986578	7.23474	1.6295	1.22606	1.37625	0	0	0
ESPNP	8.35078	-3.14279	1.391	-2.25938	0.02386	0.239116	34.7504	30.1431	23.863	0	0	1.20579	3.259	2.45212	2.7525	0	1.78345	0
C4ORF47	42.6906	-3.17442	0.755536	-4.20154	2.65e-05	0.00133775	137.016	131.586	151.381	12.6295	13.8121	15.0724	9.77699	12.2606	16.515	4.68745	3.56691	3.98354
ADM	146.007	-3.26541	1.34785	-2.42269	0.0154062	0.180204	3.47504	4.63739	8.20291	573.063	574.189	423.233	0	3.67818	0	45.937	49.9367	65.7285
TGM2	3.9707	-3.30231	0.883669	-3.73705	0.000186195	0.0066928	6.45365	5.79674	5.22003	10.2614	7.89263	7.23474	1.6295	0	1.37625	0	1.78345	0
ESPN	32.7907	-3.44988	0.400551	-8.61283	7.13e-18	2.55e-15	74.4652	68.9812	57.4203	55.254	52.2887	50.0403	3.259	0	4.12876	5.62494	16.0511	5.97532
ATP4A	15.6671	-3.6489	1.44559	-2.52416	0.0115976	0.1493	55.6007	55.0691	61.1489	0	0	2.41158	3.259	7.35636	1.37625	0	1.78345	0
SLAMF9	7.8613	-3.65339	0.968438	-3.77246	0.000161646	0.00594616	5.95722	1.15935	10.4401	24.4696	20.7181	24.7187	1.6295	0	1.37625	1.87498	0	1.99177
CA9	317.797	-3.70735	0.527529	-7.02776	2.1e-12	4.41e-10	342.044	310.126	293.813	865.908	740.92	987.543	17.9245	14.7127	19.2675	43.1245	94.5231	83.6544
NRN1	1365.74	-3.70942	0.778287	-4.76613	1.88e-06	0.000138161	4598.48	4080.91	4736.81	659.89	609.706	539.591	330.788	364.14	359.202	39.3745	32.1022	37.8437
PDE4C	33.2839	-3.72435	0.422479	-8.81546	1.19e-18	4.81e-16	75.9545	75.3577	64.8775	68.6728	32.5571	53.0548	3.259	1.22606	5.50501	5.62494	5.35036	7.96709
SLITRK6	8.65669	-3.73429	1.15766	-3.22574	0.0012565	0.0298681	29.2897	24.3463	32.0659	1.57868	6.90605	3.01448	0	0	0	4.68745	0	1.99177
GPRC5A	5.08651	-3.82746	1.3943	-2.74509	0.00604949	0.0941138	0.496435	0.579674	1.49144	26.0483	9.86578	18.6898	0	0	0	1.87498	0	1.99177
SPTB	11.8262	-3.83418	1.09611	-3.49798	0.00046879	0.0141391	41.2041	41.1569	38.7774	3.15737	2.95974	4.82316	3.259	1.22606	0	0	5.35036	0
SEC14L5	16.1634	-4.02755	0.716659	-5.6199	1.91e-08	2.09e-06	52.6221	48.6926	37.2859	13.4188	11.8389	18.6898	0	1.22606	2.7525	1.87498	3.56691	1.99177
NEFL	8.00447	-4.10256	1.48853	-2.75612	0.0058492	0.0915405	0	0.579674	0.745719	32.363	29.5974	27.7332	0	0	1.37625	1.87498	1.78345	0
ANKRD26P1	3.71608	-4.26684	1.07257	-3.97815	6.95e-05	0.00298769	3.47504	4.05772	4.47431	12.6295	14.7987	4.22027	0	0	0	0.937489	0	0
OLFM3	50.5904	-4.41087	0.643338	-6.85623	7.07e-12	1.36e-09	42.197	46.9536	32.8116	148.396	167.718	142.886	1.6295	3.67818	1.37625	10.3124	7.13382	1.99177
ADRA2B	6.53752	-4.59187	1.93567	-2.37224	0.0176804	0.196999	24.8217	24.926	26.1002	0	0	0	0	1.22606	1.37625	0	0	0
MYOD1	17.838	-4.69738	0.683113	-6.87642	6.14e-12	1.19e-09	35.2469	29.5634	38.7774	41.0458	38.4766	25.3216	0	0	0	5.62494	0	0
RASGRF1	10.3588	-4.75557	1.80495	-2.63474	0.00842005	0.118256	30.2825	45.7943	43.9974	0	0	0	1.6295	1.22606	1.37625	0	0	0
ANGPTL4	121.715	-4.82907	0.482887	-10.0004	1.52e-23	9.56e-21	114.676	114.776	107.383	373.359	349.249	350.282	9.77699	6.1303	6.88126	5.62494	12.4842	9.95886

## Sheet: 5 hours
Gene	baseMean	log2FoldChange	lfcSE	stat	pvalue	padj	BT869_DMSO_1	BT869_DMSO_2	BT869_DMSO_3	SF7761_DMSO_1	SF7761_DMSO_2	SF7761_DMSO_3	BT869_GSK_5hr_1	BT869_GSK_5hr_2	BT869_GSK_5hr_3	SF7761_GSK_5hr_1	SF7761_GSK_5hr_2	SF7761_GSK_5hr_3
CXCL8	17.1499	5.65776	1.01254	5.5877	2.3e-08	1.13e-06	0	0	0	1.1465	1.43262	1.74747	16.4402	8.55042	5.88659	56.717	66.5965	47.2812
ZBTB32	7.67814	5.41848	1.6385	3.30697	0.000943096	0.0116333	0.713086	0	1.07028	0	0	0	33.7938	14.6579	39.5242	0	2.37844	0
LINC01629	3.86841	5.41633	2.47313	2.19007	0.0285188	0.155471	0	0	0	0	0	0	0	0	0	17.2617	19.0276	10.1317
ANO1	22.1204	4.98343	1.36929	3.63943	0.000273244	0.00423219	2.13926	1.66354	2.14055	1.1465	0	0.873734	90.4212	81.8397	84.0941	0	0	1.12574
TRIML2	5.46334	4.91457	1.62859	3.01769	0.00254709	0.025807	0.713086	0	1.07028	0	0	0	19.1803	20.7653	22.7054	0	0	1.12574
ATP1B4	20.5171	4.58743	1.11883	4.10021	4.13e-05	0.000878408	0	1.66354	2.14055	1.1465	1.43262	3.49494	69.4143	78.1753	79.0484	4.93191	4.75689	0
RHOH	2.84417	4.45737	1.18822	3.75132	0.000175909	0.00293379	0.713086	0	0	0	0	0	7.30677	4.88595	0	7.39787	5.94611	7.8802
SELE	5.3743	4.38277	1.01478	4.31895	1.57e-05	0.000380956	0.713086	0	0	1.1465	1.43262	0	3.65338	2.44298	5.88659	15.6177	17.8383	15.7604
GJB2	3.8182	4.37603	1.85352	2.36093	0.0182291	0.113729	0.713086	0	1.07028	0	0	0	9.13346	25.6513	9.25035	0	0	0
FOSB	368.656	4.37539	0.365803	11.961	5.68e-33	3.16e-30	34.9412	27.4484	54.5841	36.6879	21.4892	27.9595	368.992	425.078	383.469	1076.8	944.243	1022.17
CCL20	1.71072	4.22166	1.08674	3.88469	0.000102459	0.00187943	0	0	0	0	0	0	2.74004	7.32893	3.36376	2.46596	2.37844	2.25149
CXCL10	4.6522	4.09574	1.43702	2.85016	0.00436967	0.0392301	0	0	0	1.1465	1.43262	0.873734	2.74004	0	0	13.9737	14.2707	21.3891
CEACAM1	4.23702	4.06428	1.18646	3.42554	0.000613579	0.00824123	0.713086	0.831771	1.07028	0	0	0	10.0468	17.1008	16.8188	0.821985	1.18922	2.25149
MYBPC3	2.03928	3.9675	0.990141	4.00701	6.15e-05	0.00122359	0	0.831771	0	0	0	0	3.65338	3.66447	4.2047	4.10993	2.37844	5.62872
FOXI3	1.40349	3.93351	1.27886	3.0758	0.00209935	0.0220872	0	0	0	0	0	0	0.913346	6.10744	0.840941	3.28794	1.18922	4.50297
EDN2	2.64213	3.81058	1.14147	3.33832	0.000842863	0.0106855	0	0	0	0	0	1.74747	0.913346	4.88595	1.68188	7.39787	8.32456	6.75446
CFAP161	2.6811	3.80015	1.27792	2.9737	0.00294233	0.0290192	0	0	0	1.1465	1.43262	0	0.913346	0	2.52282	6.57588	8.32456	11.2574
CALCR	31.8486	3.76309	1.11336	3.37994	0.000725029	0.0094818	7.84395	5.8224	6.42165	2.29299	0	3.49494	118.735	107.491	125.3	2.46596	1.18922	1.12574
MIR3189	4.62039	3.75077	0.932974	4.02023	5.81e-05	0.00117157	0.713086	0	0	0	1.43262	1.74747	4.56673	3.66447	3.36376	15.6177	13.0814	11.2574
CYP19A1	2.50048	3.71189	1.10012	3.37408	0.00074063	0.00965746	0	0.831771	0	0	1.43262	0	3.65338	9.77191	8.40941	2.46596	1.18922	2.25149
INHBA	438.62	3.67104	0.788207	4.65745	3.2e-06	9.47e-05	17.8271	21.626	26.7569	107.771	103.148	106.596	1352.67	1514.65	1664.22	143.847	95.1378	109.197
GDNF	505.237	3.52809	1.32187	2.66902	0.00760733	0.0590652	157.592	146.392	165.893	6.87898	5.73047	0.873734	1841.3	1885.98	1828.21	9.04184	5.94611	9.00595
TNFRSF9	8.64991	3.47877	0.645445	5.38973	7.06e-08	3.13e-06	0.713086	3.32708	1.07028	2.29299	0	0.873734	15.5269	23.2083	26.9101	9.04184	10.703	10.1317
SIGLEC14	2.15542	3.47482	1.11005	3.13033	0.0017461	0.0188722	0	0	0	1.1465	0	0.873734	2.74004	10.9934	4.2047	2.46596	1.18922	2.25149
C9ORF47	2.14601	3.47407	1.45567	2.38659	0.0170056	0.108335	0	0.831771	0	0	1.43262	0	0	0	1.68188	9.04184	7.13533	5.62872
PPEF2	2.8628	3.46414	1.05845	3.27284	0.00106474	0.0128047	0.713086	0	0	0	0	1.74747	4.56673	9.77191	10.0913	1.64397	3.56767	2.25149
MAN1A1	7.90945	3.45301	0.893063	3.86648	0.000110419	0.00199673	0.713086	0.831771	1.07028	4.58599	0	0.873734	2.74004	7.32893	2.52282	27.9475	23.7844	22.5149
CLDN4	8.10683	3.43772	1.29244	2.65986	0.0078172	0.0603293	1.42617	1.66354	3.21083	0	0	1.74747	28.3137	31.7587	26.9101	0	0	2.25149
WDR88	2.01	3.42114	1.01658	3.36535	0.000764459	0.00992083	0.713086	0.831771	0	0	0	0	2.74004	4.88595	6.72753	2.46596	2.37844	3.37723
GRIN2C	52.797	3.40959	0.358415	9.51296	1.85e-21	4.93e-19	10.6963	8.31771	7.49193	14.9045	1.43262	10.4848	134.262	139.25	97.5491	60.8269	79.6779	68.6703
HTATIP2	7.17705	3.38326	0.758707	4.45925	8.22e-06	0.000217927	1.42617	0.831771	0	1.1465	1.43262	2.6212	19.1803	17.1008	24.3873	9.86382	4.75689	3.37723
S100A3	5.40987	3.35949	0.672718	4.9939	5.92e-07	2.13e-05	1.42617	0.831771	1.07028	0	1.43262	0.873734	10.9601	9.77191	6.72753	9.86382	10.703	11.2574
MOBP	5.53503	3.34014	0.899035	3.71525	0.000203003	0.00329856	0	0.831771	1.07028	3.43949	0	0.873734	14.6135	14.6579	20.1826	4.93191	3.56767	2.25149
GRTP1-AS1	1.36015	3.31211	1.13317	2.92287	0.00346824	0.0329298	0	0	0	1.1465	0	0	0.913346	1.22149	1.68188	3.28794	3.56767	4.50297
VTRNA1-1	1.31663	3.30504	1.0567	3.1277	0.00176183	0.0189961	0.713086	0	0	0	0	0	2.74004	2.44298	1.68188	2.46596	2.37844	3.37723
FETUB	8.8162	3.30366	0.638817	5.17153	2.32e-07	9.13e-06	1.42617	2.49531	0	1.1465	4.29785	0.873734	17.3536	19.5438	30.2739	9.86382	9.51378	9.00595
GRHL3	8.84341	3.29312	1.30583	2.52186	0.0116735	0.0819932	2.85234	2.49531	4.2811	0	0	0	43.8406	26.8727	22.7054	0.821985	0	2.25149
IL34	7.59779	3.2775	0.655666	4.99874	5.77e-07	2.09e-05	2.13926	0.831771	0	2.29299	1.43262	1.74747	19.1803	18.3223	21.8645	8.21985	9.51378	5.62872
AS-PTPRE	1.87883	3.25899	1.02443	3.18128	0.00146627	0.0163744	0	0	1.07028	0	0	0.873734	2.74004	2.44298	1.68188	3.28794	5.94611	4.50297
ULBP1	4.73176	3.25095	1.364	2.3834	0.0171536	0.108959	1.42617	1.66354	2.14055	0	0	0	15.5269	15.8793	18.5007	1.64397	0	0
LOC401585	1.27203	3.23698	1.38999	2.32879	0.0198704	0.120879	0	0	0	1.1465	0	0	7.30677	0	0.840941	2.46596	2.37844	1.12574
CDRT1	16.5675	3.23155	0.658836	4.90495	9.35e-07	3.21e-05	4.27852	0.831771	2.14055	4.58599	2.86523	4.36867	7.30677	10.9934	12.6141	46.0312	48.7581	54.0357
NMRAL2P	8.90582	3.22932	0.892135	3.61977	0.000294868	0.00450831	0.713086	0.831771	5.35138	2.29299	1.43262	0	1.82669	6.10744	5.04564	23.0156	32.109	28.1436
TGM4	1.27371	3.21903	1.37618	2.33911	0.01933	0.118681	0	0	1.07028	0	0	0	0	6.10744	1.68188	4.10993	1.18922	1.12574
XIRP1	8.78783	3.20896	1.20791	2.65663	0.00789271	0.0606725	0	0	1.07028	2.29299	5.73047	1.74747	31.9671	29.3157	27.751	0.821985	4.75689	0
MIR3191	7.30653	3.19548	0.584187	5.46997	4.5e-08	2.07e-06	2.13926	0	0	2.29299	1.43262	2.6212	9.13346	19.5438	13.4551	13.9737	10.703	12.3832
FUT1	1.77813	3.18408	1.5653	2.03417	0.0419347	0.202679	0	0.831771	1.07028	0	0	0	1.82669	12.2149	4.2047	0	1.18922	0
GREM1	1.73178	3.14054	1.07672	2.91677	0.00353671	0.0333664	0	0	1.07028	1.1465	0	0	0.913346	1.22149	3.36376	4.93191	4.75689	3.37723
RASD1	54.5113	3.13966	0.718555	4.36941	1.25e-05	0.000312111	9.9832	10.813	5.35138	12.6115	18.624	9.61108	16.4402	18.3223	11.7732	170.973	176.005	193.628
DNAJA4	2.3346	3.13247	1.07984	2.90087	0.00372129	0.0347327	0.713086	0	0	0	1.43262	0.873734	7.30677	2.44298	7.56847	4.10993	3.56767	0
PNLDC1	2.33153	3.13174	1.09318	2.86481	0.00417266	0.0378044	1.42617	0	0	0	1.43262	0	2.74004	7.32893	8.40941	0.821985	3.56767	2.25149
LINC00311	3.07301	3.13086	1.3744	2.27798	0.0227275	0.133247	0.713086	0.831771	2.14055	0	0	0	14.6135	6.10744	10.0913	0	2.37844	0
ICOSLG	2.7686	3.12408	1.54601	2.02073	0.0433072	0.207474	1.42617	1.66354	0	0	0	0	5.48007	13.4364	10.0913	0	0	1.12574
RNF133	3.05117	3.09537	0.999764	3.0961	0.00196082	0.0208639	0.713086	0.831771	1.07028	1.1465	0	0	10.0468	10.9934	6.72753	1.64397	1.18922	2.25149
SPOCD1	34.7789	3.06677	0.652353	4.70109	2.59e-06	7.8e-05	0.713086	0	3.21083	16.0509	14.3262	11.3585	76.721	76.9538	52.1383	55.073	51.1366	59.6644
IL31	1.55138	3.01713	1.09093	2.76564	0.00568119	0.0476877	0	0	1.07028	0	0	0.873734	2.74004	2.44298	5.88659	3.28794	1.18922	1.12574
HTR7	8.22147	3.00457	1.15037	2.61184	0.00900565	0.0670045	4.9916	2.49531	2.14055	0	0	0.873734	21.007	32.9802	30.2739	1.64397	0	2.25149
FOSL1	380.47	3.00419	0.541561	5.54728	2.9e-08	1.4e-06	28.5234	29.112	38.5299	142.166	140.396	128.439	303.231	345.681	328.808	997.89	1016.79	1066.08
ZBTB7C	10.074	2.98482	0.605111	4.93267	8.11e-07	2.82e-05	3.56543	1.66354	0	3.43949	4.29785	0.873734	25.5737	28.0942	22.7054	7.39787	14.2707	9.00595
PATE1	1.54746	2.97826	1.08471	2.74569	0.0060384	0.0500028	0	0	0	1.1465	0	0.873734	3.65338	1.22149	1.68188	4.10993	4.75689	1.12574
SLC4A1	2.14004	2.97792	1.0682	2.78778	0.00530698	0.04514	0	0.831771	1.07028	0	0	0.873734	7.30677	4.88595	5.04564	3.28794	2.37844	0
LRRC15	2.87901	2.97662	0.896053	3.32193	0.000893972	0.0111979	0.713086	0	0	1.1465	1.43262	0.873734	7.30677	8.55042	4.2047	5.7539	1.18922	3.37723
PDLIM4	26.5189	2.97344	1.11317	2.67114	0.00755935	0.0588235	12.1225	13.3083	6.42165	0	2.86523	0.873734	85.8545	90.3901	99.231	2.46596	3.56767	1.12574
HRCT1	5.44061	2.9691	0.883235	3.36163	0.000774852	0.0100376	0.713086	0	2.14055	2.29299	2.86523	0	3.65338	4.88595	1.68188	12.3298	17.8383	16.8861
LOC100506358	5.46864	2.95608	0.636066	4.64745	3.36e-06	9.93e-05	2.13926	0.831771	2.14055	1.1465	0	0.873734	13.7002	6.10744	10.9322	9.04184	13.0814	5.62872
SBSN	1.51251	2.93319	1.29731	2.26097	0.0237611	0.137458	0	0	1.07028	1.1465	0	0	7.30677	1.22149	4.2047	0.821985	2.37844	0
NCF2	1.49485	2.92999	1.41089	2.07669	0.03783	0.189224	0	0	0	0	0	1.74747	0	1.22149	0.840941	4.93191	3.56767	5.62872
EGR4	1.99118	2.91972	1.41939	2.05702	0.0396842	0.195055	1.42617	0	0	1.1465	0	0	2.74004	0	0	5.7539	8.32456	4.50297
VGF	12643.5	2.91494	0.918034	3.1752	0.00149734	0.0166587	4670.71	4008.3	4938.25	1452.61	1209.13	1482.73	45032.5	40987	44991.2	926.377	919.269	1104.35
LOC729966	1.51261	2.89614	1.1939	2.42577	0.0152758	0.10044	0	0	0	1.1465	0	0.873734	0.913346	1.22149	0.840941	1.64397	4.75689	6.75446
CYP26A1	2.08058	2.88888	0.948508	3.04571	0.00232133	0.0239835	0	0	1.07028	1.1465	0	0.873734	1.82669	3.66447	4.2047	4.10993	3.56767	4.50297
LOC100128770	5.43634	2.87846	0.714276	4.02989	5.58e-05	0.00113594	0	0	1.07028	2.29299	0	4.36867	6.39342	15.8793	9.25035	7.39787	10.703	7.8802
PAPPA	3.16224	2.83292	1.19234	2.37594	0.0175043	0.110406	0.713086	1.66354	2.14055	0	0	0	5.48007	14.6579	10.0913	0.821985	2.37844	0
FGF22	1.93974	2.8277	1.12781	2.50726	0.0121672	0.0845909	0.713086	0	0	1.1465	0	0.873734	0.913346	0	3.36376	5.7539	7.13533	3.37723
ENTHD1	2.04702	2.82741	1.46053	1.93588	0.0528821	0.236667	0	0	2.14055	0	0	0.873734	9.13346	4.88595	5.88659	1.64397	0	0
C2ORF78	1.99057	2.82422	1.12539	2.50954	0.0120888	0.084181	0	0	0	1.1465	0	1.74747	0.913346	1.22149	3.36376	4.10993	2.37844	9.00595
NOV	728.91	2.81152	0.537957	5.22629	1.73e-07	6.99e-06	229.614	254.522	235.461	113.503	146.127	110.964	2211.21	2195.01	2105.72	376.469	390.065	378.25
TMPRSS12	2.76769	2.809	1.00791	2.78696	0.00532044	0.0452136	0.713086	0	1.07028	0	2.86523	0	1.82669	4.88595	5.88659	0.821985	9.51378	5.62872
LIF	373.886	2.80797	0.277557	10.1167	4.66e-24	1.51e-21	96.2666	73.1958	84.5518	127.261	81.6591	97.8583	853.065	888.022	921.671	393.731	426.931	442.417
BEST2	1.9426	2.78599	1.1772	2.36662	0.0179513	0.112588	0.713086	0	1.07028	1.1465	0	0	0.913346	2.44298	0	6.57588	5.94611	4.50297
CPO	1.93248	2.78109	0.984879	2.82379	0.00474592	0.0413371	0.713086	0	2.14055	0	0	0	2.74004	2.44298	3.36376	2.46596	5.94611	3.37723
LMAN1L	1.91205	2.77118	1.06427	2.60382	0.00921904	0.0681331	0.713086	0	2.14055	0	0	0	0.913346	4.88595	3.36376	4.10993	1.18922	5.62872
LRRC25	1.86152	2.76535	1.12289	2.46271	0.0137892	0.0928246	0.713086	0	0	0	0	1.74747	1.82669	1.22149	0.840941	3.28794	5.94611	6.75446
CX3CR1	2.49538	2.76109	0.946277	2.91785	0.00352454	0.0333046	1.42617	0	1.07028	0	1.43262	0	0.913346	2.44298	4.2047	5.7539	5.94611	6.75446
TBR1	2.4119	2.75119	0.902872	3.04716	0.00231016	0.0238819	0.713086	0.831771	1.07028	0	0	0.873734	2.74004	7.32893	5.88659	4.93191	1.18922	3.37723
IL6R	192.795	2.74492	0.398618	6.88609	5.73e-12	5.4e-10	29.9496	19.9625	40.6705	80.2547	64.4677	66.4038	444.799	499.589	463.358	201.386	225.952	176.742
SOWAHB	3.6048	2.74036	0.768513	3.56579	0.000362756	0.00535772	2.85234	0	0	1.1465	1.43262	0	5.48007	7.32893	5.04564	7.39787	3.56767	9.00595
OSGIN1	1003.16	2.73745	0.545011	5.02274	5.09e-07	1.86e-05	294.504	281.139	260.077	248.79	214.892	269.984	473.113	423.856	444.858	2715.84	3096.74	3314.19
XG	5.95386	2.73299	0.645091	4.2366	2.27e-05	0.000529071	2.85234	0.831771	1.07028	1.1465	1.43262	1.74747	13.7002	13.4364	17.6598	4.93191	4.75689	7.8802
IL20	2.4312	2.70604	0.909448	2.97548	0.00292535	0.0288997	0.713086	0	1.07028	1.1465	0	0.873734	4.56673	4.88595	0.840941	5.7539	5.94611	3.37723
CCR7	6.62032	2.69991	0.603795	4.47156	7.77e-06	0.000207363	1.42617	0	1.07028	2.29299	1.43262	4.36867	14.6135	15.8793	13.4551	6.57588	5.94611	12.3832
LOC105369486	5.42026	2.68604	1.32154	2.0325	0.0421029	0.203235	2.13926	4.15885	1.07028	1.1465	0	0	16.4402	20.7653	18.5007	0.821985	0	0
CRTAM	9.1422	2.68272	0.885594	3.02929	0.00245131	0.0250073	0.713086	0.831771	0	3.43949	2.86523	6.98988	1.82669	9.77191	3.36376	23.8376	38.0551	18.0119
MIR3142HG	1.77309	2.66568	1.28734	2.07069	0.0383878	0.191049	0	0.831771	1.07028	0	0	0.873734	2.74004	4.88595	8.40941	2.46596	0	0
LINC01588	7.3832	2.64877	0.749971	3.53183	0.000412688	0.00598599	2.13926	0.831771	3.21083	2.29299	4.29785	0	7.30677	6.10744	2.52282	25.4815	11.8922	22.5149
DPYS	1.79035	2.63843	1.13415	2.32636	0.0199995	0.121541	0	0	1.07028	0	0	1.74747	2.74004	1.22149	0.840941	3.28794	8.32456	2.25149
ACSM1	1.89524	2.63793	1.24107	2.12553	0.033542	0.174235	0	0	0	3.43949	0	0	1.82669	4.88595	0.840941	4.93191	1.18922	5.62872
TMEM119	5.36381	2.63347	0.818436	3.21769	0.00129226	0.0149758	1.42617	0	1.07028	1.1465	2.86523	2.6212	2.74004	4.88595	1.68188	12.3298	17.8383	15.7604
EPPK1	4.68522	2.62933	0.669865	3.92517	8.67e-05	0.00164227	0.713086	0	0	3.43949	1.43262	2.6212	10.0468	9.77191	10.9322	5.7539	4.75689	6.75446
FAM209A	1.66278	2.62482	1.1225	2.33837	0.0193683	0.118757	1.42617	0.831771	0	0	0	0	2.74004	7.32893	3.36376	0.821985	1.18922	2.25149
LOC101928841	14.4299	2.61853	0.561497	4.66348	3.11e-06	9.23e-05	4.27852	3.32708	4.2811	5.73248	4.29785	2.6212	42.0139	37.8661	31.1148	20.5496	3.56767	13.5089
F11	4.33276	2.60154	0.787414	3.3039	0.00095351	0.0117286	2.85234	0.831771	0	2.29299	0	0.873734	2.74004	6.10744	2.52282	10.6858	10.703	12.3832
ANO9	2.66892	2.57926	1.17609	2.19307	0.028302	0.15465	0	0	0	0	0	4.36867	2.74004	2.44298	1.68188	8.21985	3.56767	9.00595
C17ORF82	5.46693	2.54299	1.00517	2.52992	0.0114089	0.0807373	0	0.831771	0	3.43949	0	5.24241	1.82669	3.66447	4.2047	15.6177	7.13533	23.6406
HK3	1.53318	2.53414	1.14632	2.21068	0.0270579	0.150282	2.13926	0	0	0	0	0	0.913346	4.88595	3.36376	2.46596	2.37844	2.25149
RELB	286.445	2.53008	0.212582	11.9017	1.16e-32	6.08e-30	74.874	67.3734	95.2545	84.8407	91.6875	94.3633	403.699	359.118	329.649	620.599	570.827	645.051
LCE1B	1.21136	2.51807	1.18221	2.12997	0.033174	0.173368	0	0	0	0	1.43262	0.873734	3.65338	1.22149	0.840941	0.821985	1.18922	4.50297
GDF15	1325.72	2.51469	0.898439	2.79896	0.00512673	0.0439872	22.1057	27.4484	33.1785	685.605	736.365	864.997	840.278	701.134	617.251	3420.28	3710.37	4249.68
TAT	2.54749	2.50895	1.14107	2.19877	0.027894	0.153254	0.713086	0.831771	1.07028	0	0	1.74747	0	1.22149	0.840941	11.5078	4.75689	7.8802
MIR6797	2.02176	2.48735	1.07733	2.30881	0.0209539	0.125879	0.713086	0.831771	1.07028	0	0	0.873734	7.30677	3.66447	6.72753	0.821985	0	2.25149
SLC6A17	23.3374	2.47694	0.907922	2.72815	0.00636913	0.0518971	9.9832	6.65417	8.5622	9.17197	2.86523	5.24241	80.3744	79.3967	70.639	2.46596	3.56767	1.12574
MTUS2-AS1	13.4943	2.45998	0.384557	6.39693	1.59e-10	1.2e-08	5.70469	3.32708	2.14055	6.87898	2.86523	3.49494	19.1803	28.0942	15.1369	26.3035	28.5413	20.2634
SLC5A11	1.95705	2.44131	0.953583	2.56014	0.0104629	0.0751169	1.42617	0.831771	0	1.1465	0	0	6.39342	2.44298	1.68188	4.93191	2.37844	2.25149
CLCF1	19.2497	2.43003	0.421887	5.7599	8.42e-09	4.6e-07	4.9916	9.14948	4.2811	6.87898	4.29785	6.11614	20.0936	19.5438	17.6598	44.3872	45.1905	48.407
KCNK9	39.7008	2.42313	0.697762	3.47272	0.000515209	0.00716386	11.4094	13.3083	10.7028	21.7834	7.16308	10.4848	137.002	118.484	111.845	12.3298	9.51378	12.3832
SNORD135	1.86691	2.4089	1.06686	2.25793	0.0239501	0.138142	1.42617	0	0	0	0	1.74747	5.48007	1.22149	5.88659	0.821985	3.56767	2.25149
SRXN1	2647.12	2.40877	0.356569	6.75542	1.42e-11	1.26e-09	889.218	965.686	948.264	706.242	746.393	777.624	2237.7	2093.63	2240.27	6136.12	6849.92	7174.36
LOC101929295	2.17336	2.39602	0.916403	2.61459	0.00893356	0.066663	0	0	0	1.1465	2.86523	0.873734	4.56673	2.44298	2.52282	2.46596	3.56767	5.62872
VEGFD	5.9636	2.39295	0.667645	3.58417	0.000338156	0.00507433	4.27852	1.66354	1.07028	0	0	3.49494	4.56673	4.88595	16.8188	11.5078	14.2707	9.00595
ITK	6.33066	2.39107	0.624402	3.82938	0.000128466	0.00225665	0	0.831771	2.14055	1.1465	4.29785	4.36867	7.30677	9.77191	5.04564	13.1518	16.6491	11.2574
SNORD14E	7.57793	2.39032	0.827631	2.88815	0.00387517	0.0358942	2.85234	0.831771	6.42165	0	2.86523	1.74747	26.487	18.3223	21.0235	5.7539	2.37844	2.25149
KRTAP5-AS1	7.95038	2.38322	0.538864	4.42268	9.75e-06	0.00025195	1.42617	3.32708	2.14055	3.43949	1.43262	3.49494	6.39342	6.10744	13.4551	18.0837	22.5952	13.5089
CNR2	2.85217	2.37698	0.865006	2.74794	0.00599715	0.0497074	2.13926	0.831771	1.07028	1.1465	0	0	5.48007	1.22149	5.04564	2.46596	3.56767	11.2574
IL1R2	2.43242	2.36751	0.994942	2.37955	0.0173339	0.109798	1.42617	0	0	2.29299	0	0.873734	1.82669	3.66447	0.840941	5.7539	2.37844	10.1317
PLA2G2D	1.56674	2.36496	1.16966	2.02193	0.0431834	0.207159	0	0	1.07028	1.1465	0	0.873734	0	1.22149	2.52282	1.64397	3.56767	6.75446
OVOL3	1.49	2.35893	1.19814	1.96882	0.0489734	0.224707	0	1.66354	0	0	0	0.873734	0.913346	3.66447	1.68188	0.821985	7.13533	1.12574
GATA2	1.88086	2.35417	1.12816	2.08673	0.0369121	0.18636	0	0	0	0	0	3.49494	4.56673	2.44298	1.68188	5.7539	2.37844	2.25149
ARL9	3.0983	2.3471	0.861342	2.72494	0.00643141	0.0521659	0	0.831771	2.14055	1.1465	1.43262	0.873734	8.22011	10.9934	4.2047	1.64397	1.18922	4.50297
GRB7	2.53312	2.34448	0.839846	2.79156	0.00524548	0.0447048	0	0	2.14055	0	1.43262	1.74747	1.82669	3.66447	4.2047	4.93191	5.94611	4.50297
MMP25	11.8421	2.33752	0.391186	5.97547	2.29e-09	1.4e-07	4.9916	1.66354	4.2811	3.43949	0	7.86361	21.007	17.1008	18.5007	18.0837	23.7844	21.3891
EID3	5.28942	2.32264	0.611544	3.79799	0.000145874	0.00251529	1.42617	2.49531	1.07028	4.58599	0	0.873734	5.48007	14.6579	6.72753	12.3298	5.94611	7.8802
PHLDA3	2197.45	2.32223	0.141403	16.4228	1.31e-60	2.93e-57	636.786	647.949	538.349	902.293	727.769	941.886	3913.69	3618.05	3580.73	3430.14	3492.75	3938.98
DCDC2B	2.36832	2.32097	0.838632	2.76756	0.00564776	0.0474295	0	0.831771	1.07028	0	0	2.6212	2.74004	3.66447	3.36376	4.93191	3.56767	5.62872
NPC1L1	10.9965	2.3197	0.397839	5.83076	5.52e-09	3.17e-07	3.56543	4.99062	2.14055	4.58599	2.86523	3.49494	15.5269	23.2083	17.6598	17.2617	11.8922	24.7664
RPSAP52	9.61726	2.3165	0.706465	3.27901	0.00104173	0.0125798	2.85234	0.831771	0	2.29299	8.5957	5.24241	3.65338	12.2149	8.40941	17.2617	21.406	32.6466
WSCD2	2.16408	2.31452	1.09545	2.11285	0.0346139	0.178089	0	0	0	3.43949	1.43262	0	3.65338	1.22149	0.840941	4.93191	5.94611	4.50297
AIPL1	1.92143	2.30992	1.00342	2.30205	0.0213324	0.12755	0	0	0	1.1465	0	2.6212	3.65338	3.66447	4.2047	0.821985	3.56767	3.37723
OASL	3.54972	2.29308	1.17123	1.95783	0.0502495	0.228153	0	0.831771	0	5.73248	0	0.873734	3.65338	0	3.36376	16.4397	8.32456	3.37723
LEFTY1	4.20309	2.29208	0.873696	2.62342	0.00870508	0.0654019	2.13926	0.831771	0	2.29299	1.43262	1.74747	6.39342	20.7653	8.40941	4.10993	1.18922	1.12574
EREG	6.68198	2.28989	0.577074	3.9681	7.24e-05	0.00141338	2.13926	1.66354	1.07028	6.87898	1.43262	0.873734	9.13346	10.9934	16.8188	13.9737	10.703	4.50297
VWA7	20.4932	2.28543	0.716248	3.19084	0.0014186	0.0159589	7.13086	11.6448	13.9136	3.43949	0	5.24241	61.1942	61.0744	50.4564	15.6177	8.32456	7.8802
FAM83C	3.936	2.28377	0.882328	2.58834	0.00964393	0.0703431	0	0.831771	5.35138	1.1465	0	0.873734	10.9601	12.2149	7.56847	2.46596	3.56767	2.25149
LOC286059	8.72254	2.27088	0.545524	4.16275	3.14e-05	0.000697465	2.85234	4.15885	3.21083	1.1465	2.86523	3.49494	14.6135	20.7653	25.2282	5.7539	5.94611	14.6347
SLC2A9	4.85328	2.26982	0.64368	3.52631	0.000421391	0.00607047	0.713086	0.831771	2.14055	2.29299	2.86523	1.74747	3.65338	6.10744	4.2047	13.9737	10.703	9.00595
NECTIN4	103.183	2.26914	0.581019	3.90546	9.4e-05	0.00175778	7.84395	8.31771	7.49193	61.9108	64.4677	63.7826	127.868	133.142	137.073	210.428	198.6	217.268
ASPN	4.15669	2.25686	0.772006	2.92337	0.00346266	0.0328944	1.42617	0.831771	0	0	2.86523	3.49494	3.65338	7.32893	1.68188	12.3298	9.51378	6.75446
ABCA12	30.0936	2.24842	0.304815	7.37633	1.63e-13	1.91e-11	4.27852	9.14948	5.35138	13.758	12.8935	18.3484	53.8874	59.8529	46.2517	49.3191	46.3797	41.6525
POU3F1	41.5408	2.24297	0.641951	3.49399	0.000475857	0.00672162	22.1057	26.6167	24.6163	5.73248	0	6.98988	98.6413	105.048	102.595	39.4553	26.1629	40.5268
IDI2-AS1	16.869	2.22963	0.601559	3.70642	0.000210207	0.00338536	2.85234	0.831771	7.49193	9.17197	10.0283	6.11614	52.0607	47.638	26.9101	9.04184	19.0276	11.2574
HP	1.79926	2.21348	1.03866	2.13109	0.0330817	0.173157	0.713086	0.831771	1.07028	1.1465	0	0	0	2.44298	4.2047	4.10993	5.94611	1.12574
HGF	15.2705	2.21317	0.450555	4.91211	9.01e-07	3.1e-05	2.85234	4.99062	5.35138	3.43949	12.8935	4.36867	14.6135	15.8793	21.8645	30.4135	45.1905	21.3891
GLIPR1	1008.64	2.19557	0.414103	5.302	1.15e-07	4.79e-06	148.322	158.868	139.136	588.153	653.273	483.175	1709.78	1788.26	1892.96	1699.04	1480.58	1362.15
C12ORF50	2.21472	2.1939	0.853867	2.56937	0.0101885	0.0735617	0.713086	0.831771	1.07028	1.1465	0	0.873734	3.65338	7.32893	2.52282	4.93191	2.37844	1.12574
LOC645967	2.46312	2.19128	0.952156	2.30139	0.0213698	0.127731	2.13926	0.831771	0	0	0	1.74747	0	4.88595	4.2047	4.10993	7.13533	4.50297
LOC339059	2.95144	2.16998	0.733542	2.95822	0.00309423	0.030204	2.13926	1.66354	1.07028	1.1465	0	0	6.39342	6.10744	6.72753	3.28794	2.37844	4.50297
TNF	2.38667	2.15934	0.97489	2.21495	0.0267632	0.149391	0	0.831771	1.07028	0	2.86523	0.873734	0.913346	1.22149	4.2047	1.64397	7.13533	7.8802
BAAT	23.3731	2.15814	0.394511	5.47041	4.49e-08	2.07e-06	12.8355	11.6448	11.773	1.1465	5.73047	6.98988	37.4472	50.081	57.184	28.7695	32.109	24.7664
OR7D2	1.74842	2.1553	1.02331	2.1062	0.0351871	0.180257	1.42617	0.831771	0	0	1.43262	0	0.913346	3.66447	1.68188	1.64397	7.13533	2.25149
S100P	2.64397	2.15269	0.889434	2.42029	0.0155082	0.10137	0.713086	0.831771	0	3.43949	0	0.873734	0.913346	2.44298	3.36376	6.57588	3.56767	9.00595
FAM209B	1.73298	2.15094	0.948891	2.26679	0.023403	0.136009	1.42617	0	0	2.29299	0	0	1.82669	3.66447	3.36376	2.46596	2.37844	3.37723
OTOGL	11.4397	2.15014	0.43644	4.92654	8.37e-07	2.89e-05	2.13926	4.15885	2.14055	10.3185	1.43262	5.24241	21.9203	21.9868	24.3873	12.3298	15.4599	15.7604
SFN	4.12164	2.13928	0.864827	2.47366	0.0133738	0.0909628	2.13926	1.66354	1.07028	1.1465	0	2.6212	0.913346	4.88595	0.840941	7.39787	16.6491	10.1317
P3H2	600.233	2.13489	0.733022	2.91245	0.003586	0.033671	293.791	277.811	286.834	165.095	166.184	145.914	1956.39	1789.48	1788.68	115.078	110.598	106.946
CDKN1A	22786.5	2.13332	0.749135	2.84771	0.00440356	0.0394077	1208.68	1202.74	1124.86	17195.2	13370.6	16655.1	16943.5	15697.3	16684.3	56832.9	54398.6	62124.1
SLC2A5	2.5974	2.12892	0.861735	2.47051	0.0134921	0.0915508	0.713086	0	0	3.43949	0	1.74747	9.13346	3.66447	3.36376	3.28794	3.56767	2.25149
LOC91370	6.08618	2.12741	0.772137	2.75522	0.00586528	0.0488525	0.713086	3.32708	2.14055	3.43949	1.43262	2.6212	14.6135	17.1008	20.1826	1.64397	3.56767	2.25149
ADGRG3	7.485	2.12471	0.727858	2.91912	0.00351018	0.0332395	4.9916	0.831771	4.2811	4.58599	0	1.74747	1.82669	4.88595	8.40941	18.9057	20.2168	19.1376
BMP10	2.14667	2.12468	0.925738	2.29513	0.021726	0.129253	0.713086	0	0	2.29299	0	1.74747	2.74004	3.66447	0.840941	5.7539	2.37844	5.62872
F2RL2	117.821	2.12235	1.03328	2.054	0.0399756	0.195898	3.56543	6.65417	4.2811	79.1083	93.1201	77.7624	9.13346	18.3223	14.296	349.344	412.66	345.603
INHBC	4.75294	2.11823	0.574801	3.68515	0.000228566	0.00362854	0.713086	1.66354	1.07028	2.29299	1.43262	3.49494	8.22011	9.77191	9.25035	4.10993	7.13533	7.8802
ODAPH	2.92066	2.11452	0.816291	2.5904	0.00958653	0.0700391	1.42617	0	2.14055	0	1.43262	1.74747	4.56673	3.66447	8.40941	8.21985	1.18922	2.25149
RTP1	13.1535	2.11084	0.922054	2.28928	0.0220631	0.130561	0.713086	0	1.07028	9.17197	11.4609	7.86361	9.13346	3.66447	4.2047	47.6751	39.2443	23.6406
TNFSF11	3.37514	2.11021	0.67129	3.14352	0.00166931	0.0181747	1.42617	1.66354	0	1.1465	1.43262	1.74747	4.56673	3.66447	6.72753	4.10993	9.51378	4.50297
TFEC	2.05067	2.09703	0.998199	2.10081	0.0356573	0.181829	1.42617	1.66354	0	0	1.43262	0	0.913346	6.10744	6.72753	1.64397	3.56767	1.12574
KLLN	57.8658	2.09295	0.4394	4.7632	1.91e-06	6.01e-05	22.1057	24.9531	40.6705	16.0509	12.8935	14.8535	128.782	155.129	138.755	46.8532	40.4336	52.9099
TAF7L	4.30567	2.08658	0.594503	3.50979	0.000448457	0.00639729	1.42617	1.66354	2.14055	1.1465	2.86523	0.873734	7.30677	8.55042	7.56847	4.10993	9.51378	4.50297
CLCN1	2.55456	2.07987	0.802536	2.59163	0.00955232	0.0698751	0.713086	0.831771	1.07028	3.43949	0	0	7.30677	4.88595	3.36376	3.28794	2.37844	3.37723
LOC109864269	1.61197	2.05992	0.956004	2.15471	0.0311843	0.166154	0.713086	0	1.07028	0	0	1.74747	2.74004	1.22149	1.68188	3.28794	2.37844	4.50297
SOCS2	7.7304	2.05511	0.979035	2.09912	0.0358066	0.182277	0	0.831771	1.07028	2.29299	7.16308	6.98988	0.913346	2.44298	3.36376	18.0837	22.5952	27.0178
LINC00589	1.30926	2.05326	1.05822	1.9403	0.0523433	0.234787	0.713086	0	0	1.1465	1.43262	0	0.913346	2.44298	0.840941	2.46596	2.37844	3.37723
RPA4	4.00565	2.04779	1.02627	1.99536	0.0460036	0.215737	4.27852	2.49531	1.07028	1.1465	0	0	16.4402	7.32893	9.25035	4.93191	0	1.12574
CLDN1	8.81866	2.04562	0.887223	2.30565	0.0211304	0.12664	1.42617	6.65417	3.21083	1.1465	5.73047	2.6212	29.2271	26.8727	23.5463	0.821985	1.18922	3.37723
TRIM16L	870.12	2.03406	0.754087	2.69738	0.00698883	0.0554906	170.428	144.728	143.417	513.63	465.6	611.614	216.463	166.122	190.894	2476.64	2619.86	2722.05
IQCA1L	2.98884	2.03166	0.754031	2.6944	0.00705152	0.0557628	0	1.66354	0	2.29299	2.86523	0.873734	6.39342	6.10744	5.04564	4.93191	1.18922	4.50297
LAMC2	54.151	2.02062	0.501226	4.03137	5.55e-05	0.00113143	8.55703	13.3083	7.49193	36.6879	27.2197	35.8231	51.1474	63.5174	35.3195	125.764	160.545	84.4307
SERPINE1	608.657	2.01817	0.885151	2.28003	0.0226057	0.132757	15.6879	11.6448	13.9136	537.707	436.948	430.751	486.813	404.313	446.54	1367.78	1597.13	1554.65
LOC101928101	1.90976	2.01517	1.0382	1.94103	0.0522542	0.234682	0.713086	0	1.07028	0	0	2.6212	4.56673	3.66447	5.04564	4.10993	0	1.12574
IL18	2.03143	2.01394	0.976073	2.06331	0.0390833	0.193274	0	0.831771	0	2.29299	0	1.74747	3.65338	6.10744	4.2047	3.28794	0	2.25149
SESN2	1840.42	2.01227	0.376466	5.34515	9.03e-08	3.91e-06	439.261	405.072	424.899	1030.7	883.924	1204.01	1997.49	1842	1698.7	3873.19	3950.6	4335.24
HSPA1B	1693.33	2.01132	0.541697	3.71301	0.00020481	0.00331643	950.544	952.377	765.247	479.235	459.87	430.751	4249.8	4336.28	5298.77	900.896	718.29	777.889
SLC6A13	4.11289	2.00759	0.802134	2.50281	0.0123213	0.0854619	3.56543	0	1.07028	1.1465	0	3.49494	5.48007	6.10744	0.840941	11.5078	7.13533	9.00595
ZNF534	4.51196	2.00566	0.841903	2.38229	0.0172052	0.10906	0	2.49531	1.07028	2.29299	1.43262	3.49494	7.30677	1.22149	0.840941	7.39787	13.0814	13.5089
CSF1	1144.53	2.00448	0.465915	4.30225	1.69e-05	0.000408065	213.213	250.363	212.985	720	621.756	722.578	960.84	906.344	936.808	2546.51	2712.62	2930.31
ATF3	324.626	2.00035	0.705388	2.83581	0.00457098	0.040346	216.778	216.26	224.758	49.2993	25.7871	45.4342	939.833	883.136	893.079	135.628	123.679	141.844
PCDH8	52.0519	-2.00234	0.72637	-2.75664	0.00583984	0.0487323	17.1141	14.1401	21.4055	167.388	134.666	145.04	16.4402	10.9934	3.36376	21.3716	33.2982	39.401
RBMS3	125.908	-2.00803	0.524716	-3.82689	0.000129775	0.00227291	277.39	266.998	328.575	126.115	126.07	84.7522	74.8943	96.4976	73.1618	18.0837	22.5952	15.7604
CRB1	227.345	-2.00835	0.696578	-2.88317	0.0039369	0.0363149	662.457	628.819	671.063	76.8153	91.6875	54.1715	153.442	129.478	144.642	36.9893	38.0551	40.5268
PDZD2	435.59	-2.01279	0.414994	-4.85018	1.23e-06	4.1e-05	790.812	854.229	803.777	584.713	512.877	642.195	64.8475	78.1753	74.0028	277.009	266.386	278.059
LOC399715	13.6368	-2.02141	1.04049	-1.94275	0.0520466	0.233986	5.70469	2.49531	4.2811	51.5923	35.8154	31.4544	0	0	0.840941	10.6858	9.51378	11.2574
HSF4	310.441	-2.02435	0.345901	-5.85238	4.85e-09	2.83e-07	310.192	231.232	267.569	864.458	560.153	756.654	104.121	102.605	121.095	110.146	145.085	151.975
VEGFA	8176.66	-2.02886	0.37401	-5.42461	5.81e-08	2.61e-06	6958.29	5459.74	7573.27	22000.1	19079.6	17737.7	3552.91	3417.72	4607.51	2035.24	2749.48	2948.32
CLEC3B	9.54759	-2.04755	0.595278	-3.43965	0.000582461	0.00787759	21.3926	27.4484	13.9136	5.73248	17.1914	6.11614	0	3.66447	3.36376	4.10993	7.13533	4.50297
CABP1	10.5269	-2.04863	0.41953	-4.88316	1.04e-06	3.56e-05	13.5486	19.1307	17.1244	14.9045	24.3545	12.2323	1.82669	4.88595	1.68188	4.93191	8.32456	3.37723
CRABP2	219.084	-2.0549	0.72449	-2.83634	0.00456331	0.0403183	47.0637	46.5792	31.038	634.013	667.599	692.871	94.988	103.827	97.5491	59.1829	85.624	68.6703
OLFML2A	176.178	-2.05812	0.807346	-2.54924	0.0107959	0.0771118	500.586	479.1	525.505	80.2547	57.3047	62.0351	148.875	107.491	114.368	7.39787	15.4599	15.7604
CNTN2	18.106	-2.06371	0.506054	-4.07804	4.54e-05	0.000950069	12.1225	10.813	18.1947	41.2739	48.709	44.5605	4.56673	6.10744	5.04564	9.86382	4.75689	11.2574
GPRC5C	5.05377	-2.06395	0.908536	-2.27174	0.0231024	0.134786	12.1225	14.1401	12.8433	3.43949	2.86523	3.49494	6.39342	3.66447	1.68188	0	0	0
PRTN3	3.49213	-2.06976	0.70817	-2.92269	0.00347026	0.0329314	4.27852	4.99062	5.35138	9.17197	5.73047	4.36867	1.82669	3.66447	2.52282	0	0	0
YPEL4	25.8019	-2.07035	0.846099	-2.44693	0.0144077	0.0960084	8.55703	12.4766	13.9136	82.5477	75.9287	56.7927	0	6.10744	1.68188	23.8376	14.2707	13.5089
GIPR	32.0617	-2.07235	0.693471	-2.98838	0.00280464	0.0279085	84.8572	75.6911	101.676	16.0509	17.1914	14.8535	17.3536	30.5372	10.9322	1.64397	8.32456	5.62872
PLOD2	8348.7	-2.07542	0.323889	-6.4078	1.48e-10	1.12e-08	6949.74	6885.4	7890.07	19654.4	22146.8	17446.7	3029.57	3372.53	3711.07	3209.03	3083.65	2805.35
NFATC4	514.848	-2.09872	0.554692	-3.78357	0.000154593	0.00263503	472.776	361.82	451.656	1359.74	1052.97	1309.73	72.1543	59.8529	66.4343	304.956	330.604	335.472
FKBP9P1	269.871	-2.10527	0.211849	-9.93759	2.86e-23	8.93e-21	352.978	321.063	376.737	512.484	577.344	487.544	115.995	108.712	126.982	61.6489	104.652	92.311
ARHGEF37	252.334	-2.10745	0.535485	-3.9356	8.3e-05	0.00158775	225.335	251.195	230.109	631.72	560.153	559.19	35.6205	21.9868	40.3652	156.177	165.302	150.85
GOLGA8J	2.6448	-2.10945	0.751498	-2.80699	0.00500066	0.0431207	5.70469	4.99062	3.21083	3.43949	5.73047	2.6212	0	1.22149	1.68188	0.821985	1.18922	1.12574
RNASE4	191.907	-2.11632	0.902322	-2.34542	0.0190057	0.117139	61.3254	51.5698	55.6543	591.592	557.288	553.948	8.22011	8.55042	8.40941	161.109	143.896	101.317
ZNF395	2959	-2.12223	0.220497	-9.62477	6.28e-22	1.72e-19	3502.68	3238.08	3389.56	6811.34	5783.47	6151.09	1097.84	995.513	1300.94	922.267	1152.36	1162.89
VWA5B2	51.6711	-2.12258	1.07001	-1.9837	0.0472891	0.219524	180.411	158.868	156.26	2.29299	2.86523	3.49494	34.7071	35.4232	33.6376	1.64397	5.94611	4.50297
INSIG2	1486.08	-2.1272	0.356726	-5.96311	2.47e-09	1.5e-07	1212.96	1159.49	1286.47	3780	3681.82	3390.96	420.139	432.407	565.953	604.981	670.721	627.039
ENO2	6626.76	-2.14848	0.550185	-3.90502	9.42e-05	0.00175804	3564	2976.08	3621.81	19814.9	15508.1	19401.3	1374.59	1296	1589.38	3173.68	3499.88	3701.44
ANP32D	3.42799	-2.1505	0.945718	-2.27393	0.0229701	0.134321	3.56543	2.49531	3.21083	4.58599	18.624	1.74747	2.74004	0	2.52282	1.64397	0	0
LOC101929622	1.90872	-2.15191	0.974169	-2.20897	0.0271767	0.150787	0.713086	3.32708	2.14055	4.58599	4.29785	3.49494	0	0	0.840941	0	2.37844	1.12574
LINC02458	12.2522	-2.15637	0.661525	-3.25969	0.00111534	0.0132886	4.27852	10.813	6.42165	30.9554	37.248	30.5807	1.82669	6.10744	1.68188	9.04184	3.56767	4.50297
PDE11A	9.29645	-2.16689	0.599168	-3.6165	0.00029861	0.00455479	21.3926	23.2896	18.1947	11.465	10.0283	6.98988	9.13346	4.88595	2.52282	2.46596	1.18922	0
MIR210HG	360.64	-2.17518	0.209797	-10.368	3.47e-25	1.23e-22	564.764	467.455	523.365	730.318	598.834	657.922	110.515	89.1687	159.779	87.9524	166.491	171.113
HIF3A	7.36726	-2.17939	1.14612	-1.90154	0.0572317	0.249245	0.713086	0.831771	1.07028	26.3694	21.4892	21.8434	0	0	1.68188	1.64397	7.13533	5.62872
MYCL	133.118	-2.18623	0.489841	-4.46315	8.08e-06	0.000215036	337.29	390.932	306.099	100.892	101.716	72.52	71.241	63.5174	65.5934	20.5496	33.2982	33.7723
B3GALT5-AS1	2.8115	-2.18981	0.819235	-2.67299	0.00751785	0.0585774	5.70469	0.831771	2.14055	5.73248	7.16308	6.11614	0.913346	1.22149	0.840941	0.821985	0	2.25149
PCAT6	44.3955	-2.19055	0.333964	-6.55923	5.41e-11	4.48e-09	94.8404	71.5323	104.887	52.7388	67.333	45.4342	26.487	12.2149	15.9779	6.57588	17.8383	16.8861
HILPDA	1837.18	-2.19596	0.356554	-6.15884	7.33e-10	4.89e-08	1692.87	1379.91	1517.65	5228.02	4130.23	4148.49	664.916	567.992	868.692	517.029	626.72	703.59
DISP3	53.5977	-2.19665	0.881827	-2.49103	0.0127374	0.0878703	11.4094	5.8224	9.63248	170.828	138.964	191.348	3.65338	7.32893	6.72753	33.7014	34.4874	29.2693
LOC101928058	163.041	-2.20155	0.478783	-4.59823	4.26e-06	0.000120856	144.043	101.476	161.612	479.235	325.204	395.802	30.1404	25.6513	32.7967	101.926	82.0563	76.5505
MKRN9P	2.41441	-2.20386	1.00151	-2.20053	0.0277691	0.152832	0.713086	2.49531	2.14055	2.29299	12.8935	3.49494	0.913346	1.22149	1.68188	0	0	1.12574
MIR3136	1.4409	-2.23024	1.08	-2.06504	0.038919	0.192885	0.713086	1.66354	1.07028	2.29299	4.29785	4.36867	0	1.22149	0.840941	0.821985	0	0
MAML3	196.314	-2.2482	0.32918	-6.82971	8.51e-12	7.65e-10	424.999	445.829	509.451	200.637	219.19	145.914	75.8077	75.7323	63.0706	72.3347	44.0012	78.802
P4HA1	4365.13	-2.2591	0.255634	-8.83726	9.81e-19	1.99e-16	4883.93	4187.13	5079.53	9565.22	10420.9	9194.31	1578.26	1576.94	1902.21	1343.12	1350.96	1299.11
MT3	68.939	-2.26994	0.923495	-2.45798	0.0139719	0.0937357	22.1057	24.9531	20.3352	173.121	194.836	249.888	1.82669	2.44298	2.52282	50.9631	39.2443	45.0297
BEND5	532.844	-2.27789	0.208096	-10.9464	6.92e-28	2.8e-25	706.668	612.183	648.587	1207.26	1111.71	1016.15	178.102	167.344	236.304	164.397	165.302	180.119
EFNA3	884.133	-2.28259	0.26197	-8.71315	2.96e-18	5.79e-16	1048.95	1036.39	1013.55	2157.71	1669	1875.91	352.551	324.916	419.629	196.454	254.494	260.047
FAM162A	2405.82	-2.29825	0.315961	-7.27383	3.49e-13	3.77e-11	2982.84	2750.67	2795.56	5267	5115.87	5080.77	1144.42	1019.94	1174.79	434.008	562.502	541.483
PCDHA10	1.93174	-2.30177	0.973023	-2.36559	0.0180014	0.112743	3.56543	6.65417	3.21083	1.1465	2.86523	1.74747	0	1.22149	0	1.64397	0	1.12574
MIR3132	6.92981	-2.30644	0.498719	-4.62472	3.75e-06	0.000108287	13.5486	9.14948	8.5622	12.6115	12.8935	12.2323	3.65338	2.44298	0.840941	2.46596	4.75689	0
LOC105447645	3.73433	-2.31409	0.934539	-2.47619	0.0132793	0.0906251	4.27852	8.31771	19.265	1.1465	2.86523	1.74747	2.74004	0	1.68188	1.64397	0	1.12574
REPS2	89.5879	-2.32915	1.13051	-2.06027	0.039373	0.194195	289.513	322.727	270.78	8.02547	2.86523	2.6212	47.494	69.6248	49.6155	2.46596	5.94611	3.37723
FOXO6	141.923	-2.32973	0.294542	-7.90967	2.58e-15	3.71e-13	154.74	156.373	175.525	314.14	371.048	249.888	38.3605	32.9802	50.4564	57.539	34.4874	67.5446
LOC105371730	1.4606	-2.33244	1.09354	-2.13292	0.0329311	0.172571	4.27852	0.831771	2.14055	1.1465	2.86523	3.49494	0	0	0	1.64397	0	1.12574
DIRC3	11.9767	-2.34953	0.496938	-4.72801	2.27e-06	6.98e-05	16.401	27.4484	29.9677	12.6115	17.1914	16.601	0.913346	3.66447	1.68188	9.04184	5.94611	2.25149
GPR146	67.9357	-2.36052	0.460239	-5.1289	2.91e-07	1.12e-05	73.4479	72.3641	65.2868	155.924	164.751	150.282	9.13346	7.32893	13.4551	25.4815	44.0012	33.7723
B3GNT4	20.2791	-2.37844	0.384837	-6.18037	6.4e-10	4.38e-08	48.4898	43.2521	48.1624	20.6369	21.4892	21.8434	5.48007	6.10744	6.72753	7.39787	4.75689	9.00595
ZNF404	118.948	-2.37852	0.648517	-3.66762	0.000244815	0.00385898	47.7768	47.4109	83.4815	337.07	358.154	323.282	8.22011	20.7653	20.1826	61.6489	64.218	55.1614
TFR2	90.8446	-2.3807	0.745201	-3.1947	0.00139975	0.01577	17.1141	24.1214	17.1244	291.21	287.956	276.974	16.4402	28.0942	13.4551	37.8113	40.4336	39.401
LIPE-AS1	5.33569	-2.41152	0.585579	-4.11817	3.82e-05	0.000824507	8.55703	9.98125	10.7028	4.58599	12.8935	6.98988	2.74004	1.22149	0.840941	0.821985	3.56767	1.12574
LINC00877	1.55125	-2.4139	1.21415	-1.98815	0.0467955	0.217914	1.42617	5.8224	6.42165	1.1465	0	0.873734	0.913346	0	0	0.821985	1.18922	0
MYH11	6.07398	-2.42416	0.709714	-3.41568	0.000636227	0.00847605	12.1225	20.7943	16.0541	3.43949	5.73047	3.49494	2.74004	0	3.36376	1.64397	2.37844	1.12574
SLC2A12	121.461	-2.42466	0.608513	-3.98456	6.76e-05	0.00133355	153.313	146.392	165.893	260.255	269.332	233.287	4.56673	10.9934	8.40941	64.9368	73.7318	66.4189
PTPRN	56.0059	-2.43173	0.665039	-3.65653	0.000255656	0.00399802	27.0973	29.112	39.6002	161.656	146.127	163.388	3.65338	4.88595	9.25035	26.3035	24.9737	36.0238
BNIP3L	5912.41	-2.45869	0.47875	-5.13564	2.81e-07	1.09e-05	4821.17	4716.97	5055.98	15531.6	16479.4	13424.1	816.531	785.417	1110.88	2906.54	2749.48	2550.93
APLN	55.5423	-2.46478	0.66217	-3.72227	0.000197438	0.00323423	26.3842	19.1307	25.6866	213.248	108.879	171.252	26.487	23.2083	25.2282	9.86382	4.75689	12.3832
ZNF556	1.21277	-2.47441	1.27831	-1.93568	0.0529066	0.236717	1.42617	1.66354	0	2.29299	4.29785	2.6212	0	0	0	0	0	2.25149
LOC101928279	2.08078	-2.47851	1.23207	-2.01167	0.0442552	0.209936	6.41777	9.98125	1.07028	2.29299	1.43262	0	1.82669	0	0	0.821985	0	1.12574
SMYD1	11.2017	-2.48057	0.519845	-4.77175	1.83e-06	5.77e-05	23.5318	22.4578	29.9677	19.4904	10.0283	8.73734	2.74004	0	5.04564	3.28794	2.37844	6.75446
MGARP	199.043	-2.50755	0.660418	-3.79692	0.000146507	0.00252377	653.9	599.707	551.192	84.8407	81.6591	60.2877	99.5547	56.1885	105.118	45.2092	24.9737	25.8921
SNCB	250.561	-2.5215	0.390565	-6.45602	1.07e-10	8.4e-09	186.115	177.999	221.547	713.121	664.734	597.634	70.3276	78.1753	80.7303	72.3347	61.8396	82.1793
FAM160A1	222.851	-2.52396	1.20771	-2.08987	0.0366294	0.18531	808.639	699.519	734.209	12.6115	10.0283	13.106	128.782	139.25	118.573	4.93191	1.18922	3.37723
CLEC18A	21.9956	-2.55167	0.984841	-2.59094	0.00957136	0.0699569	84.8572	71.5323	63.1463	3.43949	0	2.6212	6.39342	6.10744	13.4551	6.57588	3.56767	2.25149
CACNA1A	7.22955	-2.55816	0.79287	-3.22645	0.00125334	0.0146486	6.41777	4.99062	2.14055	22.9299	12.8935	24.4646	2.74004	1.22149	0	0.821985	4.75689	3.37723
BNIP3	4710.99	-2.5654	0.263291	-9.74358	1.97e-22	5.65e-20	7069.53	6584.3	6830.5	9714.26	9254.7	8909.47	1767.32	1553.73	2172.15	821.985	924.026	929.864
COL6A3	40.6061	-2.59709	1.24903	-2.07928	0.0375919	0.188563	139.765	108.13	164.822	1.1465	4.29785	0	20.0936	21.9868	22.7054	0.821985	2.37844	1.12574
ADRA2B	10.5595	-2.61387	1.35899	-1.92339	0.0544306	0.241233	35.6543	35.7661	37.4596	0	0	0	3.65338	3.66447	5.88659	0	2.37844	2.25149
LOC100506725	2.36776	-2.62443	0.892397	-2.94087	0.00327287	0.0316552	4.9916	3.32708	2.14055	5.73248	2.86523	5.24241	0.913346	0	0	0.821985	2.37844	0
PFKFB4	1357.16	-2.62865	0.218464	-12.0324	2.4e-33	1.38e-30	3036.32	2963.6	2766.66	1793.12	1641.78	1818.24	313.278	299.265	531.475	364.139	344.874	413.148
CFAP52	1.27102	-2.64578	1.24376	-2.12725	0.0333996	0.17385	2.13926	1.66354	4.2811	0	2.86523	2.6212	0	0	1.68188	0	0	0
KLRC4-KLRK1	3.68496	-2.65978	1.39179	-1.91104	0.0559988	0.24557	9.27012	9.14948	17.1244	1.1465	1.43262	0	3.65338	2.44298	0	0	0	0
TUSC5	1.86636	-2.65979	1.23163	-2.15958	0.0308054	0.164793	0	1.66354	3.21083	1.1465	10.0283	3.49494	0	0	0.840941	0.821985	1.18922	0
PIK3IP1	80.5588	-2.69371	0.311019	-8.66092	4.68e-18	9.06e-16	203.943	188.812	154.12	113.503	87.3896	88.2472	21.007	21.9868	22.7054	10.6858	26.1629	28.1436
PLS3-AS1	1.88702	-2.69382	0.973166	-2.7681	0.00563837	0.0473729	3.56543	2.49531	2.14055	2.29299	5.73047	3.49494	0.913346	0	0	0.821985	1.18922	0
HTR5A	2.62682	-2.72017	1.37358	-1.98035	0.0476641	0.220977	8.55703	9.98125	7.49193	1.1465	0	0	0	0	0.840941	0	2.37844	1.12574
PDK1	4087.13	-2.72419	0.357269	-7.62504	2.44e-14	3.2e-12	4423.99	4380.94	4369.94	10013.5	10168.7	9242.36	1341.7	1399.83	1684.4	574.568	740.886	704.715
KLC3	1.30983	-2.73169	1.14126	-2.39357	0.0166851	0.106751	3.56543	3.32708	2.14055	1.1465	0	3.49494	0	1.22149	0	0.821985	0	0
C4ORF47	63.5724	-2.73544	0.798058	-3.42762	0.000608888	0.00818529	196.812	188.812	217.266	18.3439	20.0566	21.8434	17.3536	36.6447	31.1148	4.10993	7.13533	3.37723
PRCD	2.53756	-2.74651	1.17387	-2.3397	0.0192992	0.118578	6.41777	11.6448	3.21083	0	4.29785	0.873734	0.913346	0	0.840941	0	0	2.25149
RASAL1	31.4524	-2.75758	0.629423	-4.38113	1.18e-05	0.000297037	88.4227	96.4854	82.4112	25.2229	18.624	17.4747	10.9601	14.6579	13.4551	1.64397	3.56767	4.50297
THEMIS	5.16076	-2.76713	0.6851	-4.03902	5.37e-05	0.00109893	9.27012	9.14948	13.9136	4.58599	12.8935	4.36867	0	1.22149	1.68188	2.46596	2.37844	0
TNFSF10	7.24529	-2.79376	0.68651	-4.06951	4.71e-05	0.000980313	4.27852	3.32708	9.63248	16.0509	22.9219	20.0959	1.82669	1.22149	1.68188	2.46596	1.18922	2.25149
DNAH11	25.9402	-2.79648	0.281508	-9.93392	2.96e-23	9.1e-21	41.359	48.2427	52.4435	41.2739	42.9785	47.1817	5.48007	3.66447	8.40941	9.86382	4.75689	5.62872
DHRS3	7.35418	-2.79692	0.758418	-3.68784	0.000226166	0.00360006	10.6963	9.14948	2.14055	21.7834	22.9219	10.4848	0	0	0.840941	3.28794	3.56767	3.37723
LOC692247	22.5891	-2.80164	1.03875	-2.69713	0.00699396	0.0554906	78.4395	65.7099	80.2707	5.73248	4.29785	2.6212	6.39342	10.9934	14.296	0	1.18922	1.12574
NRG4	2.53092	-2.80696	1.32602	-2.11683	0.0342741	0.176954	6.41777	7.48594	10.7028	1.1465	0	0.873734	0	1.22149	2.52282	0	0	0
SH3D21	213.48	-2.81487	0.657738	-4.27961	1.87e-05	0.000443447	76.3002	55.7286	65.2868	804.84	555.855	685.008	34.7071	42.7521	40.3652	66.5808	70.1641	64.1674
BASP1-AS1	1.40783	-2.83461	1.32242	-2.14351	0.0320723	0.169231	5.70469	3.32708	3.21083	0	0	2.6212	0	0	0.840941	0	1.18922	0
TCP11L2	38.6	-2.87897	0.31848	-9.0397	1.57e-19	3.45e-17	84.8572	79.85	88.8329	52.7388	48.709	52.4241	6.39342	3.66447	7.56847	11.5078	14.2707	12.3832
STC2	6.62551	-2.8851	1.12842	-2.55676	0.0105652	0.0757595	0.713086	1.66354	1.07028	29.8089	20.0566	16.601	2.74004	4.88595	0.840941	0	0	1.12574
PITX3	1.46964	-2.88526	1.06714	-2.70374	0.00685639	0.0547896	2.85234	1.66354	2.14055	2.29299	1.43262	5.24241	0	0	0	0.821985	1.18922	0
SFTPD	2.06452	-2.90483	1.26289	-2.30014	0.0214402	0.128043	12.1225	4.15885	3.21083	0	1.43262	0.873734	0.913346	1.22149	0.840941	0	0	0
NME9	3.43654	-2.92986	1.07456	-2.72658	0.00639947	0.052049	9.9832	12.4766	8.5622	0	2.86523	2.6212	1.82669	1.22149	1.68188	0	0	0
SULF1	138.223	-2.93489	1.13743	-2.58029	0.00987187	0.0717412	490.603	461.633	493.397	3.43949	14.3262	3.49494	60.2808	56.1885	63.0706	4.10993	4.75689	3.37723
FGFBP2	32.5058	-2.9506	0.966697	-3.05225	0.00227135	0.023549	89.8488	98.9807	104.887	14.9045	22.9219	13.9798	10.9601	12.2149	20.1826	0	1.18922	0
ARSI	2.99267	-2.96543	1.07887	-2.74865	0.00598405	0.0496629	7.84395	9.14948	3.21083	1.1465	8.5957	1.74747	0	0	0.840941	0	0	3.37723
NTF4	2.1562	-2.96834	0.960306	-3.09104	0.0019946	0.0211223	5.70469	4.15885	5.35138	2.29299	2.86523	2.6212	0.913346	0	0.840941	0	0	1.12574
ALDOC	1266.89	-2.98599	1.20307	-2.48199	0.0130652	0.089369	4515.26	4202.94	4647.14	49.2993	45.8437	38.4443	585.455	532.569	530.634	23.8376	16.6491	14.6347
FANK1	34.9461	-3.013	0.377883	-7.97335	1.54e-15	2.27e-13	41.359	44.0838	41.7407	77.9618	83.0918	85.626	10.9601	2.44298	6.72753	8.21985	4.75689	12.3832
HES7	27.0266	-3.06836	0.348097	-8.81469	1.2e-18	2.4e-16	61.3254	46.5792	52.4435	55.0318	35.8154	38.4443	1.82669	8.55042	10.9322	4.10993	4.75689	4.50297
OLFM3	78.3626	-3.08778	0.819092	-3.76976	0.000163402	0.00274837	60.6123	67.3734	47.0921	215.541	243.545	207.075	2.74004	1.22149	0.840941	26.3035	29.7306	38.2753
SDAD1P1	81.9544	-3.08801	0.365704	-8.44402	3.07e-17	5.35e-15	129.069	97.3172	107.028	212.102	210.595	124.944	10.0468	4.88595	24.3873	24.6596	23.7844	14.6347
TMEM74B	37.888	-3.15873	0.294954	-10.7092	9.21e-27	3.42e-24	62.0385	53.2333	83.4815	84.8407	61.6025	63.7826	10.0468	9.77191	10.9322	3.28794	7.13533	4.50297
KIF25-AS1	2.47581	-3.16177	1.6633	-1.9009	0.0573155	0.249488	0	0	0	10.3185	4.29785	12.2323	0.913346	0	0	0.821985	0	1.12574
FGD2	1.25762	-3.16274	1.40715	-2.24762	0.0246003	0.140814	0.713086	0.831771	0	3.43949	2.86523	6.11614	0	0	0	0	0	1.12574
TOP1P2	1.33286	-3.22114	1.24997	-2.57698	0.00996681	0.0722543	0.713086	1.66354	3.21083	6.87898	1.43262	0.873734	0	1.22149	0	0	0	0
AVPR1B	2.58576	-3.23703	1.58299	-2.04488	0.0408662	0.1991	7.13086	9.14948	11.773	0	0	0	0.913346	1.22149	0.840941	0	0	0
LRRC7	12.1695	-3.25981	0.75874	-4.29635	1.74e-05	0.00041771	32.0889	37.4297	38.5299	9.17197	11.4609	3.49494	3.65338	4.88595	0.840941	3.28794	1.18922	0
ANGPTL4	187.591	-3.27212	0.69826	-4.68611	2.78e-06	8.36e-05	164.723	164.691	154.12	542.293	507.146	507.64	50.234	26.8727	106.799	4.93191	4.75689	16.8861
HCG4	5.20725	-3.2753	0.883593	-3.70679	0.000209902	0.00338536	2.13926	4.15885	7.49193	14.9045	7.16308	20.9696	0	0	2.52282	0.821985	1.18922	1.12574
ITGB2	5.80984	-3.29806	1.68293	-1.95972	0.0500289	0.227616	19.2533	20.7943	22.4758	0	0	0.873734	5.48007	0	0.840941	0	0	0
TMEM45A	540.41	-3.30705	0.602719	-5.48689	4.09e-08	1.92e-06	1021.14	1039.71	935.421	1052.48	912.577	928.78	161.662	167.344	201.826	20.5496	33.2982	10.1317
LMO1	96.5534	-3.37043	0.683095	-4.93406	8.05e-07	2.8e-05	32.802	33.2708	31.038	304.968	362.452	291.827	11.8735	13.4364	7.56847	19.7276	23.7844	25.8921
LINC00908	12.8671	-3.40426	0.798769	-4.26188	2.03e-05	0.000476627	6.41777	12.4766	13.9136	33.2484	50.1416	25.3383	0	0	0.840941	7.39787	2.37844	2.25149
MC5R	2.90663	-3.45709	1.81049	-1.90948	0.0562006	0.246128	14.2617	8.31771	9.63248	0	0	0	1.82669	0	0.840941	0	0	0
C2ORF73	2.25327	-3.45784	1.07114	-3.22818	0.00124581	0.0145702	2.85234	0.831771	4.2811	6.87898	7.16308	2.6212	0	1.22149	0	0	1.18922	0
HTR2A	1.5294	-3.47168	1.20924	-2.87096	0.00409229	0.0373209	3.56543	4.15885	4.2811	2.29299	2.86523	0	0	0	0	0	1.18922	0
MAFA-AS1	1.52014	-3.47172	1.45325	-2.38893	0.0168973	0.107761	2.85234	0.831771	9.63248	1.1465	2.86523	0	0.913346	0	0	0	0	0
SEC14L5	23.9069	-3.49207	0.541844	-6.44478	1.16e-10	9e-09	75.5871	69.8687	53.5138	19.4904	17.1914	27.0858	2.74004	4.88595	3.36376	1.64397	4.75689	6.75446
CLDN3	1.55589	-3.49261	1.70994	-2.04253	0.0410985	0.19974	0	0	1.07028	3.43949	4.29785	8.73734	0	0	0	0	0	1.12574
PCOLCE-AS1	2.16517	-3.49537	1.08779	-3.21329	0.00131223	0.0151284	7.13086	4.99062	2.14055	1.1465	7.16308	1.74747	0	0	0.840941	0.821985	0	0
WNT6	4.95979	-3.49719	0.859058	-4.07096	4.68e-05	0.000975403	12.1225	18.299	7.49193	6.87898	2.86523	6.98988	0	1.22149	2.52282	0	0	1.12574
CAMK1G	2.17815	-3.4999	1.06325	-3.29169	0.000995881	0.0121675	6.41777	2.49531	7.49193	4.58599	1.43262	1.74747	0	0	0.840941	0	0	1.12574
TSHR	11.7294	-3.50216	1.40523	-2.49223	0.0126942	0.0876733	50.6291	39.0932	38.5299	1.1465	0	0	2.74004	2.44298	5.04564	0	0	1.12574
SNX29P2	1.60939	-3.50803	1.24567	-2.81618	0.00485981	0.0422053	2.13926	0	2.14055	4.58599	5.73047	3.49494	0	1.22149	0	0	0	0
MIR6883	1.56395	-3.51488	1.69488	-2.07382	0.0380962	0.190129	0	0	2.14055	10.3185	2.86523	2.6212	0	0	0	0.821985	0	0
TMEM191A	1.59948	-3.53492	1.07655	-3.28355	0.00102509	0.0124126	2.13926	1.66354	5.35138	4.58599	2.86523	1.74747	0	0	0.840941	0	0	0
EWSAT1	5.17166	-3.53613	1.34289	-2.63322	0.00845796	0.0640497	15.6879	26.6167	13.9136	0	0	0.873734	0.913346	1.22149	0	1.64397	1.18922	0
ADRA1A	211.756	-3.60774	1.00161	-3.60195	0.000315839	0.00477161	791.525	862.546	663.571	9.17197	12.8935	8.73734	50.234	51.3025	47.9336	16.4397	15.4599	11.2574
GPR17	49.9757	-3.67904	1.62901	-2.25845	0.0239173	0.138093	171.141	177.167	205.493	1.1465	1.43262	0	19.1803	7.32893	16.8188	0	0	0
AMPD3	18.2338	-3.68883	0.414984	-8.88909	6.16e-19	1.31e-16	27.0973	37.4297	32.1083	36.6879	30.0849	40.1918	2.74004	1.22149	1.68188	4.93191	2.37844	2.25149
SPTB	17.0188	-3.70631	0.898037	-4.12712	3.67e-05	0.000797921	59.1861	59.0557	55.6543	4.58599	4.29785	6.98988	5.48007	3.66447	3.36376	0.821985	0	1.12574
ISM2	18.707	-3.73457	0.509208	-7.33407	2.23e-13	2.53e-11	29.9496	32.4391	37.4596	49.2993	28.6523	31.4544	8.22011	3.66447	2.52282	0.821985	0	0
LOC105377590	2.51077	-3.73622	1.736	-2.1522	0.0313818	0.166907	14.9748	8.31771	4.2811	0	0	0.873734	0	0	1.68188	0	0	0
LDHD	3.57488	-3.753	1.002	-3.74549	0.000180042	0.00298316	9.27012	10.813	8.5622	3.43949	1.43262	6.11614	0	2.44298	0	0.821985	0	0
IGFBP5	19515.5	-3.76158	0.509876	-7.37744	1.61e-13	1.9e-11	34086.9	31401	35304.1	42327.5	39607.5	35378.4	4426.07	4250.78	5061.62	737.321	752.778	852.188
HNF1A	3.87838	-3.82535	1.07912	-3.54487	0.000392811	0.00573034	1.42617	4.99062	2.14055	10.3185	18.624	6.11614	0.913346	0	0	0.821985	1.18922	0
PTH1R	2.70631	-3.82703	1.77888	-2.15137	0.0314472	0.167156	0	0.831771	0	9.17197	8.5957	12.2323	0	0	0	1.64397	0	0
PPFIA4	2195.52	-3.84979	0.3919	-9.82342	8.93e-23	2.65e-20	5573.48	4645.44	5199.4	3363.82	2524.27	3331.55	397.305	367.668	522.224	115.078	143.896	162.107
DEGS2	1.30739	-3.85943	1.27275	-3.03236	0.00242653	0.0247828	4.27852	4.15885	3.21083	2.29299	0	1.74747	0	0	0	0	0	0
ESPN	46.0175	-3.86595	0.309851	-12.4768	9.99e-36	6.35e-33	106.963	98.9807	82.4112	80.2547	75.9287	72.52	12.7868	3.66447	4.2047	4.10993	4.75689	5.62872
SLA	5.94821	-3.9177	1.91574	-2.045	0.0408548	0.1991	22.1057	23.2896	21.4055	0	0	0	0.913346	3.66447	0	0	0	0
MGAT4EP	1.41208	-3.91993	1.41796	-2.76449	0.00570111	0.0478324	2.13926	4.99062	3.21083	0	5.73047	0.873734	0	0	0	0	0	0
UPK1A-AS1	2.32482	-4.09212	1.25067	-3.27194	0.00106812	0.0128289	1.42617	0.831771	1.07028	5.73248	7.16308	10.4848	0	0	0	0	1.18922	0
OMG	6.05263	-4.13787	1.48886	-2.77922	0.00544895	0.0460858	19.2533	28.2802	20.3352	0	0	0.873734	1.82669	1.22149	0.840941	0	0	0
ADAM28	10.7851	-4.23598	1.11978	-3.78286	0.000155035	0.00264	35.6543	34.1026	48.1624	1.1465	1.43262	2.6212	0.913346	1.22149	2.52282	1.64397	0	0
LOC101929705	19.9756	-4.31246	0.684705	-6.29827	3.01e-10	2.19e-08	57.76	57.3922	64.2165	20.6369	12.8935	15.7272	4.56673	1.22149	2.52282	1.64397	0	1.12574
KY	50.6869	-4.32633	1.5303	-2.82711	0.00469695	0.0410914	186.115	179.662	208.704	0	1.43262	3.49494	11.8735	8.55042	8.40941	0	0	0
ELFN2	215.28	-4.33787	1.24792	-3.47608	0.000508799	0.00709689	803.648	786.023	834.815	13.758	12.8935	10.4848	31.9671	48.8595	37.8423	0.821985	0	2.25149
ESPNP	11.2663	-4.37592	1.66243	-2.63225	0.00848217	0.0641275	49.916	43.2521	34.2488	0	0	1.74747	1.82669	0	4.2047	0	0	0
BARX1	2.75538	-4.40135	1.01446	-4.3386	1.43e-05	0.000351813	7.84395	5.8224	4.2811	2.29299	2.86523	8.73734	0	1.22149	0	0	0	0
SLC18A3	2.85177	-4.40779	0.994358	-4.4328	9.3e-06	0.000242585	6.41777	1.66354	5.35138	6.87898	5.73047	6.98988	0	0	0	0	1.18922	0
SLAMF9	11.0156	-4.44287	0.910339	-4.88046	1.06e-06	3.6e-05	8.55703	1.66354	14.9839	35.5414	30.0849	35.8231	1.82669	1.22149	0.840941	1.64397	0	0
CHAT	3.08995	-4.51335	1.14227	-3.95121	7.78e-05	0.00150216	2.85234	1.66354	2.14055	11.465	12.8935	5.24241	0	0	0	0.821985	0	0
HTR5A-AS1	4.45835	-4.58121	1.84354	-2.48501	0.0129547	0.0888864	17.1141	25.7849	8.5622	0	0	0	0.913346	0	0	0	0	1.12574
LOX	1918.66	-4.58474	0.414985	-11.048	2.24e-28	9.74e-26	1531	1487.21	1747.76	5685.48	6478.29	5173.38	120.562	125.813	134.551	210.428	161.734	167.736
SLC8A3	5.56791	-4.90552	1.02362	-4.79232	1.65e-06	5.28e-05	8.55703	8.31771	2.14055	13.758	15.7588	16.601	0	0	1.68188	0	0	0
PPDPFL	2.963	-5.00065	0.971559	-5.14703	2.65e-07	1.03e-05	6.41777	7.48594	6.42165	6.87898	5.73047	2.6212	0	0	0	0	0	0
ATP4A	21.4685	-5.08872	1.54921	-3.28472	0.00102084	0.0123695	79.8656	79.0182	87.7626	0	0	3.49494	0.913346	4.88595	1.68188	0	0	0
ATG9B	152.39	-5.20128	0.945066	-5.50362	3.72e-08	1.77e-06	9.9832	14.1401	13.9136	643.184	597.401	501.524	5.48007	9.77191	5.88659	5.7539	4.75689	16.8861
WNT10A	16.8984	-5.28128	1.35571	-3.8956	9.8e-05	0.00180998	0.713086	0	3.21083	74.5223	65.9004	53.2978	0	1.22149	0.840941	0.821985	0	2.25149
WISP2	4.35712	-5.56632	0.917043	-6.06986	1.28e-09	8.14e-08	8.55703	7.48594	8.5622	11.465	5.73047	10.4848	0	0	0	0	0	0
CAND1.11	6.42818	-5.62148	0.94613	-5.94155	2.82e-09	1.7e-07	9.27012	21.626	11.773	16.0509	11.4609	6.11614	0	0	0.840941	0	0	0
CA9	433.96	-5.91171	0.450089	-13.1345	2.09e-39	1.86e-36	491.316	444.997	421.689	1257.71	1075.89	1431.18	16.4402	18.3223	26.0692	6.57588	8.32456	9.00595
MYOD1	25.0742	-8.07407	0.858866	-9.40085	5.41e-21	1.34e-18	50.6291	42.4203	55.6543	59.6178	55.872	36.6968	0	0	0	0	0	0
SLC16A3	146.994	-8.71478	1.81649	-4.79759	1.61e-06	5.19e-05	0	1.66354	0	560.637	491.387	705.977	0	0	0	0.821985	1.18922	2.25149

## Sheet: 24 hours
Gene	baseMean	log2FoldChange	lfcSE	stat	pvalue	padj	BT869_DMSO_1	BT869_DMSO_2	BT869_DMSO_3	SF7761_DMSO_1	SF7761_DMSO_2	SF7761_DMSO_3	BT_GSK_24hr_1	BT_GSK_24hr_2	BT_GSK_24hr_3	SF_GSK_24hr_1	SF_GSK_24hr_2	SF_GSK_24hr_3
RTL1	48.8869	5.57417	1.45684	3.8262	0.000130138	0.00223281	0.615976	2.15143	0.923376	6.89396	0	1.50369	1.49888	0	0	184.837	196.262	191.957
RTP1	87.4999	5.32257	1.04767	5.08041	3.77e-07	1.54e-05	0.615976	0	0.923376	7.87881	9.88431	6.7666	11.9911	19.9089	12.3258	332.707	315.072	331.925
NPFFR2	5.43707	5.10585	1.6222	3.14749	0.00164681	0.0170917	0	0	0	0.984851	1.23554	0	0	1.10605	0	21.1243	18.7991	21.995
CDH13	5.52035	4.65344	1.07765	4.31814	1.57e-05	0.000390314	0.615976	0	1.84675	0	0	0	13.4899	18.8029	16.8079	8.80178	1.87991	3.9991
MYL1	9.27107	3.9721	1.42976	2.77816	0.00546677	0.0440094	1.23195	2.86857	0	0	0	2.25553	5.99553	4.42421	7.84368	86.2574	0.375981	0
GDF3	4.32187	3.86561	1.89165	2.04352	0.0410012	0.190557	0	0	0	0.984851	0	2.25553	0	0	0	15.8432	12.7834	19.9955
APOBEC3H	3.22129	3.83637	1.21978	3.14513	0.00166014	0.017193	0.615976	0	1.84675	0	0	0	10.4922	7.74237	13.4463	1.76036	0.751962	1.99955
MIR3189	3.89152	3.6819	1.15242	3.19494	0.00139859	0.0150367	0.615976	0	0	0	1.23554	1.50369	2.99776	0	3.36158	15.8432	7.14364	13.9968
SLC52A1	15.8635	3.65358	1.8183	2.00934	0.0445016	0.201581	0	0	0	5.9091	3.70662	4.51107	0	0	0	58.0917	60.157	57.9869
LINC00475	3.52295	3.49873	1.63316	2.14231	0.0321684	0.160754	0	0	0.923376	0.984851	0	1.50369	0	0	0	14.0828	12.7834	11.9973
LINC00707	8.57138	3.3707	1.78272	1.89076	0.0586569	0.244468	0	0	0	4.92425	1.23554	3.00738	0	0	0	35.2071	42.4859	15.9964
MYPN	11.0141	3.29246	1.29407	2.54426	0.0109509	0.0739537	1.23195	0	0.923376	0	4.94215	5.26291	0	1.10605	1.12053	42.2485	35.3422	39.991
PINCR	16.5022	3.22907	0.499176	6.4688	9.88e-11	1.01e-08	2.4639	5.73714	1.84675	0.984851	6.17769	2.25553	38.9709	45.3481	40.3389	17.6036	20.303	15.9964
LCE1E	6.86776	3.22251	0.771194	4.1786	2.93e-05	0.000657301	1.84793	0.717143	0	2.95455	0	2.25553	2.99776	7.74237	5.60263	19.3639	22.9349	15.9964
RPSAP52	13.7265	3.15502	0.885505	3.56296	0.000366699	0.00525666	2.4639	0.717143	0	1.9697	7.41323	4.51107	4.49665	5.53026	4.4821	40.4882	58.6531	33.9923
CAMK1G	17.1643	3.14427	1.12913	2.78468	0.00535802	0.0433032	5.54379	2.15143	6.46364	3.9394	1.23554	1.50369	0	0	3.36158	61.6124	66.1727	53.9878
GPR45	4.32197	3.0094	1.34129	2.24365	0.0248549	0.133961	0.615976	0	0.923376	0	3.70662	0.751845	0	1.10605	0	19.3639	9.39953	15.9964
GAS6-AS1	7.49749	2.99808	0.613542	4.88652	1.03e-06	3.68e-05	1.84793	1.43429	3.69351	0	1.23554	1.50369	13.4899	8.84842	5.60263	26.4053	13.9113	11.9973
MIR3191	5.42296	2.95986	0.842698	3.51236	0.000444145	0.00612176	1.84793	0	0	1.9697	1.23554	2.25553	5.99553	3.31816	2.24105	8.80178	15.4152	21.995
NECTIN4	130.723	2.91532	0.823438	3.54043	0.000399477	0.00562375	6.77574	7.17143	6.46364	53.1819	55.5992	54.8847	49.4631	30.9695	39.2184	447.13	439.898	377.914
GRHL3	5.97506	2.8835	1.01444	2.84247	0.0044766	0.0375046	2.4639	2.15143	3.69351	0	0	0	25.481	17.6968	13.4463	1.76036	3.00785	1.99955
CCR7	6.06024	2.80663	1.01689	2.76001	0.00577994	0.0459023	1.23195	0	0.923376	1.9697	1.23554	3.75922	1.49888	4.42421	0	21.1243	22.5589	13.9968
PRODH	93.3643	2.76685	0.768035	3.6025	0.000315174	0.0046428	8.62367	7.88857	10.1571	42.3486	29.6529	45.1107	19.4855	25.4392	35.8568	315.104	294.769	285.935
OPTC	2.55517	2.76006	0.942962	2.92701	0.00342237	0.0301712	1.23195	0.717143	0.923376	0	0	0.751845	8.99329	4.42421	7.84368	3.52071	2.25589	0
ANKUB1	4.43091	2.73652	1.32937	2.05852	0.0395407	0.1855	0.615976	0.717143	0	2.95455	1.23554	1.50369	0	0	0	17.6036	16.5432	11.9973
LOC645967	2.97626	2.68621	0.929648	2.8895	0.0038586	0.0333797	1.84793	0.717143	0	0	0	1.50369	2.99776	3.31816	2.24105	14.0828	3.00785	5.99864
TCERG1L	5.85585	2.66665	1.20687	2.20957	0.0271352	0.142566	0	0	0	1.9697	4.94215	3.00738	0	3.31816	2.24105	21.1243	17.6711	15.9964
C17ORF82	4.96547	2.66084	1.18451	2.24636	0.0246808	0.133285	0	0.717143	0	2.95455	0	4.51107	0	5.53026	2.24105	12.3225	23.3108	7.99819
HTATIP2	3.84707	2.57379	1.04205	2.46992	0.0135143	0.0859433	1.23195	0.717143	0	0.984851	1.23554	2.25553	1.49888	0	1.12053	17.6036	7.51962	11.9973
MAN1A1	3.96224	2.55632	1.19475	2.13962	0.0323854	0.161545	0.615976	0.717143	0.923376	3.9394	0	0.751845	0	0	1.12053	12.3225	13.1593	13.9968
HORMAD2-AS1	3.53429	2.5303	1.26317	2.00314	0.0451619	0.203647	0	0	0	0.984851	2.47108	3.00738	1.49888	1.10605	0	10.5621	12.7834	9.99774
PIP5K1B	64.7581	2.52203	0.488038	5.16769	2.37e-07	1.01e-05	15.3994	14.3429	13.8506	15.7576	28.4174	27.8183	46.4653	44.2421	38.0979	170.754	187.991	173.961
ANK1	16.891	2.5151	0.752289	3.34326	0.000828007	0.0100724	9.85562	10.04	5.54026	0.984851	2.47108	0.751845	41.9687	50.8784	47.0621	21.1243	6.0157	5.99864
OTOF	6.70331	2.46638	0.788214	3.12907	0.00175359	0.0180468	3.07988	1.43429	3.69351	0.984851	1.23554	1.50369	1.49888	3.31816	3.36158	29.926	12.4074	17.9959
CD70	53.9062	2.45691	1.13992	2.15533	0.0311363	0.157437	24.639	33.7057	37.8584	0.984851	0	2.25553	167.875	175.862	183.766	5.28107	8.64757	5.99864
LOC102723769	328.16	2.44439	0.517148	4.72667	2.28e-06	7.36e-05	44.9663	37.2914	38.7818	177.273	161.856	151.873	307.271	265.453	280.132	880.178	779.033	813.816
LOC101928841	11.1981	2.43508	0.708727	3.43586	0.000590679	0.00770925	3.69586	2.86857	3.69351	4.92425	3.70662	2.25553	4.49665	3.31816	4.4821	36.9675	37.9741	25.9941
CATSPERD	9.48866	2.41925	0.774804	3.12241	0.00179379	0.0183627	2.4639	0	0.923376	2.95455	4.94215	6.7666	4.49665	9.95447	3.36158	33.4468	22.5589	21.995
TTN	75.3015	2.39415	1.03503	2.31311	0.0207166	0.11735	8.62367	10.7571	3.69351	45.3031	30.8885	45.1107	4.49665	50.8784	2.24105	598.521	45.1177	57.9869
CDH8	31.155	2.38166	0.946061	2.51745	0.0118207	0.0782549	20.9432	21.5143	14.774	0.984851	0	1.50369	94.4295	91.8023	89.6421	19.3639	10.9035	7.99819
TRIM55	2.66106	2.31909	0.866466	2.67649	0.00743984	0.0559295	0.615976	0.717143	1.84675	0	1.23554	0.751845	1.49888	1.10605	3.36158	7.04142	3.75981	9.99774
MIR181B1	3.02767	2.26808	1.10507	2.05243	0.0401278	0.187502	0	0	1.84675	2.95455	0	1.50369	1.49888	0	4.4821	5.28107	6.76766	11.9973
HKDC1	54.642	2.2094	1.12497	1.96397	0.049534	0.217393	0.615976	2.15143	1.84675	31.5152	37.0662	43.607	1.49888	9.95447	6.72316	158.432	176.335	185.958
KANK3	9.90761	2.18709	0.606121	3.60834	0.000308167	0.0045564	3.07988	3.58571	5.54026	1.9697	6.17769	1.50369	29.9776	24.3331	23.5311	8.80178	6.39168	3.9991
OPCML	4.50106	2.15968	0.688267	3.13785	0.00170193	0.0175423	1.84793	0.717143	0	0	3.70662	3.75922	7.49441	3.31816	5.60263	7.04142	10.5275	9.99774
GDF15	926.126	2.15362	0.990215	2.17491	0.0296372	0.152172	19.0953	23.6657	28.6247	588.941	635.067	744.326	166.376	279.831	202.815	2700.38	3058.98	2665.4
FETUB	3.81439	2.12307	0.859215	2.47094	0.0134757	0.0857642	1.23195	2.15143	0	0.984851	3.70662	0.751845	4.49665	0	3.36158	10.5621	10.5275	7.99819
ABCA12	24.0535	2.08837	0.443852	4.70512	2.54e-06	8.05e-05	3.69586	7.88857	4.61688	11.8182	11.1198	15.7887	32.9754	16.5908	25.7721	47.5296	42.8619	67.9846
STMN4	58.9831	2.08657	0.916942	2.27558	0.0228713	0.126738	6.15976	5.02	4.61688	44.3183	32.124	42.8552	7.49441	8.84842	10.0847	188.358	175.959	181.959
HAS3	193.176	2.07553	0.447842	4.63451	3.58e-06	0.000107736	120.115	124.066	92.3376	26.591	42.0083	38.3441	419.687	435.785	466.139	167.234	183.855	201.954
MIR4640	4.16811	2.07418	1.0887	1.90519	0.056756	0.239086	1.23195	0.717143	0	2.95455	2.47108	2.25553	0	0	2.24105	21.1243	9.02355	7.99819
PHLDA3	1631.18	2.06011	0.197809	10.4146	2.13e-25	1.21e-22	550.067	558.654	464.458	775.078	627.654	810.489	1848.12	2352.57	2077.46	3219.69	3252.61	3037.31
SLC18A1	18.1258	2.04816	0.979211	2.09164	0.0364704	0.17673	2.4639	2.15143	0.923376	9.84851	7.41323	19.548	2.99776	3.31816	1.12053	58.0917	55.6452	53.9878
LOC105371267	21.4437	2.04553	0.318125	6.42996	1.28e-10	1.27e-08	6.15976	5.02	6.46364	10.8334	14.8265	9.02214	25.481	26.5453	31.3747	40.4882	45.1177	35.9919
FRMPD2	2.69278	2.0422	0.900212	2.26858	0.023294	0.128105	1.23195	1.43429	1.84675	0	0	1.50369	5.99553	11.0605	3.36158	0	1.87991	3.9991
LOC110091776	35.9733	2.03809	0.482923	4.22031	2.44e-05	0.000559656	17.8633	17.2114	16.6208	7.87881	14.8265	9.77398	22.4832	16.5908	35.8568	82.7367	89.8595	99.9774
RPPH1	40.0514	2.02946	0.824367	2.46184	0.0138227	0.0872648	5.54379	4.30286	34.1649	10.8334	30.8885	9.02214	4.49665	11.0605	78.4368	33.4468	36.4702	221.95
CRTAC1	4.14924	2.02128	0.763922	2.64592	0.00814685	0.0598247	0	2.86857	1.84675	1.9697	0	3.00738	4.49665	5.53026	1.12053	8.80178	10.1515	9.99774
KLLN	48.0331	2.02109	0.303346	6.66266	2.69e-11	3.01e-09	19.0953	21.5143	35.0883	13.7879	11.1198	12.7814	100.425	96.2265	84.0395	51.0503	61.2849	69.9842
GDNF	175.422	2.01579	1.06746	1.8884	0.0589717	0.245346	136.131	126.217	143.123	5.9091	4.94215	0.751845	518.613	483.345	578.192	42.2485	37.5981	27.9937
2021-03-02	362.581	2.00151	0.494407	4.04831	5.16e-05	0.00103877	67.1414	63.1085	65.5597	200.91	235.988	237.583	301.275	296.422	263.324	887.219	910.627	821.814
FAM238C	8.18682	-2.00002	0.773112	-2.58697	0.00968245	0.0678348	20.9432	20.08	22.161	9.84851	1.23554	4.51107	1.49888	1.10605	6.72316	0	4.13579	5.99864
PLOD2	7257.03	-2.00786	0.330881	-6.06823	1.29e-09	9.68e-08	6003.3	5936.51	6807.13	16883.3	19100.2	15012.8	2876.35	2107.03	2604.1	3135.19	3243.21	3375.24
NTNG2	8.87772	-2.01108	0.720726	-2.79035	0.00526514	0.0426362	4.92781	6.45428	6.46364	28.5607	17.2975	23.3072	2.99776	1.10605	2.24105	5.28107	7.89561	0
APOLD1	154.896	-2.01525	0.400833	-5.02764	4.97e-07	1.95e-05	350.49	292.594	316.718	202.879	151.971	175.932	100.425	86.2721	94.1242	24.645	32.7104	29.9932
FOSL2	603.3	-2.0337	0.679214	-2.9942	0.00275167	0.0255484	261.79	264.626	257.622	1922.43	1669.21	1442.79	71.9463	76.3176	84.0395	422.485	400.42	365.917
HK2	4827.12	-2.06697	0.528954	-3.90766	9.32e-05	0.00169425	5168.04	5306.14	5064.72	10950.6	10132.7	10143.1	3279.55	3035.01	3144.2	529.867	561.716	609.862
FANK1	33.0885	-2.07035	0.324416	-6.38179	1.75e-10	1.67e-08	35.7266	38.0086	36.0117	66.9699	71.6612	73.6808	8.99329	15.4847	14.5668	8.80178	13.1593	13.9968
SHISA3	5.6222	-2.07604	0.673318	-3.0833	0.00204721	0.0202728	9.23964	5.73714	12.0039	4.92425	11.1198	10.5258	5.99553	4.42421	1.12053	0	0.375981	1.99955
LOC103021296	5.42768	-2.08661	1.03039	-2.02507	0.0428604	0.196535	1.23195	0.717143	0.923376	23.6364	13.5909	12.0295	1.49888	0	2.24105	1.76036	1.50392	5.99864
B3GNT4	18.143	-2.10714	0.445812	-4.72651	2.28e-06	7.36e-05	41.8864	37.2914	41.5519	17.7273	18.5331	18.7961	2.99776	13.2726	6.72316	8.80178	4.13579	5.99864
SNORD142	4.75029	-2.1111	0.898798	-2.3488	0.0188342	0.108886	4.31183	3.58571	0	12.8031	9.88431	15.0369	2.99776	0	1.12053	1.76036	1.50392	3.9991
NEBL	56.3686	-2.12534	0.716052	-2.96814	0.00299611	0.0272045	156.458	154.186	165.284	23.6364	21.0042	30.0738	29.9776	34.2876	42.58	7.04142	7.89561	3.9991
CLEC18A	19.8998	-2.13697	1.01035	-2.11509	0.0344225	0.1696	73.3012	61.6743	54.4792	2.95455	0	2.25553	7.49441	13.2726	12.3258	5.28107	3.75981	1.99955
OLFM1	49.0279	-2.14312	0.734713	-2.91695	0.00353477	0.0309852	7.39171	11.4743	12.9273	121.137	164.327	162.398	16.4877	23.2271	14.5668	19.3639	15.0392	19.9955
LOXL2	1777.02	-2.15479	0.867582	-2.48368	0.0130034	0.0836638	497.709	484.071	563.26	5195.09	5281.93	5391.48	88.434	94.0144	95.2447	1205.84	1185.47	1241.72
GSN	566.191	-2.15795	1.0356	-2.08377	0.0371811	0.178701	1862.1	1609.99	1952.02	38.4092	54.3637	33.833	343.244	420.3	374.256	56.3314	33.4623	15.9964
LNCSRLR	12.6052	-2.15826	0.366746	-5.88489	3.98e-09	2.71e-07	20.3272	23.6657	18.4675	21.6667	22.2397	18.0443	0	3.31816	7.84368	8.80178	4.88776	1.99955
ADAMTS20	105.37	-2.15914	0.776496	-2.78061	0.00542562	0.0438066	343.099	297.614	329.645	21.6667	14.8265	26.3146	70.4474	50.8784	50.4237	15.8432	23.6868	19.9955
EGLN3	305.397	-2.16508	0.433464	-4.99483	5.89e-07	2.25e-05	206.352	219.446	181.905	811.517	774.683	803.722	107.919	142.681	124.378	110.902	105.275	75.9828
RSPO2	10.025	-2.1771	0.888921	-2.44915	0.0143195	0.089567	28.3349	27.9686	25.8545	6.89396	3.70662	5.26291	2.99776	6.63631	5.60263	7.04142	0	0
EHD2	695.997	-2.18053	0.958771	-2.27429	0.0229483	0.127017	126.275	83.1885	143.123	2205.08	2359.88	1924.72	37.472	27.6513	30.2542	496.42	432.002	485.89
ALMS1-IT1	22.8687	-2.21616	0.569943	-3.8884	0.000100908	0.00181051	14.7834	12.9086	15.6974	69.9244	55.5992	57.1402	10.4922	3.31816	4.4821	8.80178	11.2794	9.99774
RAB20	187.268	-2.21672	0.21549	-10.2869	8.07e-25	3.91e-22	335.091	253.868	270.549	348.637	299	345.097	62.953	106.181	73.9547	63.3728	54.5173	33.9923
ZNF404	104.341	-2.22184	0.693629	-3.20321	0.00135907	0.0147562	41.2704	40.8771	72.0234	289.546	308.885	278.183	29.9776	3.31816	15.6874	52.8107	57.5251	61.986
PRSS53	98.6534	-2.22644	0.327726	-6.7936	1.09e-11	1.31e-09	125.043	90.36	94.1844	249.167	177.918	238.335	41.9687	32.0755	49.3032	29.926	25.5667	29.9932
INHA	32.6134	-2.23285	0.414735	-5.3838	7.29e-08	3.54e-06	72.6852	63.1085	63.713	45.3031	29.6529	45.1107	7.49441	2.2121	8.96421	15.8432	11.2794	25.9941
SHANK2	92.5855	-2.24072	0.685008	-3.27108	0.00107136	0.0122349	261.79	239.526	254.852	48.2577	67.9546	45.1107	61.4542	53.0905	51.5442	5.28107	16.1672	5.99864
ANKRD37	75.4454	-2.24117	0.39245	-5.71072	1.12e-08	6.94e-07	64.0615	60.24	72.9467	196.97	185.331	169.165	14.9888	30.9695	21.29	29.926	33.4623	25.9941
FAM162A	2085.19	-2.24631	0.308337	-7.28524	3.21e-13	4.81e-11	2576.63	2371.59	2411.86	4524.4	4412.11	4371.98	878.345	1163.57	907.626	468.255	513.966	421.905
NDNF	390.536	-2.24648	0.894612	-2.51112	0.0120347	0.079163	977.554	867.025	1068.35	313.183	333.595	311.264	254.81	256.604	284.614	7.04142	6.39168	5.99864
CYP46A1	4.20446	-2.25276	0.748685	-3.00895	0.00262153	0.0245058	4.31183	3.58571	4.61688	9.84851	7.41323	11.2777	0	0	0	3.52071	1.87991	3.9991
ZNF395	2505.06	-2.26143	0.301815	-7.49275	6.74e-14	1.1e-11	3025.67	2791.84	2924.33	5851	4987.87	5292.99	1197.61	1169.1	1114.92	559.793	535.773	609.862
MT3	59.3326	-2.26223	0.787505	-2.87265	0.00407041	0.034846	19.0953	21.5143	17.5442	148.712	168.033	215.028	4.49665	8.84842	6.72316	44.0089	43.9898	13.9968
PRH1-TAS2R14	2.57615	-2.27921	0.927506	-2.45735	0.0139967	0.0880259	0.615976	3.58571	4.61688	7.87881	4.94215	4.51107	1.49888	0	0	1.76036	1.50392	0
P4HA1	3742.67	-2.29879	0.243382	-9.44517	3.55e-21	1.22e-18	4218.82	3610.1	4382.34	8216.61	8987.31	7911.66	1384.97	1258.69	1335.67	1267.46	1204.64	1133.74
TET1	1148.09	-2.31569	0.169068	-13.6968	1.06e-42	1.46e-39	1713.03	1520.34	1919.7	2173.57	2285.75	1855.55	325.257	268.771	342.881	462.973	411.323	497.887
FAM13A-AS1	56.2923	-2.33227	0.346989	-6.72144	1.8e-11	2.09e-09	125.659	114.026	125.579	88.6366	43.2438	65.4105	11.9911	11.0605	14.5668	26.4053	22.9349	25.9941
GATM	59.5015	-2.33386	0.730531	-3.19474	0.00139958	0.0150375	11.7035	12.9086	13.8506	192.046	180.389	184.954	17.9866	17.6968	14.5668	19.3639	22.5589	25.9941
BIRC3	16.9171	-2.34361	1.21673	-1.92616	0.0540849	0.231253	0.615976	5.73714	0.923376	54.1668	63.0125	45.1107	0	0	1.12053	7.04142	11.2794	13.9968
LDLRAD2	4.1861	-2.34905	0.765123	-3.07016	0.00213942	0.0208735	9.23964	12.9086	5.54026	4.92425	6.17769	3.00738	1.49888	4.42421	0	1.76036	0.751962	0
PCAT6	37.6369	-2.35399	0.343658	-6.8498	7.4e-12	8.96e-10	81.9248	61.6743	90.4909	45.3031	58.0703	39.0959	13.4899	17.6968	16.8079	12.3225	6.76766	7.99819
MAPK15	4.96565	-2.37666	0.765213	-3.10588	0.00189711	0.0190764	16.0154	10.04	12.9273	4.92425	2.47108	3.00738	2.99776	2.2121	2.24105	0	0.751962	1.99955
HSPG2	3023.75	-2.38902	0.441392	-5.41246	6.22e-08	3.07e-06	6957.45	6759.07	5904.07	4128.49	2630.46	4088.53	1717.72	1405.79	1443.24	422.485	335.751	491.889
INSIG2	1239.55	-2.39433	0.3669	-6.52583	6.76e-11	7.01e-09	1047.78	999.697	1109.9	3247.05	3175.33	2917.91	344.743	247.756	356.327	466.494	499.679	461.895
COL13A1	5.30963	-2.43935	1.13423	-2.15067	0.0315026	0.158803	15.3994	8.60571	24.9312	1.9697	1.23554	1.50369	4.49665	2.2121	3.36158	0	0	0
THEMIS	4.6566	-2.44542	0.746735	-3.27482	0.00105731	0.0121021	8.00769	7.88857	12.0039	3.9394	11.1198	3.75922	0	0	0	5.28107	1.87991	1.99955
MIR3132	5.92224	-2.45335	0.540254	-4.5411	5.6e-06	0.000158377	11.7035	7.88857	7.38701	10.8334	11.1198	10.5258	2.99776	1.10605	2.24105	1.76036	1.50392	1.99955
FAM107A	159.97	-2.45357	0.97901	-2.50618	0.0122044	0.079997	19.7112	21.5143	17.5442	576.138	552.286	436.07	5.99553	7.74237	11.2053	98.5799	92.8674	79.9819
ERO1A	3358.01	-2.45637	0.349186	-7.03455	2e-12	2.63e-10	2923.42	2844.9	3179.19	8591.84	9018.2	7528.22	1360.98	974.432	1331.19	825.607	814.375	903.796
LOC101928058	136.344	-2.45993	0.400285	-6.14543	7.97e-10	6.25e-08	124.427	87.4914	139.43	411.668	280.467	340.586	47.9642	24.3331	44.821	36.9675	43.9898	53.9878
NME9	3.0866	-2.46586	1.3045	-1.89026	0.0587229	0.244619	8.62367	10.7571	7.38701	0	2.47108	2.25553	0	4.42421	1.12053	0	0	0
SNORD117	7.44445	-2.48203	0.588008	-4.22108	2.43e-05	0.000558524	7.39171	6.45428	10.1571	19.697	11.1198	20.2998	4.49665	2.2121	2.24105	1.76036	1.50392	1.99955
NDRG1	1094.91	-2.48878	0.202702	-12.2781	1.19e-34	1.22e-31	2308.68	2089.04	2446.02	1522.58	1385.04	1402.19	254.81	273.195	298.06	364.394	422.979	371.916
ANP32A-IT1	14.0176	-2.49469	0.540355	-4.61676	3.9e-06	0.000115884	28.3349	47.3314	20.3143	11.8182	17.2975	17.2924	10.4922	4.42421	2.24105	5.28107	3.38383	0
SPNS2	20.6119	-2.50384	0.615075	-4.0708	4.69e-05	0.000959844	10.4716	21.5143	8.31039	68.9396	51.8926	48.8699	4.49665	11.0605	5.60263	8.80178	3.38383	3.9991
C6ORF223	30.4603	-2.51246	0.627188	-4.0059	6.18e-05	0.00120711	70.2213	72.4314	88.6441	32.5001	21.0042	25.5627	0	4.42421	3.36158	15.8432	13.5353	17.9959
CAV1	586.039	-2.5328	1.12109	-2.25922	0.0238697	0.130058	25.871	22.9486	28.6247	2015	2028.75	1875.1	16.4877	18.8029	24.6516	316.864	353.422	305.931
CTB-178M22.2	3.46097	-2.54664	1.12466	-2.26437	0.0235514	0.128742	9.85562	12.9086	6.46364	1.9697	2.47108	1.50369	2.99776	0	3.36158	0	0	0
ATP8B3	19.0076	-2.55208	0.460478	-5.54225	2.99e-08	1.61e-06	29.5669	26.5343	14.774	36.4395	35.8306	49.6218	13.4899	4.42421	3.36158	7.04142	3.00785	3.9991
ENO2	5438.27	-2.57121	0.580897	-4.42627	9.59e-06	0.000250659	3078.65	2565.94	3124.71	17021.2	13374.7	16694.7	747.942	772.024	718.257	2438.09	2417.56	2305.48
NEFL	11.0302	-2.59451	1.37236	-1.89054	0.0586852	0.244524	0	0.717143	0.923376	40.3789	37.0662	34.5849	1.49888	0	0	8.80178	6.39168	1.99955
HTR2C	2.83181	-2.62239	0.838229	-3.12849	0.00175708	0.0180654	4.92781	3.58571	4.61688	6.89396	4.94215	6.01476	0	0	1.12053	0	1.87991	0
LRRC7	11.0014	-2.68501	0.757505	-3.54455	0.000393288	0.0055687	27.7189	32.2714	33.2416	7.87881	9.88431	3.00738	5.99553	5.53026	3.36158	0	1.12794	1.99955
HILPDA	1500.48	-2.68541	0.357415	-7.51343	5.76e-14	9.58e-12	1462.33	1189.74	1309.35	4490.92	3562.06	3569.76	436.175	510.996	469.5	329.186	347.783	327.926
CRABP2	175.591	-2.69165	0.767909	-3.50517	0.00045632	0.00624835	40.6544	40.16	26.7779	544.622	575.761	596.213	28.4788	21.015	28.0132	65.1331	58.2771	81.9815
EBF2	8.3116	-2.69518	1.31412	-2.05094	0.0402723	0.187911	0	2.15143	1.84675	31.5152	22.2397	28.5701	0	0	0	5.28107	4.13579	3.9991
MIR210	4.4444	-2.72468	0.916641	-2.97246	0.00295428	0.0269584	5.54379	7.17143	6.46364	12.8031	1.23554	12.7814	0	2.2121	3.36158	1.76036	0	0
TNFSF10	6.27921	-2.77425	0.764843	-3.62722	0.000286491	0.00429371	3.69586	2.86857	8.31039	13.7879	19.7686	17.2924	0	1.10605	1.12053	3.52071	1.87991	1.99955
SLC38A5	10.3446	-2.79464	0.762195	-3.66657	0.000245826	0.0037928	4.92781	7.17143	4.61688	36.4395	28.4174	27.0664	5.99553	1.10605	2.24105	3.52071	2.63187	0
LOC692247	19.4513	-2.82496	0.96322	-2.93283	0.00335886	0.0297599	67.7574	56.6543	69.2532	4.92425	3.70662	2.25553	7.49441	6.63631	10.0847	3.52071	1.12794	0
HPCA	5.55569	-2.84933	1.13719	-2.50559	0.0122247	0.0800607	1.23195	1.43429	0.923376	18.7122	21.0042	15.7887	0	3.31816	0	0	2.25589	1.99955
PPP1R3G	45.7826	-2.86207	0.875958	-3.26736	0.00108554	0.0123225	17.2473	25.8171	15.6974	130.985	155.678	137.588	0	1.10605	4.4821	19.3639	21.4309	19.9955
IL33	8.86401	-2.86913	1.15598	-2.48198	0.0130654	0.0838332	2.4639	2.86857	0.923376	27.5758	35.8306	24.059	0	0	0	1.76036	4.88776	5.99864
STC1	1173.33	-2.89264	0.559628	-5.16885	2.36e-07	1.01e-05	2194.72	2124.89	2560.52	1838.72	2138.72	1551.81	533.602	434.678	501.996	73.9349	56.3972	69.9842
BNIP3L	4887.33	-2.89541	0.452184	-6.40316	1.52e-10	1.48e-08	4164.61	4066.92	4362.03	13341.8	14212.4	11551.3	731.454	514.314	662.231	1693.46	1675.75	1671.62
TFR2	74.4345	-2.8963	0.776611	-3.72941	0.000191926	0.00309013	14.7834	20.7971	14.774	250.152	248.343	238.335	11.9911	6.63631	10.0847	22.8846	24.4388	29.9932
MYH11	5.12843	-2.8986	0.859637	-3.37189	0.000746537	0.00927316	10.4716	17.9286	13.8506	2.95455	4.94215	3.00738	1.49888	0	0	1.76036	1.12794	3.9991
VCAM1	60.3877	-2.92544	1.14959	-2.54477	0.0109351	0.0739373	6.15976	2.15143	9.23376	205.834	247.108	169.917	0	2.2121	2.24105	38.7278	27.0706	13.9968
PRKCB	70.5903	-2.93626	1.2129	-2.42087	0.0154834	0.094947	0.615976	0.717143	1.84675	223.561	291.587	230.816	7.49441	2.2121	3.36158	29.926	28.9506	25.9941
PCDH8	40.3544	-3.00545	0.699992	-4.29356	1.76e-05	0.000425003	14.7834	12.1914	18.4675	143.788	116.141	124.806	4.49665	5.53026	6.72316	8.80178	10.5275	17.9959
PFKFB4	1130.65	-3.02809	0.216648	-13.977	2.15e-44	3.23e-41	2622.83	2555.18	2386.93	1540.31	1415.93	1564.59	190.358	240.013	186.007	281.657	294.017	289.934
PCSK1	9.71935	-3.06763	1.47483	-2.07999	0.0375263	0.179836	0	0	0.923376	33.4849	40.7728	29.3219	0	1.10605	0	1.76036	5.26374	3.9991
ELFN2	197.861	-3.08516	1.21063	-2.5484	0.0108218	0.0734733	694.205	677.7	720.234	11.8182	11.1198	9.02214	98.9262	58.6208	81.7984	0	4.88776	5.99864
RASL10A	4.90575	-3.11833	1.05168	-2.96508	0.00302599	0.0273852	2.4639	2.15143	1.84675	14.7728	23.4752	9.02214	0	0	1.12053	1.76036	2.25589	0
SRMS	3.1001	-3.13664	1.32002	-2.37621	0.0174914	0.103665	0.615976	0.717143	0	8.86366	12.3554	11.2777	1.49888	0	1.12053	0	0.751962	0
SNCB	204.539	-3.14341	0.427027	-7.36115	1.82e-13	2.78e-11	160.77	153.469	191.139	612.577	573.29	514.262	25.481	50.8784	29.1337	38.7278	50.7575	53.9878
TSHR	10.3301	-3.1677	1.43453	-2.20818	0.027232	0.142983	43.7343	33.7057	33.2416	0.984851	0	0	2.99776	3.31816	5.60263	0	0.375981	0
SMIM24	2.48318	-3.17503	0.902448	-3.51824	0.000434417	0.00600779	5.54379	3.58571	2.77013	2.95455	6.17769	6.01476	0	0	0	0	0.751962	1.99955
SH3D21	178.401	-3.19998	0.661198	-4.83968	1.3e-06	4.56e-05	65.9095	48.0486	56.326	691.365	479.389	589.446	34.4743	22.121	26.8926	42.2485	40.606	43.99
SDAD1P1	69.9454	-3.21317	0.326099	-9.85335	6.63e-23	2.73e-20	111.492	83.9057	92.3376	182.197	181.624	107.514	10.4922	11.0605	7.84368	14.0828	18.7991	17.9959
BNIP3	3835.49	-3.25683	0.247847	-13.1405	1.93e-39	2.44e-36	6106.79	5676.9	5892.99	8344.64	7981.58	7666.56	950.291	1014.25	940.121	487.618	528.254	435.901
LOC399716	4.2518	-3.28021	1.09945	-2.9835	0.00284973	0.026281	2.4639	0.717143	4.61688	11.8182	11.1198	16.5406	0	0	2.24105	0	1.50392	0
DNAH11	21.5542	-3.30433	0.342138	-9.6579	4.55e-22	1.78e-19	35.7266	41.5943	45.2454	35.4546	37.0662	40.5996	2.99776	3.31816	2.24105	3.52071	4.88776	5.99864
ISM2	16.5381	-3.33617	0.419891	-7.94532	1.94e-15	3.71e-13	25.871	27.9686	32.3182	42.3486	24.7108	27.0664	2.99776	3.31816	5.60263	0	2.25589	3.9991
MCHR1	21.764	-3.33946	1.5329	-2.17853	0.0293666	0.151344	0	1.43429	0.923376	90.6063	86.4877	58.6439	0	0	0	7.04142	12.0314	3.9991
IGFBP5	17194.1	-3.35318	0.551991	-6.07471	1.24e-09	9.34e-08	29444.9	27073.6	30458.5	36359.7	34158.9	30442.9	5728.73	4935.2	5490.58	769.275	700.829	765.827
TGM2	4.95564	-3.3809	0.741749	-4.55801	5.16e-06	0.000147156	8.00769	7.17143	6.46364	12.8031	9.88431	9.02214	1.49888	0	2.24105	0	0.375981	1.99955
BARX1	2.62063	-3.46237	1.05852	-3.27095	0.00107188	0.0122349	6.77574	5.02	3.69351	1.9697	2.47108	7.51845	0	0	0	0	0	3.9991
APLN	44.0949	-3.47258	0.783801	-4.43043	9.4e-06	0.000246658	22.7911	16.4943	22.161	183.182	93.9009	147.362	2.99776	19.9089	12.3258	1.76036	2.25589	3.9991
TMEM45A	461.035	-3.4732	0.73558	-4.72171	2.34e-06	7.49e-05	882.078	896.428	807.031	904.093	787.038	799.211	140.895	152.635	141.186	8.80178	9.02355	3.9991
CLEC3B	7.19606	-3.48634	0.781908	-4.45875	8.24e-06	0.000221146	18.4793	23.6657	12.0039	4.92425	14.8265	5.26291	0	3.31816	1.12053	0	0.751962	1.99955
PIK3R5	10.2759	-3.5286	1.60198	-2.20264	0.0276198	0.144467	33.8787	43.7457	36.0117	0	0	0	1.49888	3.31816	4.4821	0	0.375981	0
COL23A1	19.8139	-3.53113	0.631951	-5.58766	2.3e-08	1.29e-06	16.0154	19.3629	16.6208	46.288	58.0703	63.155	0	6.63631	5.60263	1.76036	2.25589	1.99955
AMPD3	15.7545	-3.53818	0.434099	-8.15062	3.62e-16	7.55e-14	23.4071	32.2714	27.7013	31.5152	25.9463	34.5849	4.49665	1.10605	1.12053	3.52071	3.38383	0
SLA	5.20619	-3.54098	1.73321	-2.04302	0.0410506	0.190678	19.0953	20.08	18.4675	0	0	0	1.49888	2.2121	1.12053	0	0	0
WNT6	4.30912	-3.54449	0.87885	-4.0331	5.5e-05	0.00109254	10.4716	15.7771	6.46364	5.9091	2.47108	6.01476	0	1.10605	1.12053	0	0.375981	1.99955
EDN1	2.50643	-3.54799	1.75121	-2.02603	0.0427617	0.196137	8.62367	4.30286	11.0805	0	4.94215	0	0	0	0	0	1.12794	0
CAND1.11	6.06168	-3.63592	0.795664	-4.56967	4.88e-06	0.000140418	8.00769	18.6457	10.1571	13.7879	9.88431	5.26291	1.49888	0	1.12053	0	0.375981	3.9991
LINC00871	3.22533	-3.67976	1.87326	-1.96436	0.0494888	0.217252	0	0	0	12.8031	11.1198	12.0295	0	0	0	0	0.751962	1.99955
SPTB	14.8225	-3.69346	0.945256	-3.90736	9.33e-05	0.00169447	51.126	50.9171	48.0156	3.9394	3.70662	6.01476	2.99776	0	1.12053	5.28107	0.751962	3.9991
ANKRD26P1	4.72347	-3.72009	1.10258	-3.37399	0.000740883	0.00921683	4.31183	5.02	5.54026	15.7576	18.5331	5.26291	0	0	0	0	2.25589	0
ADAM28	9.57936	-3.72163	1.19788	-3.10686	0.00189087	0.0190732	30.7988	29.4028	41.5519	0.984851	1.23554	2.25553	4.49665	1.10605	1.12053	0	0	1.99955
FGFBP2	26.7415	-3.72211	0.895289	-4.15743	3.22e-05	0.000710604	77.613	85.34	90.4909	12.8031	19.7686	12.0295	7.49441	6.63631	6.72316	0	0	1.99955
OLFM3	65.043	-3.72332	0.688702	-5.40628	6.43e-08	3.16e-06	52.358	58.0886	40.6286	185.152	210.042	178.187	2.99776	1.10605	2.24105	10.5621	13.1593	25.9941
GPR146	52.7654	-3.72856	0.564648	-6.60333	4.02e-11	4.3e-09	63.4455	62.3914	56.326	133.94	142.087	129.317	1.49888	2.2121	1.12053	12.3225	10.5275	17.9959
ADM	177.563	-3.73669	1.40526	-2.65907	0.00783573	0.05811	4.31183	5.73714	10.1571	715.002	719.083	527.795	0	1.10605	0	51.0503	54.5173	41.9905
EWSAT1	4.35488	-3.75121	1.62213	-2.31252	0.0207489	0.117477	13.5515	22.9486	12.0039	0	0	0.751845	1.49888	0	0	0	1.50392	0
HCG4	4.42783	-3.77037	1.07149	-3.51882	0.00043347	0.00599974	1.84793	3.58571	6.46364	12.8031	6.17769	18.0443	0	2.2121	0	0	0	1.99955
PDK1	3280.15	-3.78105	0.337395	-11.2066	3.78e-29	2.71e-26	3821.52	3777.19	3770.15	8601.69	8769.85	7953.01	607.047	577.359	599.482	255.252	299.281	329.925
HMCN1	31.6414	-3.87322	0.921922	-4.20124	2.65e-05	0.000603074	104.716	128.369	105.265	4.92425	7.41323	5.26291	2.99776	6.63631	5.60263	0	4.51177	3.9991
STC2	5.3478	-3.94511	1.25001	-3.15606	0.00159918	0.0167632	0.615976	1.43429	0.923376	25.6061	17.2975	14.2851	1.49888	0	0	1.76036	0.751962	0
SHH	7.95236	-3.98044	1.74336	-2.2832	0.0224184	0.12479	0.615976	0	0	37.4243	25.9463	25.5627	0	0	0	0	1.87991	3.9991
CHAT	2.74873	-4.06303	1.14875	-3.5369	0.000404848	0.00568963	2.4639	1.43429	1.84675	9.84851	11.1198	4.51107	0	0	0	1.76036	0	0
NRN1	1665.57	-4.09116	0.784249	-5.21666	1.82e-07	7.96e-06	5705.79	5048.68	5865.29	823.335	763.563	672.901	322.26	343.982	336.158	33.4468	39.478	31.9928
HOXA3	8.80394	-4.1838	1.99061	-2.10177	0.0355738	0.173559	0	0	0	30.5304	32.124	37.5922	0	0	0	3.52071	1.87991	0
MIR210HG	268.326	-4.1938	0.235804	-17.7851	9.21e-71	5.06e-67	487.853	403.034	451.531	627.35	516.455	566.139	17.9866	26.5453	12.3258	40.4882	34.2143	35.9919
CREG2	2.98559	-4.20787	1.35006	-3.1168	0.00182824	0.0186343	1.84793	2.15143	0	10.8334	12.3554	7.51845	0	0	1.12053	0	0	0
COL6A3	31.6959	-4.21401	1.26611	-3.3283	0.000873768	0.010482	120.731	93.2285	142.2	0.984851	3.70662	0	7.49441	6.63631	2.24105	0	1.12794	1.99955
ADRA2B	8.24435	-4.27298	1.58083	-2.70301	0.00687152	0.0526837	30.7988	30.8371	32.3182	0	0	0	0	1.10605	1.12053	0	0.751962	1.99955
C4ORF47	50.1186	-4.27379	0.840378	-5.08556	3.67e-07	1.51e-05	170.009	162.791	187.445	15.7576	17.2975	18.7961	8.99329	8.84842	7.84368	1.76036	1.87991	0
SLITRK6	10.4178	-4.38944	1.10762	-3.96294	7.4e-05	0.00139678	36.3426	30.12	39.7052	1.9697	8.64877	3.75922	0	2.2121	0	0	2.25589	0
LOC101929549	5.00685	-4.39286	1.96017	-2.24106	0.0250223	0.134555	0	0	0.923376	24.6213	21.0042	12.0295	0	0	0	0	1.50392	0
HNF1A	3.16218	-4.40405	1.16036	-3.79542	0.000147395	0.00245227	1.23195	4.30286	1.84675	8.86366	16.062	5.26291	0	0	0	0	0.375981	0
ESPN	39.0067	-4.4167	0.387271	-11.4047	3.96e-30	3.11e-27	92.3964	85.34	71.1	68.9396	65.4835	62.4031	0	1.10605	0	8.80178	4.51177	7.99819
VEGFA	5903.29	-4.51343	0.451427	-9.99815	1.55e-23	6.73e-21	6010.7	4707.32	6533.81	18898.3	16454.9	15263.2	776.421	665.843	731.704	323.905	233.484	239.946
PPDPFL	2.55376	-4.57458	0.98275	-4.65488	3.24e-06	0.000100176	5.54379	6.45428	5.54026	5.9091	4.94215	2.25553	0	0	0	0	0	0
ALDOC	1009.12	-4.65839	1.16119	-4.01173	6.03e-05	0.00118048	3900.36	3623.72	4009.3	42.3486	39.5372	33.0812	142.394	170.332	124.378	7.04142	10.9035	5.99864
PPFIA4	1839.82	-4.66248	0.309225	-15.0779	2.26e-51	4.66e-48	4814.47	4005.24	4485.76	2889.55	2177.02	2866.78	187.36	211.256	174.802	95.0592	72.5644	97.9778
ITGB2	4.62122	-4.7022	1.81922	-2.58474	0.00974521	0.0681875	16.6314	17.9286	19.3909	0	0	0.751845	0	0	0	0	0.751962	0
PIK3R6	3.2146	-4.88584	2.55623	-1.91135	0.0559596	0.237004	19.0953	9.32285	10.1571	0	0	0	0	0	0	0	0	0
TMEM74B	30.4767	-4.89003	0.47118	-10.3783	3.11e-25	1.71e-22	53.5899	45.8971	72.0234	72.879	53.1282	54.8847	4.49665	3.31816	0	0	1.50392	3.9991
HTR5A-AS1	3.70016	-5.08831	2.56051	-1.98722	0.0468977	0.209053	14.7834	22.2314	7.38701	0	0	0	0	0	0	0	0	0
WISP2	3.75382	-5.14124	0.919971	-5.58849	2.29e-08	1.29e-06	7.39171	6.45428	7.38701	9.84851	4.94215	9.02214	0	0	0	0	0	0
RASGRF1	12.7026	-5.14315	1.79377	-2.86723	0.00414082	0.035302	37.5745	56.6543	54.4792	0	0	0	0	1.10605	2.24105	0	0.375981	0
LOX	1628.51	-5.23243	0.446433	-11.7205	1e-31	8.67e-29	1322.5	1282.25	1507.87	4883.88	5587.1	4451.67	55.4586	49.7723	67.2316	123.225	107.155	103.976
SEC14L5	19.5049	-5.34537	0.876256	-6.10024	1.06e-09	8.08e-08	65.2935	60.24	46.1688	16.7425	14.8265	23.3072	0	1.10605	0	0	0.375981	5.99864
LINC00908	10.3142	-5.35347	0.970341	-5.51711	3.45e-08	1.82e-06	5.54379	10.7571	12.0039	28.5607	43.2438	21.8035	0	1.10605	0	0	0.751962	0
RASAL1	23.9931	-5.5088	0.880904	-6.25357	4.01e-10	3.48e-08	76.381	83.1885	71.1	21.6667	16.062	15.0369	0	1.10605	1.12053	0	2.25589	0
WNT10A	14.4469	-5.51954	1.54903	-3.56321	0.000366344	0.00525614	0.615976	0	2.77013	64.0153	56.8348	45.8625	0	0	0	1.76036	1.50392	0
ATG9B	130.032	-5.7574	0.962919	-5.97912	2.24e-09	1.61e-07	8.62367	12.1914	12.0039	552.501	515.22	431.559	4.49665	6.63631	3.36158	5.28107	4.51177	3.9991
SLAMF9	9.1193	-5.96526	1.13018	-5.27817	1.3e-07	5.96e-06	7.39171	1.43429	12.9273	30.5304	25.9463	30.8256	0	0	0	0	0.375981	0
LOC101929705	16.6796	-5.96692	0.934537	-6.38489	1.72e-10	1.65e-08	49.8941	49.4828	55.4026	17.7273	11.1198	13.5332	1.49888	0	1.12053	0	0.375981	0
ESPNP	9.31979	-6.01779	1.80213	-3.33926	0.000840016	0.0101884	43.1183	37.2914	29.548	0	0	1.50369	0	0	0	0	0.375981	0
ATP4A	17.9868	-7.37106	2.01353	-3.66077	0.000251459	0.00384343	68.9893	68.1285	75.7169	0	0	3.00738	0	0	0	0	0	0
MYOD1	21.6083	-7.65247	0.852048	-8.98127	2.68e-19	8.48e-17	43.7343	36.5743	48.0156	51.2122	48.186	31.5775	0	0	0	0	0	0
ANGPTL4	147.263	-7.66171	0.733168	-10.4501	1.46e-25	8.93e-23	142.29	141.994	132.966	465.834	437.381	436.822	5.99553	0	1.12053	0	0.751962	1.99955
CA9	368.482	-8.6666	0.619935	-13.9798	2.07e-44	3.23e-41	424.408	383.671	363.81	1080.38	927.889	1231.52	1.49888	2.2121	0	1.76036	2.63187	1.99955
SLC16A3	126.402	-9.0915	2.19612	-4.13979	3.48e-05	0.000759363	0	1.43429	0	481.592	423.79	607.491	0	0	0	1.76036	0.751962	0
