# Supplementary material for: PPM1D mutations are oncogenic drivers of de novo diffuse midline glioma formation
Source: Nat Commun. 2022 Feb 1;13:604. doi: 10.1038/s41467-022-28198-8 (PMC8807747; doi:10.1038/s41467-022-28198-8)
Supplement: Supplementary file 7 — Supplementary Data 4 [file 41467_2022_28198_MOESM7_ESM.xls]

## Sheet: 5 hours
NAME	NOM p-val	FDR q-val	Annotation
REACTOME_MITOTIC_G1_PHASE_AND_G1_S_TRANSITION	0.0555556	0.160144	Cell Cycle
REACTOME_DNA_REPLICATION	0.0625	0.164123	Cell cycle
REACTOME_G1_S_DNA_DAMAGE_CHECKPOINTS	0.0424242	0.16449	Cell cycle
BIOCARTA_G2_PATHWAY	0.0185185	0.16549	Cell cycle
REACTOME_DNA_REPLICATION_PRE_INITIATION	0.0811881	0.165556	Cell cycle
REACTOME_G2_M_CHECKPOINTS	0.0836735	0.167915	Cell cycle
REACTOME_THE_ROLE_OF_GTSE1_IN_G2_M_PROGRESSION_AFTER_G2_CHECKPOINT	0.063786	0.171031	Cell cycle
REACTOME_G1_S_SPECIFIC_TRANSCRIPTION	0.0125786	0.17616	Cell cycle
REACTOME_S_PHASE	0.0753564	0.187399	Cell cycle
REACTOME_CELL_CYCLE_CHECKPOINTS	0.0969072	0.215597	Cell cycle
KEGG_DNA_REPLICATION	0.0888889	0.227583	Cell cycle
REACTOME_MITOTIC_METAPHASE_AND_ANAPHASE	0.103158	0.227881	Cell cycle
BIOCARTA_ATM_PATHWAY	0.0277186	0.125932	DDR
REACTOME_TRANSLESION_SYNTHESIS_BY_POLH	0	0.163212	DDR
PID_ATR_PATHWAY	0.0306748	0.165397	DDR
REACTOME_ACTIVATED_TAK1_MEDIATES_P38_MAPK_ACTIVATION	0.0200401	0.16879	DDR
REACTOME_DNA_DAMAGE_RECOGNITION_IN_GG_NER	0.014	0.171501	DDR
REACTOME_TP53_REGULATES_TRANSCRIPTION_OF_DNA_REPAIR_GENES	0.0431373	0.172541	DDR
REACTOME_NUCLEOTIDE_EXCISION_REPAIR	0.0368932	0.180664	DDR
REACTOME_HOMOLOGY_DIRECTED_REPAIR	0.0020202	0.214881	DDR
REACTOME_ACTIVATION_OF_ATR_IN_RESPONSE_TO_REPLICATION_STRESS	0.046371	0.22013	DDR
REACTOME_TRANSLESION_SYNTHESIS_BY_Y_FAMILY_DNA_POLYMERASES_BYPASSES_LESIONS_ON_DNA_TEMPLATE	0.0571429	0.223734	DDR
REACTOME_TP53_REGULATES_TRANSCRIPTION_OF_ADDITIONAL_CELL_CYCLE_GENES_WHOSE_EXACT_ROLE_IN_THE_P53_PATHWAY_REMAIN_UNCERTAIN	0	0.0314438	TP53
KEGG_P53_SIGNALING_PATHWAY	0	0.0407081	TP53
PID_P53_DOWNSTREAM_PATHWAY	0	0.0424535	TP53
REACTOME_TP53_REGULATES_TRANSCRIPTION_OF_CELL_CYCLE_GENES	0	0.0453743	TP53
REACTOME_TRANSCRIPTIONAL_REGULATION_BY_TP53	0	0.0495738	TP53
PID_P53_REGULATION_PATHWAY	0	0.0562563	TP53
BIOCARTA_P53HYPOXIA_PATHWAY	0.0147368	0.0911264	TP53
REACTOME_TP53_REGULATES_TRANSCRIPTION_OF_GENES_INVOLVED_IN_CYTOCHROME_C_RELEASE	0	0.09202	TP53
BIOCARTA_P53_PATHWAY	0.0232068	0.14157	TP53
BIOCARTA_ARF_PATHWAY	0.00431965	0.143176	TP53
REACTOME_REGULATION_OF_TP53_ACTIVITY	0	0.147429	TP53
REACTOME_STABILIZATION_OF_P53	0.0595238	0.161261	TP53
REACTOME_REGULATION_OF_TP53_EXPRESSION_AND_DEGRADATION	0.0260304	0.167976	TP53
REACTOME_TP53_REGULATES_TRANSCRIPTION_OF_GENES_INVOLVED_IN_G2_CELL_CYCLE_ARREST	0.0850622	0.184456	TP53
REACTOME_TP53_REGULATES_TRANSCRIPTION_OF_CELL_DEATH_GENES	0.00430107	0.193667	TP53
REACTOME_REGULATION_OF_TP53_ACTIVITY_THROUGH_PHOSPHORYLATION	0	0.198614	TP53
REACTOME_TP53_REGULATES_METABOLIC_GENES	0.0806794	0.237459	TP53
REACTOME_GLOBAL_GENOME_NUCLEOTIDE_EXCISION_REPAIR_GG_NER	0.0631164	0.249992	TP53
REACTOME_TNFR2_NON_CANONICAL_NF_KB_PATHWAY	0.0122951	0.0811495
REACTOME_NEGATIVE_REGULATION_OF_NOTCH4_SIGNALING	0.0702811	0.141891
REACTOME_DEGRADATION_OF_DVL	0.066	0.14327
REACTOME_AUF1_HNRNP_D0_BINDS_AND_DESTABILIZES_MRNA	0.072	0.144459
KEGG_PROTEASOME	0.0815109	0.145537
BIOCARTA_RHO_PATHWAY	0	0.146654
REACTOME_REGULATION_OF_RUNX2_EXPRESSION_AND_ACTIVITY	0.0606061	0.14701
PID_AP1_PATHWAY	0	0.149977
REACTOME_HOST_INTERACTIONS_OF_HIV_FACTORS	0.0461847	0.150899
PID_P73PATHWAY	0.00623701	0.153093
REACTOME_HIV_INFECTION	0.031746	0.155301
REACTOME_REGULATION_OF_RUNX3_EXPRESSION_AND_ACTIVITY	0.0537849	0.156168
REACTOME_MAP3K8_TPL2_DEPENDENT_MAPK1_3_ACTIVATION	0.0273109	0.156466
REACTOME_IL_6_TYPE_CYTOKINE_RECEPTOR_LIGAND_INTERACTIONS	0.00206612	0.156966
REACTOME_C_TYPE_LECTIN_RECEPTORS_CLRS	0.021097	0.15749
PID_P38_MKK3_6PATHWAY	0	0.157973
REACTOME_FCERI_MEDIATED_NF_KB_ACTIVATION	0.041502	0.15799
BIOCARTA_MITOCHONDRIA_PATHWAY	0	0.158558
PID_E2F_PATHWAY	0.038	0.159366
BIOCARTA_CHREBP_PATHWAY	0	0.160031
PID_TAP63_PATHWAY	0.0147059	0.161281
REACTOME_METABOLISM_OF_POLYAMINES	0.046	0.161433
REACTOME_RAF_INDEPENDENT_MAPK1_3_ACTIVATION	0.00208333	0.161924
REACTOME_TRANSCRIPTIONAL_REGULATION_BY_RUNX1	0.0277228	0.16244
REACTOME_UCH_PROTEINASES	0.0570866	0.162971
BIOCARTA_NTHI_PATHWAY	0.00434783	0.163021
REACTOME_ESTROGEN_DEPENDENT_GENE_EXPRESSION	0.00988142	0.163828
KEGG_HEMATOPOIETIC_CELL_LINEAGE	0.00406504	0.163829
REACTOME_RESPONSE_OF_EIF2AK1_HRI_TO_HEME_DEFICIENCY	0.0546218	0.163962
REACTOME_DECTIN_1_MEDIATED_NONCANONICAL_NF_KB_SIGNALING	0.0496032	0.164121
REACTOME_SIGNALING_BY_THE_B_CELL_RECEPTOR_BCR	0.0359408	0.164267
REACTOME_INTERLEUKIN_4_AND_INTERLEUKIN_13_SIGNALING	0	0.165117
KEGG_CYTOKINE_CYTOKINE_RECEPTOR_INTERACTION	0.00213675	0.165166
REACTOME_CHEMOKINE_RECEPTORS_BIND_CHEMOKINES	0.0173536	0.165172
REACTOME_TNFS_BIND_THEIR_PHYSIOLOGICAL_RECEPTORS	0.0141988	0.165376
REACTOME_DOWNSTREAM_SIGNALING_EVENTS_OF_B_CELL_RECEPTOR_BCR	0.0641822	0.165397
REACTOME_HIV_ELONGATION_ARREST_AND_RECOVERY	0.030888	0.165787
REACTOME_APC_C_CDH1_MEDIATED_DEGRADATION_OF_CDC20_AND_OTHER_APC_C_CDH1_TARGETED_PROTEINS_IN_LATE_MITOSIS_EARLY_G1	0.0807087	0.166015
REACTOME_MAPK6_MAPK4_SIGNALING	0.0599174	0.166594
REACTOME_UB_SPECIFIC_PROCESSING_PROTEASES	0.0337553	0.16686
REACTOME_CELL_SURFACE_INTERACTIONS_AT_THE_VASCULAR_WALL	0	0.167303
KEGG_PHENYLALANINE_METABOLISM	0.00617284	0.167501
REACTOME_INTERLEUKIN_6_FAMILY_SIGNALING	0	0.167673
KEGG_TYROSINE_METABOLISM	0	0.167709
REACTOME_GAB1_SIGNALOSOME	0.0107527	0.167922
BIOCARTA_HIVNEF_PATHWAY	0.00833333	0.168417
REACTOME_FC_EPSILON_RECEPTOR_FCERI_SIGNALING	0.0314465	0.168705
REACTOME_ASSEMBLY_OF_THE_PRE_REPLICATIVE_COMPLEX	0.0863454	0.168805
REACTOME_ACTIVATION_OF_MATRIX_METALLOPROTEINASES	0.0386965	0.169078
REACTOME_RUNX1_REGULATES_TRANSCRIPTION_OF_GENES_INVOLVED_IN_DIFFERENTIATION_OF_HSCS	0.0846774	0.169611
REACTOME_ANCHORING_FIBRIL_FORMATION	0.012474	0.169622
PID_FRA_PATHWAY	0	0.169633
REACTOME_CITRIC_ACID_CYCLE_TCA_CYCLE	0.0645161	0.169734
REACTOME_MICRORNA_MIRNA_BIOGENESIS	0.0155039	0.169746
REACTOME_ENDOSOMAL_SORTING_COMPLEX_REQUIRED_FOR_TRANSPORT_ESCRT	0.0658683	0.17016
REACTOME_TRANSCRIPTIONAL_REGULATION_BY_RUNX3	0.0462185	0.17081
REACTOME_INITIATION_OF_NUCLEAR_ENVELOPE_NE_REFORMATION	0.0362473	0.171068
KEGG_GLYCEROLIPID_METABOLISM	0.0315789	0.171343
REACTOME_TNF_RECEPTOR_SUPERFAMILY_TNFSF_MEMBERS_MEDIATING_NON_CANONICAL_NF_KB_PATHWAY	0.0382979	0.172615
PID_REG_GR_PATHWAY	0.016632	0.173239
REACTOME_ABC_TRANSPORTER_DISORDERS	0.0431211	0.173558
REACTOME_SYNTHESIS_OF_ACTIVE_UBIQUITIN_ROLES_OF_E1_AND_E2_ENZYMES	0.0441177	0.174592
REACTOME_TCR_SIGNALING	0.0543933	0.174947
REACTOME_REGULATION_OF_PTEN_STABILITY_AND_ACTIVITY	0.0732218	0.175013
REACTOME_SCF_SKP2_MEDIATED_DEGRADATION_OF_P27_P21	0.0753564	0.17891
NABA_SECRETED_FACTORS	0.012605	0.179279
PID_ATF2_PATHWAY	0.0337553	0.179415
REACTOME_DEGRADATION_OF_GLI1_BY_THE_PROTEASOME	0.112033	0.180094
REACTOME_AMINO_ACID_TRANSPORT_ACROSS_THE_PLASMA_MEMBRANE	0.0275591	0.181159
BIOCARTA_FAS_PATHWAY	0.0254777	0.181173
REACTOME_CROSS_PRESENTATION_OF_SOLUBLE_EXOGENOUS_ANTIGENS_ENDOSOMES	0.032	0.182699
REACTOME_PROGRAMMED_CELL_DEATH	0.0184049	0.18288
REACTOME_HIV_TRANSCRIPTION_INITIATION	0.040619	0.182919
REACTOME_REGULATION_OF_MRNA_STABILITY_BY_PROTEINS_THAT_BIND_AU_RICH_ELEMENTS	0.0593047	0.18358
REACTOME_ORC1_REMOVAL_FROM_CHROMATIN	0.0854871	0.183747
REACTOME_TRANSCRIPTIONAL_REGULATION_BY_RUNX2	0.0514403	0.187018
BIOCARTA_CTCF_PATHWAY	0.0286344	0.18702
REACTOME_DEUBIQUITINATION	0.0389344	0.187135
REACTOME_TNFR1_INDUCED_NFKAPPAB_SIGNALING_PATHWAY	0.0411523	0.188315
PID_IL12_2PATHWAY	0.0226804	0.188419
REACTOME_INTERLEUKIN_1_SIGNALING	0.0761099	0.188577
REACTOME_CYTOSOLIC_SENSORS_OF_PATHOGEN_ASSOCIATED_DNA	0.0248447	0.189343
PID_HDAC_CLASSI_PATHWAY	0.0385396	0.189641
REACTOME_CLEC7A_DECTIN_1_SIGNALING	0.028866	0.189779
PID_TOLL_ENDOGENOUS_PATHWAY	0.0283843	0.191498
REACTOME_DEGRADATION_OF_AXIN	0.0995935	0.192409
REACTOME_SIGNALING_BY_INTERLEUKINS	0.0250522	0.194975
REACTOME_IKK_COMPLEX_RECRUITMENT_MEDIATED_BY_RIP1	0.0551876	0.199955
REACTOME_NUCLEAR_ENVELOPE_NE_REASSEMBLY	0.0484848	0.202138
REACTOME_DISORDERS_OF_TRANSMEMBRANE_TRANSPORTERS	0.0424242	0.202953
KEGG_GLYOXYLATE_AND_DICARBOXYLATE_METABOLISM	0.0988142	0.208233
KEGG_RIG_I_LIKE_RECEPTOR_SIGNALING_PATHWAY	0.0518359	0.214755
REACTOME_HSF1_ACTIVATION	0.0696325	0.216441
REACTOME_DEFECTIVE_CFTR_CAUSES_CYSTIC_FIBROSIS	0.11	0.217412
PID_TNF_PATHWAY	0.00407332	0.217471
REACTOME_BASIGIN_INTERACTIONS	0.0499002	0.221445
REACTOME_HIV_LIFE_CYCLE	0.0831722	0.22153
REACTOME_OTHER_INTERLEUKIN_SIGNALING	0.00218341	0.222423
BIOCARTA_RELA_PATHWAY	0.0865979	0.222503
REACTOME_ATTENUATION_PHASE	0.0925197	0.223314
REACTOME_TICAM1_RIP1_MEDIATED_IKK_COMPLEX_RECRUITMENT	0.0969828	0.22346
REACTOME_INTERLEUKIN_1_FAMILY_SIGNALING	0.0961538	0.22673
KEGG_PYRIMIDINE_METABOLISM	0.0672098	0.226735
REACTOME_ANTIGEN_PROCESSING_CROSS_PRESENTATION	0.0190275	0.227023
BIOCARTA_MCALPAIN_PATHWAY	0.0642398	0.227291
REACTOME_SWITCHING_OF_ORIGINS_TO_A_POST_REPLICATIVE_STATE	0.0949495	0.227938
BIOCARTA_EIF_PATHWAY	0.0445736	0.228448
REACTOME_ABC_FAMILY_PROTEINS_MEDIATED_TRANSPORT	0.0643863	0.228745
REACTOME_TRANSCRIPTIONAL_REGULATION_OF_GRANULOPOIESIS	0.0815451	0.2288
PID_IL4_2PATHWAY	0.0142276	0.228836
SIG_CD40PATHWAYMAP	0.0563991	0.229119
REACTOME_INTERLEUKIN_10_SIGNALING	0.0229167	0.229852
REACTOME_CYCLIN_A_CDK2_ASSOCIATED_EVENTS_AT_S_PHASE_ENTRY	0.0762887	0.230031
PID_HIV_NEF_PATHWAY	0.0654008	0.230303
REACTOME_TNF_SIGNALING	0.0343348	0.231101
REACTOME_TRANSCRIPTION_OF_THE_HIV_GENOME	0.100775	0.233326
REACTOME_REGULATION_OF_HSF1_MEDIATED_HEAT_SHOCK_RESPONSE	0.0968992	0.233641
REACTOME_EGFR_DOWNREGULATION	0.0313152	0.233857
REACTOME_CELLULAR_RESPONSE_TO_HEAT_STRESS	0.101562	0.235285
PID_NFAT_TFPATHWAY	0.0553191	0.236329
REACTOME_RESPIRATORY_ELECTRON_TRANSPORT_ATP_SYNTHESIS_BY_CHEMIOSMOTIC_COUPLING_AND_HEAT_PRODUCTION_BY_UNCOUPLING_PROTEINS	0.177388	0.236547
REACTOME_PERK_REGULATES_GENE_EXPRESSION	0.0474308	0.237663
REACTOME_SIGNALING_BY_EGFR_IN_CANCER	0.0540541	0.23769
PID_RHOA_PATHWAY	0.0186335	0.237987
REACTOME_FERTILIZATION	0.0759494	0.240576
REACTOME_INTERLEUKIN_17_SIGNALING	0.0254777	0.240775
PID_AMB2_NEUTROPHILS_PATHWAY	0.00829876	0.241746
BIOCARTA_BCELLSURVIVAL_PATHWAY	0.012987	0.241892
REACTOME_SIGNALING_BY_FGFR2_IIIA_TM	0.0815939	0.242639
REACTOME_ATF4_ACTIVATES_GENES_IN_RESPONSE_TO_ENDOPLASMIC_RETICULUM_STRESS	0.0396825	0.242674
REACTOME_SLC_MEDIATED_TRANSMEMBRANE_TRANSPORT	0.00604839	0.243351
REACTOME_RIPK1_MEDIATED_REGULATED_NECROSIS	0.0863454	0.244173
REACTOME_TGF_BETA_RECEPTOR_SIGNALING_ACTIVATES_SMADS	0.0808081	0.244562
BIOCARTA_MTOR_PATHWAY	0.0694737	0.245473
REACTOME_RESPIRATORY_ELECTRON_TRANSPORT	0.180039	0.249298
REACTOME_DEGRADATION_OF_BETA_CATENIN_BY_THE_DESTRUCTION_COMPLEX	0.117409	0.24985

## Sheet: 1 hour
NAME	NOM p-val	FDR q-val	Annotation
WP_CELL_CYCLE	0.0140281	0.0863715	Cell cycle
WP_DNA_REPLICATION	0.0186722	0.0871751	Cell cycle
REACTOME_CELL_CYCLE_MITOTIC	0.0491159	0.0884805	Cell cycle
REACTOME_MITOTIC_SPINDLE_CHECKPOINT	0.064833	0.0889571	Cell cycle
WP_HYPERTROPHY_MODEL	0	0.0892934	Cell cycle
REACTOME_G1_S_SPECIFIC_TRANSCRIPTION	0.0102249	0.0899362	Cell cycle
REACTOME_SEPARATION_OF_SISTER_CHROMATIDS	0.056338	0.0903956	Cell cycle
REACTOME_APC_C_MEDIATED_DEGRADATION_OF_CELL_CYCLE_PROTEINS	0.08159	0.0907941	Cell cycle
REACTOME_DNA_REPLICATION_PRE_INITIATION	0.04158	0.0919018	Cell cycle
KEGG_CELL_CYCLE	0.00816326	0.0923363	Cell cycle
REACTOME_MITOTIC_METAPHASE_AND_ANAPHASE	0.0621242	0.0943018	Cell cycle
REACTOME_S_PHASE	0.0511727	0.0947009	Cell cycle
REACTOME_CELL_CYCLE_CHECKPOINTS	0.0645161	0.0950623	Cell cycle
REACTOME_G2_M_CHECKPOINTS	0.0816327	0.0954277	Cell cycle
KEGG_DNA_REPLICATION	0.00619835	0.0964706	Cell cycle
REACTOME_ACTIVATION_OF_THE_PRE_REPLICATIVE_COMPLEX	0.0122951	0.0966642	Cell cycle
REACTOME_CYCLIN_D_ASSOCIATED_EVENTS_IN_G1	0.00639659	0.0967003	Cell cycle
REACTOME_G0_AND_EARLY_G1	0.0297619	0.1169	Cell cycle
REACTOME_CYCLIN_A_CDK2_ASSOCIATED_EVENTS_AT_S_PHASE_ENTRY	0.0772532	0.119619	Cell cycle
REACTOME_M_PHASE	0.0916179	0.124566	Cell cycle
REACTOME_LAGGING_STRAND_SYNTHESIS	0.0454545	0.12709	Cell cycle
REACTOME_RESOLUTION_OF_SISTER_CHROMATID_COHESION	0.0930693	0.133251	Cell cycle
REACTOME_DISEASES_OF_MITOTIC_CELL_CYCLE	0.0348837	0.138075	Cell cycle
WP_G1_TO_S_CELL_CYCLE_CONTROL	0.0487288	0.154914	Cell cycle
REACTOME_PROCESSIVE_SYNTHESIS_ON_THE_LAGGING_STRAND	0.105263	0.163263	Cell cycle
REACTOME_G1_S_DNA_DAMAGE_CHECKPOINTS	0.138004	0.166846	Cell cycle
REACTOME_THE_ROLE_OF_GTSE1_IN_G2_M_PROGRESSION_AFTER_G2_CHECKPOINT	0.147303	0.184626	Cell cycle
REACTOME_ABERRANT_REGULATION_OF_MITOTIC_G1_S_TRANSITION_IN_CANCER_DUE_TO_RB1_DEFECTS	0.0786749	0.185251	Cell cycle
REACTOME_MITOTIC_PROPHASE	0.0472441	0.204805	Cell cycle
REACTOME_MITOTIC_PROMETAPHASE	0.136364	0.215677	Cell cycle
REACTOME_MITOTIC_G2_G2_M_PHASES	0.165605	0.222116	Cell cycle
PID_P38_ALPHA_BETA_PATHWAY	0	0.00453087	DDR
PID_ATR_PATHWAY	0.0261569	0.0891849	DDR
REACTOME_ACTIVATION_OF_ATR_IN_RESPONSE_TO_REPLICATION_STRESS	0.0180361	0.0910727	DDR
REACTOME_BASE_EXCISION_REPAIR	0.0371901	0.094017	DDR
REACTOME_DNA_STRAND_ELONGATION	0.0122951	0.0952185	DDR
WP_DNA_MISMATCH_REPAIR	0.029661	0.102251	DDR
REACTOME_PCNA_DEPENDENT_LONG_PATCH_BASE_EXCISION_REPAIR	0.0416667	0.104659	DDR
KEGG_MISMATCH_REPAIR	0.0503145	0.127755	DDR
REACTOME_HOMOLOGY_DIRECTED_REPAIR	0.0400763	0.131223	DDR
WP_P38_MAPK_SIGNALING_PATHWAY	0.03125	0.137714	DDR
PID_P38_ALPHA_BETA_DOWNSTREAM_PATHWAY	0.00199203	0.138307	DDR
REACTOME_GAP_FILLING_DNA_REPAIR_SYNTHESIS_AND_LIGATION_IN_GG_NER	0.0694737	0.148917	DDR
REACTOME_TRANSLESION_SYNTHESIS_BY_Y_FAMILY_DNA_POLYMERASES_BYPASSES_LESIONS_ON_DNA_TEMPLATE	0.064	0.164474	DDR
REACTOME_TERMINATION_OF_TRANSLESION_DNA_SYNTHESIS	0.0609756	0.175062	DDR
WP_BASE_EXCISION_REPAIR	0.111111	0.177778	DDR
WP_MIRNAS_INVOLVED_IN_DNA_DAMAGE_RESPONSE	0.0791075	0.178416	DDR
WP_ATM_SIGNALING_PATHWAY	0.0502008	0.178724	DDR
REACTOME_TRANSLESION_SYNTHESIS_BY_POLH	0.103734	0.192282	DDR
REACTOME_RECOGNITION_OF_DNA_DAMAGE_BY_PCNA_CONTAINING_REPLICATION_COMPLEX	0.115226	0.225975	DDR
PID_P38_MK2_PATHWAY	0.0170213	0.232548	DDR
REACTOME_MISMATCH_REPAIR	0.124224	0.24891	DDR
REACTOME_ACTIVATED_TAK1_MEDIATES_P38_MAPK_ACTIVATION	0.04	0.135101	DDRR
BIOCARTA_P38MAPK_PATHWAY	0.0419287	0.229839	DDRR
REACTOME_TP53_REGULATES_TRANSCRIPTION_OF_CELL_CYCLE_GENES	0.0251938	0.121042	TP53
REACTOME_REGULATION_OF_TP53_ACTIVITY_THROUGH_ACETYLATION	0.0690377	0.127275	TP53
REACTOME_TP53_REGULATES_TRANSCRIPTION_OF_DNA_REPAIR_GENES	0.0538922	0.13122	TP53
REACTOME_STABILIZATION_OF_P53	0.163522	0.184672	TP53
PID_CD8_TCR_DOWNSTREAM_PATHWAY	0	0
PID_NFAT_TFPATHWAY	0	0.0016269
WP_SEROTONIN_RECEPTOR_467_AND_NR3C_SIGNALING	0	0.00337277
REACTOME_NUCLEAR_EVENTS_KINASE_AND_TRANSCRIPTION_FACTOR_ACTIVATION	0	0.00339815
REACTOME_NEGATIVE_REGULATION_OF_MAPK_PATHWAY	0	0.00355
REACTOME_NGF_STIMULATED_TRANSCRIPTION	0	0.00404732
PID_IL12_STAT4_PATHWAY	0	0.0148364
BIOCARTA_TOLL_PATHWAY	0	0.015671
PID_MAPK_TRK_PATHWAY	0	0.0178653
WP_WHITE_FAT_CELL_DIFFERENTIATION	0	0.0186107
PID_ATF2_PATHWAY	0	0.0252681
BIOCARTA_NTHI_PATHWAY	0.00622407	0.0273738
PID_AP1_PATHWAY	0	0.0298526
REACTOME_RAF_INDEPENDENT_MAPK1_3_ACTIVATION	0	0.0388136
WP_PHOTODYNAMIC_THERAPYINDUCED_AP1_SURVIVAL_SIGNALING	0	0.0620842
BIOCARTA_ARENRF2_PATHWAY	0	0.063651
WP_PDGF_PATHWAY	0	0.0651987
BIOCARTA_INSULIN_PATHWAY	0	0.0665407
WP_THE_EFFECT_OF_PROGERIN_ON_THE_INVOLVED_GENES_IN_HUTCHINSONGILFORD_PROGERIA_SYNDROME	0.00402414	0.0687825
WP_PREIMPLANTATION_EMBRYO	0.00390625	0.0709511
WP_HOSTPATHOGEN_INTERACTION_OF_HUMAN_CORONA_VIRUSES_MAPK_SIGNALING	0	0.0732505
BIOCARTA_ETS_PATHWAY	0.00808081	0.0761573
PID_FRA_PATHWAY	0.011583	0.083263
BIOCARTA_IL2_PATHWAY	0.00210084	0.0862636
REACTOME_DISEASES_OF_PROGRAMMED_CELL_DEATH	0.00414938	0.0862828
REACTOME_ORC1_REMOVAL_FROM_CHROMATIN	0.067623	0.0863294
BIOCARTA_VIP_PATHWAY	0	0.086631
WP_RETINOBLASTOMA_GENE_IN_CANCER	0.0239521	0.0871418
PID_AVB3_OPN_PATHWAY	0	0.088059
BIOCARTA_IL6_PATHWAY	0	0.0880654
REACTOME_SUMOYLATION_OF_DNA_METHYLATION_PROTEINS	0.0181087	0.08832
REACTOME_RHO_GTPASES_ACTIVATE_FORMINS	0.0200803	0.0883543
REACTOME_RESPIRATORY_ELECTRON_TRANSPORT_ATP_SYNTHESIS_BY_CHEMIOSMOTIC_COUPLING_AND_HEAT_PRODUCTION_BY_UNCOUPLING_PROTEINS	0.0596708	0.0886137
REACTOME_MITOTIC_G1_PHASE_AND_G1_S_TRANSITION	0.039916	0.0893157
REACTOME_OXIDATIVE_STRESS_INDUCED_SENESCENCE	0.00622407	0.0894073
PID_P38_MKK3_6PATHWAY	0	0.0894543
WP_SREBF_AND_MIR33_IN_CHOLESTEROL_AND_LIPID_HOMEOSTASIS	0	0.0894581
WP_CORTICOTROPINRELEASING_HORMONE_SIGNALING_PATHWAY	0	0.0897149
WP_VITAMIN_D_IN_INFLAMMATORY_DISEASES	0	0.0899218
REACTOME_CHROMOSOME_MAINTENANCE	0.0313725	0.089974
REACTOME_RESPIRATORY_ELECTRON_TRANSPORT	0.054878	0.090134
REACTOME_REGULATION_OF_PTEN_GENE_TRANSCRIPTION	0	0.0902479
PID_FOXM1_PATHWAY	0.0184426	0.0905328
PID_RHOA_PATHWAY	0	0.0906691
REACTOME_TRANSCRIPTION_OF_E2F_TARGETS_UNDER_NEGATIVE_CONTROL_BY_DREAM_COMPLEX	0	0.090729
PID_TCR_CALCIUM_PATHWAY	0	0.0908487
BIOCARTA_STRESS_PATHWAY	0.00845666	0.0912192
REACTOME_DNA_REPLICATION	0.041841	0.0914013
REACTOME_SWITCHING_OF_ORIGINS_TO_A_POST_REPLICATIVE_STATE	0.0596708	0.0914139
WP_STRUCTURAL_PATHWAY_OF_INTERLEUKIN_1_IL1	0	0.0915254
REACTOME_COMPLEX_I_BIOGENESIS	0.045738	0.091596
REACTOME_TRANSCRIPTIONAL_REGULATION_OF_WHITE_ADIPOCYTE_DIFFERENTIATION	0.00854701	0.0916286
PID_IL6_7_PATHWAY	0	0.0917728
WP_THE_INFLUENCE_OF_LAMINOPATHIES_ON_WNT_SIGNALING	0.00396825	0.091814
PID_IL12_2PATHWAY	0.0040568	0.0919553
PID_REG_GR_PATHWAY	0	0.0921667
WP_MITOCHONDRIAL_CIV_ASSEMBLY	0.039749	0.0921891
REACTOME_SIGNALING_BY_NTRKS	0	0.0922148
WP_CIRCADIAN_RHYTHM_RELATED_GENES	0	0.0923788
REACTOME_DEGRADATION_OF_BETA_CATENIN_BY_THE_DESTRUCTION_COMPLEX	0.0373444	0.0926342
WP_ARYL_HYDROCARBON_RECEPTOR_PATHWAY	0	0.0930449
REACTOME_CITRIC_ACID_CYCLE_TCA_CYCLE	0.0305499	0.0933005
REACTOME_RESOLUTION_OF_ABASIC_SITES_AP_SITES	0.0408163	0.0933992
BIOCARTA_IGF1_PATHWAY	0	0.093515
WP_IL1_SIGNALING_PATHWAY	0	0.0936518
PID_E2F_PATHWAY	0.0198413	0.0939818
BIOCARTA_MCM_PATHWAY	0	0.0941631
REACTOME_EXTENSION_OF_TELOMERES	0.0265849	0.0941675
REACTOME_NUCLEAR_RECEPTOR_TRANSCRIPTION_PATHWAY	0	0.0944366
WP_MITOCHONDRIAL_COMPLEX_I_ASSEMBLY_MODEL_OXPHOS_SYSTEM	0.0492813	0.0953044
PID_BETA_CATENIN_NUC_PATHWAY	0	0.0956336
KEGG_MAPK_SIGNALING_PATHWAY	0	0.0958596
REACTOME_SIGNALING_BY_THE_B_CELL_RECEPTOR_BCR	0.05625	0.0962799
WP_ELECTRON_TRANSPORT_CHAIN_OXPHOS_SYSTEM_IN_MITOCHONDRIA	0.0862423	0.0974635
REACTOME_TELOMERE_EXTENSION_BY_TELOMERASE	0.0177165	0.098631
REACTOME_ACTIVATION_OF_GENE_EXPRESSION_BY_SREBF_SREBP	0.0161943	0.0996554
REACTOME_FCERI_MEDIATED_NF_KB_ACTIVATION	0.0882957	0.100076
REACTOME_ASSEMBLY_OF_THE_PRE_REPLICATIVE_COMPLEX	0.0453608	0.100197
REACTOME_RESOLUTION_OF_AP_SITES_VIA_THE_MULTIPLE_NUCLEOTIDE_PATCH_REPLACEMENT_PATHWAY	0.0271967	0.100838
WP_TCA_CYCLE_AKA_KREBS_OR_CITRIC_ACID_CYCLE	0.0439331	0.101167
BIOCARTA_PROTEASOME_PATHWAY	0.05625	0.101281
SA_B_CELL_RECEPTOR_COMPLEXES	0	0.101417
KEGG_GLYCOSPHINGOLIPID_BIOSYNTHESIS_LACTO_AND_NEOLACTO_SERIES	0.0315582	0.101896
REACTOME_METABOLISM_OF_POLYAMINES	0.0599174	0.102003
KEGG_PROTEASOME	0.0517241	0.102078
REACTOME_MITOCHONDRIAL_PROTEIN_IMPORT	0.0122699	0.102236
REACTOME_CLEC7A_DECTIN_1_SIGNALING	0.0654397	0.102785
REACTOME_REGULATION_OF_RUNX2_EXPRESSION_AND_ACTIVITY	0.0895522	0.10284
WP_MRNA_PROCESSING	0.0716981	0.103048
REACTOME_HOST_INTERACTIONS_OF_HIV_FACTORS	0.0786749	0.103172
REACTOME_NEGATIVE_REGULATION_OF_NOTCH4_SIGNALING	0.0979167	0.103366
REACTOME_THE_CITRIC_ACID_TCA_CYCLE_AND_RESPIRATORY_ELECTRON_TRANSPORT	0.0916667	0.103487
WP_OMEGA9_FA_SYNTHESIS	0.0159363	0.103517
BIOCARTA_KERATINOCYTE_PATHWAY	0.0321285	0.103851
REACTOME_INTERLEUKIN_1_SIGNALING	0.0491453	0.104047
WP_STEROL_REGULATORY_ELEMENTBINDING_PROTEINS_SREBP_SIGNALLING	0	0.1041
REACTOME_DOWNSTREAM_SIGNALING_EVENTS_OF_B_CELL_RECEPTOR_BCR	0.0682303	0.104113
REACTOME_TELOMERE_MAINTENANCE	0.030303	0.104457
REACTOME_DEPOSITION_OF_NEW_CENPA_CONTAINING_NUCLEOSOMES_AT_THE_CENTROMERE	0.0690335	0.104499
REACTOME_TELOMERE_C_STRAND_LAGGING_STRAND_SYNTHESIS	0.0690335	0.104527
REACTOME_REGULATION_OF_MRNA_STABILITY_BY_PROTEINS_THAT_BIND_AU_RICH_ELEMENTS	0.0681818	0.104693
REACTOME_PCP_CE_PATHWAY	0.0813008	0.104761
BIOCARTA_MAPK_PATHWAY	0.0211416	0.104827
REACTOME_FC_EPSILON_RECEPTOR_FCERI_SIGNALING	0.0585774	0.105195
REACTOME_E2F_MEDIATED_REGULATION_OF_DNA_REPLICATION	0.0529412	0.105308
BIOCARTA_PPARA_PATHWAY	0.0040404	0.107033
REACTOME_DECTIN_1_MEDIATED_NONCANONICAL_NF_KB_SIGNALING	0.0727651	0.110776
REACTOME_APC_C_CDH1_MEDIATED_DEGRADATION_OF_CDC20_AND_OTHER_APC_C_CDH1_TARGETED_PROTEINS_IN_LATE_MITOSIS_EARLY_G1	0.0916667	0.110822
PID_LYSOPHOSPHOLIPID_PATHWAY	0	0.111079
REACTOME_AUF1_HNRNP_D0_BINDS_AND_DESTABILIZES_MRNA	0.105932	0.111201
REACTOME_PROCESSING_OF_CAPPED_INTRONLESS_PRE_MRNA	0.0130597	0.111465
WP_MAPK_SIGNALING_PATHWAY	0	0.11182
REACTOME_INTERLEUKIN_1_FAMILY_SIGNALING	0.0413043	0.111904
REACTOME_PTEN_REGULATION	0.0430108	0.112195
REACTOME_DEGRADATION_OF_AXIN	0.0876827	0.112216
REACTOME_SIALIC_ACID_METABOLISM	0.004	0.112223
REACTOME_SCF_SKP2_MEDIATED_DEGRADATION_OF_P27_P21	0.0829876	0.112386
WP_ONCOSTATIN_M_SIGNALING_PATHWAY	0	0.113159
WP_SPINAL_CORD_INJURY	0	0.114637
REACTOME_TOLL_LIKE_RECEPTOR_TLR1_TLR2_CASCADE	0	0.116057
PID_BETA_CATENIN_DEG_PATHWAY	0	0.116138
REACTOME_VOLTAGE_GATED_POTASSIUM_CHANNELS	0.00578035	0.116168
REACTOME_INTERCONVERSION_OF_NUCLEOTIDE_DI_AND_TRIPHOSPHATES	0.0138067	0.116268
REACTOME_TCR_SIGNALING	0.056962	0.116394
REACTOME_DEGRADATION_OF_DVL	0.10124	0.116499
REACTOME_CROSS_PRESENTATION_OF_SOLUBLE_EXOGENOUS_ANTIGENS_ENDOSOMES	0.0961538	0.116574
REACTOME_ASYMMETRIC_LOCALIZATION_OF_PCP_PROTEINS	0.107071	0.116801
WP_STING_PATHWAY_IN_KAWASAKILIKE_DISEASE_AND_COVID19	0.0219561	0.117014
REACTOME_GROWTH_HORMONE_RECEPTOR_SIGNALING	0.011811	0.117627
BIOCARTA_41BB_PATHWAY	0.027833	0.118243
REACTOME_POLYMERASE_SWITCHING_ON_THE_C_STRAND_OF_THE_TELOMERE	0.0442656	0.118589
WP_NCRNAS_INVOLVED_IN_WNT_SIGNALING_IN_HEPATOCELLULAR_CARCINOMA	0	0.120057
KEGG_CARDIAC_MUSCLE_CONTRACTION	0.0613108	0.12008
REACTOME_REGULATION_OF_CHOLESTEROL_BIOSYNTHESIS_BY_SREBP_SREBF	0.00588235	0.120527
REACTOME_INTERLEUKIN_17_SIGNALING	0.00211416	0.120572
REACTOME_ATF4_ACTIVATES_GENES_IN_RESPONSE_TO_ENDOPLASMIC_RETICULUM_STRESS	0.0176125	0.121324
KEGG_OXIDATIVE_PHOSPHORYLATION	0.0801688	0.121445
WP_PROLACTIN_SIGNALING_PATHWAY	0.0121951	0.122019
KEGG_PARKINSONS_DISEASE	0.108511	0.122056
REACTOME_DEGRADATION_OF_GLI1_BY_THE_PROTEASOME	0.121086	0.123171
REACTOME_TRANSLESION_SYNTHESIS_BY_POLK	0.0709812	0.124028
WP_EBV_LMP1_SIGNALING	0.0168421	0.126346
PID_TELOMERASE_PATHWAY	0.0215686	0.126657
BIOCARTA_TNFR1_PATHWAY	0.0488798	0.126944
WP_OXIDATIVE_STRESS	0.00877193	0.126969
BIOCARTA_PDGF_PATHWAY	0	0.127178
BIOCARTA_TNFR2_PATHWAY	0.0105042	0.127197
REACTOME_PERK_REGULATES_GENE_EXPRESSION	0.0352251	0.127534
KEGG_SYSTEMIC_LUPUS_ERYTHEMATOSUS	0.0601942	0.130915
REACTOME_INTERLEUKIN_12_SIGNALING	0.0996016	0.131058
BIOCARTA_CARDIACEGF_PATHWAY	0.00421941	0.131546
WP_PROTEASOME_DEGRADATION	0.0845666	0.132277
REACTOME_TNFR2_NON_CANONICAL_NF_KB_PATHWAY	0.0886598	0.133655
REACTOME_REGULATION_OF_HMOX1_EXPRESSION_AND_ACTIVITY	0.119658	0.133686
WP_MTHFR_DEFICIENCY	0.033195	0.133889
KEGG_LEISHMANIA_INFECTION	0.00587084	0.13401
BIOCARTA_LIS1_PATHWAY	0.0269151	0.134204
WP_ADIPOGENESIS	0	0.134245
PID_RXR_VDR_PATHWAY	0.0124481	0.134652
REACTOME_EGR2_AND_SOX10_MEDIATED_INITIATION_OF_SCHWANN_CELL_MYELINATION	0.0306748	0.135143
REACTOME_METABOLISM_OF_COFACTORS	0.0504032	0.137152
WP_TOLLLIKE_RECEPTOR_SIGNALING_PATHWAY	0.010352	0.137519
WP_LNCRNA_INVOLVEMENT_IN_CANONICAL_WNT_SIGNALING_AND_COLORECTAL_CANCER	0	0.137579
REACTOME_C_TYPE_LECTIN_RECEPTORS_CLRS	0.0666667	0.137795
WP_IL1_AND_MEGAKARYOCYTES_IN_OBESITY	0.0256959	0.137866
WP_RANKLRANK_RECEPTOR_ACTIVATOR_OF_NFKB_LIGAND_SIGNALING_PATHWAY	0.0043573	0.137903
REACTOME_BETA_CATENIN_INDEPENDENT_WNT_SIGNALING	0.0682303	0.137973
WP_TGFBETA_RECEPTOR_SIGNALLING_IN_SKELETAL_DYSPLASIAS	0.0201613	0.138293
WP_PYRIMIDINE_METABOLISM	0.0308008	0.138514
REACTOME_HDR_THROUGH_HOMOLOGOUS_RECOMBINATION_HRR	0.0932039	0.139705
REACTOME_HEDGEHOG_LIGAND_BIOGENESIS	0.108051	0.141187
PID_ERBB1_DOWNSTREAM_PATHWAY	0.00835073	0.141977
WP_NONALCOHOLIC_FATTY_LIVER_DISEASE	0.0905077	0.145041
WP_PDGFRBETA_PATHWAY	0	0.145365
KEGG_PYRIMIDINE_METABOLISM	0.0286299	0.150624
REACTOME_DEFECTIVE_CFTR_CAUSES_CYSTIC_FIBROSIS	0.117271	0.152118
BIOCARTA_MAL_PATHWAY	0.00623701	0.152363
REACTOME_CYTOSOLIC_SULFONATION_OF_SMALL_MOLECULES	0.0401606	0.153317
REACTOME_UNFOLDED_PROTEIN_RESPONSE_UPR	0.0353635	0.153432
WP_CHOLESTEROL_METABOLISM_INCLUDES_BOTH_BLOCH_AND_KANDUTSCHRUSSELL_PATHWAYS	0.0318725	0.154419
WP_MITOCHONDRIAL_CIII_ASSEMBLY	0.101031	0.161541
REACTOME_JNK_C_JUN_KINASES_PHOSPHORYLATION_AND_ACTIVATION_MEDIATED_BY_ACTIVATED_HUMAN_TAK1	0.0617284	0.161765
REACTOME_HIV_INFECTION	0.106339	0.162304
WP_CHROMOSOMAL_AND_MICROSATELLITE_INSTABILITY_IN_COLORECTAL_CANCER	0	0.162739
PID_PDGFRA_PATHWAY	0.01417	0.162892
REACTOME_MRNA_SPLICING	0.1341	0.163019
PID_PRL_SIGNALING_EVENTS_PATHWAY	0.0239044	0.163253
REACTOME_REGULATION_OF_RUNX3_EXPRESSION_AND_ACTIVITY	0.138716	0.16366
PID_IL2_1PATHWAY	0.00821355	0.165142
REACTOME_GENE_AND_PROTEIN_EXPRESSION_BY_JAK_STAT_SIGNALING_AFTER_INTERLEUKIN_12_STIMULATION	0.134809	0.165144
REACTOME_INACTIVATION_OF_CSF3_G_CSF_SIGNALING	0.0495868	0.168721
REACTOME_MRNA_SPLICING_MINOR_PATHWAY	0.104743	0.168989
REACTOME_INTERLEUKIN_12_FAMILY_SIGNALING	0.110656	0.170854
WP_WNT_SIGNALING	0	0.17235
WP_PHOTODYNAMIC_THERAPYINDUCED_NFE2L2_NRF2_SURVIVAL_SIGNALING	0.0466531	0.17253
REACTOME_FCGR3A_MEDIATED_IL10_SYNTHESIS	0.035503	0.172967
WP_TNF_RELATED_WEAK_INDUCER_OF_APOPTOSIS_TWEAK_SIGNALING_PATHWAY	0.0190678	0.173161
REACTOME_CELLULAR_SENESCENCE	0.0103734	0.17345
KEGG_BIOSYNTHESIS_OF_UNSATURATED_FATTY_ACIDS	0.0567951	0.173574
BIOCARTA_NGF_PATHWAY	0.0165631	0.174304
REACTOME_TRANSCRIPTION_OF_E2F_TARGETS_UNDER_NEGATIVE_CONTROL_BY_P107_RBL1_AND_P130_RBL2_IN_COMPLEX_WITH_HDAC1	0.112648	0.174743
WP_OXIDATIVE_PHOSPHORYLATION	0.103814	0.178028
REACTOME_DEREGULATED_CDK5_TRIGGERS_MULTIPLE_NEURODEGENERATIVE_PATHWAYS_IN_ALZHEIMER_S_DISEASE_MODELS	0.0338983	0.178196
REACTOME_SIGNALING_BY_CSF3_G_CSF	0.0474227	0.178199
PID_FCER1_PATHWAY	0.0205339	0.178243
REACTOME_TOLL_LIKE_RECEPTOR_9_TLR9_CASCADE	0.0252101	0.178261
REACTOME_SIGNALING_BY_INTERLEUKINS	0.0186335	0.178419
BIOCARTA_GLEEVEC_PATHWAY	0	0.178668
REACTOME_MAPK_FAMILY_SIGNALING_CASCADES	0.0130719	0.178702
WP_REGULATION_OF_TOLLLIKE_RECEPTOR_SIGNALING_PATHWAY	0	0.178878
REACTOME_INITIATION_OF_NUCLEAR_ENVELOPE_NE_REFORMATION	0.0734694	0.179848
REACTOME_POLO_LIKE_KINASE_MEDIATED_EVENTS	0.0929752	0.181311
WP_16P112_DISTAL_DELETION_SYNDROME	0.0327198	0.18183
REACTOME_RNA_POLYMERASE_II_TRANSCRIPTION_TERMINATION	0.0672897	0.181926
BIOCARTA_EGF_PATHWAY	0.0242915	0.181979
REACTOME_PLATELET_CALCIUM_HOMEOSTASIS	0.0692308	0.18266
BIOCARTA_GPCR_PATHWAY	0.0367347	0.18345
REACTOME_MAPK6_MAPK4_SIGNALING	0.133333	0.18363
REACTOME_MAP3K8_TPL2_DEPENDENT_MAPK1_3_ACTIVATION	0.101695	0.183717
PID_CD8_TCR_PATHWAY	0.0292887	0.184294
BIOCARTA_IL1R_PATHWAY	0.00408998	0.184932
REACTOME_PROCESSING_OF_CAPPED_INTRON_CONTAINING_PRE_MRNA	0.133462	0.188652
WP_MAPK_PATHWAY_IN_CONGENITAL_THYROID_CANCER	0.0293501	0.189197
BIOCARTA_EPO_PATHWAY	0.0331263	0.189289
REACTOME_SYNTHESIS_OF_VERY_LONG_CHAIN_FATTY_ACYL_COAS	0.0882918	0.189333
REACTOME_CYTOPROTECTION_BY_HMOX1	0.143777	0.189602
WP_TGFBETA_SIGNALING_PATHWAY	0.0156556	0.189763
SIG_CD40PATHWAYMAP	0.0814196	0.189771
REACTOME_TRANSCRIPTIONAL_REGULATION_BY_RUNX1	0.0801688	0.190382
PID_BCR_5PATHWAY	0.0313112	0.190584
REACTOME_PROCESSIVE_SYNTHESIS_ON_THE_C_STRAND_OF_THE_TELOMERE	0.0800821	0.192137
REACTOME_RAP1_SIGNALLING	0.0664062	0.19562
KEGG_WNT_SIGNALING_PATHWAY	0.004	0.195969
PID_LIS1_PATHWAY	0.034413	0.196637
WP_BREAST_CANCER_PATHWAY	0.0021322	0.200539
WP_IL3_SIGNALING_PATHWAY	0.0554371	0.201137
KEGG_B_CELL_RECEPTOR_SIGNALING_PATHWAY	0.00414938	0.201159
WP_SIGNAL_TRANSDUCTION_THROUGH_IL1R	0.00617284	0.201382
REACTOME_ESTROGEN_DEPENDENT_NUCLEAR_EVENTS_DOWNSTREAM_OF_ESR_MEMBRANE_SIGNALING	0.0246407	0.202073
PID_PLK1_PATHWAY	0.0989899	0.202749
WP_TYPE_I_INTERFERON_INDUCTION_AND_SIGNALING_DURING_SARSCOV2_INFECTION	0.0226804	0.20365
WP_GASTRIN_SIGNALING_PATHWAY	0.0223577	0.203915
KEGG_CITRATE_CYCLE_TCA_CYCLE	0.111349	0.204187
REACTOME_INTRACELLULAR_SIGNALING_BY_SECOND_MESSENGERS	0.0342612	0.206383
KEGG_CYTOSOLIC_DNA_SENSING_PATHWAY	0.0376984	0.206558
BIOCARTA_ARAP_PATHWAY	0.0921844	0.20658
REACTOME_UCH_PROTEINASES	0.161702	0.206823
WP_IL6_SIGNALING_PATHWAY	0.0793319	0.209242
BIOCARTA_AGR_PATHWAY	0.064257	0.20967
REACTOME_TCF_DEPENDENT_SIGNALING_IN_RESPONSE_TO_WNT	0.0929752	0.2109
KEGG_TOLL_LIKE_RECEPTOR_SIGNALING_PATHWAY	0.0308642	0.214866
WP_REGULATION_OF_SISTER_CHROMATID_SEPARATION_AT_THE_METAPHASEANAPHASE_TRANSITION	0.145349	0.214927
PID_AURORA_B_PATHWAY	0.14881	0.215487
WP_OLIGODENDROCYTE_SPECIFICATION_AND_DIFFERENTIATION_LEADING_TO_MYELIN_COMPONENTS_FOR_CNS	0.0600375	0.216204
REACTOME_REGULATION_OF_RAS_BY_GAPS	0.159236	0.217991
WP_SLEEP_REGULATION	0.0797546	0.218001
REACTOME_FCERI_MEDIATED_MAPK_ACTIVATION	0.0397614	0.220668
REACTOME_P75NTR_SIGNALS_VIA_NF_KB	0.0747863	0.223079
WP_THE_OVERLAP_BETWEEN_SIGNAL_TRANSDUCTION_PATHWAYS_THAT_CONTRIBUTE_TO_A_RANGE_OF_LMNA_LAMINOPATHIES	0.0243902	0.227786
WP_TUMOR_SUPPRESSOR_ACTIVITY_OF_SMARCB1	0.0884211	0.228306
REACTOME_GLOBAL_GENOME_NUCLEOTIDE_EXCISION_REPAIR_GG_NER	0.127273	0.22887
WP_HUMAN_THYROID_STIMULATING_HORMONE_TSH_SIGNALING_PATHWAY	0.0606695	0.229071
WP_PHOTODYNAMIC_THERAPYINDUCED_UNFOLDED_PROTEIN_RESPONSE	0.10297	0.229185
REACTOME_TAK1_ACTIVATES_NFKB_BY_PHOSPHORYLATION_AND_ACTIVATION_OF_IKKS_COMPLEX	0.0745342	0.229688
WP_ESTROGEN_SIGNALING_PATHWAY	0.0542798	0.231428
WP_IL18_SIGNALING_PATHWAY	0.0472103	0.231525
WP_TCELL_ANTIGEN_RECEPTOR_TCR_PATHWAY_DURING_STAPHYLOCOCCUS_AUREUS_INFECTION	0.0406504	0.23203
REACTOME_LDL_CLEARANCE	0.121475	0.234846
BIOCARTA_FAS_PATHWAY	0.1	0.237224
WP_ENDOCHONDRAL_OSSIFICATION_WITH_SKELETAL_DYSPLASIAS	0.0377359	0.240438
WP_MELATONIN_METABOLISM_AND_EFFECTS	0.0981595	0.240875
WP_HAIR_FOLLICLE_DEVELOPMENT_CYTODIFFERENTIATION_PART_3_OF_3	0.0205339	0.241029
REACTOME_REGULATION_OF_PTEN_STABILITY_AND_ACTIVITY	0.190678	0.241048
WP_ENDOCHONDRAL_OSSIFICATION	0.0377359	0.241164
REACTOME_POTASSIUM_CHANNELS	0.061753	0.241177
KEGG_RIG_I_LIKE_RECEPTOR_SIGNALING_PATHWAY	0.100806	0.241185
WP_BLADDER_CANCER	0.0408602	0.241312
WP_STATIN_PATHWAY	0.0851927	0.241652
PID_SMAD2_3PATHWAY	0.0449898	0.241675
WP_TCA_CYCLE_AND_DEFICIENCY_OF_PYRUVATE_DEHYDROGENASE_COMPLEX_PDHC	0.115632	0.2417
REACTOME_DNA_DAMAGE_BYPASS	0.0952381	0.241772
KEGG_ALZHEIMERS_DISEASE	0.151899	0.241928
REACTOME_PLATELET_HOMEOSTASIS	0.0631164	0.24193
BIOCARTA_BCR_PATHWAY	0.0792683	0.241982
REACTOME_ION_HOMEOSTASIS	0.077551	0.242079
WP_NEURAL_CREST_CELL_MIGRATION_DURING_DEVELOPMENT	0.0538117	0.242125
REACTOME_ROLE_OF_PHOSPHOLIPIDS_IN_PHAGOCYTOSIS	0.0877863	0.242313
REACTOME_ANTIGEN_PROCESSING_CROSS_PRESENTATION	0.107759	0.242463
REACTOME_SMAD2_SMAD3_SMAD4_HETEROTRIMER_REGULATES_TRANSCRIPTION	0.0770878	0.244161
WP_TNF_ALPHA_SIGNALING_PATHWAY	0.0419287	0.245376
WP_OMEGA3OMEGA6_FA_SYNTHESIS	0.0545809	0.245948
REACTOME_PKA_ACTIVATION_IN_GLUCAGON_SIGNALLING	0.123772	0.246022
REACTOME_SUMOYLATION_OF_RNA_BINDING_PROTEINS	0.0674157	0.246135
WP_WNT_SIGNALING_PATHWAY_AND_PLURIPOTENCY	0.0161616	0.24647
REACTOME_ONCOGENIC_MAPK_SIGNALING	0.0100402	0.249299

## Sheet: 24 hours
NAME	NOM p-val	FDR q-val	Annotation
REACTOME_G1_S_DNA_DAMAGE_CHECKPOINTS	0.0938086	0.172313	Cell cycle
REACTOME_THE_ROLE_OF_GTSE1_IN_G2_M_PROGRESSION_AFTER_G2_CHECKPOINT	0.144231	0.242367	Cell cycle
REACTOME_ACTIVATED_TAK1_MEDIATES_P38_MAPK_ACTIVATION	0.0468165	0.179214	DDR
REACTOME_DNA_DAMAGE_RECOGNITION_IN_GG_NER	0.0617978	0.198245	DDR
REACTOME_TP53_REGULATES_TRANSCRIPTION_OF_GENES_INVOLVED_IN_CYTOCHROME_C_RELEASE	0.0175781	0.162984	TP53
KEGG_P53_SIGNALING_PATHWAY	0.00191939	0.166722	TP53
BIOCARTA_P53_PATHWAY	0.0447154	0.169872	TP53
REACTOME_TRANSCRIPTIONAL_REGULATION_BY_TP53	0.0219124	0.177037	TP53
WP_P53_TRANSCRIPTIONAL_GENE_NETWORK	0	0.179092	TP53
WP_TP53_NETWORK	0.00990099	0.234178	TP53
REACTOME_TCF_DEPENDENT_SIGNALING_IN_RESPONSE_TO_WNT	0.0618763	0.163074
KEGG_OXIDATIVE_PHOSPHORYLATION	0.0812854	0.164282
REACTOME_TRANSCRIPTIONAL_REGULATION_BY_RUNX2	0.0603774	0.167794
REACTOME_RUNX1_REGULATES_TRANSCRIPTION_OF_GENES_INVOLVED_IN_DIFFERENTIATION_OF_HSCS	0.0760234	0.169739
REACTOME_TGF_BETA_RECEPTOR_SIGNALING_IN_EMT_EPITHELIAL_TO_MESENCHYMAL_TRANSITION	0.0151803	0.171076
REACTOME_TCR_SIGNALING	0.0474383	0.171207
REACTOME_GOLGI_ASSOCIATED_VESICLE_BIOGENESIS	0.0196078	0.171252
REACTOME_NEDDYLATION	0.0756458	0.171399
REACTOME_REGULATION_OF_RAS_BY_GAPS	0.0814394	0.171568
REACTOME_MAPK6_MAPK4_SIGNALING	0.0792453	0.17175
REACTOME_UCH_PROTEINASES	0.0787993	0.171934
REACTOME_HEDGEHOG_LIGAND_BIOGENESIS	0.0912548	0.172233
REACTOME_NEGATIVE_REGULATION_OF_NOTCH4_SIGNALING	0.0550285	0.172598
WP_MITOCHONDRIAL_COMPLEX_I_ASSEMBLY_MODEL_OXPHOS_SYSTEM	0.0325048	0.172896
REACTOME_RESPIRATORY_ELECTRON_TRANSPORT	0.0486381	0.17345
REACTOME_DOWNSTREAM_SIGNALING_EVENTS_OF_B_CELL_RECEPTOR_BCR	0.0639098	0.173715
REACTOME_INTERLEUKIN_1_FAMILY_SIGNALING	0.0456274	0.174305
REACTOME_SIALIC_ACID_METABOLISM	0.0307692	0.175206
REACTOME_PCP_CE_PATHWAY	0.0831722	0.175578
WP_PROTEASOME_DEGRADATION	0.0647619	0.176185
PID_ARF_3PATHWAY	0.0117417	0.17649
KEGG_RIG_I_LIKE_RECEPTOR_SIGNALING_PATHWAY	0.0189753	0.177166
REACTOME_SIGNALING_BY_THE_B_CELL_RECEPTOR_BCR	0.0819048	0.177652
WP_NONALCOHOLIC_FATTY_LIVER_DISEASE	0.0581395	0.177722
WP_ELECTRON_TRANSPORT_CHAIN_OXPHOS_SYSTEM_IN_MITOCHONDRIA	0.0551331	0.177735
REACTOME_SCF_SKP2_MEDIATED_DEGRADATION_OF_P27_P21	0.115672	0.17781
REACTOME_DISORDERS_OF_TRANSMEMBRANE_TRANSPORTERS	0.0344168	0.17893
KEGG_PROTEASOME	0.0419847	0.179081
WP_OXIDATIVE_PHOSPHORYLATION	0.0559846	0.179211
REACTOME_REGULATION_OF_MRNA_STABILITY_BY_PROTEINS_THAT_BIND_AU_RICH_ELEMENTS	0.0583658	0.179313
REACTOME_THE_CITRIC_ACID_TCA_CYCLE_AND_RESPIRATORY_ELECTRON_TRANSPORT	0.140187	0.179977
WP_CYTOSOLIC_DNASENSING_PATHWAY	0.0405405	0.18008
REACTOME_COPII_MEDIATED_VESICLE_TRANSPORT	0	0.18028
REACTOME_UB_SPECIFIC_PROCESSING_PROTEASES	0.0836502	0.180539
REACTOME_DEFECTIVE_CFTR_CAUSES_CYSTIC_FIBROSIS	0.0693642	0.180969
REACTOME_HEDGEHOG_ON_STATE	0.0793951	0.181196
REACTOME_TRANSCRIPTIONAL_REGULATION_BY_RUNX3	0.0923077	0.181741
REACTOME_CLEC7A_DECTIN_1_SIGNALING	0.0806754	0.183006
REACTOME_REGULATION_OF_HMOX1_EXPRESSION_AND_ACTIVITY	0.0509434	0.184315
KEGG_ALZHEIMERS_DISEASE	0.0576923	0.18839
REACTOME_SIGNALING_BY_FGFR2_IIIA_TM	0.0675676	0.188864
REACTOME_DECTIN_1_MEDIATED_NONCANONICAL_NF_KB_SIGNALING	0.0479846	0.190002
BIOCARTA_ETS_PATHWAY	0.0265849	0.190101
BIOCARTA_STRESS_PATHWAY	0.015625	0.190118
WP_PARKINUBIQUITIN_PROTEASOMAL_SYSTEM_PATHWAY	0.0846154	0.191714
REACTOME_CELLULAR_RESPONSE_TO_CHEMICAL_STRESS	0.0712946	0.192643
REACTOME_SIGNALING_BY_NOTCH4	0.0923077	0.193965
REACTOME_INTERLEUKIN_1_SIGNALING	0.0489642	0.193983
KEGG_HUNTINGTONS_DISEASE	0.12381	0.195227
REACTOME_PROTEIN_LOCALIZATION	0.0969582	0.197455
WP_REGULATION_OF_APOPTOSIS_BY_PARATHYROID_HORMONERELATED_PROTEIN	0.0187617	0.198599
REACTOME_METABOLISM_OF_POLYAMINES	0.0427184	0.199396
REACTOME_FORMATION_OF_THE_CORNIFIED_ENVELOPE	0.0337972	0.201875
REACTOME_COMPLEX_I_BIOGENESIS	0.0226843	0.2036
REACTOME_KERATINIZATION	0.0337972	0.204196
WP_MITOCHONDRIAL_CIV_ASSEMBLY	0.0865385	0.204397
WP_NOVEL_INTRACELLULAR_COMPONENTS_OF_RIGILIKE_RECEPTOR_RLR_PATHWAY	0.01341	0.204445
REACTOME_FC_EPSILON_RECEPTOR_FCERI_SIGNALING	0.0704762	0.204693
REACTOME_ABC_FAMILY_PROTEINS_MEDIATED_TRANSPORT	0.0679612	0.209403
REACTOME_DEGRADATION_OF_DVL	0.0627376	0.210605
REACTOME_SYNTHESIS_OF_PIPS_AT_THE_GOLGI_MEMBRANE	0.101124	0.212644
REACTOME_ABC_TRANSPORTER_DISORDERS	0.0642722	0.215076
REACTOME_DEGRADATION_OF_BETA_CATENIN_BY_THE_DESTRUCTION_COMPLEX	0.0586011	0.216522
REACTOME_DEGRADATION_OF_GLI1_BY_THE_PROTEASOME	0.0492424	0.216923
REACTOME_C_TYPE_LECTIN_RECEPTORS_CLRS	0.0955056	0.221522
WP_HOSTPATHOGEN_INTERACTION_OF_HUMAN_CORONA_VIRUSES_APOPTOSIS	0.031068	0.222169
REACTOME_CYTOPROTECTION_BY_HMOX1	0.0553435	0.226071
BIOCARTA_ARAP_PATHWAY	0.075	0.230876
REACTOME_ASPARAGINE_N_LINKED_GLYCOSYLATION	0.0255403	0.233478
REACTOME_FCERI_MEDIATED_NF_KB_ACTIVATION	0.0628466	0.235957
REACTOME_RESPIRATORY_ELECTRON_TRANSPORT_ATP_SYNTHESIS_BY_CHEMIOSMOTIC_COUPLING_AND_HEAT_PRODUCTION_BY_UNCOUPLING_PROTEINS	0.0435606	0.238042
REACTOME_AMINO_ACIDS_REGULATE_MTORC1	0.0597302	0.240472
REACTOME_PTEN_REGULATION	0.116981	0.243631
REACTOME_HIV_INFECTION	0.111753	0.243635
WP_UNFOLDED_PROTEIN_RESPONSE	0.0493359	0.245659
REACTOME_LYSOSOME_VESICLE_BIOGENESIS	0.0504854	0.245722
REACTOME_CLASS_I_PEROXISOMAL_MEMBRANE_PROTEIN_IMPORT	0.0477099	0.246964
REACTOME_HSF1_ACTIVATION	0.0871287	0.247441
REACTOME_ANTIGEN_PROCESSING_CROSS_PRESENTATION	0.105973	0.248056
REACTOME_ANTIGEN_PROCESSING_UBIQUITINATION_PROTEASOME_DEGRADATION	0.0789981	0.248757
