# Supplementary material for: PPM1D mutations are oncogenic drivers of de novo diffuse midline glioma formation
Source: Nat Commun. 2022 Feb 1;13:604. doi: 10.1038/s41467-022-28198-8 (PMC8807747; doi:10.1038/s41467-022-28198-8)
Supplement: Supplementary file 8 — Supplementary Data 5 [file 41467_2022_28198_MOESM8_ESM.xls]

## Sheet: Two-sample mod T
id	adj.P.Val.GSK.over.DMSO	Log.P.Value.GSK.over.DMSO	logFC.GSK.over.DMSO	logFC.raw.GSK.over.DMSO	P.Value.GSK.over.DMSO	128 / DMSO3.	129 / DMSO1.	131 / DMSO2.	126 / GSK2.	127 / GSK3.	130 / GSK1.	id.mapped	id.concat	id.description	geneSymbol	numSpectraVMsiteObserved	bestScore	bestDeltaForwardReverseScore	bestDeltaRank1Rank2Score	Best_scoreVML	Best_numPossibleVMsites_STY	Best_numActualVMSites_sty	Best_numLocalizedVMsites_sty	Best_numAmbiguousVMsites_sty	best_matched_parent_mass	best_delta_parent_mass	best_delta_ppm	variableSites	nterm	StartAA	previous_aa	sequence	next_aa	sequenceVML	VMsiteFlanks	peptide_num	protein_group_num	protein_score	accession_numbers	species	protein_mw	best_parent_m_over_z	entry_name	totalIntensity
Q9UQ35_S24s_1_1_24_24	0.966897	0.366045	-0.0687705	-0.01	0.919169	1.26615	-0.528351	-0.342133	-0.296776	-0.0586514	0.544781	SRRM2	Q9UQ35_S24s_1_1_24_24_SRRM2	Q9UQ35	SRRM2	2	8	2.43	1.15	99	1	1	1	0	930.593	79.971	4.6	S24s	TMT6	22	(R)	NLsLVR	(G)	NLS(1.0)LVR	GYVQRNLsLVRGRRG	1	1.1	2709.48	Q9UQ35|P51504	HUMAN	300352	505.786	Serine/arginine repetitive matrix protein 2	3410000000
Q9UQ35_T111t_1_1_111_111	0.810571	2.12709	0.629979	0.0496667	0.612761	0.567992	0.359728	-1.32943	2.54508	-1.96482	0.907968	SRRM2	Q9UQ35_T111t_1_1_111_111_SRRM2	Q9UQ35	SRRM2	1	17.85	17.85	17.85	1.279	3	1	1	0	3832.04	79.9741	2	T111t	TMT6	102	(K)	DVNPGGKEEtPGQRPAVTETHQLAELNEK	(K)	DVNPGGKEET(0.99)PGQRPAVT(0.0)ET(0.0)HQLAELNEK	NPGGKEEtPGQRPAV	2	1.1	2709.48	Q9UQ35	HUMAN	300352	978.76	Serine/arginine repetitive matrix protein 2	36700000
Q9UQ35_S182s_1_1_182_182	0.0439875	27.8711	4.95086	0.476667	0.00163263	-3.40795	-5.45213	-1.71066	1.09717	0.901765	2.28289	SRRM2	Q9UQ35_S182s_1_1_182_182_SRRM2	Q9UQ35	SRRM2	2	11.03	6.39	7.78	2.316	6	1	1	0	1620.9	79.9732	4	S182s	TMT6	176	(R)	ESSSSRsPTPK	(Q)	ES(0.0)S(0.0)S(0.0)S(0.0)RS(0.99)PT(0.0)PK	RESSSSRsPTPKQKK	3	1.1	2709.48	Q9UQ35	HUMAN	300352	567.628	Serine/arginine repetitive matrix protein 2	1030000000
Q9UQ35_S231s_1_1_231_231	0.119906	19.407	11.7814	1.174	0.0114631	-10.9457	-5.64324	-0.146628	8.80435	-0.278594	10.0828	SRRM2	Q9UQ35_S231s_1_1_231_231_SRRM2	Q9UQ35	SRRM2	1	8.34	8.34	8.34	3.433	2	1	1	0	1280.78	79.9684	1.5	S231s	TMT6	229	(K)	HRsPTPK	(S)	HRS(0.99)PT(0.0)PK	SKKRKHRsPTPKSKR	4	1.1	2709.48	Q9UQ35	HUMAN	300352	454.256	Serine/arginine repetitive matrix protein 2	94300000
Q9UQ35_S250s_1_1_250_250	0.0564299	25.7609	5.35077	0.526667	0.00265407	-3.46712	-4.50785	-1.08505	3.09366	0.344577	3.55405	SRRM2	Q9UQ35_S250s_1_1_250_250_SRRM2	Q9UQ35	SRRM2	2	9.02	3.58	3.01	2.128	3	1	1	0	1159.71	79.9713	4	S250s	TMT6	250	(R)	sTTPAPK	(S)	S(0.99)T(0.0)T(0.0)PAPK	KKRKRSRsTTPAPKS	5	1.1	2709.48	Q9UQ35	HUMAN	300352	620.344	Serine/arginine repetitive matrix protein 2	363000000
Q9UQ35_S297s_1_1_297_297	0.461021	7.42579	1.2946	0.121	0.180893	-0.22483	-1.06794	-0.254156	2.63501	-0.41056	0.112415	SRRM2	Q9UQ35_S297s_1_1_297_297_SRRM2	Q9UQ35	SRRM2	2	7.13	7.13	7.13	1.202	3	1	1	0	1143.64	79.9725	5	S297s	TMT6	295	(R)	SPsPASGRR	(G)	S(0.0)PS(0.99)PAS(0.0)GRR	ALAGRSPsPASGRRG	6	1.1	2709.48	Q9UQ35	HUMAN	300352	408.543	Serine/arginine repetitive matrix protein 2	208000000
Q9UQ35_S353s_1_0_346_353	0.945791	0.584277	-0.143116	-0.0336667	0.874123	0.425994	0.494627	-0.65494	1.38495	-1.73022	0.181594	SRRM2	Q9UQ35_S353s_1_0_346_353_SRRM2	Q9UQ35	SRRM2	3	9.91	3.72	6.82	0	8	1	0	1	3114.64	79.9839	5.5	S353s	TMT6	346	(K)	SATRPSPsPERSSTGPEPPAPTPLLAER	(H)	S(0.25)AT(0.25)RPS(0.25)PS(0.25)PERS(0.0)S(0.0)T(0.0)GPEPPAPT(0.0)PLLAER	SATRPSPsPERSSTG	7	1.1	2709.48	Q9UQ35	HUMAN	300352	1065.55	Serine/arginine repetitive matrix protein 2	9340000000
Q9UQ35_S353s_1_1_353_353	0.77765	2.55826	0.638464	0.0433333	0.554848	0.544326	-0.438419	-1.85729	1.04321	-1.94283	1.06362	SRRM2	Q9UQ35_S353s_1_1_353_353_SRRM2	Q9UQ35	SRRM2	2	13.23	13.16	12.55	1.225	8	1	1	0	3114.64	79.9848	5.8	S353s	TMT6	346	(K)	SATRPSPsPERSSTGPEPPAPTPLLAER	(H)	S(0.0)AT(0.0)RPS(0.0)PS(0.99)PERS(0.0)S(0.0)T(0.0)GPEPPAPT(0.0)PLLAER	SATRPSPsPERSSTG	8	1.1	2709.48	Q9UQ35	HUMAN	300352	799.411	Serine/arginine repetitive matrix protein 2	843000000
Q9UQ35_T367t_1_1_367_367	0.467409	7.30222	-0.852079	-0.103333	0.186113	0.532493	0.382211	0.498537	0.575565	-0.879771	-0.83879	SRRM2	Q9UQ35_T367t_1_1_367_367_SRRM2	Q9UQ35	SRRM2	2	12.15	12.15	12.15	12.155	4	1	1	0	1949.05	79.9734	3.5	T367t	TMT6	357	(R)	SSTGPEPPAPtPLLAER	(H)	S(0.0)S(0.0)T(0.0)GPEPPAPT(0.99)PLLAER	GPEPPAPtPLLAERH	9	1.1	2709.48	Q9UQ35	HUMAN	300352	1015.02	Serine/arginine repetitive matrix protein 2	103000000
Q9UQ35_S377s_1_1_377_377	0.9453	0.588679	-0.148422	-0.0256667	0.873237	1.02949	-1.09043	1.31966	1.61878	-0.571851	-0.233478	SRRM2	Q9UQ35_S377s_1_1_377_377_SRRM2	Q9UQ35	SRRM2	3	28.07	24.33	25.34	5.967	7	1	1	0	3081.58	79.9831	5.3	S377s	TMT6	374	(R)	HGGsPQPLATTPLSQEPVNPPSEASPTR	(D)	HGGS(0.99)PQPLAT(0.0)T(0.0)PLS(0.0)QEPVNPPS(0.0)EAS(0.0)PT(0.0)R	LAERHGGsPQPLATT	10	1.1	2709.48	Q9UQ35	HUMAN	300352	1054.53	Serine/arginine repetitive matrix protein 2	2700000000
Q9UQ35_S404s_1_1_404_404	0.0942967	21.5155	3.47296	0.353	0.0070543	-1.79864	-2.06844	-0.22483	3.61527	0.549857	2.16183	SRRM2	Q9UQ35_S404s_1_1_404_404_SRRM2	Q9UQ35	SRRM2	4	11.4	11.4	8.06	8.058	2	1	1	0	1828.09	79.9748	4.4	S404s	TMT6	402	(R)	DRsPPKSPEK	(L)	DRS(0.99)PPKS(0.0)PEK	ASPTRDRsPPKSPEK	11	1.1	2709.48	Q9UQ35	HUMAN	300352	477.772	Serine/arginine repetitive matrix protein 2	4640000000
Q9UQ35_S424s_1_1_424_424	0.441755	7.83389	-0.999239	-0.116667	0.164669	0.828322	0.505868	-0.772243	-0.548586	-0.373902	-1.51328	SRRM2	Q9UQ35_S424s_1_1_424_424_SRRM2	Q9UQ35	SRRM2	3	19.55	19.55	19.55	2.696	8	1	1	0	2299.22	79.9773	4.6	S424s	TMT6	412	(K)	LPQSSSSESSPPsPQPTK	(V)	LPQS(0.0)S(0.0)S(0.0)S(0.0)ES(0.0)S(0.0)PPS(0.99)PQPT(0.0)K	SSESSPPsPQPTKVS	12	1.1	2709.48	Q9UQ35	HUMAN	300352	793.737	Serine/arginine repetitive matrix protein 2	13400000000
Q9UQ35_S454s_1_1_454_454	0.884458	1.24465	0.30907	0.00933333	0.750818	-2.47313	0.921804	-0.0879771	-0.95328	-0.139297	0.380482	SRRM2	Q9UQ35_S454s_1_1_454_454_SRRM2	Q9UQ35	SRRM2	1	11.3	4.64	6.03	1.176	5	1	1	0	1393.79	79.9735	4.9	S454s	TMT6	452	(R)	EIsSSPTSK	(N)	EIS(0.99)S(0.0)S(0.0)PT(0.0)S(0.0)K	PGSHREIsSSPTSKN	13	1.1	2709.48	Q9UQ35	HUMAN	300352	737.387	Serine/arginine repetitive matrix protein 2	5740000000
Q9UQ35_S472s_1_1_472_472	0.19864	15.0192	11.6581	1.09933	0.0314834	-15.3595	-8.29624	0.733142	2.70696	-0.850445	10.1952	SRRM2	Q9UQ35_S472s_1_1_472_472_SRRM2	Q9UQ35	SRRM2	3	9.45	9.45	9.45	1.641	4	1	1	0	1137.6	79.97	3	S472s	TMT6	472	(K)	sHSHTPSR	(R)	S(0.99)HS(0.0)HT(0.0)PS(0.0)R	GRAKRDKsHSHTPSR	14	1.1	2709.48	Q9UQ35	HUMAN	300352	406.527	Serine/arginine repetitive matrix protein 2	229000000
Q9UQ35_S536s_1_1_536_536	0.819157	2.01678	0.426307	0.042	0.628524	0.780989	-1.28153	0.195505	-0.935294	0.395897	1.51328	SRRM2	Q9UQ35_S536s_1_1_536_536_SRRM2	Q9UQ35	SRRM2	2	10.32	10.32	10.32	10.323	2	1	1	0	1299.71	79.9737	5.4	S536s	TMT6	536	(R)	sPQRPGWSR	(S)	S(0.99)PQRPGWS(0.0)R	QRRGRSRsPQRPGWS	15	1.1	2709.48	Q9UQ35	HUMAN	300352	460.567	Serine/arginine repetitive matrix protein 2	371000000
Q9UQ35_S778s_1_1_778_778	0.447493	7.71311	0.774929	0.0793333	0.169313	0.0591659	-0.14614	-0.772243	0.719457	0.564519	0.181594	SRRM2	Q9UQ35_S778s_1_1_778_778_SRRM2	Q9UQ35	SRRM2	4	12.94	5.9	7.17	2.257	4	1	1	0	1477.81	79.9725	3.9	S778s	TMT6	778	(R)	sLSGSSPCPK	(Q)	S(0.99)LS(0.0)GS(0.0)S(0.0)PCPK	SRLSLRRsLSGSSPC	17	1.1	2709.48	Q9UQ35	HUMAN	300352	779.394	Serine/arginine repetitive matrix protein 2	4790000000
Q9UQ35_S780s_1_1_780_780	0.116683	19.6196	1.9654	0.187333	0.0109153	-1.63298	-1.37146	-0.527862	1.41193	0.381234	0.570723	SRRM2	Q9UQ35_S780s_1_1_780_780_SRRM2	Q9UQ35	SRRM2	3	13.09	6.09	7.01	2.223	4	1	1	0	1477.81	79.972	3.6	S780s	TMT6	778	(R)	SLsGSSPCPK	(Q)	S(0.0)LS(0.99)GS(0.0)S(0.0)PCPK	LSLRRSLsGSSPCPK	18	1.1	2709.48	Q9UQ35	HUMAN	300352	779.394	Serine/arginine repetitive matrix protein 2	2880000000
Q9UQ35_T792t_1_1_792_792	0.66122	4.12437	0.815497	0.0786667	0.386868	0.070999	-1.56257	1.55426	1.69972	0.30792	0.501544	SRRM2	Q9UQ35_T792t_1_1_792_792_SRRM2	Q9UQ35	SRRM2	3	9.01	9.01	9.01	2.821	2	1	1	0	1070.63	79.9724	5.2	T792t	TMT6	790	(K)	SQtPPRR	(S)	S(0.0)QT(0.99)PPRR	CPKQKSQtPPRRSRS	19	1.1	2709.48	Q9UQ35	HUMAN	300352	384.205	Serine/arginine repetitive matrix protein 2	5560000000
Q9UQ35_S876s_1_1_876_876	0.994787	0.0548941	-0.00753959	-0.00733333	0.98744	0.26033	-0.0899321	0.0195505	-0.0629525	0.0659828	0.164299	SRRM2	Q9UQ35_S876s_1_1_876_876_SRRM2	Q9UQ35	SRRM2	19	14.97	9.35	12.41	1.327	3	1	1	0	1853.94	79.9755	4.7	S876s	TMT6	871	(R)	SCFESsPDPELK	(S)	S(0.0)CFES(0.0)S(0.99)PDPELK	RRSCFESsPDPELKS	20	1.1	2709.48	Q9UQ35	HUMAN	300352	967.459	Serine/arginine repetitive matrix protein 2	210000000000
Q9UQ35_S895s_1_1_895_895	0.847872	1.66285	0.373611	0.039	0.681891	0.212997	-1.37146	0.381234	-0.719457	1.73755	-0.674491	SRRM2	Q9UQ35_S895s_1_1_895_895_SRRM2	Q9UQ35	SRRM2	19	8.79	6.4	6.59	1.329	4	1	1	0	1300.63	79.9716	3.8	S895s	TMT6	889	(R)	HSCSGSsPPR	(V)	HS(0.0)CS(0.0)GS(0.0)S(0.99)PPR	RHSCSGSsPPRVKSS	21	1.1	2709.48	Q9UQ35	HUMAN	300352	690.803	Serine/arginine repetitive matrix protein 2	78400000000
Q9UQ35_T903t_1_0_901_903	0.509412	6.56176	1.95304	0.171667	0.220711	-1.02949	-2.33823	0.762468	2.1224	-2.01614	3.14762	SRRM2	Q9UQ35_T903t_1_0_901_903_SRRM2	Q9UQ35	SRRM2	2	10.64	6.27	6.27	0	5	1	0	1	1428.78	79.9731	4.5	T903t	TMT6	901	(K)	SStPPRQSPSR	(S)	S(0.33)S(0.33)T(0.33)PPRQS(0.0)PS(0.0)R	PPRVKSStPPRQSPS	22	1.1	2709.48	Q9UQ35	HUMAN	300352	503.588	Serine/arginine repetitive matrix protein 2	569000000
Q9UQ35_S924s_1_1_924_924	0.723267	3.2619	0.367953	0.0346667	0.471857	-0.248497	0.22483	-0.351908	-0.00899321	0.469211	0.268067	SRRM2	Q9UQ35_S924s_1_1_924_924_SRRM2	Q9UQ35	SRRM2	20	9.7	1.96	4.19	99	1	1	1	0	885.572	79.9704	4.3	S924s	TMT6	921	(K)	AIIsPR	(Q)	AIIS(1.0)PR	PKVKAIIsPRQRSHS	24	1.1	2709.48	Q9UQ35	HUMAN	300352	483.275	Serine/arginine repetitive matrix protein 2	379000000000
Q9UQ35_S970s_1_1_970_970	0.247039	13.113	3.02236	0.291667	0.0488312	-2.76896	-4.28302	0.0879771	-0.47664	2.44136	0.138357	SRRM2	Q9UQ35_S970s_1_1_970_970_SRRM2	Q9UQ35	SRRM2	2	13.54	13.54	13.54	2.356	7	1	1	0	1710.87	79.9768	5.9	S970s	TMT6	967	(R)	YSHsGSSSPDTK	(V)	Y(0.0)S(0.0)HS(0.99)GS(0.0)S(0.0)S(0.0)PDT(0.0)K	LLPRYSHsGSSSPDT	25	1.1	2709.48	Q9UQ35	HUMAN	300352	895.927	Serine/arginine repetitive matrix protein 2	63100000
Q9UQ35_T983t_1_1_983_983	0.485925	6.96818	1.04603	0.107333	0.200994	-0.804656	-1.15788	0.381234	-0.134898	1.75221	-0.0605312	SRRM2	Q9UQ35_T983t_1_1_983_983_SRRM2	Q9UQ35	SRRM2	12	13.03	13.03	7.37	1.259	6	1	1	0	2879.63	79.982	5.3	T983t	TMT6	979	(K)	VKPEtPPRQSHSGSISPYPK	(V)	VKPET(0.99)PPRQS(0.0)HS(0.0)GS(0.0)IS(0.0)PY(0.0)PK	DTKVKPEtPPRQSHS	26	1.1	2709.48	Q9UQ35	HUMAN	300352	740.66	Serine/arginine repetitive matrix protein 2	91900000000
Q9UQ35_S994s_1_1_994_994	0.720339	3.30672	0.395776	0.0363333	0.467012	-0.307662	-0.0899321	0.65494	0.72845	0.249268	0.466955	SRRM2	Q9UQ35_S994s_1_1_994_994_SRRM2	Q9UQ35	SRRM2	7	17.45	17.45	17.45	2.24	5	1	1	0	1745.96	79.9757	5.1	S994s	TMT6	987	(R)	QSHSGSIsPYPK	(V)	QS(0.0)HS(0.0)GS(0.0)IS(0.99)PY(0.0)PK	QSHSGSIsPYPKVKA	27	1.1	2709.48	Q9UQ35	HUMAN	300352	609.316	Serine/arginine repetitive matrix protein 2	8500000000
Q9UQ35_T1003t_1_1_1003_1003	0.576139	5.38698	-0.700583	-0.0826667	0.289269	0.449661	-0.37097	0.742917	-0.404694	0.300588	-1.17604	SRRM2	Q9UQ35_T1003t_1_1_1003_1003_SRRM2	Q9UQ35	SRRM2	5	16.28	8.71	9.57	5.734	4	1	1	0	1684.96	79.9737	4.1	T1003t	TMT6	1001	(K)	AQtPPGPSLSGSK	(S)	AQT(0.99)PPGPS(0.0)LS(0.0)GS(0.0)K	YPKVKAQtPPGPSLS	28	1.1	2709.48	Q9UQ35	HUMAN	300352	882.972	Serine/arginine repetitive matrix protein 2	53900000000
Q9UQ35_S1014s_1_1_1014_1014	0.212243	14.4335	2.0533	0.188667	0.0360289	-2.34297	-1.88857	0.293257	1.17811	0.2566	0.786906	SRRM2	Q9UQ35_S1014s_1_1_1014_1014_SRRM2	Q9UQ35	SRRM2	7	15.94	15.94	15.94	1.109	5	1	1	0	2740.49	79.9786	4.4	S1014s	TMT6	1001	(K)	AQTPPGPSLSGSKsPCPQEK	(S)	AQT(0.0)PPGPS(0.0)LS(0.0)GS(0.0)KS(0.99)PCPQEK	PSLSGSKsPCPQEKS	29	1.1	2709.48	Q9UQ35	HUMAN	300352	940.828	Serine/arginine repetitive matrix protein 2	86700000000
Q9UQ35_S1028s_1_1_1028_1028	0.3922	8.9562	1.64217	0.162	0.127169	-0.567992	-0.82063	-0.488761	0.332749	-0.439885	3.15627	SRRM2	Q9UQ35_S1028s_1_1_1028_1028_SRRM2	Q9UQ35	SRRM2	2	17.34	17.34	17.34	3.336	4	1	1	0	2336.24	79.9839	7.3	S1028s	TMT6	1023	(K)	DSLVQsCPGSLSLCAGVK	(S)	DS(0.0)LVQS(0.99)CPGS(0.0)LS(0.0)LCAGVK	SKDSLVQsCPGSLSL	30	1.1	2709.48	Q9UQ35	HUMAN	300352	1208.61	Serine/arginine repetitive matrix protein 2	860000000
Q9UQ35_S1083s_1_1_1083_1083	0.874384	1.3602	0.437708	0.0556667	0.731105	0.792822	-1.29277	-0.498537	-2.40119	2.3094	0.406424	SRRM2	Q9UQ35_S1083s_1_1_1083_1083_SRRM2	Q9UQ35	SRRM2	19	17.83	17.83	17.83	2.679	5	1	1	0	1543.79	62.9467	4.3	Q1078q S1083s	Hydrogen	1078	(R)	qSHSEsPSLQSK	(S)	Q(1.0)S(0.0)HS(0.0)ES(0.99)PS(0.0)LQS(0.0)K	VRQSHSEsPSLQSKS	31	1.1	2709.48	Q9UQ35	HUMAN	300352	803.873	Serine/arginine repetitive matrix protein 2	197000000000
Q9UQ35_S1112s_1_1_1112_1112	0.147579	17.6597	2.32545	0.237333	0.0171409	-1.94064	0.269796	-1.27078	2.02347	0.549857	1.4614	SRRM2	Q9UQ35_S1112s_1_1_1112_1112_SRRM2	Q9UQ35	SRRM2	4	10.25	10.25	2.83	4.281	6	1	1	0	2215.2	79.9784	5.2	S1112s	TMT6	1101	(R)	SSSPVTELASRsPIRQDR	(G)	S(0.0)S(0.0)S(0.0)PVT(0.0)ELAS(0.0)RS(0.99)PIRQDR	VTELASRsPIRQDRG	32	1.1	2709.48	Q9UQ35	HUMAN	300352	765.731	Serine/arginine repetitive matrix protein 2	2770000000
Q9UQ35_S1124s_1_1_1124_1124	0.749596	2.93331	-0.324176	-0.036	0.508943	0.378661	0.281038	0.391009	-0.161878	0.300588	-0.0605312	SRRM2	Q9UQ35_S1124s_1_1_1124_1124_SRRM2	Q9UQ35	SRRM2	16	17.33	11.23	10.17	2.958	2	1	1	0	1924.04	79.9741	3.9	S1124s	TMT6	1116	(R)	QDRGEFSAsPMLK	(S)	QDRGEFS(0.0)AS(0.99)PMLK	DRGEFSAsPMLKSGM	33	1.1	2709.48	Q9UQ35	HUMAN	300352	668.675	Serine/arginine repetitive matrix protein 2	45000000000
Q9UQ35_S1132s_1_1_1132_1132	0.790988	2.391	0.320556	0.025	0.576633	-0.804656	0.281038	-0.312807	-0.350735	0.527862	-0.0518839	SRRM2	Q9UQ35_S1132s_1_1_1132_1132_SRRM2	Q9UQ35	SRRM2	11	12.33	12.33	6.55	1.728	3	1	1	0	1207.59	79.9743	6.2	S1132s	TMT6	1129	(K)	SGMsPEQSR	(F)	S(0.0)GMS(0.99)PEQS(0.0)R	PMLKSGMsPEQSRFQ	34	1.1	2709.48	Q9UQ35	HUMAN	300352	644.288	Serine/arginine repetitive matrix protein 2	161000000000
Q9UQ35_S1164s_1_1_1164_1164	0.0215118	33.5579	3.94248	0.398333	0.000440773	-1.89331	-3.40618	-1.76932	1.91555	1.74488	1.09821	SRRM2	Q9UQ35_S1164s_1_1_1164_1164_SRRM2	Q9UQ35	SRRM2	1	10.23	4.21	3.17	3.821	2	1	1	0	1235.72	79.9717	4.1	S1164s	TMT6	1159	(R)	LETAEsK	(E)	LET(0.0)AES(0.99)K	SRLETAEsKEKMALP	35	1.1	2709.48	Q9UQ35	HUMAN	300352	658.352	Serine/arginine repetitive matrix protein 2	329000000
Q9UQ35_S1188s_1_1_1188_1188	0.546863	5.87403	0.717156	0.0666667	0.258581	0.295829	-0.550834	-1.29033	0.0359728	0.0513199	0.518839	SRRM2	Q9UQ35_S1188s_1_1_1188_1188_SRRM2	Q9UQ35	SRRM2	4	16.4	10.45	11.18	7.419	3	1	1	0	2910.63	79.9818	5.2	S1188s	TMT6	1185	(K)	DKFsPFPVQDRPESSLVFK	(D)	DKFS(0.99)PFPVQDRPES(0.0)S(0.0)LVFK	PRQKDKFsPFPVQDR	36	1.1	2709.48	Q9UQ35	HUMAN	300352	997.543	Serine/arginine repetitive matrix protein 2	7460000000
Q9UQ35_S1198s_1_1_1198_1198	0.606742	4.90494	-0.611188	-0.0716667	0.323226	-0.165664	1.27029	0.0586514	0.0359728	-0.2566	-0.449661	SRRM2	Q9UQ35_S1198s_1_1_1198_1198_SRRM2	Q9UQ35	SRRM2	2	16.66	16.66	16.66	1.122	3	1	1	0	2438.35	79.9816	6.1	S1198s	TMT6	1187	(K)	FSPFPVQDRPEsSLVFK	(D)	FS(0.0)PFPVQDRPES(0.99)S(0.0)LVFK	PVQDRPEsSLVFKDT	37	1.1	2709.48	Q9UQ35	HUMAN	300352	840.115	Serine/arginine repetitive matrix protein 2	110000000
Q9UQ35_T1208t_1_1_1208_1208	0.806614	2.18185	0.369405	0.02	0.605083	-1.43181	-0.0112415	0.41056	-0.494627	-0.190617	0.760964	SRRM2	Q9UQ35_T1208t_1_1_1208_1208_SRRM2	Q9UQ35	SRRM2	9	12.91	12.91	12.91	3.419	2	1	1	0	1469.84	79.973	4.3	T1208t	TMT6	1204	(K)	DTLRtPPRER	(S)	DT(0.0)LRT(0.99)PPRER	VFKDTLRtPPRERSG	38	1.1	2709.48	Q9UQ35	HUMAN	300352	388.208	Serine/arginine repetitive matrix protein 2	49200000000
Q9UQ35_S1227s_1_1_1227_1227	0.230718	13.7252	1.34514	0.145667	0.0424111	-0.118332	-0.0899321	-0.997073	1.30402	1.08505	0.441013	SRRM2	Q9UQ35_S1227s_1_1_1227_1227_SRRM2	Q9UQ35	SRRM2	1	11.99	11.99	13.59	2.813	4	1	1	0	2821.42	79.9812	5.1	S1227s	TMT6	1224	(K)	EQNsALPTSSQDEELMEVVEK	(S)	EQNS(0.99)ALPT(0.0)S(0.0)S(0.0)QDEELMEVVEK	PETKEQNsALPTSSQ	39	1.1	2709.48	Q9UQ35	HUMAN	300352	967.804	Serine/arginine repetitive matrix protein 2	27200000
Q9UQ35_S1257s_1_1_1257_1257	0.0679124	24.3397	5.34941	0.518667	0.00368155	-3.83395	-5.10365	-0.889546	2.72494	0.322583	3.17357	SRRM2	Q9UQ35_S1257s_1_1_1257_1257_SRRM2	Q9UQ35	SRRM2	1	21.41	21.41	21.41	1.313	4	1	1	0	2283.26	79.981	6.2	S1257s	TMT6	1245	(K)	SEEPAGQILSHLsSELK	(E)	S(0.0)EEPAGQILS(0.0)HLS(0.99)S(0.0)ELK	GQILSHLsSELKEMS	40	1.1	2709.48	Q9UQ35	HUMAN	300352	788.418	Serine/arginine repetitive matrix protein 2	568000000
Q9UQ35_S1320s_1_1_1320_1320	0.58687	5.21659	0.641843	0.0553333	0.300843	-0.769156	-0.854355	0.107528	-0.539593	0.637834	0.311303	SRRM2	Q9UQ35_S1320s_1_1_1320_1320_SRRM2	Q9UQ35	SRRM2	11	17.95	17.95	17.95	2.219	4	1	1	0	2408.24	79.9839	7.1	S1320s	TMT6	1316	(K)	ELSNsPLRENSFGSPLEFR	(N)	ELS(0.0)NS(0.99)PLRENS(0.0)FGS(0.0)PLEFR	EHKELSNsPLRENSF	41	1.1	2709.48	Q9UQ35	HUMAN	300352	830.08	Serine/arginine repetitive matrix protein 2	43500000000
Q9UQ35_S1329s_1_1_1329_1329	0.767837	2.69093	-0.425722	-0.0576667	0.538155	-1.02949	1.01174	0.234605	-0.539593	0.0586514	-0.57937	SRRM2	Q9UQ35_S1329s_1_1_1329_1329_SRRM2	Q9UQ35	SRRM2	1	10.86	10.86	9.38	2.673	2	1	1	0	1511.77	79.9741	4.9	S1329s	TMT6	1324	(R)	ENSFGsPLEFR	(N)	ENS(0.0)FGS(0.99)PLEFR	LRENSFGsPLEFRNS	42	1.1	2709.48	Q9UQ35	HUMAN	300352	796.375	Serine/arginine repetitive matrix protein 2	1950000000
Q9UQ35_S1368s_1_1_1368_1368	0.427385	8.1434	1.3037	0.125333	0.153342	-2.1773	-0.528351	0.22483	-0.530599	1.31232	0.648549	SRRM2	Q9UQ35_S1368s_1_1_1368_1368_SRRM2	Q9UQ35	SRRM2	2	19.32	19.32	19.32	1.582	2	1	1	0	2734.4	79.9858	6.9	S1368s	TMT6	1353	(K)	EDLNGPFLNQLETDPsLDMK	(E)	EDLNGPFLNQLET(0.0)DPS(0.99)LDMK	NQLETDPsLDMKEQS	43	1.1	2709.48	Q9UQ35	HUMAN	300352	938.801	Serine/arginine repetitive matrix protein 2	126000000
Q9UQ35_T1413t_1_1_1413_1413	0.831615	1.85528	-0.23319	-0.0366667	0.652338	-0.343162	0.14614	0.547413	-0.197851	-0.168623	0.0172946	SRRM2	Q9UQ35_T1413t_1_1_1413_1413_SRRM2	Q9UQ35	SRRM2	10	22.51	22.51	22.51	1.722	7	1	1	0	2586.35	79.9759	3.6	T1413t	TMT6	1394	(K)	AGMSSNQSISSPVLDAVPRtPSR	(E)	AGMS(0.0)S(0.0)NQS(0.0)IS(0.0)S(0.0)PVLDAVPRT(0.99)PS(0.0)R	VLDAVPRtPSRERSS	44	1.1	2709.48	Q9UQ35	HUMAN	300352	889.447	Serine/arginine repetitive matrix protein 2	13500000000
Q9UQ35_S1421s_1_1_1421_1421	0.49607	6.7906	0.979885	0.104333	0.209382	-0.177498	-0.0562076	-1.43696	-0.70147	1.11438	0.856084	SRRM2	Q9UQ35_S1421s_1_1_1421_1421_SRRM2	Q9UQ35	SRRM2	5	8.09	8.09	8.09	1.175	5	1	1	0	1468.77	95.967	3.7	S1421s M1427m	TMT6	1419	(R)	SSsASSPEmK	(D)	S(0.0)S(0.0)S(0.99)AS(0.0)S(0.0)PEM(1.0)K	PSRERSSsASSPEMK	45	1.1	2709.48	Q9UQ35	HUMAN	300352	782.873	Serine/arginine repetitive matrix protein 2	31900000000
Q9UQ35_S1424s_1_1_1424_1424	0.839478	1.76136	0.234799	0.0163333	0.666598	-0.141998	-0.415936	0.527862	-0.0629525	0.131966	0.605312	SRRM2	Q9UQ35_S1424s_1_1_1424_1424_SRRM2	Q9UQ35	SRRM2	6	11.12	11.12	11.12	1.152	5	1	1	0	1468.77	95.9688	4.8	S1424s M1427m	TMT6	1419	(R)	SSSASsPEmK	(D)	S(0.0)S(0.0)S(0.0)AS(0.0)S(0.99)PEM(1.0)K	ERSSSASsPEMKDGL	46	1.1	2709.48	Q9UQ35	HUMAN	300352	782.874	Serine/arginine repetitive matrix protein 2	24200000000
Q9UQ35_T1434t_1_1_1434_1434	0.85768	1.55363	-0.274294	-0.0396667	0.699258	-1.10048	0.775664	0.997073	-0.152885	0.131966	-0.12971	SRRM2	Q9UQ35_T1434t_1_1_1434_1434_SRRM2	Q9UQ35	SRRM2	12	9.28	9.28	9.28	1.321	2	1	1	0	1227.7	79.9727	4.8	T1434t	TMT6	1429	(K)	DGLPRtPSR	(R)	DGLPRT(0.99)PS(0.0)R	MKDGLPRtPSRRSRS	47	1.1	2709.48	Q9UQ35	HUMAN	300352	436.563	Serine/arginine repetitive matrix protein 2	530000000000
Q9UQ35_S1441s_1_0_1439_1441	0.849732	1.6421	0.532557	0.018	0.685156	-1.68031	0.978012	-2.30695	-0.674491	-2.39737	1.66028	SRRM2	Q9UQ35_S1441s_1_0_1439_1441_SRRM2	Q9UQ35	SRRM2	3	11.72	11.72	11.72	0	4	1	0	1	1232.69	79.9717	4.1	S1441s	TMT6	1439	(R)	SRsGSSPGLR	(D)	S(0.50)RS(0.50)GS(0.0)S(0.0)PGLR	TPSRRSRsGSSPGLR	48	1.1	2709.48	Q9UQ35	HUMAN	300352	438.226	Serine/arginine repetitive matrix protein 2	11800000000
Q9UQ35_S1444s_1_1_1444_1444	0.265282	12.4783	-2.66548	-0.296667	0.0565159	-0.248497	2.50686	-0.65494	-3.7052	-0.249268	-2.43854	SRRM2	Q9UQ35_S1444s_1_1_1444_1444_SRRM2	Q9UQ35	SRRM2	2	9.9	8.12	4.03	1.372	3	1	1	0	989.558	79.9707	4	S1444s	TMT6	1441	(R)	SGSsPGLR	(D)	S(0.0)GS(0.0)S(0.99)PGLR	RRSRSGSsPGLRDGS	49	1.1	2709.48	Q9UQ35	HUMAN	300352	535.268	Serine/arginine repetitive matrix protein 2	15300000000
Q9UQ35_S1463s_1_1_1463_1463	0.508107	6.5833	1.18237	0.12	0.219619	0.295829	-2.20334	-0.371459	0.341742	1.58359	-0.657196	SRRM2	Q9UQ35_S1463s_1_1_1463_1463_SRRM2	Q9UQ35	SRRM2	14	10.93	10.93	7.21	1.133	4	1	1	0	1545.85	79.978	7.2	S1463s	TMT6	1457	(R)	HSLSGSsPGMK	(D)	HS(0.0)LS(0.0)GS(0.0)S(0.99)PGMK	RHSLSGSsPGMKDIP	50	1.1	2709.48	Q9UQ35	HUMAN	300352	813.416	Serine/arginine repetitive matrix protein 2	6930000000
Q9UQ35_T1472t_1_1_1472_1472	0.454597	7.56629	0.834907	0.0773333	0.175134	-0.863821	0.292279	-0.733142	0.467647	0.0146628	0.717727	SRRM2	Q9UQ35_T1472t_1_1_1472_1472_SRRM2	Q9UQ35	SRRM2	7	9.68	9.68	9.68	2.509	2	1	1	0	1170.68	79.971	3.8	T1472t	TMT6	1468	(K)	DIPRtPSR	(G)	DIPRT(0.99)PS(0.0)R	GMKDIPRtPSRGRSE	51	1.1	2709.48	Q9UQ35	HUMAN	300352	417.555	Serine/arginine repetitive matrix protein 2	43700000000
Q9UQ35_S1478s_1_1_1478_1478	0.897402	1.10336	-0.234956	-0.0276667	0.775646	-0.934821	1.88857	-0.175954	-0.27879	0.2566	0.0951205	SRRM2	Q9UQ35_S1478s_1_1_1478_1478_SRRM2	Q9UQ35	SRRM2	2	8.8	3.82	5.53	2.169	3	1	1	0	1806.91	79.976	5.1	S1478s	TMT6	1476	(R)	GRsECDSSPEPK	(A)	GRS(0.99)ECDS(0.0)S(0.0)PEPK	RTPSRGRsECDSSPE	52	1.1	2709.48	Q9UQ35	HUMAN	300352	943.944	Serine/arginine repetitive matrix protein 2	1850000000
Q9UQ35_T1492t_1_1_1492_1492	0.976771	0.256377	0.0393633	-0.003	0.942676	-0.236663	0.629525	-0.312807	-0.170871	-0.0806456	0.449661	SRRM2	Q9UQ35_T1492t_1_1_1492_1492_SRRM2	Q9UQ35	SRRM2	17	12.88	12.88	12.88	99	1	1	1	0	1264.77	79.9721	4.3	T1492t	TMT6	1488	(K)	ALPQtPRPR	(S)	ALPQT(1.0)PRPR	EPKALPQtPRPRSRS	54	1.1	2709.48	Q9UQ35	HUMAN	300352	448.918	Serine/arginine repetitive matrix protein 2	374000000000
Q9UQ35_T1511t_1_1_1511_1511	0.958194	0.453324	-0.0946242	-0.0203333	0.900881	0.22483	-0.483385	1.56404	0.926301	-0.579182	0.674491	SRRM2	Q9UQ35_T1511t_1_1_1511_1511_SRRM2	Q9UQ35	SRRM2	3	8.8	3.95	4.45	99	1	1	1	0	1288.7	79.972	4.2	T1511t	TMT6	1509	(K)	CLtPQRER	(S)	CLT(1.0)PQRER	ELNNKCLtPQRERSG	55	1.1	2709.48	Q9UQ35	HUMAN	300352	456.895	Serine/arginine repetitive matrix protein 2	34800000000
Q9UQ35_S1517s_1_1_1517_1517	0.0410301	28.4076	3.49379	0.344333	0.00144291	-2.99379	-2.87783	-1.24145	0.458654	1.75954	1.15009	SRRM2	Q9UQ35_S1517s_1_1_1517_1517_SRRM2	Q9UQ35	SRRM2	3	16.16	11.18	16.16	2.776	4	1	1	0	1766.93	79.9738	4	S1517s	TMT6	1515	(R)	ERsGSESSVDQK	(T)	ERS(0.99)GS(0.0)ES(0.0)S(0.0)VDQK	LTPQRERsGSESSVD	56	1.1	2709.48	Q9UQ35	HUMAN	300352	616.306	Serine/arginine repetitive matrix protein 2	1870000000
Q9UQ35_S1519s_1_1_1519_1519	0.037892	29.0327	5.61637	0.542	0.00124947	-4.29544	-5.41841	-1.61291	2.94977	0.843113	1.72946	SRRM2	Q9UQ35_S1519s_1_1_1519_1519_SRRM2	Q9UQ35	SRRM2	1	14.48	7.58	8.63	2.067	4	1	1	0	1481.78	79.9724	3.9	S1519s	TMT6	1517	(R)	SGsESSVDQK	(T)	S(0.0)GS(0.99)ES(0.0)S(0.0)VDQK	PQRERSGsESSVDQK	57	1.1	2709.48	Q9UQ35	HUMAN	300352	781.382	Serine/arginine repetitive matrix protein 2	1050000000
Q9UQ35_S1521s_1_1_1521_1521	0.128481	18.7894	2.49104	0.248	0.0132149	-0.366828	-2.67548	-1.00685	1.23207	0.41056	1.78135	SRRM2	Q9UQ35_S1521s_1_1_1521_1521_SRRM2	Q9UQ35	SRRM2	1	10.25	10.25	10.25	1.119	4	1	1	0	1481.78	79.9714	3.2	S1521s	TMT6	1517	(R)	SGSEsSVDQK	(T)	S(0.0)GS(0.0)ES(0.99)S(0.0)VDQK	RERSGSEsSVDQKTV	58	1.1	2709.48	Q9UQ35	HUMAN	300352	781.382	Serine/arginine repetitive matrix protein 2	23100000
Q9UQ35_T1531t_1_1_1531_1531	0.724035	3.25033	0.374542	0.0343333	0.473115	-0.070999	0.213589	-0.625615	0.296776	0.300588	0.0432366	SRRM2	Q9UQ35_T1531t_1_1_1531_1531_SRRM2	Q9UQ35	SRRM2	11	11.38	8.95	8.42	3.852	2	1	1	0	1327.8	79.9716	3.7	T1531t	TMT6	1527	(K)	TVARtPLGQR	(S)	T(0.0)VART(0.99)PLGQR	DQKTVARtPLGQRSR	59	1.1	2709.48	Q9UQ35	HUMAN	300352	469.929	Serine/arginine repetitive matrix protein 2	90200000000
Q9UQ35_S1541s_1_1_1541_1541	0.752784	2.89129	-0.343665	-0.054	0.513892	-0.272163	0.202347	-0.175954	-0.683484	-0.645165	0.0518839	SRRM2	Q9UQ35_S1541s_1_1_1541_1541_SRRM2	Q9UQ35	SRRM2	9	11.67	11.67	11.67	1.341	5	1	1	0	2131.08	79.978	5.3	S1541s	Hydrogen	1539	(R)	SGsSQELDVKPSASPQER	(S)	S(0.0)GS(0.99)S(0.0)QELDVKPS(0.0)AS(0.0)PQER	GQRSRSGsSQELDVK	60	1.1	2709.48	Q9UQ35	HUMAN	300352	1106.03	Serine/arginine repetitive matrix protein 2	27400000000
Q9UQ35_S1648s_1_1_1648_1648	0.751035	2.92077	1.71508	0.24	0.510414	-1.78681	0.292279	2.2483	-1.1961	7.92527	-0.830142	SRRM2	Q9UQ35_S1648s_1_1_1648_1648_SRRM2	Q9UQ35	SRRM2	2	11.2	11.2	8.38	1.131	7	1	1	0	2565.29	79.9705	1.6	S1648s	TMT6	1644	(K)	GRGPsPEGSSSTESSPEHPPK	(S)	GRGPS(0.99)PEGS(0.0)S(0.0)S(0.0)T(0.0)ES(0.0)S(0.0)PEHPPK	SSKGRGPsPEGSSST	61	1.1	2709.48	Q9UQ35	HUMAN	300352	662.072	Serine/arginine repetitive matrix protein 2	108000000
Q9UQ35_S1675s_1_1_1675_1675	0.123668	19.1703	7.56514	0.701667	0.0121051	-10.1055	-5.98048	-0.63539	2.79689	0.124634	3.0525	SRRM2	Q9UQ35_S1675s_1_1_1675_1675_SRRM2	Q9UQ35	SRRM2	1	7.71	3.9	5	1.378	3	1	1	0	1402.81	79.9713	3.4	S1675s	TMT6	1671	(R)	GSRSsPEPK	(T)	GS(0.0)RS(0.0)S(0.99)PEPK	ARRGSRSsPEPKTKS	62	1.1	2709.48	Q9UQ35	HUMAN	300352	494.93	Serine/arginine repetitive matrix protein 2	390000000
Q9UQ35_S1727s_1_1_1727_1727	0.604462	4.94013	0.803769	0.0806667	0.320617	0.556159	0.134898	-1.16325	0.998246	-0.520531	1.4614	SRRM2	Q9UQ35_S1727s_1_1_1727_1727_SRRM2	Q9UQ35	SRRM2	3	13.54	13.54	13.54	1.95	4	1	1	0	1672.92	79.968	1	S1727s	TMT6	1727	(R)	sPSVSSPEPAEK	(S)	S(0.99)PS(0.0)VS(0.0)S(0.0)PEPAEK	TPPRHRRsPSVSSPE	63	1.1	2709.48	Q9UQ35	HUMAN	300352	876.946	Serine/arginine repetitive matrix protein 2	568000000
Q9UQ35_S1732s_1_1_1732_1732	0.25128	12.9698	1.10922	0.103333	0.0504681	-0.698157	-1.02298	-0.625615	0.107919	0.483874	0.389129	SRRM2	Q9UQ35_S1732s_1_1_1732_1732_SRRM2	Q9UQ35	SRRM2	4	8.17	4.5	8.17	1.127	4	1	1	0	1672.92	79.9718	3.1	S1732s	TMT6	1727	(R)	SPSVSsPEPAEK	(S)	S(0.0)PS(0.0)VS(0.0)S(0.99)PEPAEK	RRSPSVSsPEPAEKS	64	1.1	2709.48	Q9UQ35	HUMAN	300352	876.947	Serine/arginine repetitive matrix protein 2	235000000
Q9UQ35_S1762s_1_1_1762_1762	0.20117	14.8984	5.07247	0.471333	0.0323716	-8.49622	-1.63002	-1.09483	1.35797	0.476542	2.16183	SRRM2	Q9UQ35_S1762s_1_1_1762_1762_SRRM2	Q9UQ35	SRRM2	1	7.64	7.64	7.64	7.637	2	1	1	0	1595.99	79.9703	2.3	S1762s	TMT6	1759	(R)	RGRsPSPKPR	(G)	RGRS(0.99)PS(0.0)PKPR	TTSRRGRsPSPKPRG	65	1.1	2709.48	Q9UQ35	HUMAN	300352	419.745	Serine/arginine repetitive matrix protein 2	63200000
Q9UQ35_S1818s_1_1_1818_1818	0.46328	7.38279	6.10949	0.507	0.182693	-10.141	-5.958	3.28448	6.81685	-5.31528	4.01236	SRRM2	Q9UQ35_S1818s_1_1_1818_1818_SRRM2	Q9UQ35	SRRM2	1	11.23	11.23	11.23	11.226	3	1	1	0	1205.63	79.9707	3.4	S1818s	TMT6	1815	(R)	RGGsGYHSR	(S)	RGGS(0.99)GY(0.0)HS(0.0)R	TRRRRGGsGYHSRSP	67	1.1	2709.48	Q9UQ35	HUMAN	300352	429.206	Serine/arginine repetitive matrix protein 2	105000000
Q9UQ35_S1857s_1_1_1857_1857	0.916989	0.893076	0.140729	0.0106667	0.814127	0.307662	0.438419	-0.869995	0.467647	0.124634	-0.294009	SRRM2	Q9UQ35_S1857s_1_1_1857_1857_SRRM2	Q9UQ35	SRRM2	11	9.33	3.82	4.02	1.4	2	1	1	0	1244.74	79.9718	4.1	S1857s	TMT6	1856	(R)	TsPAPWK	(R)	T(0.0)S(0.99)PAPWK	KRSRSRTsPAPWKRS	68	1.1	2709.48	Q9UQ35	HUMAN	300352	662.86	Serine/arginine repetitive matrix protein 2	36200000000
Q9UQ35_S1869s_1_1_1869_1869	0.101533	20.883	5.97889	0.577333	0.00816022	-4.9226	-5.40717	-0.20528	3.46239	0.0219943	3.91723	SRRM2	Q9UQ35_S1869s_1_1_1869_1869_SRRM2	Q9UQ35	SRRM2	13	11.49	7.76	7.76	1.648	3	1	1	0	1211.68	79.9713	3.9	S1869s	TMT6	1866	(R)	SRAsPATHR	(R)	S(0.0)RAS(0.99)PAT(0.0)HR	KRSRSRAsPATHRRS	69	1.1	2709.48	Q9UQ35	HUMAN	300352	431.222	Serine/arginine repetitive matrix protein 2	1970000000
Q9UQ35_S1878s_1_1_1878_1878	0.363927	9.62072	1.95978	0.209333	0.109126	0.248497	-2.00099	-0.869995	2.30226	2.0528	-1.09821	SRRM2	Q9UQ35_S1878s_1_1_1878_1878_SRRM2	Q9UQ35	SRRM2	3	7.94	7.94	7.94	7.939	3	1	1	0	1158.72	79.9751	7.1	S1878s	TMT6	1878	(R)	sRTPLISR	(R)	S(0.99)RT(0.0)PLIS(0.0)R	ATHRRSRsRTPLISR	70	1.1	2709.48	Q9UQ35|A6NI87	HUMAN	300352	413.568	Serine/arginine repetitive matrix protein 2	587000000
Q9UQ35_T1927t_1_0_1925_1927	0.0409095	28.4313	3.04323	0.328333	0.00143505	-1.30165	-0.213589	-1.70089	2.49112	1.74488	1.67758	SRRM2	Q9UQ35_T1927t_1_0_1925_1927_SRRM2	Q9UQ35	SRRM2	3	8.37	3.35	5.39	0	3	1	0	1	1142.68	79.9711	3.9	T1927t	TMT6	1925	(R)	SRtPPVTR	(R)	S(0.50)RT(0.50)PPVT(0.0)R	RRRSRSRtPPVTRRR	72	1.1	2709.48	Q9UQ35	HUMAN	300352	408.223	Serine/arginine repetitive matrix protein 2	2730000000
Q9UQ35_T2022t_1_1_2022_2022	0.141244	18.0462	2.85023	0.283333	0.0156813	-0.165664	-3.63101	-1.52494	1.21408	0.769799	1.24521	SRRM2	Q9UQ35_T2022t_1_1_2022_2022_SRRM2	Q9UQ35	SRRM2	2	7.21	1.1	1.58	99	1	1	1	0	883.556	79.9705	4.3	T2022t	TMT6	2022	(R)	tPPAIR	(R)	T(1.0)PPAIR	RRRSRSRtPPAIRRR	73	1.1	2709.48	Q9UQ35	HUMAN	300352	482.267	Serine/arginine repetitive matrix protein 2	766000000
Q9UQ35_S2046s_1_1_2046_2046	0.214084	14.3618	2.08041	0.212667	0.0366287	-1.58564	0.483385	-1.88662	2.01448	0.667159	0.570723	SRRM2	Q9UQ35_S2046s_1_1_2046_2046_SRRM2	Q9UQ35	SRRM2	3	8.02	1.05	1.05	99	1	1	1	0	885.572	79.9709	4.7	S2046s	TMT6	2046	(R)	sPLAIR	(R)	S(1.0)PLAIR	RKRSRSRsPLAIRRR	75	1.1	2709.48	Q9UQ35	HUMAN	300352	483.275	Serine/arginine repetitive matrix protein 2	711000000
Q9UQ35_S2071s_1_1_2071_2071	0.264557	12.4998	1.33277	0.140333	0.0562364	-0.946654	0.281038	-0.65494	1.322	1.07039	0.285361	SRRM2	Q9UQ35_S2071s_1_1_2071_2071_SRRM2	Q9UQ35	SRRM2	5	10.09	10.09	6.76	2.362	3	1	1	0	1326.81	79.9719	4	S2071s	TMT6	2067	(R)	SLTRsPPAIR	(R)	S(0.0)LT(0.0)RS(0.99)PPAIR	GKRSLTRsPPAIRRR	76	1.1	2709.48	Q9UQ35	HUMAN	300352	469.597	Serine/arginine repetitive matrix protein 2	2680000000
Q9UQ35_T2104t_1_1_2104_2104	0.777364	2.56287	0.620041	0.0673333	0.554259	-0.437827	-1.07919	0.391009	-0.404694	2.37538	-1.23657	SRRM2	Q9UQ35_T2104t_1_1_2104_2104_SRRM2	Q9UQ35	SRRM2	5	14.94	8.19	7.77	2.078	5	1	1	0	1909.02	79.975	4.3	T2104t	TMT6	2098	(R)	NHSGSRtPPVALNSSR	(M)	NHS(0.0)GS(0.0)RT(0.99)PPVALNS(0.0)S(0.0)R	RNHSGSRtPPVALNS	77	1.1	2709.48	Q9UQ35	HUMAN	300352	663.67	Serine/arginine repetitive matrix protein 2	6650000000
Q9UQ35_S2123s_1_1_2123_2123	0.744331	2.99819	0.34251	0.0283333	0.501396	-0.437827	-0.0899321	-0.0586514	0.0809389	0.498537	-0.138357	SRRM2	Q9UQ35_S2123s_1_1_2123_2123_SRRM2	Q9UQ35	SRRM2	4	15.32	12.59	11.83	1.577	5	1	1	0	2098.01	79.9791	5.9	S2123s	TMT6	2114	(R)	MSCFSRPSMsPTPLDR	(C)	MS(0.0)CFS(0.0)RPS(0.0)MS(0.99)PT(0.0)PLDR	CFSRPSMsPTPLDRC	78	1.1	2709.48	Q9UQ35	HUMAN	300352	726.667	Serine/arginine repetitive matrix protein 2	39000000000
Q9UQ35_T2125t_1_1_2125_2125	0.921529	0.839587	-0.421005	-0.111333	0.824216	-1.51465	0.236072	-0.0488761	1.80764	-5.3666	0.9685	SRRM2	Q9UQ35_T2125t_1_1_2125_2125_SRRM2	Q9UQ35	SRRM2	2	11	6.95	8.15	1.111	3	1	1	0	1329.7	79.9737	5.3	T2125t	TMT6	2120	(R)	PSMSPtPLDR	(C)	PS(0.0)MS(0.0)PT(0.99)PLDR	SRPSMSPtPLDRCRS	79	1.1	2709.48	Q9UQ35	HUMAN	300352	705.342	Serine/arginine repetitive matrix protein 2	3170000000
Q9UQ35_S2132s_1_1_2132_2132	0.85584	1.57567	-0.203047	-0.038	0.695717	-0.307662	0.14614	0.195505	0.0899321	-0.630502	-0.0345893	SRRM2	Q9UQ35_S2132s_1_1_2132_2132_SRRM2	Q9UQ35	SRRM2	22	17.58	17.58	17.58	17.582	3	1	1	0	1459.78	79.9716	3.4	S2132s	TMT6	2132	(R)	sPGMLEPLGSSR	(T)	S(0.99)PGMLEPLGS(0.0)S(0.0)R	TPLDRCRsPGMLEPL	80	1.1	2709.48	Q9UQ35	HUMAN	300352	513.921	Serine/arginine repetitive matrix protein 2	259000000000
Q9UQ35_S2272s_1_1_2272_2272	0.325702	10.6122	-1.15119	-0.135667	0.0868523	0.354995	1.20284	-0.263931	-0.647511	-1.11438	-0.397777	SRRM2	Q9UQ35_S2272s_1_1_2272_2272_SRRM2	Q9UQ35	SRRM2	9	18.8	18.8	18.8	18.623	2	1	1	0	1570.86	95.9691	4.7	M2268m S2272s	TMT6	2261	(R)	TPAAAAAmNLAsPR	(T)	T(0.0)PAAAAAM(1.0)NLAS(0.99)PR	AAAMNLAsPRTAVAP	81	1.1	2709.48	Q9UQ35	HUMAN	300352	556.28	Serine/arginine repetitive matrix protein 2	18400000000
Q9UQ35_T2289t_1_1_2289_2289	0.270349	12.3	-1.72964	-0.192333	0.058884	0.899321	1.33774	-0.801569	-2.21233	-0.615839	-0.925263	SRRM2	Q9UQ35_T2289t_1_1_2289_2289_SRRM2	Q9UQ35	SRRM2	3	24.82	24.82	24.82	1.989	4	1	1	0	2830.57	79.9792	4.4	T2289t	TMT6	2275	(R)	TAVAPSAVNLADPRtPTAPAVNLAGAR	(T)	T(0.0)AVAPS(0.0)AVNLADPRT(0.99)PT(0.0)APAVNLAGAR	VNLADPRtPTAPAVN	83	1.1	2709.48	Q9UQ35	HUMAN	300352	728.394	Serine/arginine repetitive matrix protein 2	2530000000
Q9UQ35_T2302t_1_1_2302_2302	0.715251	3.37576	0.761083	0.101667	0.459646	0.0591659	0.269796	-0.391009	-0.665498	2.94723	-0.0605312	SRRM2	Q9UQ35_T2302t_1_1_2302_2302_SRRM2	Q9UQ35	SRRM2	2	29.53	29.76	28.92	4.942	12	1	1	0	4008.14	80.0012	8.5	T2302t	TMT6	2289	(R)	TPTAPAVNLAGARtPAALAALSLTGSGTPPTAANYPSSSR	(T)	T(0.0)PT(0.0)APAVNLAGART(0.99)PAALAALS(0.0)LT(0.0)GS(0.0)GT(0.0)PPT(0.0)AANY(0.0)PS(0.0)S(0.0)S(0.0)R	VNLAGARtPAALAAL	84	1.1	2709.48	Q9UQ35	HUMAN	300352	1022.79	Serine/arginine repetitive matrix protein 2	49300000
Q9UQ35_S2327s_1_0_2325_2329	0.18789	15.4948	-1.64023	-0.178333	0.0282177	0.922987	0.696974	1.04595	-0.422681	-0.10264	-1.72946	SRRM2	Q9UQ35_S2327s_1_0_2325_2329_SRRM2	Q9UQ35	SRRM2	3	18.48	17.75	17.76	0	12	1	0	1	4148.19	80.9885	9	N2322n S2327s	TMT6	2302	(R)	TPAALAALSLTGSGTPPTAAnYPSSsRTPQAPASANLVGPR	(S)	T(0.0)PAALAALS(0.0)LT(0.0)GS(0.0)GT(0.0)PPT(0.0)AAN(0.99)Y(0.0)PS(0.25)S(0.25)S(0.25)RT(0.25)PQAPAS(0.0)AN(0.0)LVGPR	AANYPSSsRTPQAPA	85	1.1	2709.48	Q9UQ35	HUMAN	300352	1058.05	Serine/arginine repetitive matrix protein 2	226000000
Q9UQ35_S2343s_1_1_2343_2343	0.840249	1.75195	0.412461	0.0326667	0.668044	-0.0828322	-1.83237	1.81819	0.206844	0.483874	0.449661	SRRM2	Q9UQ35_S2343s_1_1_2343_2343_SRRM2	Q9UQ35	SRRM2	1	10.49	10.49	10.49	3.284	3	1	1	0	1580.87	79.9743	4.8	S2343s	TMT6	2343	(R)	sAHATAPVNIAGSR	(T)	S(0.99)AHAT(0.0)APVNIAGS(0.0)R	ANLVGPRsAHATAPV	86	1.1	2709.48	Q9UQ35	HUMAN	300352	554.287	Serine/arginine repetitive matrix protein 2	63400000
Q9UQ35_S2398s_1_1_2398_2398	0.734874	3.10827	-0.367905	-0.0496667	0.488847	0.0354995	0.0674491	0.391009	-0.638518	-0.2566	0.285361	SRRM2	Q9UQ35_S2398s_1_1_2398_2398_SRRM2	Q9UQ35	SRRM2	25	9.53	9.53	9.53	1.1	2	1	1	0	1354.8	79.9734	4.9	S2398s	TMT6	2397	(R)	TsPPLLDRAR	(S)	T(0.0)S(0.99)PPLLDRAR	ERVSGRTsPPLLDRA	87	1.1	2709.48	Q9UQ35	HUMAN	300352	478.929	Serine/arginine repetitive matrix protein 2	615000000000
Q9UQ35_S2426s_1_1_2426_2426	0.726645	3.21414	0.587486	0.0493333	0.477074	0.48516	-1.63002	-0.107528	-0.638518	-0.0879771	1.23657	SRRM2	Q9UQ35_S2426s_1_1_2426_2426_SRRM2	Q9UQ35	SRRM2	14	7.78	4.34	2.97	7.247	5	1	1	0	1534.78	79.9722	3.7	S2426s	TMT6	2419	(R)	MTSERAPsPSSR	(M)	MT(0.0)S(0.0)ERAPS(0.99)PS(0.0)S(0.0)R	MTSERAPsPSSRMGQ	88	1.1	2709.48	Q9UQ35	HUMAN	300352	807.882	Serine/arginine repetitive matrix protein 2	158000000000
Q9UQ35_S2449s_1_1_2449_2449	0.791462	2.38449	0.283332	0.0233333	0.577499	-0.283996	0.37097	-0.107528	0.377715	0.0366571	0.415071	SRRM2	Q9UQ35_S2449s_1_1_2449_2449_SRRM2	Q9UQ35	SRRM2	21	18.23	12.87	14.84	3.394	6	1	1	0	3408.72	95.9752	4	M2431m S2449s	TMT6	2431	(R)	mGQAPSQSLLPPAQDQPRsPVPSAFSDQSR	(C)	M(1.0)GQAPS(0.0)QS(0.0)LLPPAQDQPRS(0.99)PVPS(0.0)AFS(0.0)DQS(0.0)R	PAQDQPRsPVPSAFS	89	1.1	2709.48	Q9UQ35	HUMAN	300352	876.928	Serine/arginine repetitive matrix protein 2	160000000000
Q9UQ35_S2581s_1_1_2581_2581	0.781009	2.51692	0.307989	0.0256667	0.560155	-0.0828322	0.112415	-0.625615	-0.25181	0.190617	0.389129	SRRM2	Q9UQ35_S2581s_1_1_2581_2581_SRRM2	Q9UQ35	SRRM2	30	12.76	11.57	12.76	2.22	2	1	1	0	1507.94	79.9735	4.5	S2581s	TMT6	2578	(K)	RVPsPTPAPK	(E)	RVPS(0.99)PT(0.0)PAPK	VALKRVPsPTPAPKE	90	1.1	2709.48	Q9UQ35	HUMAN	300352	529.975	Serine/arginine repetitive matrix protein 2	850000000000
Q9UQ35_T2599t_1_1_2599_2599	0.0999777	21.0186	-2.46742	-0.252	0.00790926	2.41397	1.13539	1.09483	-1.69972	-0.0293257	-1.02903	SRRM2	Q9UQ35_T2599t_1_1_2599_2599_SRRM2	Q9UQ35	SRRM2	1	9.54	6.46	5.93	99	1	1	1	0	1636.94	79.9742	4.6	T2599t	TMT6	2592	(R)	EGRPPEPtPAK	(R)	EGRPPEPT(1.0)PAK	EGRPPEPtPAKRKRR	91	1.1	2709.48	Q9UQ35	HUMAN	300352	572.977	Serine/arginine repetitive matrix protein 2	362000000
Q9UQ35_S2664s_1_1_2664_2664	0.977746	0.24095	0.194409	-0.052	0.94603	0	-0.528351	-1.2219	2.36521	-7.49271	3.96047	SRRM2	Q9UQ35_S2664s_1_1_2664_2664_SRRM2	Q9UQ35	SRRM2	11	14.23	14.23	14.23	99	1	1	1	0	1975.23	79.9749	4.2	S2664s	TMT6	2654	(K)	PGPQALPKPAsPK	(K)	PGPQALPKPAS(1.0)PK	QALPKPAsPKKPPPG	92	1.1	2709.48	Q9UQ35	HUMAN	300352	514.557	Serine/arginine repetitive matrix protein 2	65500000000
Q9UQ35_S2688s_1_1_2688_2688	0.716469	3.36117	0.550371	0.0403333	0.461193	-1.07682	0.460902	-0.439885	1.30402	-0.483874	-0.22483	SRRM2	Q9UQ35_S2688s_1_1_2688_2688_SRRM2	Q9UQ35	SRRM2	2	7.34	3.3	1.38	3.197	2	1	1	0	1287.72	79.9721	4.2	S2688s	TMT6	2681	(K)	PIDSLRDsR	(S)	PIDS(0.0)LRDS(0.99)R	PIDSLRDsRSLSYSP	93	1.1	2709.48	Q9UQ35	HUMAN	300352	684.351	Serine/arginine repetitive matrix protein 2	541000000
Q9UQ35_S2694s_1_1_2694_2694	0.607973	4.88936	-0.629737	-0.0773333	0.324388	1.01765	0.14614	-0.63539	-0.116912	-0.681822	-0.562076	SRRM2	Q9UQ35_S2694s_1_1_2694_2694_SRRM2	Q9UQ35	SRRM2	2	12.05	12.05	6.88	2.35	4	1	1	0	1266.69	79.973	4.9	S2694s	TMT6	2690	(R)	SLSYsPVER	(R)	S(0.0)LS(0.0)Y(0.0)S(0.99)PVER	DSRSLSYsPVERRRP	94	1.1	2709.48	Q9UQ35	HUMAN	300352	673.835	Serine/arginine repetitive matrix protein 2	9230000000
Q9UQ35_S2702s_1_1_2702_2702	0.933813	0.702867	-0.329745	-0.103333	0.850576	-1.63298	-0.258555	0.0782018	1.65475	-5.03669	0.57937	SRRM2	Q9UQ35_S2702s_1_1_2702_2702_SRRM2	Q9UQ35	SRRM2	17	10.61	6.86	10.61	-2	2	1	1	0	1250.72	79.9709	3.4	S2702s	TMT6	2700	(R)	RPsPQPSPR	(D)	RPS(0.0)PQPS(0.0)PR	PVERRRPsPQPSPRD	95	1.1	2709.48	Q9UQ35	HUMAN	300352	444.234	Serine/arginine repetitive matrix protein 2	158000000000
Q9UQ35_S2740s_1_0_2738_2740	0.114151	19.8414	1.7949	0.172	0.010372	-0.828322	-1.76492	-0.957972	0.539593	0.403228	0.890674	SRRM2	Q9UQ35_S2740s_1_0_2738_2740_SRRM2	Q9UQ35	SRRM2	4	8.04	4.95	4.26	0	2	1	0	1	1299.7	79.9717	3.9	S2740s	TMT6	2737	(R)	ETPsPRPMR	(H)	ET(0.50)PS(0.50)PRPMR	KRRRETPsPRPMRHR	97	1.1	2709.48	Q9UQ35	HUMAN	300352	460.563	Serine/arginine repetitive matrix protein 2	542000000
Q9UQ35_S323s_1_0_316_323	0.508935	6.57088	0.650042	0.0593333	0.220248	-0.496993	-0.22483	-0.63539	-0.170871	0.417891	0.345893	SRRM2	Q9UQ35_S323s_1_0_316_323_SRRM2	Q9UQ35	SRRM2	19	20.33	20.33	16.1	0	9	1	0	1	3249.64	79.9858	5.8	S323s	TMT6	303	(R)	RGEGDAPFSEPGTTSTQRPSsPETATK	(Q)	RGEGDAPFS(0.0)EPGT(0.0)T(0.20)S(0.20)T(0.20)QRPS(0.20)S(0.20)PET(0.0)AT(0.0)K	TSTQRPSsPETATKQ	98	1.1	2709.48	Q9UQ35	HUMAN	300352	833.162	Serine/arginine repetitive matrix protein 2	331000000000
Q9UQ35_S333s_1_0_332_333	0.62966	4.55976	0.501772	0.0526667	0.349965	0.331329	-0.157381	0.0782018	1.07019	0.41056	0.276714	SRRM2	Q9UQ35_S333s_1_0_332_333_SRRM2	Q9UQ35	SRRM2	11	10.08	10.08	10.08	0	3	1	0	1	1508.8	62.9447	3.2	Q330q S333s	TMT6	330	(K)	qPSsPYEDK	(D)	Q(1.0)PS(0.50)S(0.50)PY(0.0)EDK	TATKQPSsPYEDKDK	99	1.1	2709.48	Q9UQ35	HUMAN	300352	786.376	Serine/arginine repetitive matrix protein 2	235000000000
Q9UQ35_S395s_1_0_395_398	0.387341	9.07147	4.13804	0.438333	0.123838	-3.37245	-0.258555	-0.772243	-1.36697	1.08505	8.29278	SRRM2	Q9UQ35_S395s_1_0_395_398_SRRM2	Q9UQ35	SRRM2	2	22.26	22.26	22.26	1.088	7	1	0	1	3081.58	79.9855	6.1	S395s	TMT6	374	(R)	HGGSPQPLATTPLSQEPVNPPsEASPTR	(D)	HGGS(0.0)PQPLAT(0.0)T(0.0)PLS(0.0)QEPVNPPS(0.50)EAS(0.50)PT(0.0)R	QEPVNPPsEASPTRD	100	1.1	2709.48	Q9UQ35	HUMAN	300352	1054.53	Serine/arginine repetitive matrix protein 2	911000000
Q9UQ35_S421s_1_0_408_421	0.041111	28.3782	3.08992	0.324	0.00145273	-1.14782	-1.04546	-2.10167	1.30402	1.18036	2.49043	SRRM2	Q9UQ35_S421s_1_0_408_421_SRRM2	Q9UQ35	SRRM2	1	15.35	15.35	15.35	0	10	1	0	1	3608	79.9907	6.6	S421s	TMT6	404	(R)	SPPKSPEKLPQSSSSESsPPSPQPTK	(V)	S(0.0)PPKS(0.14)PEKLPQS(0.14)S(0.14)S(0.14)S(0.14)ES(0.14)S(0.14)PPS(0.0)PQPT(0.0)K	QSSSSESsPPSPQPT	101	1.1	2709.48	Q9UQ35	HUMAN	300352	922.753	Serine/arginine repetitive matrix protein 2	8040000
Q9UQ35_S437s_1_0_435_437	0.121993	19.2695	4.39887	0.486	0.0118317	-2.79263	-1.71995	-1.41741	0.881335	5.52056	0.864732	SRRM2	Q9UQ35_S437s_1_0_435_437_SRRM2	Q9UQ35	SRRM2	2	14.74	14.74	14.74	0	5	1	0	1	2355.26	79.9776	4.6	S437s	TMT6	433	(R)	HASSsPESPKPAPAPGSHR	(E)	HAS(0.33)S(0.33)S(0.33)PES(0.0)PKPAPAPGS(0.0)HR	VSRHASSsPESPKPA	102	1.1	2709.48	Q9UQ35	HUMAN	300352	609.564	Serine/arginine repetitive matrix protein 2	403000000
Q9UQ35_S456s_1_0_455_456	0.912278	0.947617	-0.179352	-0.038	0.803967	0.757323	-1.50636	-0.381234	-0.404694	-0.234605	-1.02903	SRRM2	Q9UQ35_S456s_1_0_455_456_SRRM2	Q9UQ35	SRRM2	2	10.49	10.49	10.49	1.049	5	1	0	1	1393.79	79.9721	3.9	S456s	TMT6	452	(R)	EISSsPTSK	(N)	EIS(0.0)S(0.50)S(0.50)PT(0.0)S(0.0)K	SHREISSsPTSKNRS	103	1.1	2709.48	Q9UQ35	HUMAN	300352	737.387	Serine/arginine repetitive matrix protein 2	16900000000
Q9UQ35_S510s_1_0_508_510	0.384482	9.1318	1.08163	0.125	0.122129	0.141998	0.427177	-1.15348	0.548586	1.38564	0.726375	SRRM2	Q9UQ35_S510s_1_0_508_510_SRRM2	Q9UQ35	SRRM2	2	10.04	10.04	10.04	0.326	2	1	0	1	1145.64	79.9723	4.8	S510s	TMT6	508	(R)	SRsPQWR	(R)	S(0.50)RS(0.50)PQWR	RGHSRSRsPQWRRSR	104	1.1	2709.48	Q9UQ35	HUMAN	300352	409.208	Serine/arginine repetitive matrix protein 2	3330000000
Q9UQ35_S745s_1_0_743_745	0.0924776	21.6866	1.72702	0.170333	0.00678179	-1.01765	-1.00049	-1.12415	0.602545	0.718479	0.717727	SRRM2	Q9UQ35_S745s_1_0_743_745_SRRM2	Q9UQ35	SRRM2	2	7.66	7.66	7.66	1.065	3	1	0	1	1337.71	79.9704	2.8	S745s	TMT6	743	(R)	SNsSPEMK	(K)	S(0.50)NS(0.50)S(0.0)PEMK	QRRSRSNsSPEMKKS	105	1.1	2709.48	Q9UQ35	HUMAN	300352	709.346	Serine/arginine repetitive matrix protein 2	687000000
Q9UQ35_S761s_1_0_759_761	0.108769	20.2713	2.29488	0.229	0.00939432	-0.508826	-2.5181	-1.1828	1.04321	1.0264	0.605312	SRRM2	Q9UQ35_S761s_1_0_759_761_SRRM2	Q9UQ35	SRRM2	1	8.27	8.27	8.27	0	4	1	0	1	1118.65	79.9732	5.7	S761s	TMT6	759	(R)	SRsLSSPR	(S)	S(0.50)RS(0.50)LS(0.0)S(0.0)PR	ISSRRSRsLSSPRSK	106	1.1	2709.48	Q9UQ35	HUMAN	300352	400.212	Serine/arginine repetitive matrix protein 2	26400000
Q9UQ35_S783s_1_0_782_783	0.0246397	32.5375	-3.01378	-0.330667	0.000557507	1.43181	1.63002	0.889546	-1.83461	-1.32699	-1.92835	SRRM2	Q9UQ35_S783s_1_0_782_783_SRRM2	Q9UQ35	SRRM2	2	10.03	5.81	7.04	1.069	4	1	0	1	1477.81	79.9727	4.1	S783s	TMT6	778	(R)	SLSGSsPCPK	(Q)	S(0.0)LS(0.0)GS(0.50)S(0.50)PCPK	RRSLSGSsPCPKQKS	108	1.1	2709.48	Q9UQ35	HUMAN	300352	779.394	Serine/arginine repetitive matrix protein 2	8570000000
Q9UQ35_S820s_1_0_819_820	0.138016	18.2048	5.32484	0.544333	0.0151188	-3.26596	-2.37196	-0.381234	3.47138	-0.0879771	6.57196	SRRM2	Q9UQ35_S820s_1_0_819_820_SRRM2	Q9UQ35	SRRM2	1	8.84	8.84	7.5	1.065	4	1	0	1	1244.73	79.9729	4.9	S820s	TMT6	817	(R)	SSSsPPPK	(Q)	S(0.0)S(0.0)S(0.50)S(0.50)PPPK	RRSRSSSsPPPKQKS	109	1.1	2709.48	Q9UQ35	HUMAN	300352	662.853	Serine/arginine repetitive matrix protein 2	412000000
Q9UQ35_S839s_1_0_837_839	0.157024	17.0738	4.45591	0.405333	0.0196164	-6.20058	-4.20433	-0.0293257	1.63676	0.483874	0.812848	SRRM2	Q9UQ35_S839s_1_0_837_839_SRRM2	Q9UQ35	SRRM2	4	9.84	7.72	7.72	0	5	1	0	1	1407.72	62.946	4.2	Q833q S839s	Hydrogen	833	(R)	qSHSSSsPHPK	(V)	Q(1.0)S(0.0)HS(0.0)S(0.33)S(0.33)S(0.33)PHPK	RQSHSSSsPHPKVKS	110	1.1	2709.48	Q9UQ35	HUMAN	300352	490.893	Serine/arginine repetitive matrix protein 2	216000000
Q9UQ35_T848t_1_0_846_848	0.790194	2.40713	0.415327	0.045	0.574496	1.08865	-0.337245	-0.508312	1.44791	0.300588	-0.25942	SRRM2	Q9UQ35_T848t_1_0_846_848_SRRM2	Q9UQ35	SRRM2	4	19.28	12.18	12.26	0	7	1	0	1	2752.42	79.9804	5	T848t	TMT6	846	(K)	SGtPPRQGSITSPQANEQSVTPQR	(R)	S(0.50)GT(0.50)PPRQGS(0.0)IT(0.0)S(0.0)PQANEQS(0.0)VT(0.0)PQR	HPKVKSGtPPRQGSI	111	1.1	2709.48	Q9UQ35	HUMAN	300352	944.804	Serine/arginine repetitive matrix protein 2	24300000000
Q9UQ35_S857s_1_0_856_857	0.283571	11.8074	2.86382	0.294	0.0659562	1.39631	-2.979	-2.69796	2.09542	-0.15396	2.36936	SRRM2	Q9UQ35_S857s_1_0_856_857_SRRM2	Q9UQ35	SRRM2	1	10.43	7.51	7.13	0	5	1	0	1	2313.21	79.9755	3.9	S857s	TMT6	852	(R)	QGSITsPQANEQSVTPQRR	(S)	QGS(0.0)IT(0.50)S(0.50)PQANEQS(0.0)VT(0.0)PQRR	PRQGSITsPQANEQS	112	1.1	2709.48	Q9UQ35	HUMAN	300352	798.4	Serine/arginine repetitive matrix protein 2	1420000000
Q9UQ35_T866t_1_0_864_866	0.997812	0.0216155	-0.00408963	-0.0156667	0.995035	-0.698157	0.22483	0.694041	0.908314	-0.388565	-0.311303	SRRM2	Q9UQ35_T866t_1_0_864_866_SRRM2	Q9UQ35	SRRM2	5	16.19	15.09	16.19	0	5	1	0	1	2313.21	79.9743	3.3	T866t	TMT6	852	(R)	QGSITSPQANEQSVtPQRR	(S)	QGS(0.0)IT(0.0)S(0.0)PQANEQS(0.50)VT(0.50)PQRR	QANEQSVtPQRRSCF	113	1.1	2709.48	Q9UQ35	HUMAN	300352	798.4	Serine/arginine repetitive matrix protein 2	35700000000
Q9UQ35_S892s_1_0_890_892	0.653455	4.23429	7.16115	0.980333	0.3772	2.92279	-5.31724	-1.05572	-7.32047	24.8608	0.492897	SRRM2	Q9UQ35_S892s_1_0_890_892_SRRM2	Q9UQ35	SRRM2	1	12.01	12.01	12.01	1.098	4	1	0	1	1756.95	79.9748	4.6	S892s	TMT6	889	(R)	HSCsGSSPPRVK	(S)	HS(0.50)CS(0.50)GS(0.0)S(0.0)PPRVK	TPSRHSCsGSSPPRV	114	1.1	2709.48	Q9UQ35	HUMAN	300352	459.987	Serine/arginine repetitive matrix protein 2	113000000
Q9UQ35_S914s_1_0_913_914	0.167218	16.5093	7.28912	0.770667	0.0223394	-0.473327	-5.51958	-0.782018	4.99123	0.234605	9.86659	SRRM2	Q9UQ35_S914s_1_0_913_914_SRRM2	Q9UQ35	SRRM2	1	7.59	4.85	4.85	1.052	3	1	0	1	1188.7	79.972	4.5	S914s	TMT6	912	(R)	SSsPQPK	(V)	S(0.0)S(0.50)S(0.50)PQPK	QSPSRSSsPQPKVKA	116	1.1	2709.48	Q9UQ35	HUMAN	300352	634.839	Serine/arginine repetitive matrix protein 2	106000000
Q9UQ35_S954s_1_0_954_957	0.52756	6.23304	0.666117	0.0716667	0.238065	0.236663	-0.022483	0.156404	1.42093	0.403228	0.544781	SRRM2	Q9UQ35_S954s_1_0_954_957_SRRM2	Q9UQ35	SRRM2	1	9.13	9.13	9.13	0.387	4	1	0	1	1450.72	79.9733	4.6	S954s	TMT6	952	(R)	SVsPCSNVESR	(L)	S(0.0)VS(0.50)PCS(0.50)NVES(0.0)R	PRRSRSVsPCSNVES	118	1.1	2709.48	Q9UQ35	HUMAN	300352	765.848	Serine/arginine repetitive matrix protein 2	864000000
Q9UQ35_S974s_1_0_973_974	0.301671	11.2551	1.3847	0.139	0.0749013	-0.189331	-1.47264	-0.63539	1.17811	1.08505	-0.406424	SRRM2	Q9UQ35_S974s_1_0_973_974_SRRM2	Q9UQ35	SRRM2	8	15.71	15.71	15.71	0	7	1	0	1	1710.87	79.9757	5.3	S974s	TMT6	967	(R)	YSHSGSSsPDTK	(V)	Y(0.0)S(0.0)HS(0.0)GS(0.0)S(0.50)S(0.50)PDT(0.0)K	YSHSGSSsPDTKVKP	119	1.1	2709.48	Q9UQ35	HUMAN	300352	597.62	Serine/arginine repetitive matrix protein 2	8710000000
Q9UQ35_S1010s_1_0_1010_1012	0.619264	4.72089	0.65002	0.0583333	0.337218	0.48516	-0.775664	-1.05572	-0.0629525	-0.197948	0.864732	SRRM2	Q9UQ35_S1010s_1_0_1010_1012_SRRM2	Q9UQ35	SRRM2	1	15	15	15	0.25	5	1	0	1	2740.49	79.9868	7.2	S1010s	TMT6	1001	(K)	AQTPPGPSLsGSKSPCPQEK	(S)	AQT(0.0)PPGPS(0.0)LS(0.50)GS(0.50)KS(0.0)PCPQEK	TPPGPSLsGSKSPCP	120	1.1	2709.48	Q9UQ35	HUMAN	300352	705.875	Serine/arginine repetitive matrix protein 2	474000000
Q9UQ35_T1043t_1_0_1041_1043	0.519329	6.3848	0.721832	0.0676667	0.22989	-0.319496	-0.258555	-0.527862	-0.197851	0.124634	1.1328	SRRM2	Q9UQ35_T1043t_1_0_1041_1043_SRRM2	Q9UQ35	SRRM2	7	19.95	19.95	19.95	0	7	1	0	1	2342.26	79.9785	5	T1043t	TMT6	1041	(K)	SStPPGESYFGVSSLQLK	(G)	S(0.33)S(0.33)T(0.33)PPGES(0.0)Y(0.0)FGVS(0.0)S(0.0)LQLK	CAGVKSStPPGESYF	121	1.1	2709.48	Q9UQ35	HUMAN	300352	808.086	Serine/arginine repetitive matrix protein 2	43000000000
Q9UQ35_S1064s_1_0_1061_1064	0.239803	13.3764	3.13058	0.282667	0.0459574	-1.65664	-5.85683	-0.928647	-0.422681	0.351908	1.02038	SRRM2	Q9UQ35_S1064s_1_0_1061_1064_SRRM2	Q9UQ35	SRRM2	3	12.77	7.76	8.5	0	7	1	0	1	2300.11	79.9693	1.2	S1064s	TMT6	1059	(K)	GQSQTsPDHRSDTSSPEVR	(Q)	GQS(0.33)QT(0.33)S(0.33)PDHRS(0.0)DT(0.0)S(0.0)S(0.0)PEVR	LKGQSQTsPDHRSDT	122	1.1	2709.48	Q9UQ35	HUMAN	300352	794.03	Serine/arginine repetitive matrix protein 2	996000000
Q9UQ35_S1073s_1_0_1072_1073	0.524738	6.28443	0.935633	0.0883333	0.235265	-1.82231	0.393453	-0.117303	0.584559	0.857776	-0.181594	SRRM2	Q9UQ35_S1073s_1_0_1072_1073_SRRM2	Q9UQ35	SRRM2	2	7.51	7.51	4.81	0	4	1	0	1	1206.62	79.9733	5.4	S1073s	TMT6	1069	(R)	SDTSsPEVR	(Q)	S(0.0)DT(0.0)S(0.50)S(0.50)PEVR	DHRSDTSsPEVRQSH	123	1.1	2709.48	Q9UQ35	HUMAN	300352	643.798	Serine/arginine repetitive matrix protein 2	5580000000
Q9UQ35_S1103s_1_0_1102_1103	0.418331	8.34494	1.46088	0.149333	0.146388	0.556159	-1.7874	0.175954	2.52709	0.35924	0.441013	SRRM2	Q9UQ35_S1103s_1_0_1102_1103_SRRM2	Q9UQ35	SRRM2	1	12.12	7.7	4.8	1.042	5	1	0	1	1362.74	79.9719	3.9	S1103s	TMT6	1101	(R)	SSsPVTELASR	(S)	S(0.0)S(0.50)S(0.50)PVT(0.0)ELAS(0.0)R	GGRSRSSsPVTELAS	124	1.1	2709.48	Q9UQ35	HUMAN	300352	721.861	Serine/arginine repetitive matrix protein 2	7600000000
Q9UQ35_S1152s_1_0_1150_1152	0.712413	3.42277	0.603649	0.0616667	0.454698	-0.0946654	0.168623	0.391009	2.31126	0.293257	-0.328598	SRRM2	Q9UQ35_S1152s_1_0_1150_1152_SRRM2	Q9UQ35	SRRM2	4	19.79	19.79	19.79	0	9	1	0	1	2504.21	79.9805	5.5	S1152s	TMT6	1138	(R)	FQSDSSSYPTVDSNsLLGQSR	(L)	FQS(0.0)DS(0.0)S(0.0)S(0.0)Y(0.0)PT(0.0)VDS(0.50)NS(0.50)LLGQS(0.0)R	YPTVDSNsLLGQSRL	125	1.1	2709.48	Q9UQ35	HUMAN	300352	1292.6	Serine/arginine repetitive matrix protein 2	1300000000
Q9UQ35_S1179s_1_0_1177_1179	0.991282	0.101712	-0.0136703	-0.01	0.976852	0	0.0674491	0.0293257	-0.0359728	-0.0293257	0.121062	SRRM2	Q9UQ35_S1179s_1_0_1177_1179_SRRM2	Q9UQ35	SRRM2	80	19.03	13.37	13.87	1.031	2	1	0	1	1809.94	79.9766	5.4	S1179s	TMT6	1168	(K)	MALPPQEDATAsPPR	(Q)	MALPPQEDAT(0.50)AS(0.50)PPR	PQEDATAsPPRQKDK	126	1.1	2709.48	Q9UQ35	HUMAN	300352	945.46	Serine/arginine repetitive matrix protein 2	507000000000
Q9UQ35_S1219s_1_0_1218_1219	0.133771	18.4516	10.0076	0.971333	0.0142837	-8.96954	-8.49858	-0.0293257	3.72319	-0.381234	9.18345	SRRM2	Q9UQ35_S1219s_1_0_1218_1219_SRRM2	Q9UQ35	SRRM2	1	12.32	12.32	12.32	1.051	4	1	0	1	1378.76	79.9721	3.9	S1219s	TMT6	1214	(R)	SGAGSsPETK	(E)	S(0.0)GAGS(0.50)S(0.50)PET(0.0)K	ERSGAGSsPETKEQN	127	1.1	2709.48	Q9UQ35	HUMAN	300352	729.869	Serine/arginine repetitive matrix protein 2	3800000000
Q9UQ35_S1233s_1_0_1231_1233	0.000290486	65.0746	12.97	1.31267	3.10845e-07	-8.98138	-7.89154	-7.97659	4.32573	3.91498	5.81964	SRRM2	Q9UQ35_S1233s_1_0_1231_1233_SRRM2	Q9UQ35	SRRM2	5	21.16	15.98	18.96	0	4	1	0	1	2821.42	79.9793	4.5	S1233s	TMT6	1224	(K)	EQNSALPTSsQDEELMEVVEK	(S)	EQNS(0.0)ALPT(0.33)S(0.33)S(0.33)QDEELMEVVEK	NSALPTSsQDEELME	128	1.1	2709.48	Q9UQ35	HUMAN	300352	726.105	Serine/arginine repetitive matrix protein 2	6420000000
Q9UQ35_S1349s_1_0_1345_1349	0.0241933	32.6732	-3.68348	-0.406333	0.000540361	1.10048	2.23706	1.53471	-1.55583	-1.70822	-2.91415	SRRM2	Q9UQ35_S1349s_1_0_1345_1349_SRRM2	Q9UQ35	SRRM2	1	18.26	18.26	18.26	0	5	1	0	1	2313.18	79.9795	5.5	S1349s	TMT6	1335	(R)	NSGPLGTEMNTGFSsEVK	(E)	NS(0.0)GPLGT(0.0)EMNT(0.33)GFS(0.33)S(0.33)EVK	EMNTGFSsEVKEDLN	129	1.1	2709.48	Q9UQ35	HUMAN	300352	798.391	Serine/arginine repetitive matrix protein 2	17200000
Q9UQ35_S1404s_1_0_1401_1404	0.769134	2.67571	0.338265	0.0283333	0.540044	0.48516	-0.415936	-0.303032	0.47664	-0.15396	0.458308	SRRM2	Q9UQ35_S1404s_1_0_1401_1404_SRRM2	Q9UQ35	SRRM2	3	8.51	8.51	8.51	0	5	1	0	1	2145.12	95.9736	5.5	M1396m S1404s	TMT6	1394	(K)	AGmSSNQSISsPVLDAVPR	(T)	AGM(1.0)S(0.0)S(0.0)NQS(0.33)IS(0.33)S(0.33)PVLDAVPR	SSNQSISsPVLDAVP	130	1.1	2709.48	Q9UQ35	HUMAN	300352	1121.05	Serine/arginine repetitive matrix protein 2	2930000000
Q9UQ35_S1404s_1_0_1403_1404	0.917687	0.886824	0.151938	0.00533333	0.8153	-1.11232	0.674491	-0.0684266	0.0179864	0.381234	-0.449661	SRRM2	Q9UQ35_S1404s_1_0_1403_1404_SRRM2	Q9UQ35	SRRM2	5	19.57	19.57	19.57	0	5	1	0	1	2145.12	95.9725	5	M1396m S1404s	TMT6	1394	(K)	AGmSSNQSISsPVLDAVPR	(T)	AGM(1.0)S(0.0)S(0.0)NQS(0.0)IS(0.50)S(0.50)PVLDAVPR	SSNQSISsPVLDAVP	131	1.1	2709.48	Q9UQ35	HUMAN	300352	747.701	Serine/arginine repetitive matrix protein 2	15000000000
Q9UQ35_S1499s_1_0_1497_1499	0.301969	11.246	1.11897	0.118	0.075058	0.189331	-0.236072	-0.566963	1.36697	0.329914	1.04633	SRRM2	Q9UQ35_S1499s_1_0_1497_1499_SRRM2	Q9UQ35	SRRM2	3	13.23	13.23	13.23	0	4	1	0	1	1773.99	79.9756	5	S1499s	TMT6	1497	(R)	SRsPSSPELNNK	(C)	S(0.50)RS(0.50)PS(0.0)S(0.0)PELNNK	TPRPRSRsPSSPELN	132	1.1	2709.48	Q9UQ35	HUMAN	300352	618.659	Serine/arginine repetitive matrix protein 2	3710000000
Q9UQ35_S1502s_1_0_1501_1502	0.161145	16.8427	1.95931	0.201667	0.0206885	-1.60931	-0.14614	-0.791794	1.86159	1.20968	0.25942	SRRM2	Q9UQ35_S1502s_1_0_1501_1502_SRRM2	Q9UQ35	SRRM2	1	12.1	7.91	7.91	1.059	3	1	0	1	1530.85	79.9743	5	S1502s	TMT6	1499	(R)	SPSsPELNNK	(C)	S(0.0)PS(0.50)S(0.50)PELNNK	PRSRSPSsPELNNKC	133	1.1	2709.48	Q9UQ35	HUMAN	300352	805.917	Serine/arginine repetitive matrix protein 2	346000000
Q9UQ35_S1539s_1_0_1537_1539	0.214459	14.3472	1.65469	0.159667	0.0367516	-0.816489	-1.64126	-1.90617	-0.368722	1.20235	-0.233478	SRRM2	Q9UQ35_S1539s_1_0_1537_1539_SRRM2	Q9UQ35	SRRM2	2	17.18	17.18	17.18	0	6	1	0	1	2603.38	79.9764	3.8	S1539s	TMT6	1537	(R)	SRsGSSQELDVKPSASPQER	(S)	S(0.50)RS(0.50)GS(0.0)S(0.0)QELDVKPS(0.0)AS(0.0)PQER	PLGQRSRsGSSQELD	134	1.1	2709.48	Q9UQ35	HUMAN	300352	671.594	Serine/arginine repetitive matrix protein 2	4820000000
Q9UQ35_S1552s_1_0_1550_1552	0.807384	2.16982	-0.479306	-0.0683333	0.606762	1.25432	-1.63002	1.04595	-0.0179864	-1.0264	0.276714	SRRM2	Q9UQ35_S1552s_1_0_1550_1552_SRRM2	Q9UQ35	SRRM2	2	12.61	12.61	12.61	0	5	1	0	1	2360.25	79.9702	1.6	S1552s	TMT6	1539	(R)	SGSSQELDVKPSAsPQER	(S)	S(0.0)GS(0.0)S(0.0)QELDVKPS(0.50)AS(0.50)PQER	LDVKPSAsPQERSES	135	1.1	2709.48	Q9UQ35	HUMAN	300352	610.809	Serine/arginine repetitive matrix protein 2	650000000
Q9UQ35_S1582s_1_0_1581_1582	0.235399	13.5386	1.79705	0.172	0.0442735	0.070999	-2.31575	-1.62269	0.368722	0.117303	1.03768	SRRM2	Q9UQ35_S1582s_1_0_1581_1582_SRRM2	Q9UQ35	SRRM2	4	11.44	6.95	11.44	1.078	4	1	0	1	1450.78	79.9708	2.9	S1582s	TMT6	1579	(R)	SGSsPEVDSK	(S)	S(0.0)GS(0.50)S(0.50)PEVDS(0.0)K	QRSRSGSsPEVDSKS	137	1.1	2709.48	Q9UQ35	HUMAN	300352	765.879	Serine/arginine repetitive matrix protein 2	3250000000
Q9UQ35_S1601s_1_0_1600_1601	0.336518	10.3142	3.76326	0.330333	0.0930204	-3.36062	-6.11538	1.04595	1.04321	-1.4003	3.2168	SRRM2	Q9UQ35_S1601s_1_0_1600_1601_SRRM2	Q9UQ35	SRRM2	3	11.36	7.16	8.9	1.053	3	1	0	1	1248.72	79.9716	4	S1601s	TMT6	1598	(R)	SGSsPEVK	(D)	S(0.0)GS(0.50)S(0.50)PEVK	RRSRSGSsPEVKDKP	138	1.1	2709.48	Q9UQ35	HUMAN	300352	664.85	Serine/arginine repetitive matrix protein 2	12900000000
Q9UQ35_S1621s_1_0_1620_1621	0.474807	7.16773	0.699914	0.0663333	0.191967	-0.22483	-0.618283	-0.381234	0.296776	0.630502	-0.0518839	SRRM2	Q9UQ35_S1621s_1_0_1620_1621_SRRM2	Q9UQ35	SRRM2	3	11.42	6.8	11.42	0	4	1	0	1	1647.86	79.9802	8	S1621s	TMT6	1614	(R)	AQSGSDSsPEPK	(A)	AQS(0.0)GS(0.0)DS(0.50)S(0.50)PEPK	AQSGSDSsPEPKAPA	139	1.1	2709.48	Q9UQ35	HUMAN	300352	864.423	Serine/arginine repetitive matrix protein 2	9960000000
Q9UQ35_S1658s_1_0_1657_1658	0.569842	5.48197	1.0345	0.0956667	0.283011	-1.71581	0.247313	-0.107528	1.87958	0.564519	-0.916616	SRRM2	Q9UQ35_S1658s_1_0_1657_1658_SRRM2	Q9UQ35	SRRM2	1	12.05	6.78	6.84	0	7	1	0	1	2565.29	79.9756	3.5	S1658s	TMT6	1644	(K)	GRGPSPEGSSSTESsPEHPPK	(S)	GRGPS(0.0)PEGS(0.0)S(0.0)S(0.0)T(0.0)ES(0.50)S(0.50)PEHPPK	GSSSTESsPEHPPKS	140	1.1	2709.48	Q9UQ35	HUMAN	300352	882.428	Serine/arginine repetitive matrix protein 2	8040000
Q9UQ35_S1694s_1_0_1693_1694	0.254205	12.8682	-1.29038	-0.154667	0.0516634	0.650824	0.472144	0.381234	0.00899321	-1.31232	-1.06362	SRRM2	Q9UQ35_S1694s_1_0_1693_1694_SRRM2	Q9UQ35	SRRM2	9	13.87	6.63	6.09	1.053	3	1	0	1	1018.57	79.9715	4.7	S1694s	TMT6	1693	(R)	SsPELTR	(K)	S(0.50)S(0.50)PELT(0.0)R	RRRSSRSsPELTRKA	141	1.1	2709.48	Q9UQ35	HUMAN	300352	549.776	Serine/arginine repetitive matrix protein 2	63500000000
Q9UQ35_S1824s_1_0_1822_1824	0.766189	2.71488	1.02892	0.128	0.535195	-1.65664	0.640766	0.332358	0.494627	4.15692	-2.2483	SRRM2	Q9UQ35_S1824s_1_0_1822_1824_SRRM2	Q9UQ35	SRRM2	2	7.28	7.28	7.28	0	4	1	0	1	1460.76	79.9749	5.6	S1824s	TMT6	1816	(R)	GGSGYHSRsPAR	(Q)	GGS(0.0)GY(0.0)HS(0.50)RS(0.50)PAR	GSGYHSRsPARQESS	142	1.1	2709.48	Q9UQ35	HUMAN	300352	514.248	Serine/arginine repetitive matrix protein 2	67600000
Q9UQ35_S1893s_1_0_1892_1893	0.162981	16.7627	8.31525	0.783667	0.0210731	-7.5259	-9.03818	0.645165	4.28077	-1.0044	5.75047	SRRM2	Q9UQ35_S1893s_1_0_1892_1893_SRRM2	Q9UQ35	SRRM2	1	9.65	2.66	1.57	1.039	3	1	0	1	875.515	79.9703	4.2	S1893s	TMT6	1892	(R)	TsPVSR	(R)	T(0.50)S(0.50)PVS(0.0)R	RRSRSRTsPVSRRRS	144	1.1	2709.48	Q9UQ35	HUMAN	300352	478.246	Serine/arginine repetitive matrix protein 2	1420000000
Q9UQ35_S1975s_1_0_1974_1975	0.654372	4.22131	0.701207	0.076	0.378328	-0.070999	0.696974	0.0293257	2.40119	0.271263	0.0864732	SRRM2	Q9UQ35_S1975s_1_0_1974_1975_SRRM2	Q9UQ35	SRRM2	1	8.32	8.32	8.32	1.041	3	1	0	1	903.546	79.9702	3.9	S1975s	TMT6	1974	(R)	TsPITR	(R)	T(0.50)S(0.50)PIT(0.0)R	RRSRSRTsPITRRRS	145	1.1	2709.48	Q9UQ35	HUMAN	300352	492.262	Serine/arginine repetitive matrix protein 2	15700000000
Q9UQ35_S1987s_1_0_1986_1987	0.455748	7.54115	0.887216	0.08	0.176151	-0.319496	-0.37097	-0.615839	1.35797	-0.322583	0.319951	SRRM2	Q9UQ35_S1987s_1_0_1986_1987_SRRM2	Q9UQ35	SRRM2	5	9.24	3.26	3.25	1.045	3	1	0	1	889.53	79.9711	4.9	S1987s	TMT6	1986	(R)	TsPVTR	(R)	T(0.50)S(0.50)PVT(0.0)R	RRSRSRTsPVTRRRS	146	1.1	2709.48	Q9UQ35	HUMAN	300352	485.254	Serine/arginine repetitive matrix protein 2	6350000000
Q9UQ35_S2102s_1_0_2100_2102	0.331961	10.4363	2.45698	0.256	0.0904413	-0.0473327	-0.427177	-0.625615	3.65124	-0.960416	3.57999	SRRM2	Q9UQ35_S2102s_1_0_2100_2102_SRRM2	Q9UQ35	SRRM2	1	12.14	12.14	8.49	0	5	1	0	1	1909.02	79.9747	4.2	S2102s	TMT6	2098	(R)	NHSGsRTPPVALNSSR	(M)	NHS(0.50)GS(0.50)RT(0.0)PPVALNS(0.0)S(0.0)R	ATRNHSGsRTPPVAL	147	1.1	2709.48	Q9UQ35	HUMAN	300352	663.67	Serine/arginine repetitive matrix protein 2	127000000
Q9UQ35_T2316t_1_0_2312_2316	0.294087	11.468	-1.43567	-0.162333	0.0713185	-0.153831	0.888079	1.13393	-0.70147	0.0439885	-1.78135	SRRM2	Q9UQ35_T2316t_1_0_2312_2316_SRRM2	Q9UQ35	SRRM2	4	30.98	33.84	33.84	0	10	1	0	1	2788.47	79.9788	4.4	T2316t	TMT6	2302	(R)	TPAALAALSLTGSGtPPTAANYPSSSR	(T)	T(0.0)PAALAALS(0.0)LT(0.33)GS(0.33)GT(0.33)PPT(0.0)AANY(0.0)PS(0.0)S(0.0)S(0.0)R	LSLTGSGtPPTAANY	148	1.1	2709.48	Q9UQ35	HUMAN	300352	717.867	Serine/arginine repetitive matrix protein 2	980000000
Q9UQ35_S2382s_1_0_2381_2382	0.397677	8.81609	-1.15658	-0.125667	0.131338	1.86964	-0.314762	0.987298	0.0719457	-0.549857	-0.449661	SRRM2	Q9UQ35_S2382s_1_0_2381_2382_SRRM2	Q9UQ35	SRRM2	8	18.66	18.66	18.66	0	3	1	0	1	1614.88	79.9741	4.6	S2382s	TMT6	2371	(R)	MAPALSGANLTsPR	(V)	MAPALS(0.0)GANLT(0.50)S(0.50)PR	LSGANLTsPRVPLSA	149	1.1	2709.48	Q9UQ35	HUMAN	300352	565.624	Serine/arginine repetitive matrix protein 2	9680000000
Q9UQ35_T2409t_1_0_2407_2409	0.865059	1.46435	0.31833	0.016	0.713782	-1.97614	0.303521	1.09483	0.0269796	0.168623	0.181594	SRRM2	Q9UQ35_T2409t_1_0_2407_2409_SRRM2	Q9UQ35	SRRM2	7	13.12	13.12	8.9	0	5	1	0	1	1499.81	79.9739	4.8	T2409t	TMT6	2407	(R)	SRtPPSAPSQSR	(M)	S(0.50)RT(0.50)PPS(0.0)APS(0.0)QS(0.0)R	LDRARSRtPPSAPSQ	150	1.1	2709.48	Q9UQ35	HUMAN	300352	527.267	Serine/arginine repetitive matrix protein 2	233000000000
Q9UQ35_S2567s_1_0_2547_2567	0.422458	8.24585	1.32748	0.107	0.149766	-2.98196	-0.460902	-0.303032	-0.134898	-0.190617	0.562076	SRRM2	Q9UQ35_S2567s_1_0_2547_2567_SRRM2	Q9UQ35	SRRM2	5	28.33	28.33	28.33	0	32	1	0	1	4695.12	79.9906	5.1	S2567s	TMT6	2532	(R)	SSSSSSSSSSSSSSSSSSSSSSSSSGSSSSDSEGSsLPVQPEVALK	(R)	S(0.0)S(0.0)S(0.0)S(0.0)S(0.0)S(0.0)S(0.0)S(0.0)S(0.0)S(0.0)S(0.0)S(0.0)S(0.0)S(0.0)S(0.0)S(0.06)S(0.06)S(0.06)S(0.06)S(0.06)S(0.06)S(0.06)S(0.06)S(0.06)S(0.06)GS(0.06)S(0.06)S(0.06)S(0.06)DS(0.06)EGS(0.06)S(0.06)LPVQPEVALK	SSDSEGSsLPVQPEV	151	1.1	2709.48	Q9UQ35	HUMAN	300352	1194.53	Serine/arginine repetitive matrix protein 2	986000000
Q9UQ35_S295sS297s_2_2_295_297	0.861042	1.51436	-0.826464	-0.0683333	0.705609	0.354995	-0.14614	0.303032	-1.50187	4.37686	-4.8425	SRRM2	Q9UQ35_S295sS297s_2_2_295_297_SRRM2	Q9UQ35	SRRM2	12	13.11	13.11	13.11	2.297	6	2	2	0	1896.02	159.94	3.4	S295s S297s	TMT6	286	(K)	THTTALAGRsPsPASGR	(R)	T(0.0)HT(0.0)T(0.0)ALAGRS(0.99)PS(0.99)PAS(0.0)GR	TTALAGRsPSPASGR|ALAGRSPsPASGRRG	153	1.1	2709.48	Q9UQ35	HUMAN	300352	685.993	Serine/arginine repetitive matrix protein 2	14100000000
Q9UQ35_S322sS323s_2_2_322_323	0.643509	4.37378	0.504369	0.0453333	0.365277	-0.0354995	-0.5958	-0.664716	-0.215837	0.623171	-0.190241	SRRM2	Q9UQ35_S322sS323s_2_2_322_323_SRRM2	Q9UQ35	SRRM2	8	8.71	8.71	8.71	1.933	9	2	2	0	3093.54	159.949	5.1	S322s S323s	TMT6	304	(R)	GEGDAPFSEPGTTSTQRPssPETATK	(Q)	GEGDAPFS(0.0)EPGT(0.0)T(0.0)S(0.0)T(0.0)QRPS(0.99)S(0.99)PET(0.0)AT(0.0)K	TTSTQRPsSPETATK|TSTQRPSsPETATKQ	154	1.1	2709.48	Q9UQ35	HUMAN	300352	1085.17	Serine/arginine repetitive matrix protein 2	27900000000
Q9UQ35_S351sS353s_2_2_351_353	0.95393	0.501824	0.0684455	-0.005	0.890877	0.0946654	-0.348487	0.0879771	0.107919	-0.293257	0.22483	SRRM2	Q9UQ35_S351sS353s_2_2_351_353_SRRM2	Q9UQ35	SRRM2	9	16.29	16.29	16.29	2.04	8	2	2	0	3114.64	159.947	4.4	S351s S353s	TMT6	346	(K)	SATRPsPsPERSSTGPEPPAPTPLLAER	(H)	S(0.0)AT(0.0)RPS(0.99)PS(0.99)PERS(0.0)S(0.0)T(0.0)GPEPPAPT(0.0)PLLAER	EKSATRPsPSPERSS|SATRPSPsPERSSTG	155	1.1	2709.48	Q9UQ35	HUMAN	300352	819.402	Serine/arginine repetitive matrix protein 2	137000000000
Q9UQ35_S377sS398s_2_1_377_398	0.794127	2.35085	0.435929	0.038	0.581989	0.390495	-1.69747	0.782018	0.206844	0.645165	-0.0691785	SRRM2	Q9UQ35_S377sS398s_2_1_377_398_SRRM2	Q9UQ35	SRRM2	4	17.88	17.88	17.88	0	7	2	1	1	3081.58	159.944	3.5	S377s S398s	TMT6	374	(R)	HGGsPQPLATTPLSQEPVNPPSEAsPTR	(D)	HGGS(0.99)PQPLAT(0.0)T(0.0)PLS(0.0)QEPVNPPS(0.50)EAS(0.50)PT(0.0)R	LAERHGGsPQPLATT|VNPPSEAsPTRDRSP	156	1.1	2709.48	Q9UQ35	HUMAN	300352	1081.18	Serine/arginine repetitive matrix protein 2	3880000000
Q9UQ35_S424sS431s_2_2_424_431	0.373895	9.37113	-1.11944	-0.123667	0.115581	0.153831	1.12415	0.146628	-0.75543	0.20528	-1.38357	SRRM2	Q9UQ35_S424sS431s_2_2_424_431_SRRM2	Q9UQ35	SRRM2	6	8.59	8.59	8.59	1.116	9	2	2	0	2641.42	159.949	5.9	S424s S431s	TMT6	412	(K)	LPQSSSSESSPPsPQPTKVsR	(H)	LPQS(0.0)S(0.0)S(0.0)S(0.0)ES(0.0)S(0.0)PPS(0.99)PQPT(0.0)KVS(0.99)R	SSESSPPsPQPTKVS|SPQPTKVsRHASSSP	158	1.1	2709.48	Q9UQ35	HUMAN	300352	934.461	Serine/arginine repetitive matrix protein 2	6740000000
Q9UQ35_S455sS456s_2_2_455_456	0.571859	5.44711	0.7748	0.0833333	0.285292	0.189331	0.584559	-1.29033	1.20509	0.447217	0.155652	SRRM2	Q9UQ35_S455sS456s_2_2_455_456_SRRM2	Q9UQ35	SRRM2	2	8.01	8.01	8.01	1.197	5	2	2	0	1393.79	159.938	3.7	S455s S456s	TMT6	452	(R)	EISssPTSK	(N)	EIS(0.0)S(0.99)S(0.99)PT(0.0)S(0.0)K	GSHREISsSPTSKNR|SHREISSsPTSKNRS	159	1.1	2709.48	Q9UQ35	HUMAN	300352	777.37	Serine/arginine repetitive matrix protein 2	59200000000
Q9UQ35_S484sS486s_2_2_484_486	0.829212	1.89067	0.417255	0.042	0.647043	-0.473327	0.0112415	0.762468	-0.998246	0.388565	2.16183	SRRM2	Q9UQ35_S484sS486s_2_2_484_486_SRRM2	Q9UQ35	SRRM2	1	8.37	4.12	3.45	5.792	3	2	2	0	1046.62	159.936	3.2	S484s S486s	Hydrogen	484	(R)	sRsPATAK	(R)	S(0.99)RS(0.99)PAT(0.0)AK	PSRRMGRsRSPATAK|RRMGRSRsPATAKRG	161	1.1	2709.48	Q9UQ35	HUMAN	300352	603.78	Serine/arginine repetitive matrix protein 2	309000000
Q9UQ35_S778sS780s_2_2_778_780	0.953334	0.509388	-0.0781509	-0.0146667	0.889326	0.461494	0.326004	-0.772243	-0.0539593	-0.139297	-0.025942	SRRM2	Q9UQ35_S778sS780s_2_2_778_780_SRRM2	Q9UQ35	SRRM2	13	11.94	11.94	11.94	2.208	4	2	2	0	1248.65	159.941	5.7	S778s S780s	Hydrogen	778	(R)	sLsGSSPCPK	(Q)	S(0.99)LS(0.99)GS(0.0)S(0.0)PCPK	SRLSLRRsLSGSSPC|LSLRRSLsGSSPCPK	164	1.1	2709.48	Q9UQ35	HUMAN	300352	704.797	Serine/arginine repetitive matrix protein 2	69700000000
Q9UQ35_S790sT792t_2_2_790_792	0.850708	1.628	-0.357965	-0.055	0.687385	-1.02949	0.798147	0.0879771	0.746436	-0.0439885	-1.9197	SRRM2	Q9UQ35_S790sT792t_2_2_790_792_SRRM2	Q9UQ35	SRRM2	5	7.62	7.62	7.62	99	2	2	2	0	1326.78	142.913	4.4	Q788q S790s T792t	Hydrogen	788	(K)	qKsQtPPRR	(S)	Q(1.0)KS(1.0)QT(1.0)PPRR	SPCPKQKsQTPPRRS|CPKQKSQtPPRRSRS	165	1.1	2709.48	Q9UQ35	HUMAN	300352	490.569	Serine/arginine repetitive matrix protein 2	12400000000
Q9UQ35_S864sT866t_2_2_864_866	0.734874	3.10875	0.539235	0.0536667	0.488793	0.946654	-1.37146	-0.703816	-0.431674	0.747805	0.172946	SRRM2	Q9UQ35_S864sT866t_2_2_864_866_SRRM2	Q9UQ35	SRRM2	3	8.95	8.95	8.95	3.056	5	2	2	0	2313.21	159.948	6.1	S864s T866t	TMT6	852	(R)	QGSITSPQANEQsVtPQRR	(S)	QGS(0.0)IT(0.0)S(0.0)PQANEQS(0.99)VT(0.99)PQRR	SPQANEQsVTPQRRS|QANEQSVtPQRRSCF	166	1.1	2709.48	Q9UQ35	HUMAN	300352	825.058	Serine/arginine repetitive matrix protein 2	49200000000
Q9UQ35_S875sS876s_2_2_875_876	0.967845	0.353787	0.0746611	0.00266667	0.921767	1.10048	-1.36022	0.0879771	-0.494627	0.373902	0.172946	SRRM2	Q9UQ35_S875sS876s_2_2_875_876_SRRM2	Q9UQ35	SRRM2	5	11.83	11.83	11.83	4.895	3	2	2	0	1853.94	159.935	1.3	S875s S876s	TMT6	871	(R)	SCFEssPDPELK	(S)	S(0.0)CFES(0.99)S(0.99)PDPELK	QRRSCFEsSPDPELK|RRSCFESsPDPELKS	167	1.1	2709.48	Q9UQ35	HUMAN	300352	671.962	Serine/arginine repetitive matrix protein 2	11300000000
Q9UQ35_T903tS908s_2_2_903_908	0.882322	1.27172	0.176851	0.009	0.746153	-0.0118332	0.303521	-0.713592	0.395701	-0.183286	-0.103768	SRRM2	Q9UQ35_T903tS908s_2_2_903_908_SRRM2	Q9UQ35	SRRM2	8	8.34	3.93	3.93	1.11	5	2	2	0	1428.78	159.939	3.9	T903t S908s	TMT6	901	(K)	SStPPRQsPSR	(S)	S(0.0)S(0.0)T(0.99)PPRQS(0.99)PS(0.0)R	PPRVKSStPPRQSPS|SSTPPRQsPSRSSSP	168	1.1	2709.48	Q9UQ35	HUMAN	300352	530.243	Serine/arginine repetitive matrix protein 2	122000000000
Q9UQ35_S910sS912s_2_2_910_912	0.177861	15.9815	1.36273	0.135	0.0252263	-0.674491	-0.505868	-0.703816	0.872341	0.337245	0.994442	SRRM2	Q9UQ35_S910sS912s_2_2_910_912_SRRM2	Q9UQ35	SRRM2	2	8.36	4.85	3.53	1.106	5	2	2	0	1743.98	159.938	2.9	S910s S912s	TMT6	907	(R)	QSPsRsSSPQPK	(V)	QS(0.0)PS(0.99)RS(0.99)S(0.0)S(0.0)PQPK	TPPRQSPsRSSSPQP|PRQSPSRsSSPQPKV	169	1.1	2709.48	Q9UQ35	HUMAN	300352	952.46	Serine/arginine repetitive matrix protein 2	1300000000
Q9UQ35_S973sS974s_2_2_973_974	0.564979	5.57188	0.852258	0.0923333	0.277212	-0.366828	-0.854355	0.195505	-0.323756	1.85485	0	SRRM2	Q9UQ35_S973sS974s_2_2_973_974_SRRM2	Q9UQ35	SRRM2	12	13.87	13.87	13.87	1.361	7	2	2	0	1710.87	159.942	5.1	S973s S974s	TMT6	967	(R)	YSHSGSssPDTK	(V)	Y(0.0)S(0.0)HS(0.0)GS(0.0)S(0.99)S(0.99)PDT(0.0)K	RYSHSGSsSPDTKVK|YSHSGSSsPDTKVKP	171	1.1	2709.48	Q9UQ35	HUMAN	300352	624.276	Serine/arginine repetitive matrix protein 2	14700000000
Q9UQ35_T983tS994s_2_2_983_994	0.835239	1.81589	-0.224671	-0.0346667	0.658281	0.201164	0.0112415	0.215055	0.368722	-0.329914	-0.285361	SRRM2	Q9UQ35_T983tS994s_2_2_983_994_SRRM2	Q9UQ35	SRRM2	16	9.03	5.33	7.85	1.143	6	2	2	0	2879.63	159.949	5.3	T983t S994s	TMT6	979	(K)	VKPEtPPRQSHSGSIsPYPK	(V)	VKPET(0.99)PPRQS(0.0)HS(0.0)GS(0.0)IS(0.99)PY(0.0)PK	DTKVKPEtPPRQSHS|QSHSGSIsPYPKVKA	172	1.1	2709.48	Q9UQ35	HUMAN	300352	760.651	Serine/arginine repetitive matrix protein 2	102000000000
Q9UQ35_S992sS994s_2_2_992_994	0.857608	1.55555	-0.270062	-0.029	0.698948	0.106499	-0.0786906	0.391009	-0.791402	1.1437	-0.743669	SRRM2	Q9UQ35_S992sS994s_2_2_992_994_SRRM2	Q9UQ35	SRRM2	3	11.99	9.87	11.99	1.159	5	2	2	0	1745.96	159.944	6.2	S992s S994s	TMT6	987	(R)	QSHSGsIsPYPK	(V)	QS(0.0)HS(0.0)GS(0.99)IS(0.99)PY(0.0)PK	PRQSHSGsISPYPKV|QSHSGSIsPYPKVKA	173	1.1	2709.48	Q9UQ35	HUMAN	300352	635.972	Serine/arginine repetitive matrix protein 2	2110000000
Q9UQ35_S1081sS1083s_2_2_1081_1083	0.6486	4.2995	-0.611403	-0.074	0.371578	-0.106499	0.82063	0.879771	0.917307	-0.439885	-0.717727	SRRM2	Q9UQ35_S1081sS1083s_2_2_1081_1083_SRRM2	Q9UQ35	SRRM2	2	9.86	9.86	9.86	1.343	5	2	2	0	1772.95	159.939	3.5	S1081s S1083s	TMT6	1078	(R)	QSHsEsPSLQSK	(S)	QS(0.0)HS(0.99)ES(0.99)PS(0.0)LQS(0.0)K	PEVRQSHsESPSLQS|VRQSHSEsPSLQSKS	174	1.1	2709.48	Q9UQ35	HUMAN	300352	966.951	Serine/arginine repetitive matrix protein 2	823000000
Q9UQ35_S1122sS1124s_2_2_1122_1124	0.913528	0.935568	0.206446	0.00333333	0.806201	0.982153	-0.96677	-0.684266	0.818382	-1.283	0.415071	SRRM2	Q9UQ35_S1122sS1124s_2_2_1122_1124_SRRM2	Q9UQ35	SRRM2	2	7.78	7.78	7.78	99	2	2	2	0	1524.85	159.936	2	S1122s S1124s	TMT6	1119	(R)	GEFsAsPMLK	(S)	GEFS(1.0)AS(1.0)PMLK	RQDRGEFsASPMLKS|DRGEFSAsPMLKSGM	175	1.1	2709.48	Q9UQ35	HUMAN	300352	842.896	Serine/arginine repetitive matrix protein 2	503000000
Q9UQ35_S1218sS1219s_2_2_1218_1219	0.276906	12.0416	6.50156	0.666	0.0624946	-2.55596	-3.41742	1.07528	6.98772	-2.07479	9.69364	SRRM2	Q9UQ35_S1218sS1219s_2_2_1218_1219_SRRM2	Q9UQ35	SRRM2	1	7.57	7.57	7.57	7.57	4	2	2	0	1378.76	159.94	4.8	S1218s S1219s	TMT6	1214	(R)	SGAGssPETK	(E)	S(0.0)GAGS(0.99)S(0.99)PET(0.0)K	RERSGAGsSPETKEQ|ERSGAGSsPETKEQN	176	1.1	2709.48	Q9UQ35	HUMAN	300352	769.853	Serine/arginine repetitive matrix protein 2	497000000
Q9UQ35_S1270sS1271s_2_2_1270_1271	0.914577	0.916494	-0.168573	-0.0166667	0.809749	-0.0828322	0.22483	0.195505	-0.908314	1.22435	-0.48425	SRRM2	Q9UQ35_S1270sS1271s_2_2_1270_1271_SRRM2	Q9UQ35	SRRM2	1	10.1	10.1	10.1	2.666	5	2	2	0	2086.94	159.951	8.3	S1270s S1271s	TMT6	1262	(K)	EMSTSNFEssPEVEER	(P)	EMS(0.0)T(0.0)S(0.0)NFES(0.99)S(0.99)PEVEER	MSTSNFEsSPEVEER|STSNFESsPEVEERP	177	1.1	2709.48	Q9UQ35	HUMAN	300352	1123.95	Serine/arginine repetitive matrix protein 2	14900000
Q9UQ35_S1320sS1326s_2_2_1320_1326	0.774526	2.60699	-0.409852	-0.042	0.548657	0.354995	0.505868	-0.293257	-0.827375	0.909096	-0.743669	SRRM2	Q9UQ35_S1320sS1326s_2_2_1320_1326_SRRM2	Q9UQ35	SRRM2	9	9.97	9.97	9.97	1.178	4	2	2	0	2408.24	159.949	6.3	S1320s S1326s	TMT6	1316	(K)	ELSNsPLRENsFGSPLEFR	(N)	ELS(0.0)NS(0.99)PLRENS(0.99)FGS(0.0)PLEFR	EHKELSNsPLRENSF|NSPLRENsFGSPLEF	178	1.1	2709.48	Q9UQ35	HUMAN	300352	856.735	Serine/arginine repetitive matrix protein 2	28300000000
Q9UQ35_S1404sT1413t_2_2_1404_1413	0.800639	2.26428	0.357084	0.0356667	0.593707	0.48516	-0.775664	-0.508312	-0.575565	0.960416	-0.112415	SRRM2	Q9UQ35_S1404sT1413t_2_2_1404_1413_SRRM2	Q9UQ35	SRRM2	12	14.96	14.96	14.96	1.175	7	2	2	0	2586.35	159.947	5.4	S1404s T1413t	TMT6	1394	(K)	AGMSSNQSISsPVLDAVPRtPSR	(E)	AGMS(0.0)S(0.0)NQS(0.0)IS(0.0)S(0.99)PVLDAVPRT(0.99)PS(0.0)R	SSNQSISsPVLDAVP|VLDAVPRtPSRERSS	179	1.1	2709.48	Q9UQ35	HUMAN	300352	916.104	Serine/arginine repetitive matrix protein 2	34100000000
Q9UQ35_S1423sS1424s_2_2_1423_1424	0.863951	1.47935	-0.20794	-0.0293333	0.71132	0.556159	-0.292279	-0.342133	-0.296776	0.234605	-0.639901	SRRM2	Q9UQ35_S1423sS1424s_2_2_1423_1424_SRRM2	Q9UQ35	SRRM2	4	7.52	7.52	7.52	2.359	5	2	2	0	1468.77	175.935	4.8	S1423s S1424s M1427m	TMT6	1419	(R)	SSSAssPEmK	(D)	S(0.0)S(0.0)S(0.0)AS(0.99)S(0.99)PEM(1.0)K	RERSSSAsSPEMKDG|ERSSSASsPEMKDGL	180	1.1	2709.48	Q9UQ35	HUMAN	300352	822.857	Serine/arginine repetitive matrix protein 2	4900000000
Q9UQ35_S1443sS1444s_2_2_1443_1444	0.577134	5.37286	-0.861797	-0.0876667	0.290211	2.09447	-0.438419	0.273706	-0.692477	0.131966	-0.0951205	SRRM2	Q9UQ35_S1443sS1444s_2_2_1443_1444_SRRM2	Q9UQ35	SRRM2	4	7.06	7.06	7.06	2.099	3	2	2	0	989.558	159.937	4.1	S1443s S1444s	TMT6	1441	(R)	SGssPGLR	(D)	S(0.0)GS(0.99)S(0.99)PGLR	SRRSRSGsSPGLRDG|RRSRSGSsPGLRDGS	181	1.1	2709.48	Q9UQ35	HUMAN	300352	575.251	Serine/arginine repetitive matrix protein 2	6560000000
Q9UQ35_S1462sS1463s_2_2_1462_1463	0.662159	4.11527	0.882086	0.0766667	0.38768	-1.62114	-1.49512	1.50539	0.350735	1.09971	-0.415071	SRRM2	Q9UQ35_S1462sS1463s_2_2_1462_1463_SRRM2	Q9UQ35	SRRM2	4	8.79	8.79	8.79	8.793	4	2	2	0	1545.85	159.943	6.2	S1462s S1463s	TMT6	1457	(R)	HSLSGssPGMK	(D)	HS(0.0)LS(0.0)GS(0.99)S(0.99)PGMK	SRHSLSGsSPGMKDI|RHSLSGSsPGMKDIP	182	1.1	2709.48	Q9UQ35	HUMAN	300352	569.268	Serine/arginine repetitive matrix protein 2	1320000000
Q9UQ35_S1482sS1483s_2_2_1482_1483	0.415413	8.40671	1.03432	0.092	0.144321	-0.437827	-0.955529	-0.498537	0.206844	-0.439885	1.4441	SRRM2	Q9UQ35_S1482sS1483s_2_2_1482_1483_SRRM2	Q9UQ35	SRRM2	10	12.02	12.02	12.02	4.568	3	2	2	0	1593.78	159.94	3.9	S1482s S1483s	TMT6	1478	(R)	SECDssPEPK	(A)	S(0.0)ECDS(0.99)S(0.99)PEPK	RGRSECDsSPEPKAL|GRSECDSsPEPKALP	183	1.1	2709.48	Q9UQ35	HUMAN	300352	877.365	Serine/arginine repetitive matrix protein 2	57800000000
Q9UQ35_S1497sS1499s_2_2_1497_1499	0.243585	13.2346	1.29151	0.118	0.0474829	-0.887488	-1.58505	-0.273706	0.449661	0.41056	0.268067	SRRM2	Q9UQ35_S1497sS1499s_2_2_1497_1499_SRRM2	Q9UQ35	SRRM2	5	8.84	8.84	8.84	2.435	4	2	2	0	1773.99	159.94	3.6	S1497s S1499s	TMT6	1497	(R)	sRsPSSPELNNK	(C)	S(0.99)RS(0.99)PS(0.0)S(0.0)PELNNK	PQTPRPRsRSPSSPE|TPRPRSRsPSSPELN	184	1.1	2709.48	Q9UQ35	HUMAN	300352	645.313	Serine/arginine repetitive matrix protein 2	49500000000
Q9UQ35_S1581sS1582s_2_2_1581_1582	0.997993	0.0190872	-0.00297083	-0.008	0.995615	0.177498	-0.562076	0.420335	-0.269796	0.322583	-0.025942	SRRM2	Q9UQ35_S1581sS1582s_2_2_1581_1582_SRRM2	Q9UQ35	SRRM2	7	8.46	8.46	8.46	1.514	4	2	2	0	1450.78	159.94	4.3	S1581s S1582s	TMT6	1579	(R)	SGssPEVDSK	(S)	S(0.0)GS(0.99)S(0.99)PEVDS(0.0)K	RQRSRSGsSPEVDSK|QRSRSGSsPEVDSKS	185	1.1	2709.48	Q9UQ35	HUMAN	300352	805.863	Serine/arginine repetitive matrix protein 2	14100000000
Q9UQ35_S1620sS1621s_2_2_1620_1621	0.5679	5.52021	1.02629	0.0956667	0.28053	-2.34297	0	0.43011	0.296776	1.27567	-0.406424	SRRM2	Q9UQ35_S1620sS1621s_2_2_1620_1621_SRRM2	Q9UQ35	SRRM2	3	11.94	7.25	11.94	2.47	4	2	2	0	1647.86	159.94	4	S1620s S1621s	TMT6	1614	(R)	AQSGSDssPEPK	(A)	AQS(0.0)GS(0.0)DS(0.99)S(0.99)PEPK	RAQSGSDsSPEPKAP|AQSGSDSsPEPKAPA	187	1.1	2709.48	Q9UQ35	HUMAN	300352	904.403	Serine/arginine repetitive matrix protein 2	4860000000
Q9UQ35_S1727sS1729s_2_2_1727_1729	0.736208	3.08935	0.34261	0.022	0.490981	-0.402328	-0.168623	-0.215055	0.314762	-0.219943	0.147004	SRRM2	Q9UQ35_S1727sS1729s_2_2_1727_1729_SRRM2	Q9UQ35	SRRM2	5	7.88	7.88	7.88	2.586	4	2	2	0	1672.92	159.938	3.1	S1727s S1729s	TMT6	1727	(R)	sPsVSSPEPAEK	(S)	S(0.99)PS(0.99)VS(0.0)S(0.0)PEPAEK	TPPRHRRsPSVSSPE|PRHRRSPsVSSPEPA	190	1.1	2709.48	Q9UQ35	HUMAN	300352	916.931	Serine/arginine repetitive matrix protein 2	761000000
Q9UQ35_S1925sT1927t_2_2_1925_1927	0.821639	1.98264	0.436811	0.0263333	0.633484	-1.44365	0.955529	0.0684266	1.38495	-1.0044	0.510192	SRRM2	Q9UQ35_S1925sT1927t_2_2_1925_1927_SRRM2	Q9UQ35	SRRM2	7	7.39	7.39	7.39	7.391	3	2	2	0	913.521	159.938	5	S1925s T1927t	Hydrogen	1925	(R)	sRtPPVTR	(R)	S(0.99)RT(0.99)PPVT(0.0)R	VSRRRSRsRTPPVTR|RRRSRSRtPPVTRRR	196	1.1	2709.48	Q9UQ35	HUMAN	300352	537.233	Serine/arginine repetitive matrix protein 2	3970000000
Q9UQ35_S2032sT2034t_2_2_2032_2034	0.477193	7.12611	1.87605	0.165333	0.193816	-4.7096	-0.0337245	-0.65494	-0.161878	1.33432	-0.942558	SRRM2	Q9UQ35_S2032sT2034t_2_2_2032_2034_SRRM2	Q9UQ35	SRRM2	2	7.45	7.45	7.45	99	2	2	2	0	939.573	159.938	4.5	S2032s T2034t	Hydrogen	2032	(R)	sRtPLLPR	(K)	S(1.0)RT(1.0)PLLPR	AIRRRSRsRTPLLPR|RRRSRSRtPLLPRKR	198	1.1	2709.48	Q9UQ35	HUMAN	300352	550.259	Serine/arginine repetitive matrix protein 2	2540000000
Q9UQ35_S2044sS2046s_2_2_2044_2046	0.275621	12.084	1.45685	0.135667	0.0618874	-1.72764	-1.03422	-0.283482	-0.422681	0.571851	1.17604	SRRM2	Q9UQ35_S2044sS2046s_2_2_2044_2046_SRRM2	Q9UQ35	SRRM2	3	7.77	7.77	7.77	99	2	2	2	0	1128.71	159.938	3.9	S2044s S2046s	TMT6	2044	(R)	sRsPLAIR	(R)	S(1.0)RS(1.0)PLAIR	LPRKRSRsRSPLAIR|RKRSRSRsPLAIRRR	199	1.1	2709.48	Q9UQ35	HUMAN	300352	430.219	Serine/arginine repetitive matrix protein 2	4910000000
Q9UQ35_S2407sT2409t_2_2_2407_2409	0.59472	5.10076	0.610219	0.0506667	0.308976	-0.130165	-0.292279	-0.566963	0.557579	-0.520531	0.804201	SRRM2	Q9UQ35_S2407sT2409t_2_2_2407_2409_SRRM2	Q9UQ35	SRRM2	17	13.35	13.35	13.35	13.352	5	2	2	0	1270.65	159.938	3.5	S2407s T2409t	Hydrogen	2407	(R)	sRtPPSAPSQSR	(M)	S(0.99)RT(0.99)PPS(0.0)APS(0.0)QS(0.0)R	PLLDRARsRTPPSAP|LDRARSRtPPSAPSQ	202	1.1	2709.48	Q9UQ35	HUMAN	300352	715.797	Serine/arginine repetitive matrix protein 2	429000000000
Q9UQ35_T2738tS2740s_2_2_2738_2740	0.756954	2.83171	0.393005	0.0186667	0.520989	-0.437827	-0.337245	-0.977523	-0.269796	-0.909096	0.605312	SRRM2	Q9UQ35_T2738tS2740s_2_2_2738_2740_SRRM2	Q9UQ35	SRRM2	19	8.62	5.77	8.62	99	2	2	2	0	1382.74	159.939	4	T2738t S2740s	Hydrogen	2735	(R)	RREtPsPRPMR	(H)	RRET(1.0)PS(1.0)PRPMR	SHKRRREtPSPRPMR|KRRRETPsPRPMRHR	205	1.1	2709.48	Q9UQ35	HUMAN	300352	386.426	Serine/arginine repetitive matrix protein 2	52400000000
Q9UQ35_S436sS437s_2_1_435_437	0.417465	8.36321	1.87585	0.23	0.145773	-0.0828322	-0.865596	0.195505	0.00899321	4.30354	0.562076	SRRM2	Q9UQ35_S436sS437s_2_1_435_437_SRRM2	Q9UQ35	SRRM2	10	11.96	11.96	11.96	0	5	2	1	1	2355.26	159.945	4.9	S436s S437s	TMT6	433	(R)	HASssPESPKPAPAPGSHR	(E)	HAS(0.33)S(0.33)S(0.33)PES(0.0)PKPAPAPGS(0.0)HR	KVSRHASsSPESPKP|VSRHASSsPESPKPA	206	1.1	2709.48	Q9UQ35	HUMAN	300352	629.556	Serine/arginine repetitive matrix protein 2	6970000000
Q9UQ35_S817sS820s_2_1_815_820	0.245763	13.1506	3.74439	0.34	0.0484108	-4.54394	-2.86659	0.293257	2.31126	-1.33432	3.13898	SRRM2	Q9UQ35_S817sS820s_2_1_815_820_SRRM2	Q9UQ35	SRRM2	7	8.92	3.97	4.64	0	5	2	1	1	1487.86	159.941	5.1	S817s S820s	TMT6	815	(R)	SRsSSsPPPK	(Q)	S(0.25)RS(0.25)S(0.0)S(0.25)S(0.25)PPPK	TPPRRSRsSSSPPPK|RRSRSSSsPPPKQKS	209	1.1	2709.48	Q9UQ35	HUMAN	300352	549.938	Serine/arginine repetitive matrix protein 2	45300000000
Q9UQ35_S838sS839s_2_1_836_839	0.0917463	21.7555	3.346	0.324	0.00667502	-2.7808	-2.29327	-0.518087	2.69796	0.234605	1.51328	SRRM2	Q9UQ35_S838sS839s_2_1_836_839_SRRM2	Q9UQ35	SRRM2	12	9.93	9.93	9.93	0	5	2	1	1	1636.88	159.938	3.1	S838s S839s	TMT6	833	(R)	QSHSSssPHPK	(V)	QS(0.0)HS(0.25)S(0.25)S(0.25)S(0.25)PHPK	SRQSHSSsSPHPKVK|RQSHSSSsPHPKVKS	210	1.1	2709.48	Q9UQ35	HUMAN	300352	449.96	Serine/arginine repetitive matrix protein 2	3440000000
Q9UQ35_T848tS857s_2_1_846_857	0.518603	6.39626	0.751968	0.0703333	0.229284	-0.674491	-0.0674491	-0.596289	0.863348	0.564519	-0.510192	SRRM2	Q9UQ35_T848tS857s_2_1_846_857_SRRM2	Q9UQ35	SRRM2	2	10.56	10.56	10.56	0	7	2	1	1	2752.42	159.955	7.8	T848t S857s	TMT6	846	(K)	SGtPPRQGSITsPQANEQSVTPQR	(R)	S(0.25)GT(0.25)PPRQGS(0.0)IT(0.25)S(0.25)PQANEQS(0.0)VT(0.0)PQR	HPKVKSGtPPRQGSI|PRQGSITsPQANEQS	211	1.1	2709.48	Q9UQ35	HUMAN	300352	728.849	Serine/arginine repetitive matrix protein 2	2980000000
Q9UQ35_S894sS895s_2_1_892_895	0.925925	0.792003	0.132352	0.00266667	0.833297	-0.851988	0.37097	0.596289	0.710464	0.0439885	-0.242125	SRRM2	Q9UQ35_S894sS895s_2_1_892_895_SRRM2	Q9UQ35	SRRM2	5	8.76	8.76	8.76	1.096	4	2	1	1	1756.95	159.938	2.6	S894s S895s	TMT6	889	(R)	HSCSGssPPRVK	(S)	HS(0.0)CS(0.50)GS(0.50)S(0.99)PPRVK	SRHSCSGsSPPRVKS|RHSCSGSsPPRVKSS	212	1.1	2709.48	Q9UQ35	HUMAN	300352	639.635	Serine/arginine repetitive matrix protein 2	831000000
Q9UQ35_T1003tS1014s_2_1_1003_1014	0.446226	7.73866	0.741911	0.0736667	0.168319	0.0946654	-0.314762	-0.615839	0.611538	0.337245	0.441013	SRRM2	Q9UQ35_T1003tS1014s_2_1_1003_1014_SRRM2	Q9UQ35	SRRM2	19	16.59	16.59	16.59	0	5	2	1	1	2740.49	159.948	5.2	T1003t S1014s	TMT6	1001	(K)	AQtPPGPSLSGSKsPCPQEK	(S)	AQT(0.99)PPGPS(0.0)LS(0.33)GS(0.33)KS(0.33)PCPQEK	YPKVKAQtPPGPSLS|PSLSGSKsPCPQEKS	214	1.1	2709.48	Q9UQ35	HUMAN	300352	725.865	Serine/arginine repetitive matrix protein 2	241000000000
Q9UQ35_S1101sS1103s_2_1_1101_1103	0.712645	3.41893	0.605533	0.0466667	0.4551	-1.64481	0.798147	-0.606064	-0.260803	-0.300588	0.925263	SRRM2	Q9UQ35_S1101sS1103s_2_1_1101_1103_SRRM2	Q9UQ35	SRRM2	2	10.24	10.24	4.05	0.588	5	2	1	1	1362.74	159.938	3.4	S1101s S1103s	TMT6	1101	(R)	sSsPVTELASR	(S)	S(0.99)S(0.50)S(0.50)PVT(0.0)ELAS(0.0)R	PKGGRSRsSSPVTEL|GGRSRSSsPVTELAS	216	1.1	2709.48	Q9UQ35	HUMAN	300352	761.844	Serine/arginine repetitive matrix protein 2	3960000000
Q9UQ35_S1232sS1233s_2_1_1231_1233	0.00241246	48.3748	15.4633	1.52733	1.45385e-05	-14.1643	-10.4546	-7.95704	4.81137	4.42818	4.57443	SRRM2	Q9UQ35_S1232sS1233s_2_1_1231_1233_SRRM2	Q9UQ35	SRRM2	1	17.72	12.48	15.04	1.057	4	2	1	1	2821.42	159.95	5.7	S1232s S1233s	TMT6	1224	(K)	EQNSALPTssQDEELMEVVEK	(S)	EQNS(0.0)ALPT(0.33)S(0.33)S(0.33)QDEELMEVVEK	QNSALPTsSQDEELM|NSALPTSsQDEELME	217	1.1	2709.48	Q9UQ35	HUMAN	300352	994.461	Serine/arginine repetitive matrix protein 2	99200000
Q9UQ35_S1382sS1387s_2_1_1382_1387	0.730916	3.15094	2.32199	0.287	0.484067	-0.603492	-3.28252	0.586514	-0.287783	8.65841	-4.70414	SRRM2	Q9UQ35_S1382sS1387s_2_1_1382_1387_SRRM2	Q9UQ35	SRRM2	1	11.96	11.96	11.96	0.634	6	2	1	1	2075.07	159.941	3.9	S1382s S1387s	TMT6	1378	(R)	SSGHsSSELsPDAVEK	(A)	S(0.0)S(0.0)GHS(0.33)S(0.33)S(0.33)ELS(0.99)PDAVEK	STRSSGHsSSELSPD|GHSSSELsPDAVEKA	218	1.1	2709.48	Q9UQ35	HUMAN	300352	1118.01	Serine/arginine repetitive matrix protein 2	27900000
Q9UQ35_S1517sS1519s_2_1_1517_1521	0.310013	11.018	1.94582	0.197667	0.079104	-0.0354995	-2.22582	-0.645165	2.3832	1.18769	-0.639901	SRRM2	Q9UQ35_S1517sS1519s_2_1_1517_1521_SRRM2	Q9UQ35	SRRM2	1	7.85	7.85	7.85	0.571	4	2	1	1	1766.93	159.941	4.5	S1517s S1519s	TMT6	1515	(R)	ERsGsESSVDQK	(T)	ERS(0.99)GS(0.50)ES(0.50)S(0.0)VDQK	LTPQRERsGSESSVD|PQRERSGsESSVDQK	219	1.1	2709.48	Q9UQ35	HUMAN	300352	642.961	Serine/arginine repetitive matrix protein 2	566000000
Q9UQ35_S1539sS1541s_2_1_1537_1542	0.322804	10.6805	1.58975	0.144333	0.0854966	-0.331329	-2.76541	-0.596289	-0.0539593	0.0146628	1.1155	SRRM2	Q9UQ35_S1539sS1541s_2_1_1537_1542_SRRM2	Q9UQ35	SRRM2	4	10.98	10.98	10.98	0	6	2	1	1	2603.38	159.942	3.4	S1539s S1541s	TMT6	1537	(R)	SRsGsSQELDVKPSASPQER	(S)	S(0.25)RS(0.25)GS(0.25)S(0.25)QELDVKPS(0.0)AS(0.0)PQER	PLGQRSRsGSSQELD|GQRSRSGsSQELDVK	220	1.1	2709.48	Q9UQ35	HUMAN	300352	691.586	Serine/arginine repetitive matrix protein 2	4810000000
Q9UQ35_S2102sT2104t_2_1_2100_2104	0.785707	2.46273	-0.567184	-0.0806667	0.567187	0.177498	-0.888079	1.96482	-0.25181	-1.31966	1.12415	SRRM2	Q9UQ35_S2102sT2104t_2_1_2100_2104_SRRM2	Q9UQ35	SRRM2	4	10.31	10.31	10.31	0	5	2	1	1	1909.02	159.943	4.9	S2102s T2104t	TMT6	2098	(R)	NHSGsRtPPVALNSSR	(M)	NHS(0.33)GS(0.33)RT(0.33)PPVALNS(0.0)S(0.0)R	ATRNHSGsRTPPVAL|RNHSGSRtPPVALNS	226	1.1	2709.48	Q9UQ35	HUMAN	300352	517.996	Serine/arginine repetitive matrix protein 2	54500000000
Q9UQ35_S2132sT2144t_2_1_2132_2147	0.290602	11.5755	-1.08985	-0.123333	0.0695737	0.307662	0.607042	1.30011	-0.179864	-0.425222	-0.449661	SRRM2	Q9UQ35_S2132sT2144t_2_1_2132_2147_SRRM2	Q9UQ35	SRRM2	2	20.58	21.28	20.58	0	6	2	1	1	3773.82	159.945	3	S2132s T2144t	TMT6	2130	(R)	CRsPGMLEPLGSSRtPMSVLQQAGGSMMDGPGPR	(I)	CRS(0.99)PGMLEPLGS(0.25)S(0.25)RT(0.25)PMS(0.25)VLQQAGGS(0.0)MMDGPGPR	TPLDRCRsPGMLEPL|EPLGSSRtPMSVLQQ	227	1.1	2709.48	Q9UQ35	HUMAN	300352	984.197	Serine/arginine repetitive matrix protein 2	336000000
Q9UQ35_T2261tS2272s_2_1_2259_2272	0.417465	8.36528	-2.33523	-0.219	0.145704	4.94627	-0.528351	1.60314	-1.91555	0.498537	0.432366	SRRM2	Q9UQ35_T2261tS2272s_2_1_2259_2272_SRRM2	Q9UQ35	SRRM2	1	21.93	21.93	21.93	1.053	5	2	1	1	2977.61	159.946	4.2	T2261t S2272s	TMT6	2247	(R)	TPAIPTAVNLADSRtPAAAAAMNLAsPR	(T)	T(0.0)PAIPT(0.0)AVNLADS(0.50)RT(0.50)PAAAAAMNLAS(0.99)PR	VNLADSRtPAAAAAM|AAAMNLAsPRTAVAP	228	1.1	2709.48	Q9UQ35	HUMAN	300352	785.144	Serine/arginine repetitive matrix protein 2	53700000
Q9UQ35_S377sT384tS398s_3_2_377_398	0.944144	0.602248	0.0898098	-0.00366667	0.870513	-0.141998	0.022483	0.117303	0.197851	-0.579182	0.648549	SRRM2	Q9UQ35_S377sT384tS398s_3_2_377_398_SRRM2	Q9UQ35	SRRM2	8	19.52	17.88	19.52	0	7	3	2	1	3081.58	239.922	7	S377s T384t S398s	TMT6	374	(R)	HGGsPQPLATtPLSQEPVNPPSEAsPTR	(D)	HGGS(0.99)PQPLAT(0.33)T(0.33)PLS(0.33)QEPVNPPS(0.0)EAS(0.99)PT(0.0)R	LAERHGGsPQPLATT|SPQPLATtPLSQEPV|VNPPSEAsPTRDRSP	230	1.1	2709.48	Q9UQ35	HUMAN	300352	1107.84	Serine/arginine repetitive matrix protein 2	4130000000
Q9UQ35_S435sS436sS437s_3_3_435_437	0.513435	6.50262	1.27627	0.106333	0.223737	-1.24248	-1.13539	0.478986	1.83461	-1.25367	1.34898	SRRM2	Q9UQ35_S435sS436sS437s_3_3_435_437_SRRM2	Q9UQ35	SRRM2	7	13.12	13.12	13.12	3.551	5	3	3	0	2355.26	239.912	4.9	S435s S436s S437s	TMT6	433	(R)	HAsssPESPKPAPAPGSHR	(E)	HAS(0.99)S(0.99)S(0.99)PES(0.0)PKPAPAPGS(0.0)HR	TKVSRHAsSSPESPK|KVSRHASsSPESPKP|VSRHASSsPESPKPA	231	1.1	2709.48	Q9UQ35	HUMAN	300352	649.548	Serine/arginine repetitive matrix protein 2	15200000000
Q9UQ35_S871sS875sS876s_3_3_871_876	0.452312	7.61596	0.901094	0.0833333	0.173143	-0.922987	-1.00049	-0.303032	-0.404694	1.06306	-0.181594	SRRM2	Q9UQ35_S871sS875sS876s_3_3_871_876_SRRM2	Q9UQ35	SRRM2	1	9.2	9.2	9.2	99	3	3	3	0	1853.94	239.912	6.1	S871s S875s S876s	TMT6	871	(R)	sCFEssPDPELK	(S)	S(1.0)CFES(1.0)S(1.0)PDPELK	SVTPQRRsCFESSPD|QRRSCFEsSPDPELK|RRSCFESsPDPELKS	234	1.1	2709.48	Q9UQ35	HUMAN	300352	1047.43	Serine/arginine repetitive matrix protein 2	575000000
Q9UQ35_S972sS973sS974s_3_3_972_974	0.914735	0.914371	0.135219	0.0116667	0.810145	-0.22483	0.359728	-0.293257	-0.197851	0.747805	-0.302656	SRRM2	Q9UQ35_S972sS973sS974s_3_3_972_974_SRRM2	Q9UQ35	SRRM2	8	10.78	10.78	10.78	10.776	7	3	3	0	1710.87	239.907	4.3	S972s S973s S974s	TMT6	967	(R)	YSHSGsssPDTK	(V)	Y(0.0)S(0.0)HS(0.0)GS(0.99)S(0.99)S(0.99)PDT(0.0)K	PRYSHSGsSSPDTKV|RYSHSGSsSPDTKVK|YSHSGSSsPDTKVKP	236	1.1	2709.48	Q9UQ35	HUMAN	300352	650.931	Serine/arginine repetitive matrix protein 2	12600000000
Q9UQ35_S1478sS1482sS1483s_3_3_1478_1483	0.962835	0.405798	-0.0927818	-0.00866667	0.910794	0.863821	-0.854355	0.0293257	-0.431674	1.29033	-1.09821	SRRM2	Q9UQ35_S1478sS1482sS1483s_3_3_1478_1483_SRRM2	Q9UQ35	SRRM2	2	7.76	7.76	7.76	99	3	3	3	0	1593.78	239.908	4.7	S1478s S1482s S1483s	TMT6	1478	(R)	sECDssPEPK	(A)	S(1.0)ECDS(1.0)S(1.0)PEPK	RTPSRGRsECDSSPE|RGRSECDsSPEPKAL|GRSECDSsPEPKALP	238	1.1	2709.48	Q9UQ35	HUMAN	300352	917.349	Serine/arginine repetitive matrix protein 2	32100000000
Q9UQ35_S1579sS1581sS1582s_3_3_1579_1582	0.790385	2.40428	-0.405379	-0.0573333	0.574873	-0.414161	1.10167	-0.674491	0.341742	-0.498537	-1.04633	SRRM2	Q9UQ35_S1579sS1581sS1582s_3_3_1579_1582_SRRM2	Q9UQ35	SRRM2	4	8.09	8.09	8.09	8.087	4	3	3	0	1221.62	239.911	8.2	S1579s S1581s S1582s	Hydrogen	1579	(R)	sGssPEVDSK	(S)	S(0.99)GS(0.99)S(0.99)PEVDS(0.0)K	PLRQRSRsGSSPEVD|RQRSRSGsSPEVDSK|QRSRSGSsPEVDSKS	239	1.1	2709.48	Q9UQ35	HUMAN	300352	731.267	Serine/arginine repetitive matrix protein 2	817000000
Q9UQ35_S1616sS1618sS1620s_3_3_1616_1620	0.707356	3.4797	0.407233	0.0416667	0.448776	-0.153831	0.258555	0.0782018	0.899321	0.557188	-0.0518839	SRRM2	Q9UQ35_S1616sS1618sS1620s_3_3_1616_1620_SRRM2	Q9UQ35	SRRM2	4	7.49	7.49	7.49	1.147	4	3	3	0	1647.86	239.908	4.9	S1616s S1618s S1620s	TMT6	1614	(R)	AQsGsDsSPEPK	(A)	AQS(0.99)GS(0.99)DS(0.99)S(0.0)PEPK	RAAPRAQsGSDSSPE|APRAQSGsDSSPEPK|RAQSGSDsSPEPKAP	241	1.1	2709.48	Q9UQ35	HUMAN	300352	944.387	Serine/arginine repetitive matrix protein 2	5890000000
Q9UQ35_S1618sS1620sS1621s_3_3_1618_1621	0.0358897	29.573	4.23633	0.436	0.00110332	-1.72764	-3.59728	-2.68819	0.27879	2.51468	1.90241	SRRM2	Q9UQ35_S1618sS1620sS1621s_3_3_1618_1621_SRRM2	Q9UQ35	SRRM2	1	8.34	8.34	8.34	2.144	4	3	3	0	1647.86	239.908	4.6	S1618s S1620s S1621s	TMT6	1614	(R)	AQSGsDssPEPK	(A)	AQS(0.0)GS(0.99)DS(0.99)S(0.99)PEPK	APRAQSGsDSSPEPK|RAQSGSDsSPEPKAP|AQSGSDSsPEPKAPA	242	1.1	2709.48	Q9UQ35	HUMAN	300352	944.387	Serine/arginine repetitive matrix protein 2	805000000
Q9UQ35_S322sS323sT326t_3_2_322_333	0.612258	4.82389	0.782018	0.079	0.329315	1.00582	-1.01174	-0.811344	1.37596	0.2566	-0.103768	SRRM2	Q9UQ35_S322sS323sT326t_3_2_322_333_SRRM2	Q9UQ35	SRRM2	3	10.97	10.97	10.97	0.25	12	3	2	1	4510.26	239.923	5.1	S322s S323s T326t	TMT6	303	(R)	RGEGDAPFSEPGTTSTQRPssPEtATKQPSSPYEDK	(D)	RGEGDAPFS(0.0)EPGT(0.0)T(0.0)S(0.0)T(0.0)QRPS(0.99)S(0.99)PET(0.25)AT(0.25)KQPS(0.25)S(0.25)PY(0.0)EDK	TTSTQRPsSPETATK|TSTQRPSsPETATKQ|QRPSSPEtATKQPSS	247	1.1	2709.48	Q9UQ35	HUMAN	300352	950.842	Serine/arginine repetitive matrix protein 2	532000000
Q9UQ35_S351sS353sT359t_3_2_351_359	0.551459	5.79339	0.673564	0.069	0.263428	-0.698157	0.191106	-0.332358	0.116912	1.05572	0.00864732	SRRM2	Q9UQ35_S351sS353sT359t_3_2_351_359_SRRM2	Q9UQ35	SRRM2	2	12.21	12.21	12.21	0	8	3	2	1	3114.64	239.919	6	S351s S353s T359t	TMT6	346	(K)	SATRPsPsPERSStGPEPPAPTPLLAER	(H)	S(0.0)AT(0.0)RPS(0.20)PS(0.20)PERS(0.20)S(0.20)T(0.20)GPEPPAPT(0.0)PLLAER	EKSATRPsPSPERSS|SATRPSPsPERSSTG|PSPERSStGPEPPAP	248	1.1	2709.48	Q9UQ35	HUMAN	300352	839.395	Serine/arginine repetitive matrix protein 2	15000000000
Q9UQ35_S778sS782sS783s_3_2_778_783	0.473438	7.19193	0.778399	0.0796667	0.1909	0	-0.663249	-0.469211	0.27879	1.01907	-0.0951205	SRRM2	Q9UQ35_S778sS782sS783s_3_2_778_783_SRRM2	Q9UQ35	SRRM2	7	7.59	7.59	7.59	0	4	3	2	1	1248.65	239.904	3.5	S778s S782s S783s	Hydrogen	778	(R)	sLSGssPCPK	(Q)	S(0.25)LS(0.25)GS(0.25)S(0.25)PCPK	SRLSLRRsLSGSSPC|LRRSLSGsSPCPKQK|RRSLSGSsPCPKQKS	250	1.1	2709.48	Q9UQ35	HUMAN	300352	744.779	Serine/arginine repetitive matrix protein 2	31100000000
Q9UQ35_S1101sS1102sS1103s_3_2_1099_1103	0.659227	4.14953	1.36714	0.0813333	0.384634	-4.6386	-0.719457	0.439885	0.0449661	-2.18476	1.32304	SRRM2	Q9UQ35_S1101sS1102sS1103s_3_2_1099_1103_SRRM2	Q9UQ35	SRRM2	1	8.76	8.76	8.76	0	6	3	2	1	1605.88	239.907	4.5	S1101s S1102s S1103s	TMT6	1099	(R)	SRsssPVTELASR	(S)	S(0.25)RS(0.25)S(0.25)S(0.25)PVT(0.0)ELAS(0.0)R	PKGGRSRsSSPVTEL|KGGRSRSsSPVTELA|GGRSRSSsPVTELAS	256	1.1	2709.48	Q9UQ35	HUMAN	300352	615.933	Serine/arginine repetitive matrix protein 2	458000000
Q9UQ35_S1499sS1501sS1502s_3_2_1497_1499	0.786295	2.45306	-0.312319	-0.0333333	0.568452	0.74549	0.202347	0.0879771	0.287783	0.329914	-0.518839	SRRM2	Q9UQ35_S1499sS1501sS1502s_3_2_1497_1499_SRRM2	Q9UQ35	SRRM2	4	7.9	7.9	7.9	0	4	3	2	1	1773.99	239.902	1.5	S1499s S1501s S1502s	TMT6	1497	(R)	SRsPssPELNNK	(C)	S(0.50)RS(0.50)PS(0.0)S(0.0)PELNNK	TPRPRSRsPSSPELN|RPRSRSPsSPELNNK|PRSRSPSsPELNNKC	258	1.1	2709.48	Q9UQ35	HUMAN	300352	671.967	Serine/arginine repetitive matrix protein 2	42400000000
Q9UQ35_S1729sS1731sS1732s_3_2_1727_1732	0.776663	2.57733	-0.331414	-0.041	0.552417	0.508826	-0.348487	0.811344	-0.22483	0.0293257	0.172946	SRRM2	Q9UQ35_S1729sS1731sS1732s_3_2_1727_1732_SRRM2	Q9UQ35	SRRM2	6	9.56	9.56	9.56	0	4	3	2	1	1829.02	239.914	7.2	S1729s S1731s S1732s	TMT6	1726	(R)	RSPsVssPEPAEK	(S)	RS(0.25)PS(0.25)VS(0.25)S(0.25)PEPAEK	PRHRRSPsVSSPEPA|HRRSPSVsSPEPAEK|RRSPSVSsPEPAEKS	262	1.1	2709.48	Q9UQ35	HUMAN	300352	690.315	Serine/arginine repetitive matrix protein 2	7940000000
Q9UQ35_S1398sS1401sS1404s_3_1_1397_1404	0.695486	3.63897	-0.553248	-0.0653333	0.432616	1.15965	0.326004	-0.957972	-0.557579	-0.557188	-0.0172946	SRRM2	Q9UQ35_S1398sS1401sS1404s_3_1_1397_1404_SRRM2	Q9UQ35	SRRM2	3	10.81	10.81	10.81	0	5	3	1	2	2145.12	239.911	4.8	S1398s S1401s S1404s	TMT6	1394	(K)	AGMSsNQsISsPVLDAVPR	(T)	AGMS(0.25)S(0.25)NQS(0.99)IS(0.25)S(0.25)PVLDAVPR	VEKAGMSsNQSISSP|AGMSSNQsISSPVLD|SSNQSISsPVLDAVP	265	1.1	2709.48	Q9UQ35	HUMAN	300352	795.681	Serine/arginine repetitive matrix protein 2	746000000
Q9Y6X4_S278s_1_1_278_278	0.414511	8.44009	2.44013	0.244333	0.143216	0.887488	-5.05868	-1.45651	-0.359728	1.86218	0.190241	FAM169A	Q9Y6X4_S278s_1_1_278_278_FAM169A	Q9Y6X4	FAM169A	1	18.45	18.45	18.45	8.881	4	1	1	0	2225.09	79.9745	3.6	S278s	TMT6	275	(K)	RPMsGEYGPASVPEYEAR	(T)	RPMS(0.99)GEY(0.0)GPAS(0.0)VPEY(0.0)EAR	NEPKRPMsGEYGPAS	267	1.2	2709.48	Q9Y6X4	HUMAN	75295.8	769.025	Soluble lamin-associated protein of 75 kDa	371000000
Q9Y6X4_S378s_1_1_378_378	0.0495163	26.8708	2.80502	0.282333	0.00205553	-1.66848	-1.38271	-1.23168	1.322	0.579182	2.23101	FAM169A	Q9Y6X4_S378s_1_1_378_378_FAM169A	Q9Y6X4	FAM169A	1	19.72	19.72	19.72	1.168	5	1	1	0	2808.34	79.9773	3.8	S378s	TMT6	369	(K)	LESTARPSEsSEEFLEEEPEQR	(G)	LES(0.0)T(0.0)ARPS(0.0)ES(0.99)S(0.0)EEFLEEEPEQR	STARPSEsSEEFLEE	268	1.2	2709.48	Q9Y6X4	HUMAN	75295.8	963.443	Soluble lamin-associated protein of 75 kDa	405000000
Q9Y6X4_S435s_1_1_435_435	0.35528	9.84153	-1.20226	-0.131667	0.103716	1.44365	0.483385	0.0488761	-1.20509	-0.711148	0.285361	FAM169A	Q9Y6X4_S435s_1_1_435_435_FAM169A	Q9Y6X4	FAM169A	3	18.31	14.17	15.25	12.177	2	1	1	0	2395.18	79.9729	2.7	S435s	TMT6	421	(K)	ESELEPMNGEIMDDsLK	(T)	ES(0.0)ELEPMNGEIMDDS(0.99)LK	NGEIMDDsLKTSLIT	269	1.2	2709.48	Q9Y6X4	HUMAN	75295.8	1238.08	Soluble lamin-associated protein of 75 kDa	166000000
Q9Y6X4_T489t_1_1_489_489	0.290636	11.574	1.87292	0.200667	0.0695991	-1.44365	0.427177	-2.12122	0.377715	2.06013	0.0432366	FAM169A	Q9Y6X4_T489t_1_1_489_489_FAM169A	Q9Y6X4	FAM169A	2	22.99	21.19	17.34	3.535	7	1	1	0	4380.35	80	7.5	T489t	TMT6	458	(K)	LQPFNSSEDSTNLVPLVVESSKPPEVDAPDKtPR	(I)	LQPFNS(0.0)S(0.0)EDS(0.0)T(0.0)NLVPLVVES(0.0)S(0.0)KPPEVDAPDKT(0.99)PR	EVDAPDKtPRIPDSE	270	1.2	2709.48	Q9Y6X4	HUMAN	75295.8	892.877	Soluble lamin-associated protein of 75 kDa	63500000
Q9Y6X4_S619s_1_1_619_619	0.0126922	37.0718	-3.5285	-0.380333	0.000196257	1.62114	2.19209	1.74977	-1.54683	-1.4003	-2.07536	FAM169A	Q9Y6X4_S619s_1_1_619_619_FAM169A	Q9Y6X4	FAM169A	2	22.32	22.32	22.32	1.103	6	1	1	0	3058.45	79.9839	5.6	S619s	TMT6	609	(K)	NQSEEQSEASsEQLDQFTQSAEK	(A)	NQS(0.0)EEQS(0.0)EAS(0.0)S(0.99)EQLDQFT(0.0)QS(0.0)AEK	EEQSEASsEQLDQFT	271	1.2	2709.48	Q9Y6X4	HUMAN	75295.8	1046.82	Soluble lamin-associated protein of 75 kDa	637000000
Q9Y6X4_S635s_1_1_635_635	0.313881	10.9026	-1.41344	-0.152333	0.0812344	0.97032	0.0899321	2.08212	-1.08818	-0.234605	0.22483	FAM169A	Q9Y6X4_S635s_1_1_635_635_FAM169A	Q9Y6X4	FAM169A	3	19.46	19.46	19.46	1.205	3	1	1	0	2344.22	79.9789	5.2	S635s	TMT6	632	(K)	AVDsSSEEIEVEVPVVDRR	(N)	AVDS(0.99)S(0.0)S(0.0)EEIEVEVPVVDRR	SAEKAVDsSSEEIEV	272	1.2	2709.48	Q9Y6X4	HUMAN	75295.8	808.738	Soluble lamin-associated protein of 75 kDa	2070000000
Q9Y6X4_S350s_1_0_349_350	0.000515092	60.6784	12.5803	1.27433	8.55372e-07	-8.56722	-9.0719	-6.5494	4.6405	4.93405	3.97777	FAM169A	Q9Y6X4_S350s_1_0_349_350_FAM169A	Q9Y6X4	FAM169A	1	12.1	12.1	12.1	0	4	1	0	1	2334.12	79.9746	3.4	S350s	TMT6	341	(K)	RFQDSEFSSsQGEDEK	(T)	RFQDS(0.0)EFS(0.0)S(0.50)S(0.50)QGEDEK	QDSEFSSsQGEDEKT	273	1.2	2709.48	Q9Y6X4	HUMAN	75295.8	805.371	Soluble lamin-associated protein of 75 kDa	207000000
Q9Y6X4_S447s_1_0_447_448	0.0206899	33.7796	3.3469	0.325333	0.000418831	-2.01164	-2.46189	-2.35583	1.41193	0.381234	1.41816	FAM169A	Q9Y6X4_S447s_1_0_447_448_FAM169A	Q9Y6X4	FAM169A	4	22.06	22.06	22.06	1.078	6	1	0	1	2725.39	79.9766	3.6	S447s	TMT6	438	(K)	TSLITEEEDsTSEVLDEELK	(L)	T(0.0)S(0.0)LIT(0.0)EEEDS(0.50)T(0.50)S(0.0)EVLDEELK	LITEEEDsTSEVLDE	274	1.2	2709.48	Q9Y6X4	HUMAN	75295.8	1403.19	Soluble lamin-associated protein of 75 kDa	1220000000
Q9Y6X4_S526s_1_0_526_527	0.35286	9.90317	1.16198	0.120667	0.102255	-0.638991	-0.843113	0.107528	0.809389	1.46628	-0.164299	FAM169A	Q9Y6X4_S526s_1_0_526_527_FAM169A	Q9Y6X4	FAM169A	3	14.31	11.73	12.54	1.045	4	1	0	1	2046.97	79.9734	3.3	S526s	TMT6	522	(K)	AHLGsSDNVATMSNEER	(S)	AHLGS(0.50)S(0.50)DNVAT(0.0)MS(0.0)NEER	RKKAHLGsSDNVATM	275	1.2	2709.48	Q9Y6X4	HUMAN	75295.8	1063.98	Soluble lamin-associated protein of 75 kDa	1440000000
Q9Y6X4_S635sS636s_2_2_635_636	0.0316443	30.6705	4.39142	0.441	0.000856929	-1.70398	-4.45164	-2.64909	0.944287	1.82552	1.59975	FAM169A	Q9Y6X4_S635sS636s_2_2_635_636_FAM169A	Q9Y6X4	FAM169A	2	14.04	14.04	14.04	1.411	3	2	2	0	2344.22	159.942	3.9	S635s S636s	TMT6	632	(K)	AVDssSEEIEVEVPVVDRR	(N)	AVDS(0.99)S(0.99)S(0.0)EEIEVEVPVVDRR	SAEKAVDsSSEEIEV|AEKAVDSsSEEIEVE	277	1.2	2709.48	Q9Y6X4	HUMAN	75295.8	835.392	Soluble lamin-associated protein of 75 kDa	1380000000
Q9Y6X4_T448tS449s_2_1_447_449	0.00254605	47.8756	5.96025	0.605	1.63093e-05	-3.82211	-3.3837	-3.03032	2.85984	1.76687	3.01791	FAM169A	Q9Y6X4_T448tS449s_2_1_447_449_FAM169A	Q9Y6X4	FAM169A	2	16.55	16.55	16.55	0	6	2	1	1	2725.39	159.968	12.1	T448t S449s	TMT6	438	(K)	TSLITEEEDStsEVLDEELK	(L)	T(0.0)S(0.0)LIT(0.0)EEEDS(0.33)T(0.33)S(0.33)EVLDEELK	ITEEEDStSEVLDEE|TEEEDSTsEVLDEEL	278	1.2	2709.48	Q9Y6X4	HUMAN	75295.8	1443.18	Soluble lamin-associated protein of 75 kDa	387000000
Q9Y6X4_S618sS619s_2_1_615_619	0.806728	2.17999	-0.368353	-0.0403333	0.605342	-0.106499	0.5958	-0.215055	-1.20509	0.901765	-0.527486	FAM169A	Q9Y6X4_S618sS619s_2_1_615_619_FAM169A	Q9Y6X4	FAM169A	1	10.16	10.16	10.16	0	6	2	1	1	3058.45	159.96	8.5	S618s S619s	TMT6	609	(K)	NQSEEQSEAssEQLDQFTQSAEK	(A)	NQS(0.0)EEQS(0.33)EAS(0.33)S(0.33)EQLDQFT(0.0)QS(0.0)AEK	SEEQSEAsSEQLDQF|EEQSEASsEQLDQFT	279	1.2	2709.48	Q9Y6X4	HUMAN	75295.8	1073.47	Soluble lamin-associated protein of 75 kDa	56500000
Q9Y6X4_S615sS618sS619s_3_3_615_619	0.00119456	53.7314	7.15193	0.715667	4.23506e-06	-4.73327	-5.35096	-3.93942	2.48213	2.24341	2.70661	FAM169A	Q9Y6X4_S615sS618sS619s_3_3_615_619_FAM169A	Q9Y6X4	FAM169A	1	16.28	16.28	16.28	4.261	6	3	3	0	3058.45	239.912	3.9	S615s S618s S619s	TMT6	609	(K)	NQSEEQsEAssEQLDQFTQSAEK	(A)	NQS(0.0)EEQS(0.99)EAS(0.99)S(0.99)EQLDQFT(0.0)QS(0.0)AEK	KNQSEEQsEASSEQL|SEEQSEAsSEQLDQF|EEQSEASsEQLDQFT	280	1.2	2709.48	Q9Y6X4	HUMAN	75295.8	1100.13	Soluble lamin-associated protein of 75 kDa	237000000
Q9Y6X4_S278sT304tS307s_3_2_269_307	0.943784	0.606358	0.224795	-0.00733333	0.869689	-3.71562	0.843113	1.2219	-0.0539593	0.175954	-1.09821	FAM169A	Q9Y6X4_S278sT304tS307s_3_2_269_307_FAM169A	Q9Y6X4	FAM169A	1	7.1	2.64	3.2	0	10	3	2	1	5696.9	256.788	-15.1	M277m S278s N296n T304t S307s	TMT6	265	(K)	ILALSQNEPKRPmsGEYGPASVPEYEARTEDnQSSEMQLtIDsLK	(D)	ILALS(0.01)QN(0.0)EPKRPM(0.01)S(0.01)GEY(0.0)GPAS(0.0)VPEY(0.01)EART(0.01)EDN(0.01)QS(0.01)S(0.01)EM(0.0)QLT(0.01)IDS(0.01)LK	NEPKRPMsGEYGPAS|QSSEMQLtIDSLKDA|EMQLTIDsLKDAFAS	282	1.2	2709.48	Q9Y6X4	HUMAN	75295.8	1191.54	Soluble lamin-associated protein of 75 kDa	88100000
P46013_S128s_1_1_128_128	0.846138	1.681	-0.314063	-0.0393333	0.679047	1.41998	-0.0562076	-0.938422	-0.260803	-0.645165	0.389129	MKI67	P46013_S128s_1_1_128_128_MKI67	P46013	MKI67	4	14.5	10.57	11.24	1.395	4	1	1	0	1556.78	79.9712	3	S128s	TMT6	127	(R)	SsFSSDPDEK	(A)	S(0.0)S(0.99)FS(0.0)S(0.0)DPDEK	ARRVSRSsFSSDPDE	1	2.1	2003.17	P46013	HUMAN	360912	818.881	Proliferation marker protein Ki-67	4380000000
P46013_S308s_1_1_308_308	0.739553	3.052	1.1061	0.133667	0.495223	-0.354995	-1.77616	1.41741	0.215837	4.0836	-1.69487	MKI67	P46013_S308s_1_1_308_308_MKI67	P46013	MKI67	3	22.69	23.08	22.69	22.687	3	1	1	0	2666.34	79.9791	4.6	S308s	TMT6	296	(K)	SGGSGHAVAEPAsPEQELDQNK	(G)	S(0.0)GGS(0.0)GHAVAEPAS(0.99)PEQELDQNK	HAVAEPAsPEQELDQ	2	2.1	2003.17	P46013	HUMAN	360912	916.112	Proliferation marker protein Ki-67	67200000
P46013_T328t_1_1_328_328	0.284038	11.7885	-1.74226	-0.209	0.066244	0	1.54009	0.391009	-1.25905	-2.2874	0.250772	MKI67	P46013_T328t_1_1_328_328_MKI67	P46013	MKI67	2	15.19	7.88	11.43	3.989	3	1	1	0	1760.99	79.9746	4.5	T328t	TMT6	320	(K)	GRDVESVQtPSK	(A)	GRDVES(0.0)VQT(0.99)PS(0.0)K	RDVESVQtPSKAVGA	3	2.1	2003.17	P46013	HUMAN	360912	614.327	Proliferation marker protein Ki-67	1450000000
P46013_S357s_1_1_357_357	0.987506	0.136019	0.0264175	-0.0163333	0.969166	-0.0473327	0.314762	-0.86022	0.269796	-1.22435	0.441013	MKI67	P46013_S357s_1_1_357_357_MKI67	P46013	MKI67	4	16.72	16.72	16.72	5.193	4	1	1	0	2091.12	79.9739	3.5	S357s	TMT6	347	(K)	TPVQYSQQQNsPQK	(H)	T(0.0)PVQY(0.0)S(0.0)QQQNS(0.99)PQK	QYSQQQNsPQKHKNK	4	2.1	2003.17	P46013	HUMAN	360912	724.371	Proliferation marker protein Ki-67	15800000000
P46013_S374s_1_1_374_374	0.897402	1.10359	0.273007	0.0303333	0.775605	1.98797	-0.753181	-0.547413	1.66374	-0.183286	0.025942	MKI67	P46013_S374s_1_1_374_374_MKI67	P46013	MKI67	3	10.8	10.8	10.8	99	1	1	1	0	1360.83	79.9717	3.7	S374s	TMT6	372	(R)	REsVNLGK	(S)	RES(1.0)VNLGK	YTTGRREsVNLGKSE	5	2.1	2003.17	P46013	HUMAN	360912	720.905	Proliferation marker protein Ki-67	3370000000
P46013_T391t_1_1_391_391	0.102372	20.7982	-2.59056	-0.295667	0.00832103	1.34898	1.33774	0.86022	-1.25006	-2.69796	-0.276714	MKI67	P46013_T391t_1_1_391_391_MKI67	P46013	MKI67	2	7.27	5.69	6.36	2.194	2	1	1	0	1173.77	79.9729	5.3	T391t	TMT6	389	(K)	TLtPRK	(L)	T(0.0)LT(0.99)PRK	KAGDKTLtPRKLSTR	6	2.1	2003.17	P46013	HUMAN	360912	418.587	Proliferation marker protein Ki-67	344000000
P46013_S507s_1_1_507_507	0.317693	10.7957	-1.82373	-0.225	0.0832592	0.792822	0.14614	1.36853	0.25181	-2.9399	-0.475602	MKI67	P46013_S507s_1_1_507_507_MKI67	P46013	MKI67	5	18.23	14.48	18.23	13.804	2	1	1	0	3191.77	79.9817	4.7	S507s	TMT6	505	(R)	RVsFGGHLRPELFDENLPPNTPLK	(R)	RVS(0.99)FGGHLRPELFDENLPPNT(0.0)PLK	PLKRRRVsFGGHLRP	7	2.1	2003.17	P46013	HUMAN	360912	818.694	Proliferation marker protein Ki-67	2130000000
P46013_S538s_1_1_538_538	0.861042	1.51442	-0.379056	-0.069	0.7056	0.934821	-0.865596	-0.20528	0.449661	-2.39737	0.674491	MKI67	P46013_S538s_1_1_538_538_MKI67	P46013	MKI67	4	14.21	11.68	14.21	5.782	2	1	1	0	1680.03	95.9693	4.6	S538s M541m	TMT6	538	(K)	sLVmHTPPVLK	(K)	S(0.99)LVM(1.0)HT(0.0)PPVLK	EAPTKRKsLVMHTPP	8	2.1	2003.17	P46013	HUMAN	360912	592.671	Proliferation marker protein Ki-67	648000000
P46013_T543t_1_1_543_543	0.776663	2.57769	-0.579931	-0.067	0.552371	0.840155	0.5958	-1.20235	0.521606	0.168623	-2.19642	MKI67	P46013_T543t_1_1_543_543_MKI67	P46013	MKI67	1	14.71	14.71	14.71	8.777	2	1	1	0	1680.03	79.972	3.2	T543t	TMT6	538	(K)	SLVMHtPPVLK	(K)	S(0.0)LVMHT(0.99)PPVLK	RKSLVMHtPPVLKKI	9	2.1	2003.17	P46013	HUMAN	360912	587.338	Proliferation marker protein Ki-67	45300000
P46013_S579s_1_1_579_579	0.630434	4.54805	-0.574451	-0.071	0.350909	0.177498	0.314762	-0.136853	-0.0629525	0.0439885	-1.34898	MKI67	P46013_S579s_1_1_579_579_MKI67	P46013	MKI67	5	16.92	16.92	16.92	5.948	3	1	1	0	1648.96	79.9736	4.2	S579s	TMT6	573	(K)	AQSLVIsPPAPSPR	(K)	AQS(0.0)LVIS(0.99)PPAPS(0.0)PR	KAQSLVIsPPAPSPR	10	2.1	2003.17	P46013	HUMAN	360912	576.982	Proliferation marker protein Ki-67	2560000000
P46013_S584s_1_1_584_584	0.948034	0.559947	0.10373	0.007	0.879033	0.899321	-0.326004	-0.938422	-0.629525	0.117303	0.458308	MKI67	P46013_S584s_1_1_584_584_MKI67	P46013	MKI67	9	19.69	19.69	19.69	4.407	3	1	1	0	1648.96	79.9758	5.5	S584s	TMT6	573	(K)	AQSLVISPPAPsPR	(K)	AQS(0.0)LVIS(0.0)PPAPS(0.99)PR	VISPPAPsPRKTPVA	11	2.1	2003.17	P46013	HUMAN	360912	576.983	Proliferation marker protein Ki-67	18100000000
P46013_T588t_1_1_588_588	0.0367055	29.3731	-2.61777	-0.283333	0.00115528	1.63298	1.21408	1.37831	-0.95328	-0.997073	-1.67758	MKI67	P46013_T588t_1_1_588_588_MKI67	P46013	MKI67	2	11.19	2.42	11.19	4.511	2	1	1	0	1102.61	79.9717	4.5	T588t	TMT6	588	(K)	tPVASDQR	(R)	T(0.99)PVAS(0.0)DQR	PAPSPRKtPVASDQR	12	2.1	2003.17	P46013	HUMAN	360912	591.792	Proliferation marker protein Ki-67	256000000
P46013_S621s_1_1_621_621	0.115484	19.7344	-2.33183	-0.253333	0.0106306	1.41998	1.66374	0.371459	-2.03247	-1.283	-0.22483	MKI67	P46013_S621s_1_1_621_621_MKI67	P46013	MKI67	1	7.72	1.05	2.12	6.562	2	1	1	0	1160.7	79.9702	3.1	S621s	TMT6	621	(K)	sGNLPSK	(R)	S(0.99)GNLPS(0.0)K	PKRGGRKsGNLPSKR	13	2.1	2003.17	P46013	HUMAN	360912	620.841	Proliferation marker protein Ki-67	895000000
P46013_S634s_1_1_634_634	0.842948	1.72428	-0.279465	-0.039	0.672314	0.887488	0.0562076	-0.0195505	0.890328	-0.865108	0.0605312	MKI67	P46013_S634s_1_1_634_634_MKI67	P46013	MKI67	1	20.15	15.69	20.15	20.151	2	1	1	0	1918.03	79.9782	6	S634s	TMT6	634	(R)	sQHDILQMICSK	(R)	S(0.99)QHDILQMICS(0.0)K	KRVSISRsQHDILQM	14	2.1	2003.17	P46013	HUMAN	360912	666.674	Proliferation marker protein Ki-67	7770000
P46013_S648s_1_1_648_648	0.0134625	36.6981	-3.5956	-0.401	0.000213889	1.20698	1.83237	1.62269	-1.56482	-2.10412	-2.45584	MKI67	P46013_S648s_1_1_648_648_MKI67	P46013	MKI67	4	18.34	12.52	11.52	3.213	2	1	1	0	1617.96	79.9735	4.2	S648s	TMT6	648	(R)	sGASEANLIVAK	(S)	S(0.99)GAS(0.0)EANLIVAK	MICSKRRsGASEANL	15	2.1	2003.17	P46013	HUMAN	360912	849.469	Proliferation marker protein Ki-67	7100000000
P46013_S713s_1_1_713_713	0.352997	9.89902	-2.51244	-0.263667	0.102352	0.0946654	0.764423	3.90032	-1.331	1.26834	-2.71526	MKI67	P46013_S713s_1_1_713_713_MKI67	P46013	MKI67	1	19.65	19.65	19.65	2.16	5	1	1	0	3351.84	79.9827	4.8	S713s	TMT6	697	(K)	KPVGEVHSQFSTGHANsPCTIIIGK	(A)	KPVGEVHS(0.0)QFS(0.0)T(0.0)GHANS(0.99)PCT(0.0)IIIGK	FSTGHANsPCTIIIG	17	2.1	2003.17	P46013	HUMAN	360912	858.712	Proliferation marker protein Ki-67	56200000
P46013_T761t_1_1_761_761	0.101106	20.925	-2.77372	-0.325333	0.00808173	1.36081	0.202347	0.498537	-0.809389	-2.15544	-3.29463	MKI67	P46013_T761t_1_1_761_761_MKI67	P46013	MKI67	3	20.31	20.31	20.31	7.484	2	1	1	0	2352.35	79.9772	4.5	T761t	TMT6	750	(K)	EDLSGIAEMFKtPVK	(E)	EDLS(0.0)GIAEMFKT(0.99)PVK	GIAEMFKtPVKEQPQ	18	2.1	2003.17	P46013	HUMAN	360912	608.836	Proliferation marker protein Ki-67	925000000
P46013_S793s_1_1_793_793	0.929656	0.74946	-0.129558	-0.025	0.8415	0.425994	-1.0567	0.488761	-0.692477	0.109971	0.0518839	MKI67	P46013_S793s_1_1_793_793_MKI67	P46013	MKI67	2	26.55	26.55	26.55	1.658	6	1	1	0	3818.89	79.9602	-1.6	S793s	TMT6	787	(K)	QFQGTDsGEEPLLPTSESFGGNVFFSAQNAAK	(Q)	QFQGT(0.0)DS(0.99)GEEPLLPT(0.0)S(0.0)ES(0.0)FGGNVFFS(0.0)AQNAAK	KQFQGTDsGEEPLLP	19	2.1	2003.17	P46013	HUMAN	360912	1300.29	Proliferation marker protein Ki-67	79800000
P46013_S827s_1_1_827_827	0.682896	3.82825	-0.523708	-0.0763333	0.414167	0.0946654	0	0.215055	-0.386708	-1.34165	0.466955	MKI67	P46013_S827s_1_1_827_827_MKI67	P46013	MKI67	8	8.97	4.37	8.97	1.449	2	1	1	0	1272.7	79.9719	4.1	S827s	TMT6	824	(K)	CSAsPPLRR	(Q)	CS(0.0)AS(0.99)PPLRR	PSDKCSAsPPLRRQC	20	2.1	2003.17	P46013	HUMAN	360912	451.564	Proliferation marker protein Ki-67	35700000000
P46013_T1017t_1_1_1017_1017	0.115321	19.7477	-3.23942	-0.364333	0.0105981	-0.0354995	2.30451	3.1965	-0.683484	-2.32406	-1.24521	MKI67	P46013_T1017t_1_1_1017_1017_MKI67	P46013	MKI67	5	21.54	21.54	21.54	2.889	4	1	1	0	2537.33	79.991	9.4	T1017t	TMT6	1005	(K)	MPCQSLQPEPINtPTHTK	(Q)	MPCQS(0.0)LQPEPINT(0.99)PT(0.0)HT(0.0)K	LQPEPINtPTHTKQQ	21	2.1	2003.17	P46013	HUMAN	360912	873.11	Proliferation marker protein Ki-67	2190000000
P46013_S1071s_1_1_1071_1071	0.891749	1.16282	0.340476	0.0176667	0.765099	-2.43763	-0.0786906	1.41741	-1.39395	0.711148	0.605312	MKI67	P46013_S1071s_1_1_1071_1071_MKI67	P46013	MKI67	5	10.5	2.43	4.94	3.787	2	1	1	0	1523.94	79.9717	3.4	S1071s	TMT6	1067	(R)	TFKEsPK	(Q)	T(0.0)FKES(0.99)PK	SIRTFKEsPKQILDP	22	2.1	2003.17	P46013	HUMAN	360912	802.46	Proliferation marker protein Ki-67	14200000000
P46013_T1091t_1_1_1091_1091	0.029982	31.0824	-2.85184	-0.314333	0.000779405	0.982153	1.75368	1.17303	-1.50187	-1.26834	-1.87647	MKI67	P46013_T1091t_1_1_1091_1091_MKI67	P46013	MKI67	5	18.46	11.06	14.34	2.717	2	1	1	0	3246.87	79.9814	4.5	T1091t	TMT6	1087	(K)	KWPRtPKEEAQSLEDLAGFK	(E)	KWPRT(0.99)PKEEAQS(0.0)LEDLAGFK	GMKKWPRtPKEEAQS	23	2.1	2003.17	P46013	HUMAN	360912	666.175	Proliferation marker protein Ki-67	2670000000
P46013_S1098s_1_1_1098_1098	0.00282478	47.2399	9.02044	0.902333	1.88803e-05	-7.90456	-4.74392	-5.27862	2.85984	2.91057	3.36381	MKI67	P46013_S1098s_1_1_1098_1098_MKI67	P46013	MKI67	3	18.1	18.1	18.1	99	1	1	1	0	1895.02	79.9745	4.2	S1098s	TMT6	1094	(K)	EEAQsLEDLAGFK	(E)	EEAQS(1.0)LEDLAGFK	TPKEEAQsLEDLAGF	24	2.1	2003.17	P46013	HUMAN	360912	987.999	Proliferation marker protein Ki-67	515000000
P46013_T1111t_1_1_1111_1111	0.156515	17.1133	-2.60241	-0.271667	0.0194389	3.12396	-0.0449661	1.69111	-1.16912	-0.432554	-1.43545	MKI67	P46013_T1111t_1_1_1111_1111_MKI67	P46013	MKI67	2	15.43	15.43	15.43	3.631	4	1	1	0	2383.17	79.9815	6.2	T1111t	TMT6	1107	(K)	ELFQtPGPSEESMTDEK	(T)	ELFQT(0.99)PGPS(0.0)EES(0.0)MT(0.0)DEK	GFKELFQtPGPSEES	25	2.1	2003.17	P46013	HUMAN	360912	1232.08	Proliferation marker protein Ki-67	170000000
P46013_S1118s_1_1_1118_1118	0.712841	3.41513	0.502112	0.0523333	0.455499	-0.177498	0.640766	-1.23168	-0.0809389	0.689154	0.12971	MKI67	P46013_S1118s_1_1_1118_1118_MKI67	P46013	MKI67	3	11.71	11.71	11.71	1.289	4	1	1	0	2383.17	95.9703	3.6	S1118s M1119m	TMT6	1107	(K)	ELFQTPGPSEEsmTDEK	(T)	ELFQT(0.0)PGPS(0.0)EES(0.99)M(1.0)T(0.0)DEK	TPGPSEEsMTDEKTT	26	2.1	2003.17	P46013	HUMAN	360912	827.053	Proliferation marker protein Ki-67	375000000
P46013_S1131s_1_1_1131_1131	0.694181	3.65386	-0.45568	-0.0583333	0.431136	0.508826	0.022483	-0.645165	-0.746436	-0.0513199	-0.683138	MKI67	P46013_S1131s_1_1_1131_1131_MKI67	P46013	MKI67	7	18.05	18.05	18.05	5.832	6	1	1	0	2602.44	79.9746	3.1	S1131s	TMT6	1127	(K)	IACKsPPPESVDTPTSTK	(Q)	IACKS(0.99)PPPES(0.0)VDT(0.0)PT(0.0)S(0.0)T(0.0)K	TTKIACKsPPPESVD	27	2.1	2003.17	P46013	HUMAN	360912	894.809	Proliferation marker protein Ki-67	54800000000
P46013_T1167t_1_1_1167_1167	0.140685	18.072	-1.76056	-0.194	0.0155885	0.650824	1.75368	0.703816	-0.314762	-1.06306	-0.795553	MKI67	P46013_T1167t_1_1_1167_1167_MKI67	P46013	MKI67	4	11.55	4.57	6.39	1.496	2	1	1	0	1488.97	79.9732	4.4	T1167t	TMT6	1165	(R)	KLtPSAGK	(A)	KLT(0.99)PS(0.0)AGK	FLALRKLtPSAGKAM	28	2.1	2003.17	P46013	HUMAN	360912	523.653	Proliferation marker protein Ki-67	5400000000
P46013_T1176t_1_1_1176_1176	0.114081	19.8588	-2.51679	-0.296333	0.0103304	1.18332	0.348487	-0.0586514	-0.998246	-1.86218	-3.2168	MKI67	P46013_T1176t_1_1_1176_1176_MKI67	P46013	MKI67	3	15.75	15.75	15.75	99	1	1	1	0	2002.16	79.975	4.2	T1176t	TMT6	1173	(K)	AMLtPKPAGGDEK	(D)	AMLT(1.0)PKPAGGDEK	SAGKAMLtPKPAGGD	29	2.1	2003.17	P46013	HUMAN	360912	694.717	Proliferation marker protein Ki-67	2880000000
P46013_T1193t_1_1_1193_1193	0.0311988	30.864	-3.00094	-0.325667	0.000819606	1.01765	1.83237	1.69111	-1.67274	-0.938422	-1.85053	MKI67	P46013_T1193t_1_1_1193_1193_MKI67	P46013	MKI67	5	13.87	13.87	13.87	99	1	1	1	0	1436.83	79.9718	3.6	T1193t	TMT6	1189	(K)	AFMGtPVQK	(L)	AFMGT(1.0)PVQK	DIKAFMGtPVQKLDL	30	2.1	2003.17	P46013	HUMAN	360912	758.906	Proliferation marker protein Ki-67	4040000000
P46013_S1207s_1_1_1207_1207	0.0410437	28.3904	-3.41545	-0.370333	0.00144864	1.76314	2.1134	0.723367	-1.48388	-1.283	-2.87956	MKI67	P46013_S1207s_1_1_1207_1207_MKI67	P46013	MKI67	2	15.38	10.95	15.38	2.073	2	1	1	0	1529.93	79.9749	5.3	S1207s	TMT6	1198	(K)	LDLAGTLPGsK	(R)	LDLAGT(0.0)LPGS(0.99)K	LAGTLPGsKRQLQTP	31	2.1	2003.17	P46013	HUMAN	360912	805.456	Proliferation marker protein Ki-67	388000000
P46013_T1213t_1_1_1213_1213	0.0327558	30.3298	-3.50362	-0.402667	0.000926881	1.65664	1.07919	0.293257	-1.63676	-2.74928	-3.09574	MKI67	P46013_T1213t_1_1_1213_1213_MKI67	P46013	MKI67	2	9.1	3.72	3.75	99	1	1	1	0	1172.74	79.972	4.5	T1213t	TMT6	1210	(R)	QLQtPK	(E)	QLQT(1.0)PK	GSKRQLQtPKEKAQA	32	2.1	2003.17	P46013	HUMAN	360912	626.86	Proliferation marker protein Ki-67	590000000
P46013_T1233t_1_1_1233_1233	0.105351	20.5571	-2.048	-0.248333	0.0087961	0.201164	0.708215	0.322583	-0.791402	-1.95016	-2.17048	MKI67	P46013_T1233t_1_1_1233_1233_MKI67	P46013	MKI67	1	19.89	19.89	19.89	3.526	2	1	1	0	2285.25	79.9728	2.7	T1233t	TMT6	1229	(K)	ELFQtPGHTEELVAAGK	(T)	ELFQT(0.99)PGHT(0.0)EELVAAGK	GFKELFQtPGHTEEL	33	2.1	2003.17	P46013	HUMAN	360912	789.081	Proliferation marker protein Ki-67	834000000
P46013_S1253s_1_1_1253_1253	0.63629	4.47825	-0.534364	-0.0746667	0.356595	0.48516	-0.505868	-0.234605	-1.01623	-0.703816	-0.138357	MKI67	P46013_S1253s_1_1_1253_1253_MKI67	P46013	MKI67	2	16.47	16.47	16.34	1.209	6	1	1	0	2403.21	79.9799	5.5	S1253s	TMT6	1249	(K)	IPCDsPQSDPVDTPTSTK	(Q)	IPCDS(0.99)PQS(0.0)DPVDT(0.0)PT(0.0)S(0.0)T(0.0)K	TTKIPCDsPQSDPVD	34	2.1	2003.17	P46013	HUMAN	360912	1242.1	Proliferation marker protein Ki-67	8370000000
P46013_T1261t_1_1_1261_1261	0.564529	5.58189	-0.640463	-0.0706667	0.276574	0.638991	0.292279	0.478986	0.22483	0.197948	-0.93391	MKI67	P46013_T1261t_1_1_1261_1261_MKI67	P46013	MKI67	1	15.83	15.83	15.83	3.813	6	1	1	0	2403.21	79.9655	-0.3	T1261t	TMT6	1249	(K)	IPCDSPQSDPVDtPTSTK	(Q)	IPCDS(0.0)PQS(0.0)DPVDT(0.99)PT(0.0)S(0.0)T(0.0)K	PQSDPVDtPTSTKQR	35	2.1	2003.17	P46013	HUMAN	360912	828.397	Proliferation marker protein Ki-67	146000000
P46013_S1291s_1_1_1291_1291	0.0995443	21.0463	-4.03035	-0.433	0.00785912	1.37265	2.28203	0.811344	-3.26454	-0.131966	-4.22854	MKI67	P46013_S1291s_1_1_1291_1291_MKI67	P46013	MKI67	1	9.53	9.53	9.53	99	1	1	1	0	1275.75	79.9738	5.5	S1291s	TMT6	1287	(R)	NLMPsAGK	(A)	NLMPS(1.0)AGK	ACRNLMPsAGKAMHT	36	2.1	2003.17	P46013	HUMAN	360912	678.365	Proliferation marker protein Ki-67	882000000
P46013_T1298t_1_1_1298_1298	0.671669	3.98371	-1.76999	-0.267	0.399603	-0.118332	-0.652008	0.175954	-0.413688	-6.89154	1.40087	MKI67	P46013_T1298t_1_1_1298_1298_MKI67	P46013	MKI67	2	16.64	16.64	16.64	6.803	2	1	1	0	2098.19	79.9725	2.9	T1298t	TMT6	1295	(K)	AMHtPKPSVGEEK	(D)	AMHT(0.99)PKPS(0.0)VGEEK	SAGKAMHtPKPSVGE	37	2.1	2003.17	P46013	HUMAN	360912	545.297	Proliferation marker protein Ki-67	67100000
P46013_T1315t_1_1_1315_1315	0.173166	16.2346	-1.70447	-0.201333	0.0237981	0.390495	1.30402	-0.322583	-0.95328	-1.56892	-1.21927	MKI67	P46013_T1315t_1_1_1315_1315_MKI67	P46013	MKI67	2	16.38	16.38	12.28	99	1	1	1	0	1788.1	79.9762	5.3	T1315t	TMT6	1308	(K)	DIIIFVGtPVQK	(L)	DIIIFVGT(1.0)PVQK	DIIIFVGtPVQKLDL	38	2.1	2003.17	P46013	HUMAN	360912	623.365	Proliferation marker protein Ki-67	497000000
P46013_T1327t_1_1_1327_1327	0.0953045	21.4213	-2.69305	-0.304	0.00720887	1.11232	1.10167	0.0391009	-1.56482	-1.07039	-3.19086	MKI67	P46013_T1327t_1_1_1327_1327_MKI67	P46013	MKI67	1	15.48	9.79	15.48	2.544	3	1	1	0	1648.95	79.9713	2.9	T1327t	TMT6	1320	(K)	LDLTENLtGSK	(R)	LDLT(0.0)ENLT(0.99)GS(0.0)K	LDLTENLtGSKRRPQ	39	2.1	2003.17	P46013	HUMAN	360912	864.965	Proliferation marker protein Ki-67	253000000
P46013_S1329s_1_1_1329_1329	0.122361	19.2388	-2.02801	-0.242333	0.0119157	0.662658	0.314762	0.234605	-0.791402	-1.54693	-2.53366	MKI67	P46013_S1329s_1_1_1329_1329_MKI67	P46013	MKI67	2	16.6	16.08	14.7	2.143	3	1	1	0	1648.95	79.976	5.6	S1329s	TMT6	1320	(K)	LDLTENLTGsK	(R)	LDLT(0.0)ENLT(0.0)GS(0.99)K	LTENLTGsKRRPQTP	40	2.1	2003.17	P46013	HUMAN	360912	576.981	Proliferation marker protein Ki-67	731000000
P46013_T1335t_1_1_1335_1335	0.190801	15.3749	-1.28613	-0.150667	0.0290075	0.449661	0.472144	0.664716	-0.485633	-0.791794	-0.994442	MKI67	P46013_T1335t_1_1_1335_1335_MKI67	P46013	MKI67	5	20.72	20.71	20.72	10.311	2	1	1	0	2845.6	79.9771	3.7	T1335t	TMT6	1332	(R)	RPQtPKEEAQALEDLTGFK	(E)	RPQT(0.99)PKEEAQALEDLT(0.0)GFK	GSKRRPQtPKEEAQA	41	2.1	2003.17	P46013	HUMAN	360912	732.15	Proliferation marker protein Ki-67	1250000000
P46013_T1355t_1_1_1355_1355	0.116102	19.6738	-1.94564	-0.230333	0.0107801	1.04132	0.528351	0.273706	-0.737443	-2.04547	-1.21062	MKI67	P46013_T1355t_1_1_1355_1355_MKI67	P46013	MKI67	6	20.79	20.79	20.79	2.399	2	1	1	0	2243.21	79.9758	4.1	T1355t	TMT6	1351	(K)	ELFQtPGHTEEAVAAGK	(T)	ELFQT(0.99)PGHT(0.0)EEAVAAGK	GFKELFQtPGHTEEA	42	2.1	2003.17	P46013	HUMAN	360912	775.066	Proliferation marker protein Ki-67	3690000000
P46013_T1393t_1_1_1393_1393	0.164517	16.6764	-1.97594	-0.216	0.0214963	2.1773	0.652008	0.566963	-0.800396	-1.53227	-0.198888	MKI67	P46013_T1393t_1_1_1393_1393_MKI67	P46013	MKI67	4	7.81	7.27	7.38	99	1	1	1	0	1784.14	79.9747	4.5	T1393t	TMT6	1389	(R)	RQPKtPLEK	(R)	RQPKT(1.0)PLEK	STRRQPKtPLEKRDV	43	2.1	2003.17	P46013	HUMAN	360912	466.783	Proliferation marker protein Ki-67	1380000000
P46013_T1476t_1_1_1476_1476	0.111645	20.0332	-2.57629	-0.288	0.0099238	2.29564	0.281038	1.15348	-1.43891	-2.11878	-0.441013	MKI67	P46013_T1476t_1_1_1476_1476_MKI67	P46013	MKI67	4	20.5	20.5	20.5	8.322	4	1	1	0	2718.47	79.9832	6	T1476t	TMT6	1472	(K)	ELFQtPVCTDKPTTHEK	(T)	ELFQT(0.99)PVCT(0.0)DKPT(0.0)T(0.0)HEK	GLKELFQtPVCTDKP	44	2.1	2003.17	P46013	HUMAN	360912	700.37	Proliferation marker protein Ki-67	804000000
P46013_S1496s_1_1_1496_1496	0.0278911	31.6532	6.79658	0.701333	0.00068341	-1.70398	-4.81137	-5.14177	2.42817	1.63491	4.66955	MKI67	P46013_S1496s_1_1_1496_1496_MKI67	P46013	MKI67	2	16.68	12.75	13.4	8.811	6	1	1	0	2986.62	79.9787	4	S1496s	TMT6	1492	(K)	IACRsQPDPVDTPTSSKPQSK	(R)	IACRS(0.99)QPDPVDT(0.0)PT(0.0)S(0.0)S(0.0)KPQS(0.0)K	TTKIACRsQPDPVDT	45	2.1	2003.17	P46013	HUMAN	360912	767.406	Proliferation marker protein Ki-67	846000000
P46013_T1503t_1_1_1503_1503	0.146346	17.7404	-2.58756	-0.311667	0.016825	-0.118332	1.80988	0.498537	-0.629525	-3.10119	-1.84188	MKI67	P46013_T1503t_1_1_1503_1503_MKI67	P46013	MKI67	3	19.56	19.56	19.56	2.721	6	1	1	0	2486.37	79.9685	0.8	T1503t	TMT6	1496	(R)	SQPDPVDtPTSSKPQSK	(R)	S(0.0)QPDPVDT(0.99)PT(0.0)S(0.0)S(0.0)KPQS(0.0)K	SQPDPVDtPTSSKPQ	46	2.1	2003.17	P46013	HUMAN	360912	642.34	Proliferation marker protein Ki-67	3250000000
P46013_S1511s_1_1_1511_1511	0.824228	1.94807	-0.385988	-0.058	0.638547	0.792822	0.134898	-0.293257	1.16912	-1.55426	-0.138357	MKI67	P46013_S1511s_1_1_1511_1511_MKI67	P46013	MKI67	1	15.25	15.25	15.25	2.854	6	1	1	0	2486.37	79.9742	3	S1511s	TMT6	1496	(R)	SQPDPVDTPTSSKPQsK	(R)	S(0.0)QPDPVDT(0.0)PT(0.0)S(0.0)S(0.0)KPQS(0.99)K	PTSSKPQsKRSLRKV	47	2.1	2003.17	P46013	HUMAN	360912	856.12	Proliferation marker protein Ki-67	744000000
P46013_T1540t_1_1_1540_1540	0.124625	19.0912	-4.2452	-0.489667	0.0123277	0.721823	2.86659	1.48583	-2.85984	-4.8534	0.0518839	MKI67	P46013_T1540t_1_1_1540_1540_MKI67	P46013	MKI67	4	10.12	10.12	10.12	10.121	2	1	1	0	2040.19	79.9775	5.3	T1540t	TMT6	1537	(K)	AMHtPKPAVSGEK	(N)	AMHT(0.99)PKPAVS(0.0)GEK	SAGKAMHtPKPAVSG	48	2.1	2003.17	P46013	HUMAN	360912	530.797	Proliferation marker protein Ki-67	274000000
P46013_T1557t_1_1_1557_1557	0.0239834	32.7397	-4.0876	-0.456333	0.000532146	1.06499	2.75417	1.36853	-1.54683	-2.6833	-2.84497	MKI67	P46013_T1557t_1_1_1557_1557_MKI67	P46013	MKI67	2	17.83	17.83	15.34	8.66	2	1	1	0	1827.02	79.9703	2.1	T1557t	TMT6	1550	(K)	NIYAFMGtPVQK	(L)	NIY(0.0)AFMGT(0.99)PVQK	NIYAFMGtPVQKLDL	49	2.1	2003.17	P46013	HUMAN	360912	636.336	Proliferation marker protein Ki-67	464000000
P46013_S1679s_1_1_1679_1679	0.212651	14.414	-1.30684	-0.146333	0.0361913	0.792822	0.472144	0.830894	-1.09717	-0.571851	-0.155652	MKI67	P46013_S1679s_1_1_1679_1679_MKI67	P46013	MKI67	3	11.21	8.3	5.55	99	1	1	1	0	1267.71	79.9731	5	S1679s	TMT6	1675	(K)	AFMEsPK	(Q)	AFMES(1.0)PK	SMKAFMEsPKQILDS	50	2.1	2003.17	P46013	HUMAN	360912	674.346	Proliferation marker protein Ki-67	11400000000
P46013_T1691t_1_1_1691_1691	0.200963	14.9153	-1.55309	-0.180333	0.0322456	1.17148	0.663249	-0.332358	-0.998246	-1.41496	-0.743669	MKI67	P46013_T1691t_1_1_1691_1691_MKI67	P46013	MKI67	2	14.05	14.05	14.05	1.309	4	1	1	0	1749.02	79.9752	4.9	T1691t	TMT6	1682	(K)	QILDSAASLtGSK	(R)	QILDS(0.0)AAS(0.0)LT(0.99)GS(0.0)K	LDSAASLtGSKRQLR	51	2.1	2003.17	P46013	HUMAN	360912	610.335	Proliferation marker protein Ki-67	54900000
P46013_T1719t_1_1_1719_1719	0.0064966	41.6422	-6.89198	-0.746667	6.85146e-05	2.4258	5.04744	3.13785	-2.60803	-4.12759	-3.32922	MKI67	P46013_T1719t_1_1_1719_1719_MKI67	P46013	MKI67	2	26.29	26.29	26.29	2.527	4	1	1	0	2803.49	79.9807	5	T1719t	TMT6	1704	(K)	SEVPEDLAGFIELFQtPSHTK	(E)	S(0.0)EVPEDLAGFIELFQT(0.99)PS(0.0)HT(0.0)K	GFIELFQtPSHTKES	52	2.1	2003.17	P46013	HUMAN	360912	721.624	Proliferation marker protein Ki-67	317000000
P46013_T1747t_1_1_1747_1747	0.126436	18.9394	-2.61865	-0.267667	0.0127662	0.982153	2.73169	1.261	-2.1224	0.131966	-0.890674	MKI67	P46013_T1747t_1_1_1747_1747_MKI67	P46013	MKI67	1	18	18	18	2	5	1	1	0	2583.46	79.9785	4.6	T1747t	TMT6	1739	(R)	ASQPDLVDtPTSSKPQPK	(R)	AS(0.0)QPDLVDT(0.99)PT(0.0)S(0.0)S(0.0)KPQPK	SQPDLVDtPTSSKPQ	53	2.1	2003.17	P46013	HUMAN	360912	888.484	Proliferation marker protein Ki-67	375000000
P46013_T1764t_1_1_1764_1764	0.856728	1.56693	-0.350157	-0.042	0.697119	1.49098	-0.730698	-0.909096	-0.0179864	0.366571	-1.54787	MKI67	P46013_T1764t_1_1_1764_1764_MKI67	P46013	MKI67	5	18.41	18.41	10.46	99	1	1	1	0	1556.78	79.9747	5.1	T1764t	TMT6	1762	(K)	ADtEEEFLAFR	(K)	ADT(1.0)EEEFLAFR	RSLRKADtEEEFLAF	54	2.1	2003.17	P46013	HUMAN	360912	818.881	Proliferation marker protein Ki-67	1590000000
P46013_T1784t_1_1_1784_1784	0.0309625	30.9062	-3.32512	-0.383333	0.000811678	1.45548	1.13539	0.909096	-1.44791	-3.06453	-1.96294	MKI67	P46013_T1784t_1_1_1784_1784_MKI67	P46013	MKI67	5	18.86	18.86	18.86	99	1	1	1	0	2082.2	79.9721	2.7	T1784t	TMT6	1781	(K)	AMHtPKPAVGEEK	(D)	AMHT(1.0)PKPAVGEEK	SAGKAMHtPKPAVGE	55	2.1	2003.17	P46013	HUMAN	360912	541.298	Proliferation marker protein Ki-67	1360000000
P46013_T1801t_1_1_1801_1801	0.0311988	30.8146	-2.81074	-0.319667	0.000828982	0.899321	1.48388	0.997073	-1.39395	-2.11878	-1.53922	MKI67	P46013_T1801t_1_1_1801_1801_MKI67	P46013	MKI67	2	15.65	15.65	15.65	7.989	2	1	1	0	1791.04	79.978	6.2	T1801t	TMT6	1794	(K)	DINTFLGtPVQK	(L)	DINT(0.0)FLGT(0.99)PVQK	DINTFLGtPVQKLDQ	56	2.1	2003.17	P46013	HUMAN	360912	624.345	Proliferation marker protein Ki-67	1100000000
P46013_S1815s_1_1_1815_1815	0.227264	13.8406	-1.40766	-0.153667	0.0412993	1.23065	0.168623	0.645165	-1.07019	-0.0879771	-1.02038	MKI67	P46013_S1815s_1_1_1815_1815_MKI67	P46013	MKI67	5	11.89	11.89	11.89	99	1	1	1	0	1496.8	79.9738	4.7	S1815s	TMT6	1806	(K)	LDQPGNLPGsNR	(R)	LDQPGNLPGS(1.0)NR	QPGNLPGsNRRLQTR	57	2.1	2003.17	P46013	HUMAN	360912	788.891	Proliferation marker protein Ki-67	7430000000
P46013_S1861s_1_1_1861_1861	0.883797	1.25189	-0.164062	-0.028	0.749567	0.473327	-0.236072	-0.361683	-0.161878	-0.212611	-0.242125	MKI67	P46013_S1861s_1_1_1861_1861_MKI67	P46013	MKI67	4	17.05	17.05	17.05	2.514	5	1	1	0	1917	79.9747	4.2	S1861s	TMT6	1861	(K)	sPQSDPADTPTNTK	(Q)	S(0.99)PQS(0.0)DPADT(0.0)PT(0.0)NT(0.0)K	TKKILCKsPQSDPAD	58	2.1	2003.17	P46013	HUMAN	360912	666.329	Proliferation marker protein Ki-67	7550000000
P46013_T1923t_1_1_1923_1923	0.114563	19.8045	-1.85777	-0.213667	0.0104603	0.437827	0.708215	1.07528	-0.665498	-0.931091	-1.75541	MKI67	P46013_T1923t_1_1_1923_1923_MKI67	P46013	MKI67	3	18.17	18.17	18.17	7.98	2	1	1	0	1778.01	79.9754	4.9	T1923t	TMT6	1916	(K)	DINTFVGtPVEK	(L)	DINT(0.0)FVGT(0.99)PVEK	DINTFVGtPVEKLDL	59	2.1	2003.17	P46013	HUMAN	360912	620	Proliferation marker protein Ki-67	2020000000
P46013_S1937s_1_1_1937_1937	0.150235	17.4875	-2.66388	-0.292	0.0178339	0.366828	2.30451	1.38808	-0.242817	-0.835782	-2.85361	MKI67	P46013_S1937s_1_1_1937_1937_MKI67	P46013	MKI67	4	15.65	15.65	15.65	99	1	1	1	0	1584.97	79.9761	5.9	S1937s	TMT6	1928	(K)	LDLLGNLPGsK	(R)	LDLLGNLPGS(1.0)K	LLGNLPGsKRRPQTP	60	2.1	2003.17	P46013	HUMAN	360912	832.978	Proliferation marker protein Ki-67	884000000
P46013_T1963t_1_1_1963_1963	0.0311988	30.8592	-3.34305	-0.368	0.000820511	1.57381	2.29327	0.684266	-1.87958	-2.16277	-1.43545	MKI67	P46013_T1963t_1_1_1963_1963_MKI67	P46013	MKI67	2	19.46	19.46	19.46	4.177	4	1	1	0	2423.18	79.9794	5.2	T1963t	TMT6	1959	(K)	ELFQtPGHTEESMTDDK	(I)	ELFQT(0.99)PGHT(0.0)EES(0.0)MT(0.0)DDK	GFKELFQtPGHTEES	61	2.1	2003.17	P46013	HUMAN	360912	835.058	Proliferation marker protein Ki-67	2620000000
P46013_S1970s_1_1_1970_1970	0.625141	4.62706	0.780601	0.0766667	0.344583	0.650824	-0.652008	-1.19258	-0.341742	-0.109971	1.59975	MKI67	P46013_S1970s_1_1_1970_1970_MKI67	P46013	MKI67	1	15.87	15.87	15.87	1.852	4	1	1	0	2423.18	95.9675	2.5	S1970s M1971m	TMT6	1959	(K)	ELFQTPGHTEEsmTDDK	(I)	ELFQT(0.0)PGHT(0.0)EES(0.99)M(1.0)T(0.0)DDK	TPGHTEEsMTDDKIT	62	2.1	2003.17	P46013	HUMAN	360912	840.387	Proliferation marker protein Ki-67	148000000
P46013_S1983s_1_1_1983_1983	0.831625	1.85433	-0.263791	-0.032	0.652479	0.449661	0.51711	-0.733142	-0.395701	0.131966	-0.294009	MKI67	P46013_S1983s_1_1_1983_1983_MKI67	P46013	MKI67	8	19.08	16.5	16.32	1.963	3	1	1	0	2372.35	79.9691	1.1	S1983s	TMT6	1976	(K)	ITEVSCKsPQPDPVK	(T)	IT(0.0)EVS(0.0)CKS(0.99)PQPDPVK	ITEVSCKsPQPDPVK	63	2.1	2003.17	P46013	HUMAN	360912	613.834	Proliferation marker protein Ki-67	20500000000
P46013_S2002s_1_1_2002_2002	0.913874	0.927803	0.190441	0.0233333	0.807643	1.52648	-0.0449661	-0.351908	1.61878	-0.168623	0.250772	MKI67	P46013_S2002s_1_1_2002_2002_MKI67	P46013	MKI67	2	9.7	9.7	9.7	99	1	1	1	0	1446	79.9741	5.1	S2002s	TMT6	1999	(R)	LKIsLGK	(V)	LKIS(1.0)LGK	SKQRLKIsLGKVGVK	64	2.1	2003.17	P46013	HUMAN	360912	763.492	Proliferation marker protein Ki-67	206000000
P46013_T2085t_1_1_2085_2085	0.222858	14.0193	-1.92997	-0.194667	0.039634	0.283996	2.90031	1.56404	-0.917307	0.0659828	-0.190241	MKI67	P46013_T2085t_1_1_2085_2085_MKI67	P46013	MKI67	1	15.07	15.07	15.07	3.175	5	1	1	0	2451.19	79.9736	2.9	T2085t	TMT6	2081	(K)	ELFQtPDHTEESTTDDK	(T)	ELFQT(0.99)PDHT(0.0)EES(0.0)T(0.0)T(0.0)DDK	GFKELFQtPDHTEES	65	2.1	2003.17	P46013	HUMAN	360912	844.394	Proliferation marker protein Ki-67	1630000000
P46013_S2105s_1_1_2105_2105	0.405624	8.64322	0.831684	0.078	0.136672	-0.070999	-0.910563	-0.684266	0.161878	0.425222	0.242125	MKI67	P46013_S2105s_1_1_2105_2105_MKI67	P46013	MKI67	8	16.06	12.01	10.75	6.17	6	1	1	0	2433.25	79.9758	3.8	S2105s	TMT6	2101	(K)	IACKsPPPESMDTPTSTR	(R)	IACKS(0.99)PPPES(0.0)MDT(0.0)PT(0.0)S(0.0)T(0.0)R	TTKIACKsPPPESMD	66	2.1	2003.17	P46013	HUMAN	360912	838.414	Proliferation marker protein Ki-67	6250000000
P46013_T2203t_1_1_2203_2203	0.078188	23.1129	-3.74756	-0.444	0.00488327	1.58564	1.22532	0.20528	-1.73569	-4.69211	-1.79864	MKI67	P46013_T2203t_1_1_2203_2203_MKI67	P46013	MKI67	3	21.24	21.24	21.24	7.494	4	1	1	0	2732.49	79.9749	3	T2203t	TMT6	2199	(K)	ELFQtPICTDKPTTHEK	(T)	ELFQT(0.99)PICT(0.0)DKPT(0.0)T(0.0)HEK	GLKELFQtPICTDKP	67	2.1	2003.17	P46013	HUMAN	360912	703.872	Proliferation marker protein Ki-67	1640000000
P46013_S2223s_1_1_2223_2223	0.64094	4.41532	0.519532	0.044	0.3618	0.283996	-0.607042	-0.801569	0.134898	-0.124634	0.423719	MKI67	P46013_S2223s_1_1_2223_2223_MKI67	P46013	MKI67	8	20.5	20.5	20.5	7.061	4	1	1	0	3111.76	79.9789	3.9	S2223s	TMT6	2219	(K)	IACRsPQPDPVGTPTIFKPQSK	(R)	IACRS(0.99)PQPDPVGT(0.0)PT(0.0)IFKPQS(0.0)K	TTKIACRsPQPDPVG	68	2.1	2003.17	P46013	HUMAN	360912	639.153	Proliferation marker protein Ki-67	7190000000
P46013_T2259t_1_1_2259_2259	0.757032	2.83054	0.517166	0.0246667	0.521131	-2.27197	0.337245	-0.733142	-0.809389	-0.505868	0.198888	MKI67	P46013_T2259t_1_1_2259_2259_MKI67	P46013	MKI67	3	9.42	2.28	3.41	5.385	2	1	1	0	1560.02	79.9758	5.8	T2259t	TMT6	2257	(R)	KRtPSVGK	(A)	KRT(0.99)PS(0.0)VGK	SLALRKRtPSVGKAM	69	2.1	2003.17	P46013	HUMAN	360912	410.754	Proliferation marker protein Ki-67	1910000000
P46013_T2268t_1_1_2268_2268	0.105643	20.5351	-1.88601	-0.224333	0.00884075	0.638991	0.292279	0.694041	-0.710464	-1.53227	-1.78999	MKI67	P46013_T2268t_1_1_2268_2268_MKI67	P46013	MKI67	6	15.24	12.56	14.17	99	1	1	1	0	2004.1	79.9699	1.7	T2268t	TMT6	2265	(K)	AMDtPKPAGGDEK	(D)	AMDT(1.0)PKPAGGDEK	SVGKAMDtPKPAGGD	70	2.1	2003.17	P46013	HUMAN	360912	1042.54	Proliferation marker protein Ki-67	3340000000
P46013_S2299s_1_1_2299_2299	0.0579878	25.529	-2.44983	-0.278	0.00279961	1.00582	1.42767	0.244381	-1.17811	-1.68623	-1.80729	MKI67	P46013_S2299s_1_1_2299_2299_MKI67	P46013	MKI67	2	15.3	15.3	15.3	99	1	1	1	0	1568.94	79.974	4.7	S2299s	TMT6	2290	(K)	LDLPGNLPGsK	(R)	LDLPGNLPGS(1.0)K	LPGNLPGsKRWPQTP	71	2.1	2003.17	P46013	HUMAN	360912	550.31	Proliferation marker protein Ki-67	249000000
P46013_T2305t_1_1_2305_2305	0.0218506	33.4668	-3.25544	-0.357333	0.000450108	1.68031	1.0567	1.89639	-1.5828	-1.37098	-2.17912	MKI67	P46013_T2305t_1_1_2305_2305_MKI67	P46013	MKI67	3	8.41	8.41	8.41	99	1	1	1	0	1370.83	79.9745	5.6	T2305t	TMT6	2301	(K)	RWPQtPK	(E)	RWPQT(1.0)PK	GSKRWPQtPKEKAQA	72	2.1	2003.17	P46013	HUMAN	360912	484.273	Proliferation marker protein Ki-67	836000000
P46013_T2325t_1_1_2325_2325	0.0192486	34.2804	-3.27314	-0.362	0.000373218	1.79864	1.29277	0.957972	-1.78965	-1.67156	-2.30883	MKI67	P46013_T2325t_1_1_2325_2325_MKI67	P46013	MKI67	3	19.54	19.54	19.54	6.318	4	1	1	0	2494.36	79.9717	2.1	T2325t	TMT6	2321	(K)	ELFQtPGTDKPTTDEK	(T)	ELFQT(0.99)PGT(0.0)DKPT(0.0)T(0.0)DEK	GFKELFQtPGTDKPT	73	2.1	2003.17	P46013	HUMAN	360912	644.34	Proliferation marker protein Ki-67	1830000000
P46013_S2344s_1_1_2344_2344	0.998377	0.0147499	0.00220015	-0.015	0.996609	0.141998	-0.337245	-0.606064	-0.47664	-0.395897	0.0778259	MKI67	P46013_S2344s_1_1_2344_2344_MKI67	P46013	MKI67	7	17.73	14.18	17.73	6.238	4	1	1	0	2599.44	79.9755	3.4	S2344s	TMT6	2340	(K)	IACKsPQPDPVDTPASTK	(Q)	IACKS(0.99)PQPDPVDT(0.0)PAS(0.0)T(0.0)K	TTKIACKsPQPDPVD	74	2.1	2003.17	P46013	HUMAN	360912	893.809	Proliferation marker protein Ki-67	10300000000
P46013_T2389t_1_1_2389_2389	0.233057	13.6426	-1.57286	-0.191	0.0432253	-0.567992	1.29277	0.606064	-0.656504	-1.35631	-1.37492	MKI67	P46013_T2389t_1_1_2389_2389_MKI67	P46013	MKI67	3	11.73	7.52	11.73	11.728	2	1	1	0	2076.16	95.9721	5	M2387m T2389t	TMT6	2386	(K)	AmDtPKPAVSDEK	(N)	AM(1.0)DT(0.99)PKPAVS(0.0)DEK	SAGKAMDtPKPAVSD	75	2.1	2003.17	P46013	HUMAN	360912	724.716	Proliferation marker protein Ki-67	749000000
P46013_T2406t_1_1_2406_2406	0.713669	3.39923	-0.672954	-0.101667	0.45717	1.12415	-0.809389	-0.869995	0.116912	-2.20676	-0.48425	MKI67	P46013_T2406t_1_1_2406_2406_MKI67	P46013	MKI67	4	17.49	14.01	17.49	7.33	2	1	1	0	1848.06	79.9776	5.8	T2406t	TMT6	2399	(K)	NINTFVEtPVQK	(L)	NINT(0.0)FVET(0.99)PVQK	NINTFVEtPVQKLDL	76	2.1	2003.17	P46013	HUMAN	360912	643.352	Proliferation marker protein Ki-67	2340000000
P46013_T2426t_1_1_2426_2426	0.732082	3.13935	0.989304	0.049	0.485361	-1.33715	-2.66424	0.508312	0.710464	-2.89591	1.66028	MKI67	P46013_T2426t_1_1_2426_2426_MKI67	P46013	MKI67	2	7.37	4.39	3.33	99	1	1	1	0	1312.81	79.9709	3.3	T2426t	TMT6	2422	(K)	RQPQtPK	(E)	RQPQT(1.0)PK	GSKRQPQtPKEKAEA	77	2.1	2003.17	P46013	HUMAN	360912	696.894	Proliferation marker protein Ki-67	1570000000
P46013_S2466s_1_1_2466_2466	0.0903211	21.906	-1.86418	-0.206	0.00644762	1.07682	0.74194	0.742917	-1.35797	-0.652496	-1.02038	MKI67	P46013_S2466s_1_1_2466_2466_MKI67	P46013	MKI67	6	15.93	13.31	15.93	2.437	4	1	1	0	2424.34	79.9808	5.8	S2466s	TMT6	2459	(K)	ITEVSCKsPQPESFK	(T)	IT(0.0)EVS(0.0)CKS(0.99)PQPES(0.0)FK	ITEVSCKsPQPESFK	78	2.1	2003.17	P46013	HUMAN	360912	626.836	Proliferation marker protein Ki-67	19200000000
P46013_S2528s_1_1_2528_2528	0.593999	5.1113	0.678193	0.057	0.308227	0.343162	-0.865596	-0.84067	0.845362	-0.476542	0.302656	MKI67	P46013_S2528s_1_1_2528_2528_MKI67	P46013	MKI67	3	11.22	5.76	5.76	99	1	1	1	0	1493.93	79.9721	3.7	S2528s	TMT6	2524	(K)	AFKEsPK	(Q)	AFKES(1.0)PK	SIKAFKEsPKQILDP	79	2.1	2003.17	P46013	HUMAN	360912	787.454	Proliferation marker protein Ki-67	23200000000
P46013_S2588s_1_1_2588_2588	0.56322	5.60431	-0.722872	-0.0856667	0.27515	0.769156	0.37097	0.254156	-0.611538	-0.923759	0.760964	MKI67	P46013_S2588s_1_1_2588_2588_MKI67	P46013	MKI67	5	19.25	16.45	18.69	8.182	6	1	1	0	2630.47	79.9822	5.9	S2588s	TMT6	2584	(K)	IPCKsPPPELTDTATSTK	(R)	IPCKS(0.99)PPPELT(0.0)DT(0.0)AT(0.0)S(0.0)T(0.0)K	NTKIPCKsPPPELTD	80	2.1	2003.17	P46013	HUMAN	360912	904.155	Proliferation marker protein Ki-67	5910000000
P46013_S2638s_1_1_2638_2638	0.234392	13.5842	-1.1239	-0.13	0.0438104	0.390495	0.528351	0.596289	-0.719457	-0.505868	-0.631254	MKI67	P46013_S2638s_1_1_2638_2638_MKI67	P46013	MKI67	1	13.51	7.96	7.18	99	1	1	1	0	1460.8	79.9723	3.9	S2638s	TMT6	2635	(K)	EPAsGDEGIK	(V)	EPAS(1.0)GDEGIK	HTHKEPAsGDEGIKV	81	2.1	2003.17	P46013	HUMAN	360912	770.89	Proliferation marker protein Ki-67	1150000000
P46013_S2708s_1_1_2708_2708	0.830542	1.86971	0.324613	0.0156667	0.650173	0.449661	-1.14663	-0.674491	-0.494627	-0.733142	0.830142	MKI67	P46013_S2708s_1_1_2708_2708_MKI67	P46013	MKI67	2	18.15	18.15	18.15	6.744	5	1	1	0	2402.29	79.9776	4.5	S2708s	TMT6	2704	(K)	IPCEsPPLEVVDTTASTK	(R)	IPCES(0.99)PPLEVVDT(0.0)T(0.0)AS(0.0)T(0.0)K	ATKIPCEsPPLEVVD	82	2.1	2003.17	P46013	HUMAN	360912	828.094	Proliferation marker protein Ki-67	5090000000
P46013_S2719s_1_1_2719_2719	0.446482	7.73122	-0.964354	-0.105333	0.168608	0.366828	0.427177	1.50539	-1.00724	-0.0879771	0.501544	MKI67	P46013_S2719s_1_1_2719_2719_MKI67	P46013	MKI67	1	19.56	19.56	19.56	1.232	5	1	1	0	2402.29	79.9776	4.5	S2719s	TMT6	2704	(K)	IPCESPPLEVVDTTAsTK	(R)	IPCES(0.0)PPLEVVDT(0.0)T(0.0)AS(0.99)T(0.0)K	EVVDTTAsTKRHLRT	83	2.1	2003.17	P46013	HUMAN	360912	828.094	Proliferation marker protein Ki-67	46600000
P46013_S2793s_1_1_2793_2793	0.178992	15.9225	-1.41092	-0.155333	0.0255714	1.15965	0.51711	0.488761	-1.02523	-0.505868	-0.536134	MKI67	P46013_S2793s_1_1_2793_2793_MKI67	P46013	MKI67	2	17.49	17.49	17.49	9.509	4	1	1	0	3975	79.9904	5.9	S2793s	TMT6	2789	(R)	APREsAQAIEDLAGFKDPAAGHTEESMTDDK	(T)	APRES(0.99)AQAIEDLAGFKDPAAGHT(0.0)EES(0.0)MT(0.0)DDK	RPRAPREsAQAIEDL	84	2.1	2003.17	P46013	HUMAN	360912	811.804	Proliferation marker protein Ki-67	157000000
P46013_S2828s_1_1_2828_2828	0.870322	1.40075	0.354243	0.0266667	0.724311	1.51465	-2.21458	-0.811344	-0.107919	0.30792	-0.648549	MKI67	P46013_S2828s_1_1_2828_2828_MKI67	P46013	MKI67	2	16.47	11.55	9.17	1.451	6	1	1	0	1809.95	79.974	4.1	S2828s	TMT6	2827	(K)	SsPELEDTATSSK	(R)	S(0.0)S(0.99)PELEDT(0.0)AT(0.0)S(0.0)S(0.0)K	TKIPCKSsPELEDTA	85	2.1	2003.17	P46013	HUMAN	360912	945.465	Proliferation marker protein Ki-67	7860000000
P46013_T2949t_1_1_2949_2949	0.669627	4.00758	-0.640894	-0.0806667	0.397413	-0.603492	1.58505	-0.156404	0.188857	-0.637834	-0.648549	MKI67	P46013_T2949t_1_1_2949_2949_MKI67	P46013	MKI67	2	17.92	17.92	17.92	1.219	9	1	1	0	5158.61	80.0348	13.1	T2949t	TMT6	2912	(K)	AQPLEDLASFQELSQTPGHTEELANGAADSFTSAPKQtPDSGK	(P)	AQPLEDLAS(0.0)FQELS(0.0)QT(0.0)PGHT(0.0)EELANGAADS(0.0)FT(0.0)S(0.0)APKQT(0.99)PDS(0.0)GK	FTSAPKQtPDSGKPL	86	2.1	2003.17	P46013	HUMAN	360912	1310.42	Proliferation marker protein Ki-67	141000000
P46013_S2952s_1_1_2952_2952	0.431948	8.05078	-0.835847	-0.0936667	0.156647	1.05315	-0.123657	0.733142	-0.25181	-0.212611	-0.380482	MKI67	P46013_S2952s_1_1_2952_2952_MKI67	P46013	MKI67	1	9.5	9.5	9.5	1.146	2	1	1	0	1758.07	79.9724	3.3	S2952s	TMT6	2948	(K)	QTPDsGKPLK	(I)	QT(0.0)PDS(0.99)GKPLK	APKQTPDsGKPLKIS	87	2.1	2003.17	P46013	HUMAN	360912	613.353	Proliferation marker protein Ki-67	141000000
P46013_S3041s_1_1_3041_3041	0.306332	11.1319	-1.81547	-0.199667	0.0770559	0.70999	1.01174	-0.391009	-1.69972	0.30792	-2.7239	MKI67	P46013_S3041s_1_1_3041_3041_MKI67	P46013	MKI67	3	13.19	13.19	13.19	2.155	2	1	1	0	1447.86	79.974	5	S3041s	TMT6	3041	(K)	sSEPVVIMK	(R)	S(0.99)S(0.0)EPVVIMK	APRARGKsSEPVVIM	88	2.1	2003.17	P46013	HUMAN	360912	764.42	Proliferation marker protein Ki-67	564000000
P46013_S108s_1_0_108_109	0.0470968	27.3047	-3.0367	-0.343333	0.00186008	1.12415	1.25905	1.42718	-0.719457	-1.94283	-2.63743	MKI67	P46013_S108s_1_0_108_109_MKI67	P46013	MKI67	2	10.84	10.84	10.84	1.053	2	1	0	1	1322.78	79.9711	3.4	S108s	TMT6	108	(K)	sTEFPRK	(I)	S(0.50)T(0.50)EFPRK	SLQNGRKsTEFPRKI	90	2.1	2003.17	P46013	HUMAN	360912	468.256	Proliferation marker protein Ki-67	1180000000
P46013_S565s_1_0_558_565	0.364652	9.59956	0.975787	0.0876667	0.109659	-1.18332	-0.854355	-0.117303	0.125905	0.637834	0.00864732	MKI67	P46013_S565s_1_0_558_565_MKI67	P46013	MKI67	2	10.04	10.04	10.04	0	3	1	0	1	2880.57	79.981	4.9	S565s	TMT6	553	(K)	EQPQPSGKQESGsEIHVEVK	(A)	EQPQPS(0.33)GKQES(0.33)GS(0.33)EIHVEVK	SGKQESGsEIHVEVK	91	2.1	2003.17	P46013	HUMAN	360912	740.893	Proliferation marker protein Ki-67	7840000000
P46013_S859s_1_0_858_861	0.537418	6.04422	0.891304	0.082	0.248644	0.508826	-0.989253	-0.713592	1.43891	-0.469211	0.510192	MKI67	P46013_S859s_1_0_858_861_MKI67	P46013	MKI67	4	14.76	9.81	10.16	1.065	8	1	0	1	2572.36	79.9747	3.2	S859s	TMT6	851	(K)	MTSLETKTsDTETEPSK	(T)	MT(0.0)S(0.0)LET(0.0)KT(0.33)S(0.33)DT(0.33)ET(0.0)EPS(0.0)K	TSLETKTsDTETEPS	92	2.1	2003.17	P46013	HUMAN	360912	663.84	Proliferation marker protein Ki-67	7520000000
P46013_S878s_1_0_878_879	0.0377066	29.137	-3.93069	-0.436667	0.00121984	2.66246	0.640766	2.48291	-1.24106	-2.79327	-1.97159	MKI67	P46013_S878s_1_0_878_879_MKI67	P46013	MKI67	1	11.2	11.2	11.2	1.094	3	1	0	1	1168.63	79.9718	4.4	S878s	TMT6	875	(R)	SGRsTEFR	(N)	S(0.0)GRS(0.50)T(0.50)EFR	TANRSGRsTEFRNIQ	93	2.1	2003.17	P46013	HUMAN	360912	416.871	Proliferation marker protein Ki-67	45600000
P46013_T953t_1_0_951_953	0.603167	4.96763	-0.777308	-0.0766667	0.318594	1.73948	0.303521	-0.185729	-1.07019	0.10264	0.492897	MKI67	P46013_T953t_1_0_951_953_MKI67	P46013	MKI67	1	7.72	7.72	7.72	0	2	1	0	1	1320.78	79.9728	4.6	T953t	TMT6	951	(R)	SRtWGQK	(C)	S(0.50)RT(0.50)WGQK	KAMKRSRtWGQKCAP	94	2.1	2003.17	P46013	HUMAN	360912	467.589	Proliferation marker protein Ki-67	25600000
P46013_T1051t_1_0_1045_1052	0.129988	18.6829	-3.84322	-0.462333	0.0135427	1.33715	1.29277	0.400784	-1.75368	-5.58654	-1.15874	MKI67	P46013_T1051t_1_0_1045_1052_MKI67	P46013	MKI67	2	15.6	15.6	15.6	0	6	1	0	1	2643.36	79.9794	4.8	T1051t	TMT6	1044	(K)	FTRTSGEtTHTHREPAGDGK	(S)	FT(0.20)RT(0.20)S(0.20)GET(0.20)T(0.20)HT(0.0)HREPAGDGK	FTRTSGEtTHTHREP	95	2.1	2003.17	P46013	HUMAN	360912	545.475	Proliferation marker protein Ki-67	1620000000
P46013_S1376s_1_0_1375_1376	0.423473	8.2221	0.763059	0.07	0.150588	-0.638991	-0.449661	-0.43011	-0.0719457	0.46188	0.380482	MKI67	P46013_S1376s_1_0_1375_1376_MKI67	P46013	MKI67	6	13.12	12.1	13.12	1.083	7	1	0	1	2178.98	79.9765	4.5	S1376s	TMT6	1371	(K)	MPCESsPPESADTPTSTR	(R)	MPCES(0.50)S(0.50)PPES(0.0)ADT(0.0)PT(0.0)S(0.0)T(0.0)R	TKMPCESsPPESADT	96	2.1	2003.17	P46013	HUMAN	360912	1129.98	Proliferation marker protein Ki-67	21200000000
P46013_T1383t_1_0_1380_1383	0.497407	6.76471	-1.1409	-0.126	0.210634	0.319496	-0.359728	2.21898	-0.773416	0.549857	-1.02038	MKI67	P46013_T1383t_1_0_1380_1383_MKI67	P46013	MKI67	1	9.24	9.24	9.24	0.029	7	1	0	1	2178.98	79.9758	4.2	T1383t	TMT6	1371	(K)	MPCESSPPESADtPTSTR	(R)	MPCES(0.0)S(0.0)PPES(0.50)ADT(0.50)PT(0.0)S(0.0)T(0.0)R	SPPESADtPTSTRRQ	97	2.1	2003.17	P46013	HUMAN	360912	1129.98	Proliferation marker protein Ki-67	224000000
P46013_S1451s_1_0_1447_1451	0.11758	19.5598	-1.88157	-0.215667	0.0110668	1.32532	0.607042	-0.0488761	-1.0612	-1.38564	-1.31439	MKI67	P46013_S1451s_1_0_1447_1451_MKI67	P46013	MKI67	2	9.38	5.01	5.01	0.55	3	1	0	1	1503.88	79.9699	2.3	S1451s	TMT6	1442	(K)	LDPAASVTGsK	(R)	LDPAAS(0.33)VT(0.33)GS(0.33)K	PAASVTGsKRHPKTK	98	2.1	2003.17	P46013	HUMAN	360912	792.428	Proliferation marker protein Ki-67	58400000
P46013_S1628s_1_0_1628_1629	0.0171888	35.0299	-3.85302	-0.423	0.000314056	1.47915	2.06844	1.42718	-1.87958	-1.63491	-3.0698	MKI67	P46013_S1628s_1_0_1628_1629_MKI67	P46013	MKI67	1	9.2	7.97	5.98	1.074	4	1	0	1	2145.18	79.9772	4.9	S1628s	TMT6	1617	(K)	SSQPDPDKNPAsSK	(R)	S(0.0)S(0.0)QPDPDKNPAS(0.50)S(0.50)K	DPDKNPAsSKRRLKT	100	2.1	2003.17	P46013	HUMAN	360912	742.389	Proliferation marker protein Ki-67	1660000000
P46013_T1841t_1_0_1841_1844	0.0731419	23.6816	-2.50748	-0.283333	0.00428393	0.769156	1.59629	0.195505	-1.29502	-1.34898	-2.31748	MKI67	P46013_T1841t_1_0_1841_1844_MKI67	P46013	MKI67	3	19	19	16.94	1.089	5	1	0	1	3569.78	79.98	3.7	T1841t	TMT6	1826	(K)	AQALEELTGFRELFQtPCTDNPTTDEK	(T)	AQALEELT(0.0)GFRELFQT(0.50)PCT(0.50)DNPT(0.0)T(0.0)DEK	GFRELFQtPCTDNPT	101	2.1	2003.17	P46013	HUMAN	360912	913.196	Proliferation marker protein Ki-67	591000000
P46013_T1849t_1_0_1848_1849	0.280581	11.9153	-1.53741	-0.172333	0.0643385	0.165664	0.730698	1.89639	0.0449661	-0.30792	-1.55652	MKI67	P46013_T1849t_1_0_1848_1849_MKI67	P46013	MKI67	2	14.18	14.18	14.18	0	4	1	0	1	2354.16	79.977	4.4	T1849t	TMT6	1837	(R)	ELFQTPCTDNPTtDEK	(T)	ELFQT(0.0)PCT(0.0)DNPT(0.50)T(0.50)DEK	PCTDNPTtDEKTTKK	102	2.1	2003.17	P46013	HUMAN	360912	812.05	Proliferation marker protein Ki-67	363000000
P46013_T2212t_1_0_2211_2212	0.665899	4.0593	-0.777917	-0.103667	0.392708	1.24248	-1.00049	0.84067	0.521606	-1.68623	-0.0864732	MKI67	P46013_T2212t_1_0_2211_2212_MKI67	P46013	MKI67	1	8.62	8.62	8.62	0	4	1	0	1	2732.49	79.9805	5	T2212t	TMT6	2199	(K)	ELFQTPICTDKPTtHEK	(T)	ELFQT(0.0)PICT(0.0)DKPT(0.50)T(0.50)HEK	ICTDKPTtHEKTTKI	104	2.1	2003.17	P46013	HUMAN	360912	703.873	Proliferation marker protein Ki-67	507000000
P46013_T2333t_1_0_2332_2333	0.364108	9.61522	-1.24046	-0.145667	0.109264	-0.532493	1.64126	0.488761	-0.341742	-0.718479	-1.06362	MKI67	P46013_T2333t_1_0_2332_2333_MKI67	P46013	MKI67	1	8.63	8.63	8.63	0	4	1	0	1	2494.36	79.9727	2.5	T2333t	TMT6	2321	(K)	ELFQTPGTDKPTtDEK	(T)	ELFQT(0.0)PGT(0.0)DKPT(0.50)T(0.50)DEK	PGTDKPTtDEKTTKI	105	2.1	2003.17	P46013	HUMAN	360912	858.784	Proliferation marker protein Ki-67	23900000
P46013_T2511t_1_0_2504_2511	0.313277	10.9187	-1.18626	-0.142667	0.0809341	0.757323	0.382211	0.527862	-0.377715	-1.5396	0.025942	MKI67	P46013_T2511t_1_0_2504_2511_MKI67	P46013	MKI67	4	14.85	14.85	7.76	0	8	1	0	1	2235.11	79.9788	5.4	T2511t	TMT6	2504	(R)	TSGETTQtHTEPTGDSK	(S)	T(0.20)S(0.20)GET(0.20)T(0.20)QT(0.20)HT(0.0)EPT(0.0)GDS(0.0)K	TSGETTQtHTEPTGD	106	2.1	2003.17	P46013	HUMAN	360912	772.369	Proliferation marker protein Ki-67	8940000000
P46013_S2542s_1_0_2538_2542	0.359388	9.73562	-1.56817	-0.185667	0.106277	-0.74549	2.23706	0.566963	-0.197851	-1.48828	-0.959852	MKI67	P46013_S2542s_1_0_2538_2542_MKI67	P46013	MKI67	1	13.77	9.04	10.09	0	3	1	0	1	1699.97	79.9717	3	S2542s	TMT6	2531	(K)	QILDPAASVTGsRR	(Q)	QILDPAAS(0.33)VT(0.33)GS(0.33)RR	PAASVTGsRRQLRTR	107	2.1	2003.17	P46013	HUMAN	360912	593.984	Proliferation marker protein Ki-67	101000000
P46013_T2692t_1_0_2686_2692	0.0192149	34.3154	5.77779	0.576667	0.000370222	-3.05296	-5.02496	-2.21898	2.86883	1.15836	3.00927	MKI67	P46013_T2692t_1_0_2686_2692_MKI67	P46013	MKI67	2	20.59	20.59	20.59	0	7	1	0	1	3375.73	79.9918	7.4	T2692t	TMT6	2673	(K)	AQPLEDLAGFTELSETSGHtQESLTAGK	(A)	AQPLEDLAGFT(0.0)ELS(0.25)ET(0.25)S(0.25)GHT(0.25)QES(0.0)LT(0.0)AGK	LSETSGHtQESLTAG	108	2.1	2003.17	P46013	HUMAN	360912	1152.58	Proliferation marker protein Ki-67	31300000
P46013_S2783s_1_0_2779_2783	0.36811	9.51534	-1.38014	-0.185333	0.111806	-0.449661	1.02298	-1.21213	-0.926301	-2.47802	-1.37492	MKI67	P46013_S2783s_1_0_2779_2783_MKI67	P46013	MKI67	2	11.11	11.11	11.11	0	4	1	0	1	1627.91	79.9737	4.3	S2783s	TMT6	2772	(K)	QTPAPAASVTGsRR	(R)	QT(0.0)PAPAAS(0.33)VT(0.33)GS(0.33)RR	PAASVTGsRRRPRAP	109	2.1	2003.17	P46013	HUMAN	360912	569.965	Proliferation marker protein Ki-67	531000000
P46013_T2927t_1_0_2925_2927	0.000867539	56.2408	13.4803	1.37	2.37643e-06	-9.20621	-7.72292	-7.15547	6.02545	3.62905	6.70167	MKI67	P46013_T2927t_1_0_2925_2927_MKI67	P46013	MKI67	1	27.88	21.94	22.45	0	7	1	0	1	4216.11	80.0185	12.1	T2927t	TMT6	2912	(K)	AQPLEDLASFQELSQtPGHTEELANGAADSFTSAPK	(Q)	AQPLEDLAS(0.0)FQELS(0.50)QT(0.50)PGHT(0.0)EELANGAADS(0.0)FT(0.0)S(0.0)APK	SFQELSQtPGHTEEL	110	2.1	2003.17	P46013	HUMAN	360912	1074.79	Proliferation marker protein Ki-67	37700000
P46013_T347tS357s_2_2_347_357	0.203783	14.7798	-1.292	-0.152333	0.0332678	0.248497	0.652008	0.713592	-0.377715	-0.872439	-1.01174	MKI67	P46013_T347tS357s_2_2_347_357_MKI67	P46013	MKI67	2	11.92	11.92	8.62	8.63	4	2	2	0	2579.42	160.944	9.9	T347t N356n S357s	TMT6	345	(K)	MKtPVQYSQQQnsPQK	(H)	MKT(0.99)PVQY(0.0)S(0.0)QQQN(1.0)S(0.99)PQK	YEPAKMKtPVQYSQQ|QYSQQQNsPQKHKNK	111	2.1	2003.17	P46013	HUMAN	360912	685.847	Proliferation marker protein Ki-67	852000000
P46013_S538sT543t_2_2_538_543	0.0114525	37.7027	-4.31405	-0.472667	0.00016972	1.32532	2.88907	2.15055	-1.74468	-2.36805	-2.46449	MKI67	P46013_S538sT543t_2_2_538_543_MKI67	P46013	MKI67	4	14.18	14.18	14.18	99	2	2	2	0	1680.03	159.94	4	S538s T543t	TMT6	538	(K)	sLVMHtPPVLK	(K)	S(1.0)LVMHT(1.0)PPVLK	EAPTKRKsLVMHTPP|RKSLVMHtPPVLKKI	112	2.1	2003.17	P46013	HUMAN	360912	613.994	Proliferation marker protein Ki-67	948000000
P46013_S579sS584s_2_2_579_584	0.420177	8.30019	-1.2959	-0.144	0.147904	0.52066	0.0674491	0.508312	-1.26804	0.681822	-2.20507	MKI67	P46013_S579sS584s_2_2_579_584_MKI67	P46013	MKI67	5	12.37	12.37	12.37	5.755	3	2	2	0	1648.96	159.942	5.3	S579s S584s	TMT6	573	(K)	AQSLVIsPPAPsPR	(K)	AQS(0.0)LVIS(0.99)PPAPS(0.99)PR	KAQSLVIsPPAPSPR|VISPPAPsPRKTPVA	113	2.1	2003.17	P46013	HUMAN	360912	603.638	Proliferation marker protein Ki-67	1500000000
P46013_S1131sT1139t_2_2_1131_1139	0.0569194	25.6705	-2.55146	-0.279667	0.00270985	0.804656	1.83237	1.11438	-0.998246	-0.967748	-1.937	MKI67	P46013_S1131sT1139t_2_2_1131_1139_MKI67	P46013	MKI67	4	12.4	12.4	12.4	1.825	6	2	2	0	1901.03	159.946	6.6	S1131s T1139t	TMT6	1131	(K)	sPPPESVDtPTSTK	(Q)	S(0.99)PPPES(0.0)VDT(0.99)PT(0.0)S(0.0)T(0.0)K	TTKIACKsPPPESVD|PPPESVDtPTSTKQW	114	2.1	2003.17	P46013	HUMAN	360912	687.663	Proliferation marker protein Ki-67	1720000000
P46013_S1253sS1256s_2_2_1253_1256	0.433614	8.01658	-0.853005	-0.097	0.157885	0.958487	-0.123657	0.596289	-0.791402	-0.293257	-0.0432366	MKI67	P46013_S1253sS1256s_2_2_1253_1256_MKI67	P46013	MKI67	2	18.17	18.17	18.17	5.864	6	2	2	0	2403.21	159.948	6	S1253s S1256s	TMT6	1249	(K)	IPCDsPQsDPVDTPTSTK	(Q)	IPCDS(0.99)PQS(0.99)DPVDT(0.0)PT(0.0)S(0.0)T(0.0)K	TTKIPCDsPQSDPVD|IPCDSPQsDPVDTPT	115	2.1	2003.17	P46013	HUMAN	360912	855.058	Proliferation marker protein Ki-67	1240000000
P46013_T1540tS1546s_2_2_1540_1546	0.0219117	33.4235	-3.92391	-0.444667	0.000454623	1.15965	1.5176	2.11145	-1.31301	-2.71263	-2.95738	MKI67	P46013_T1540tS1546s_2_2_1540_1546_MKI67	P46013	MKI67	2	13.22	13.22	13.22	99	2	2	2	0	2040.19	159.949	7.5	T1540t S1546s	TMT6	1537	(K)	AMHtPKPAVsGEK	(N)	AMHT(1.0)PKPAVS(1.0)GEK	SAGKAMHtPKPAVSG|HTPKPAVsGEKNIYA	117	2.1	2003.17	P46013	HUMAN	360912	550.79	Proliferation marker protein Ki-67	514000000
P46013_S1861sT1869t_2_2_1861_1869	0.798353	2.28982	0.349772	0.0283333	0.590225	0.851988	-0.921804	-0.63539	0.25181	-0.0806456	0.172946	MKI67	P46013_S1861sT1869t_2_2_1861_1869_MKI67	P46013	MKI67	8	16.95	16.95	16.95	2.52	5	2	2	0	1917	159.94	3.8	S1861s T1869t	TMT6	1861	(K)	sPQSDPADtPTNTK	(Q)	S(0.99)PQS(0.0)DPADT(0.99)PT(0.0)NT(0.0)K	TKKILCKsPQSDPAD|PQSDPADtPTNTKQR	118	2.1	2003.17	P46013	HUMAN	360912	692.984	Proliferation marker protein Ki-67	3960000000
P46013_S1983sT1991t_2_2_1983_1991	0.340312	10.2127	-1.00549	-0.118	0.0952212	0.118332	0.258555	1.09483	-0.818382	-0.337245	-0.389129	MKI67	P46013_S1983sT1991t_2_2_1983_1991_MKI67	P46013	MKI67	3	15.6	11.38	15.6	2.376	7	2	2	0	3202.82	159.956	6.9	S1983s T1991t	TMT6	1976	(K)	ITEVSCKsPQPDPVKtPTSSK	(Q)	IT(0.0)EVS(0.0)CKS(0.99)PQPDPVKT(0.99)PT(0.0)S(0.0)S(0.0)K	ITEVSCKsPQPDPVK|PQPDPVKtPTSSKQR	119	2.1	2003.17	P46013	HUMAN	360912	673.36	Proliferation marker protein Ki-67	3700000000
P46013_S2223sT2231t_2_2_2223_2231	0.0912798	21.7989	-2.10471	-0.238667	0.00660857	1.44365	0.74194	0.596289	-1.12415	-1.75954	-0.648549	MKI67	P46013_S2223sT2231t_2_2_2223_2231_MKI67	P46013	MKI67	3	16.85	14.66	16.85	1.335	4	2	2	0	3111.76	159.944	3.5	S2223s T2231t	TMT6	2219	(K)	IACRsPQPDPVGtPTIFKPQSK	(R)	IACRS(0.99)PQPDPVGT(0.99)PT(0.0)IFKPQS(0.0)K	TTKIACRsPQPDPVG|PQPDPVGtPTIFKPQ	120	2.1	2003.17	P46013	HUMAN	360912	655.146	Proliferation marker protein Ki-67	2330000000
P46013_S296sS308s_2_1_296_299	0.798833	2.28593	0.687499	0.062	0.590755	-1.13598	-1.82113	1.04595	0.0539593	2.15544	-2.05806	MKI67	P46013_S296sS308s_2_1_296_299_MKI67	P46013	MKI67	1	15.66	15.66	15.66	0.25	3	2	1	1	2666.34	159.954	7.5	S296s S308s	TMT6	296	(K)	sGGSGHAVAEPAsPEQELDQNK	(G)	S(0.50)GGS(0.50)GHAVAEPAS(0.0)PEQELDQNK	SRKSRPKsGGSGHAV|HAVAEPAsPEQELDQ	121	2.1	2003.17	P46013	HUMAN	360912	942.77	Proliferation marker protein Ki-67	46500000
P46013_S1376sS1380s_2_1_1375_1383	0.286295	11.7138	-1.60796	-0.176	0.0673937	1.06499	0.449661	0.478986	-0.575565	0.131966	-2.38666	MKI67	P46013_S1376sS1380s_2_1_1375_1383_MKI67	P46013	MKI67	2	9.5	9.5	9.5	1.084	7	2	1	1	2178.98	159.945	5.3	S1376s S1380s	TMT6	1371	(K)	MPCESsPPEsADTPTSTR	(R)	MPCES(0.25)S(0.25)PPES(0.25)ADT(0.25)PT(0.0)S(0.0)T(0.0)R	TKMPCESsPPESADT|CESSPPEsADTPTST	122	2.1	2003.17	P46013	HUMAN	360912	1169.97	Proliferation marker protein Ki-67	868000000
P46013_T1476tT1485t_2_1_1476_1485	0.182809	15.7234	-2.80298	-0.332333	0.0267708	-0.402328	1.76492	2.36561	-0.422681	-3.15984	-1.09821	MKI67	P46013_T1476tT1485t_2_1_1476_1485_MKI67	P46013	MKI67	1	7.11	7.11	7.11	0	4	2	1	1	2718.47	159.943	3.7	T1476t T1485t	TMT6	1472	(K)	ELFQtPVCTDKPTtHEK	(T)	ELFQT(0.99)PVCT(0.33)DKPT(0.33)T(0.33)HEK	GLKELFQtPVCTDKP|VCTDKPTtHEKTTKI	123	2.1	2003.17	P46013	HUMAN	360912	720.36	Proliferation marker protein Ki-67	8150000
P46013_S1740sT1747t_2_1_1736_1747	0.0405424	28.4894	-2.95868	-0.346667	0.00141597	1.18332	0.719457	0.478986	-1.30402	-2.63931	-2.55096	MKI67	P46013_S1740sT1747t_2_1_1736_1747_MKI67	P46013	MKI67	1	11.28	8.65	11.28	0	7	2	1	1	3088.72	159.947	4.4	S1740s T1747t	TMT6	1735	(K)	VSYRAsQPDLVDtPTSSKPQPK	(R)	VS(0.50)Y(0.0)RAS(0.50)QPDLVDT(0.99)PT(0.0)S(0.0)S(0.0)KPQPK	TKVSYRAsQPDLVDT|SQPDLVDtPTSSKPQ	124	2.1	2003.17	P46013	HUMAN	360912	812.923	Proliferation marker protein Ki-67	494000000
P46013_S2105sT2113t_2_1_2105_2113	0.440262	7.8697	-1.71307	-0.197	0.163316	2.4258	-0.337245	0.195505	-1.67274	-2.22875	1.04633	MKI67	P46013_S2105sT2113t_2_1_2105_2113_MKI67	P46013	MKI67	1	8.29	8.29	8.29	0.961	6	2	1	1	2589.35	159.942	3.5	S2105s T2113t	TMT6	2101	(K)	IACKsPPPESMDtPTSTRR	(R)	IACKS(0.50)PPPES(0.50)MDT(0.99)PT(0.0)S(0.0)T(0.0)RR	TTKIACKsPPPESMD|PPPESMDtPTSTRRR	125	2.1	2003.17	P46013	HUMAN	360912	688.079	Proliferation marker protein Ki-67	163000000
P46013_T2203tT2212t_2_1_2203_2212	0.146176	17.7558	-4.52453	-0.502333	0.0167655	-0.378661	4.67647	2.131	-0.440667	-2.58799	-4.11612	MKI67	P46013_T2203tT2212t_2_1_2203_2212_MKI67	P46013	MKI67	1	9.52	9.52	9.52	0	4	2	1	1	2732.49	159.942	3.1	T2203t T2212t	TMT6	2199	(K)	ELFQtPICTDKPTtHEK	(T)	ELFQT(0.99)PICT(0.0)DKPT(0.50)T(0.50)HEK	GLKELFQtPICTDKP|ICTDKPTtHEKTTKI	126	2.1	2003.17	P46013	HUMAN	360912	723.863	Proliferation marker protein Ki-67	404000000
P46013_T2931tT2949t_2_1_2925_2949	0.192664	15.2829	-1.44268	-0.173	0.0296284	0.899321	0.0562076	0.351908	-0.485633	-1.34165	-1.19333	MKI67	P46013_T2931tT2949t_2_1_2925_2949_MKI67	P46013	MKI67	2	27.77	27.77	27.77	0	9	2	1	1	5158.61	159.995	11.8	T2931t T2949t	TMT6	2912	(K)	AQPLEDLASFQELSQTPGHtEELANGAADSFTSAPKQtPDSGK	(P)	AQPLEDLAS(0.0)FQELS(0.33)QT(0.33)PGHT(0.33)EELANGAADS(0.0)FT(0.0)S(0.0)APKQT(0.99)PDS(0.0)GK	LSQTPGHtEELANGA|FTSAPKQtPDSGKPL	128	2.1	2003.17	P46013	HUMAN	360912	1064.53	Proliferation marker protein Ki-67	155000000
P46013_S1861sS1864sT1869t_3_3_1861_1869	0.0551583	25.9235	-2.33555	-0.269	0.00255651	0.769156	0.573317	1.25123	-1.07019	-1.46628	-1.87647	MKI67	P46013_S1861sS1864sT1869t_3_3_1861_1869_MKI67	P46013	MKI67	2	13.52	13.52	13.52	4.029	5	3	3	0	1917	239.911	5.7	S1861s S1864s T1869t	TMT6	1861	(K)	sPQsDPADtPTNTK	(Q)	S(0.99)PQS(0.99)DPADT(0.99)PT(0.0)NT(0.0)K	TKKILCKsPQSDPAD|ILCKSPQsDPADTPT|PQSDPADtPTNTKQR	129	2.1	2003.17	P46013	HUMAN	360912	719.641	Proliferation marker protein Ki-67	105000000
P46013_S2344sT2352tS2355s_3_3_2344_2355	0.168326	16.4566	-1.92191	-0.224667	0.0226119	0.425994	1.66374	0.0195505	-0.692477	-1.98682	-0.977147	MKI67	P46013_S2344sT2352tS2355s_3_3_2344_2355_MKI67	P46013	MKI67	3	8.26	8.26	8.26	1.114	4	3	3	0	2599.44	239.909	3.6	S2344s T2352t S2355s	TMT6	2340	(K)	IACKsPQPDPVDtPAsTK	(Q)	IACKS(0.99)PQPDPVDT(0.99)PAS(0.99)T(0.0)K	TTKIACKsPQPDPVD|PQPDPVDtPASTKQR|DPVDTPAsTKQRPKR	130	2.1	2003.17	P46013	HUMAN	360912	947.12	Proliferation marker protein Ki-67	1720000000
P46821_S339s_1_1_339_339	0.725321	3.23537	-0.369114	-0.0483333	0.474748	0.354995	0.314762	0.0879771	0.323756	-0.439885	-0.233478	MAP1B	P46821_S339s_1_1_339_339_MAP1B	P46821	MAP1B	8	20.81	20.81	20.81	1.166	5	1	1	0	2741.33	79.9788	4.4	S339s	TMT6	328	(K)	IAELEEEQSQGsTTNSDWMK	(N)	IAELEEEQS(0.0)QGS(0.99)T(0.0)T(0.0)NS(0.0)DWMK	EEEQSQGsTTNSDWM	1	3.1	1763.92	P46821	HUMAN	271828	1411.16	Microtubule-associated protein 1B	1830000000
P46821_S541s_1_1_541_541	0.932423	0.716512	-0.100248	-0.0183333	0.847908	0.390495	0.168623	-0.332358	0.368722	-0.183286	-0.25942	MAP1B	P46821_S541s_1_1_541_541_MAP1B	P46821	MAP1B	17	10.25	10.25	5.03	2.148	2	1	1	0	1960.18	79.9772	5.3	S541s	TMT6	539	(R)	ADsRESLKPAAK	(P)	ADS(0.99)RES(0.0)LKPAAK	KLKQRADsRESLKPA	2	3.1	1763.92	P46821	HUMAN	271828	680.724	Microtubule-associated protein 1B	92600000000
P46821_S561s_1_1_561_561	0.0311988	30.8269	5.30319	0.549667	0.00082662	-1.00582	-3.88956	-3.0792	3.27353	1.29766	3.36381	MAP1B	P46821_S561s_1_1_561_561_MAP1B	P46821	MAP1B	1	8.89	8.89	8.89	2.276	3	1	1	0	2321.37	79.9778	4.8	S561s	TMT6	559	(R)	KEsKEETPEVTK	(V)	KES(0.99)KEET(0.0)PEVT(0.0)K	SKSVRKEsKEETPEV	3	3.1	1763.92	P46821	HUMAN	271828	601.093	Microtubule-associated protein 1B	852000000
P46821_S582s_1_1_582_582	0.863124	1.49042	-0.597541	-0.138	0.709509	-2.22464	-0.292279	-0.107528	-0.512613	-4.98537	1.08091	MAP1B	P46821_S582s_1_1_582_582_MAP1B	P46821	MAP1B	1	12.08	12.08	12.08	99	1	1	1	0	2407.48	79.9792	5.2	S582s	TMT6	571	(K)	VNHVEKPPKVEsK	(E)	VNHVEKPPKVES(1.0)K	EKPPKVEsKEKVMVK	4	3.1	1763.92	P46821	HUMAN	271828	498.298	Microtubule-associated protein 1B	150000000
P46821_S614s_1_1_614_614	0.550775	5.80508	0.753331	0.0763333	0.26272	-0.686324	0.0674491	-0.772243	-0.620531	1.04839	0.441013	MAP1B	P46821_S614s_1_1_614_614_MAP1B	P46821	MAP1B	11	15.79	10.66	9.91	4.287	2	1	1	0	2013.18	79.9744	3.9	S614s	TMT6	606	(K)	EVPSKEEPsPVK	(A)	EVPS(0.0)KEEPS(0.99)PVK	VPSKEEPsPVKAEVA	5	3.1	1763.92	P46821	HUMAN	271828	1047.08	Microtubule-associated protein 1B	184000000000
P46821_T704t_1_1_704_704	0.236336	13.5112	4.05332	0.389333	0.0445533	-2.89913	-3.46239	0.723367	3.52534	-1.08505	4.08153	MAP1B	P46821_T704t_1_1_704_704_MAP1B	P46821	MAP1B	6	9.49	4.71	4.19	99	1	1	1	0	1972.26	79.9744	3.9	T704t	TMT6	702	(K)	KEtPPKEVK	(K)	KET(1.0)PPKEVK	KKEVKKEtPPKEVKK	7	3.1	1763.92	P46821	HUMAN	271828	684.75	Microtubule-associated protein 1B	24900000000
P46821_S832s_1_1_832_832	0.745391	2.98269	0.389409	0.028	0.503189	-0.840155	-0.0449661	-0.508312	0	0.483874	-0.70908	MAP1B	P46821_S832s_1_1_832_832_MAP1B	P46821	MAP1B	9	13.25	9.27	8.53	1.415	4	1	1	0	1665.91	79.9734	4	S832s	TMT6	828	(R)	SLMSsPEDLTK	(D)	S(0.0)LMS(0.0)S(0.99)PEDLT(0.0)K	AERSLMSsPEDLTKD	8	3.1	1763.92	P46821	HUMAN	271828	873.447	Microtubule-associated protein 1B	11800000000
P46821_S891s_1_1_891_891	0.565569	5.55815	0.730951	0.076	0.27809	0.780989	-0.899321	-0.830894	0.305769	0.652496	0.285361	MAP1B	P46821_S891s_1_1_891_891_MAP1B	P46821	MAP1B	2	23.49	19.46	18.12	2.915	5	1	1	0	3802.77	79.9878	5.5	S891s	TMT6	887	(K)	GPAEsPDEGITTTEGEGECEQTPEELEPVEK	(Q)	GPAES(0.99)PDEGIT(0.0)T(0.0)T(0.0)EGEGECEQT(0.0)PEELEPVEK	VTKGPAEsPDEGITT	9	3.1	1763.92	P46821	HUMAN	271828	971.446	Microtubule-associated protein 1B	3350000000
P46821_T908t_1_1_908_908	0.614642	4.78821	0.564618	0.0483333	0.332031	-0.993986	-0.258555	-0.00977523	-0.0899321	0.659828	-0.138357	MAP1B	P46821_T908t_1_1_908_908_MAP1B	P46821	MAP1B	2	22.08	19.13	18.64	3.138	5	1	1	0	3802.77	79.9957	7.6	T908t	TMT6	887	(K)	GPAESPDEGITTTEGEGECEQtPEELEPVEK	(Q)	GPAES(0.0)PDEGIT(0.0)T(0.0)T(0.0)EGEGECEQT(0.99)PEELEPVEK	GEGECEQtPEELEPV	10	3.1	1763.92	P46821	HUMAN	271828	1294.93	Microtubule-associated protein 1B	2310000000
P46821_T948t_1_1_948_948	0.586372	5.22355	-0.709481	-0.0816667	0.300362	-0.449661	0.764423	0.576738	-0.899321	0.483874	-0.821495	MAP1B	P46821_T948t_1_1_948_948_MAP1B	P46821	MAP1B	5	23.64	23.64	23.64	23.644	3	1	1	0	3019.37	79.985	6	T948t	TMT6	946	(K)	AEtEEAEEPEEDGEEHVCVSASK	(H)	AET(0.99)EEAEEPEEDGEEHVCVS(0.0)AS(0.0)K	DYEEKAEtEEAEEPE	11	3.1	1763.92	P46821	HUMAN	271828	1033.79	Microtubule-associated protein 1B	12700000000
P46821_S965s_1_1_965_965	0.388291	9.04079	-1.69615	-0.191333	0.124716	-0.851988	1.30402	1.50539	-1.02523	0.41056	-2.51637	MAP1B	P46821_S965s_1_1_965_965_MAP1B	P46821	MAP1B	1	19.01	19.01	19.01	2.343	3	1	1	0	3019.37	79.9902	7.7	S965s	TMT6	946	(K)	AETEEAEEPEEDGEEHVCVsASK	(H)	AET(0.0)EEAEEPEEDGEEHVCVS(0.99)AS(0.0)K	GEEHVCVsASKHSPT	12	3.1	1763.92	P46821	HUMAN	271828	1033.79	Microtubule-associated protein 1B	164000000
P46821_S970s_1_1_970_970	0.52963	6.19778	-1.04549	-0.127667	0.240006	1.30165	0.0112415	0.0879771	0.989253	-1.48828	-1.23657	MAP1B	P46821_S970s_1_1_970_970_MAP1B	P46821	MAP1B	2	17.73	17.73	17.73	1.15	3	1	1	0	1687.85	79.9742	4.5	S970s	TMT6	969	(K)	HsPTEDEESAK	(A)	HS(0.99)PT(0.0)EDEES(0.0)AK	CVSASKHsPTEDEES	13	3.1	1763.92	P46821	HUMAN	271828	589.948	Microtubule-associated protein 1B	1880000000
P46821_S995s_1_1_995_995	0.966629	0.368749	0.051607	-0.00566667	0.918597	-0.354995	0.292279	-0.234605	0.170871	-0.0366571	-0.276714	MAP1B	P46821_S995s_1_1_995_995_MAP1B	P46821	MAP1B	10	21.27	21.27	17.02	2.255	2	1	1	0	2654.25	79.9777	4.2	S995s	TMT6	991	(R)	ESVAsGDDRAEEDMDEAIEK	(G)	ES(0.0)VAS(0.99)GDDRAEEDMDEAIEK	EKRESVAsGDDRAEE	14	3.1	1763.92	P46821	HUMAN	271828	912.081	Microtubule-associated protein 1B	53100000000
P46821_S1016s_1_1_1016_1016	0.646831	4.32093	1.02054	0.0686667	0.369749	-0.153831	-2.82162	-0.332358	0.0359728	-1.75221	1.47004	MAP1B	P46821_S1016s_1_1_1016_1016_MAP1B	P46821	MAP1B	21	24.24	24.24	24.24	18.83	2	1	1	0	3957.81	79.9809	3.6	S1016s	TMT6	1011	(K)	GEAEQsEEEADEEDKAEDAREEEYEPEK	(M)	GEAEQS(0.99)EEEADEEDKAEDAREEEY(0.0)EPEK	EKGEAEQsEEEADEE	15	3.1	1763.92	P46821	HUMAN	271828	808.364	Microtubule-associated protein 1B	240000000000
P46821_S1144s_1_1_1144_1144	0.904212	1.03148	0.140599	0.00266667	0.788591	0.0473327	-0.629525	-0.0586514	0.125905	0.139297	-0.48425	MAP1B	P46821_S1144s_1_1_1144_1144_MAP1B	P46821	MAP1B	3	18.69	16.82	18.69	1.145	6	1	1	0	3201.51	79.9822	4.8	S1144s	TMT6	1141	(R)	DVMsDETNNEETESPSQEFVNITK	(Y)	DVMS(0.99)DET(0.0)NNEET(0.0)ES(0.0)PS(0.0)QEFVNIT(0.0)K	STPRDVMsDETNNEE	16	3.1	1763.92	P46821	HUMAN	271828	1094.5	Microtubule-associated protein 1B	8730000000
P46821_T1147t_1_1_1147_1147	0.558815	5.66394	-0.689383	-0.0773333	0.271398	-0.130165	0.607042	0.782018	-0.962273	0.351908	-0.198888	MAP1B	P46821_T1147t_1_1_1147_1147_MAP1B	P46821	MAP1B	1	12.31	12.31	12.31	0.732	6	1	1	0	3201.51	81.0006	15.3	T1147t N1149n	TMT6	1141	(R)	DVMSDEtNnEETESPSQEFVNITK	(Y)	DVMS(0.0)DET(0.99)N(0.50)N(0.50)EET(0.0)ES(0.0)PS(0.0)QEFVN(0.0)IT(0.0)K	RDVMSDEtNNEETES	17	3.1	1763.92	P46821	HUMAN	271828	1641.76	Microtubule-associated protein 1B	89700000
P46821_S1154s_1_1_1154_1154	0.256375	12.7912	1.11672	0.107333	0.0525875	-1.00582	-0.460902	-0.566963	0.27879	0.674491	0.363187	MAP1B	P46821_S1154s_1_1_1154_1154_MAP1B	P46821	MAP1B	5	26.02	26.02	26.02	2.181	6	1	1	0	3201.51	79.9844	5.5	S1154s	TMT6	1141	(R)	DVMSDETNNEETEsPSQEFVNITK	(Y)	DVMS(0.0)DET(0.0)NNEET(0.0)ES(0.99)PS(0.0)QEFVNIT(0.0)K	TNNEETEsPSQEFVN	18	3.1	1763.92	P46821	HUMAN	271828	1094.5	Microtubule-associated protein 1B	12000000000
P46821_S1171s_1_1_1171_1171	0.0114398	37.7316	5.61437	0.589667	0.000168592	-2.11814	-4.12564	-3.20627	1.69072	3.5924	2.10995	MAP1B	P46821_S1171s_1_1_1171_1171_MAP1B	P46821	MAP1B	2	17.43	17.43	17.43	2.87	7	1	1	0	1941.98	79.975	4.3	S1171s	TMT6	1165	(K)	YESSLYsQEYSK	(P)	Y(0.0)ES(0.0)S(0.0)LY(0.0)S(0.99)QEY(0.0)S(0.0)K	KYESSLYsQEYSKPA	19	3.1	1763.92	P46821	HUMAN	271828	1011.48	Microtubule-associated protein 1B	1060000000
P46821_S1208s_1_1_1208_1208	0.823523	1.95716	-0.258206	-0.034	0.637211	0.343162	0.404694	-0.576738	-0.485633	-0.0659828	-0.0518839	MAP1B	P46821_S1208s_1_1_1208_1208_MAP1B	P46821	MAP1B	4	20.58	20.58	20.58	1.295	7	1	1	0	2487.2	79.978	4.5	S1208s	TMT6	1199	(K)	DYNASASTIsPPSSMEEDK	(F)	DY(0.0)NAS(0.0)AS(0.0)T(0.0)IS(0.99)PPS(0.0)S(0.0)MEEDK	NASASTIsPPSSMEE	20	3.1	1763.92	P46821	HUMAN	271828	856.396	Microtubule-associated protein 1B	14000000000
P46821_S1252s_1_1_1252_1252	0.719091	3.32337	0.607351	0.0486667	0.465225	-0.248497	0.382211	-1.19258	0.458654	-1.07039	1.37492	MAP1B	P46821_S1252s_1_1_1252_1252_MAP1B	P46821	MAP1B	5	17.62	14.29	17.62	1.911	6	1	1	0	2208.27	79.9781	5.1	S1252s	TMT6	1241	(K)	DSISAVSSEKVsPSK	(S)	DS(0.0)IS(0.0)AVS(0.0)S(0.0)EKVS(0.99)PS(0.0)K	AVSSEKVsPSKSPSL	21	3.1	1763.92	P46821	HUMAN	271828	1144.63	Microtubule-associated protein 1B	19800000000
P46821_S1256s_1_1_1256_1256	0.893697	1.14133	-0.156203	-0.0296667	0.768894	0.189331	-0.191106	-0.351908	0.125905	-0.161291	-0.786906	MAP1B	P46821_S1256s_1_1_1256_1256_MAP1B	P46821	MAP1B	4	17.57	17.57	17.57	1.232	5	1	1	0	1881.07	79.9734	3.6	S1256s	TMT6	1256	(K)	sPSLSPSPPSPLEK	(T)	S(0.99)PS(0.0)LS(0.0)PS(0.0)PPS(0.0)PLEK	EKVSPSKsPSLSPSP	22	3.1	1763.92	P46821	HUMAN	271828	654.354	Microtubule-associated protein 1B	529000000
P46821_S1262s_1_1_1262_1262	0.895084	1.12584	0.228408	0.00666667	0.771643	-1.04132	0.607042	-0.0684266	-0.332749	-0.799125	1.31439	MAP1B	P46821_S1262s_1_1_1262_1262_MAP1B	P46821	MAP1B	2	13.45	13.45	13.45	1.428	5	1	1	0	1881.07	79.9763	5.1	S1262s	TMT6	1256	(K)	SPSLSPsPPSPLEK	(T)	S(0.0)PS(0.0)LS(0.0)PS(0.99)PPS(0.0)PLEK	KSPSLSPsPPSPLEK	23	3.1	1763.92	P46821	HUMAN	271828	654.355	Microtubule-associated protein 1B	283000000
P46821_S1265s_1_1_1265_1265	0.984613	0.170672	0.0268258	-0.00766667	0.961464	-0.425994	0.101174	0.342133	0.494627	0.139297	-0.536134	MAP1B	P46821_S1265s_1_1_1265_1265_MAP1B	P46821	MAP1B	6	18.08	18.08	13.29	2.993	5	1	1	0	1881.07	79.9742	4	S1265s	TMT6	1256	(K)	SPSLSPSPPsPLEK	(T)	S(0.0)PS(0.0)LS(0.0)PS(0.0)PPS(0.99)PLEK	SLSPSPPsPLEKTPL	24	3.1	1763.92	P46821	HUMAN	271828	981.027	Microtubule-associated protein 1B	76700000000
P46821_S1276s_1_1_1276_1276	0.767282	2.69851	-0.508482	-0.065	0.537217	-0.97032	0.483385	1.59336	-0.899321	0.0219943	0.458308	MAP1B	P46821_S1276s_1_1_1276_1276_MAP1B	P46821	MAP1B	1	12.28	12.28	12.28	3.899	3	1	1	0	1807.04	79.9803	7.4	S1276s	TMT6	1276	(R)	sVNFSLTPNEIK	(V)	S(0.99)VNFS(0.0)LT(0.0)PNEIK	KTPLGERsVNFSLTP	25	3.1	1763.92	P46821	HUMAN	271828	944.012	Microtubule-associated protein 1B	20600000
P46821_T1282t_1_1_1282_1282	0.877166	1.3332	0.185388	0.0126667	0.735666	0.22483	0.269796	-0.674491	0.125905	-0.190617	0.441013	MAP1B	P46821_T1282t_1_1_1282_1282_MAP1B	P46821	MAP1B	5	17.65	17.65	17.65	3.853	3	1	1	0	1807.04	79.9757	5	T1282t	TMT6	1276	(R)	SVNFSLtPNEIK	(V)	S(0.0)VNFS(0.0)LT(0.99)PNEIK	RSVNFSLtPNEIKVS	26	3.1	1763.92	P46821	HUMAN	271828	629.676	Microtubule-associated protein 1B	3320000000
P46821_S1298s_1_1_1298_1298	0.602142	4.98302	0.560013	0.049	0.317467	0.070999	-0.798147	-0.244381	-0.0539593	0.0879771	0.674491	MAP1B	P46821_S1298s_1_1_1298_1298_MAP1B	P46821	MAP1B	6	28.19	23.68	25.13	4.857	4	1	1	0	3580.77	79.9889	6.2	S1298s	TMT6	1288	(K)	VSAEAEVAPVsPEVTQEVVEEHCASPEDK	(T)	VS(0.0)AEAEVAPVS(0.99)PEVT(0.0)QEVVEEHCAS(0.0)PEDK	EAEVAPVsPEVTQEV	27	3.1	1763.92	P46821	HUMAN	271828	915.946	Microtubule-associated protein 1B	17900000000
P46821_S1312s_1_1_1312_1312	0.542643	5.94915	-0.831656	-0.119333	0.254147	-0.48516	0.281038	0.195505	-0.674491	-1.95016	0.121062	MAP1B	P46821_S1312s_1_1_1312_1312_MAP1B	P46821	MAP1B	4	25.12	20.23	19.2	1.105	4	1	1	0	3580.77	79.9839	4.8	S1312s	TMT6	1288	(K)	VSAEAEVAPVSPEVTQEVVEEHCAsPEDK	(T)	VS(0.0)AEAEVAPVS(0.0)PEVT(0.0)QEVVEEHCAS(0.99)PEDK	VVEEHCAsPEDKTLE	28	3.1	1763.92	P46821	HUMAN	271828	915.945	Microtubule-associated protein 1B	23900000000
P46821_S1339s_1_1_1339_1339	0.940597	0.635412	-0.449582	-0.04	0.863891	-0.698157	-1.61878	2.2092	-0.233823	4.69211	-5.91477	MAP1B	P46821_S1339s_1_1_1339_1339_MAP1B	P46821	MAP1B	1	17.78	17.78	15.67	1.825	11	1	1	0	3423.73	79.9816	4.4	S1339s	TMT6	1317	(K)	TLEVVSPSQSVTGSAGHTPYYQsPTDEK	(S)	T(0.0)LEVVS(0.0)PS(0.0)QS(0.0)VT(0.0)GS(0.0)AGHT(0.0)PY(0.0)Y(0.0)QS(0.99)PT(0.0)DEK	GHTPYYQsPTDEKSS	29	3.1	1763.92	P46821	HUMAN	271828	1168.58	Microtubule-associated protein 1B	24600000
P46821_S1378s_1_1_1378_1378	0.653123	4.24144	0.562657	0.0493333	0.376579	0.153831	-1.00049	0.263931	0.989253	0.124634	-0.00864732	MAP1B	P46821_S1378s_1_1_1378_1378_MAP1B	P46821	MAP1B	8	15.79	15.79	15.79	2.05	4	1	1	0	2472.26	79.9783	4.7	S1378s	TMT6	1375	(R)	ASVsPMDEPVPDSESPIEK	(V)	AS(0.0)VS(0.99)PMDEPVPDS(0.0)ES(0.0)PIEK	ENERASVsPMDEPVP	30	3.1	1763.92	P46821	HUMAN	271828	1276.62	Microtubule-associated protein 1B	10300000000
P46821_S1396s_1_1_1396_1396	0.830143	1.87662	0.350022	0.0206667	0.649139	-1.56198	0.472144	0.43011	-0.305769	-0.168623	0.864732	MAP1B	P46821_S1396s_1_1_1396_1396_MAP1B	P46821	MAP1B	3	8.09	1.67	1.67	99	1	1	1	0	913.603	79.9704	4.1	S1396s	TMT6	1394	(K)	VLsPLR	(S)	VLS(1.0)PLR	SPIEKVLsPLRSPPL	31	3.1	1763.92	P46821	HUMAN	271828	497.29	Microtubule-associated protein 1B	8900000000
P46821_S1400s_1_1_1400_1400	0.751158	2.91679	0.343901	0.0336667	0.510883	0.0946654	-0.0786906	0.0293257	0.719457	0.513199	-0.155652	MAP1B	P46821_S1400s_1_1_1400_1400_MAP1B	P46821	MAP1B	4	24.62	21.94	24.62	2.364	7	1	1	0	3236.75	79.9848	5.6	S1400s	TMT6	1394	(K)	VLSPLRsPPLIGSESAYESFLSADDK	(A)	VLS(0.0)PLRS(0.99)PPLIGS(0.0)ES(0.0)AY(0.0)ES(0.0)FLS(0.0)ADDK	KVLSPLRsPPLIGSE	32	3.1	1763.92	P46821	HUMAN	271828	1106.25	Microtubule-associated protein 1B	8720000000
P46821_S1415s_1_1_1415_1415	0.255039	12.8413	1.61302	0.164333	0.0519845	-0.946654	0.0562076	-0.84067	2.2483	0.46188	0.397777	MAP1B	P46821_S1415s_1_1_1415_1415_MAP1B	P46821	MAP1B	2	20.89	20.89	20.89	1.194	6	1	1	0	2571.32	79.9799	5.1	S1415s	TMT6	1400	(R)	SPPLIGSESAYESFLsADDK	(A)	S(0.0)PPLIGS(0.0)ES(0.0)AY(0.0)ES(0.0)FLS(0.99)ADDK	SAYESFLsADDKASG	33	3.1	1763.92	P46821	HUMAN	271828	884.439	Microtubule-associated protein 1B	145000000
P46821_S1427s_1_1_1427_1427	0.2708	12.2791	1.43487	0.142333	0.059169	-0.141998	-1.93354	-0.606064	0.188857	1.01907	0.415071	MAP1B	P46821_S1427s_1_1_1427_1427_MAP1B	P46821	MAP1B	3	15.9	10.14	15.9	99	1	1	1	0	1451.78	79.9715	3.4	S1427s	TMT6	1424	(R)	GAEsPFEEK	(S)	GAES(1.0)PFEEK	ASGRGAEsPFEEKSG	34	3.1	1763.92	P46821	HUMAN	271828	766.379	Microtubule-associated protein 1B	24000000000
P46821_S1438s_1_1_1438_1438	0.668506	4.02664	-0.540403	-0.0666667	0.395673	-0.461494	0.528351	0.606064	-0.197851	0.278594	-1.02903	MAP1B	P46821_S1438s_1_1_1438_1438_MAP1B	P46821	MAP1B	8	20.9	20.9	20.9	4.26	8	1	1	0	2842.42	79.9825	5.5	S1438s	TMT6	1436	(K)	QGsPDQVSPVSEMTSTSLYQDK	(Q)	QGS(0.99)PDQVS(0.0)PVS(0.0)EMT(0.0)S(0.0)T(0.0)S(0.0)LY(0.0)QDK	EKSGKQGsPDQVSPV	35	3.1	1763.92	P46821	HUMAN	271828	974.805	Microtubule-associated protein 1B	5200000000
P46821_S1443s_1_1_1443_1443	0.839012	1.77133	0.216395	0.0146667	0.665069	-0.390495	0.112415	0.0977523	-0.0629525	0.168623	0.363187	MAP1B	P46821_S1443s_1_1_1443_1443_MAP1B	P46821	MAP1B	9	20.23	20.23	20.23	1.294	8	1	1	0	2842.42	79.9848	6.3	S1443s	TMT6	1436	(K)	QGSPDQVsPVSEMTSTSLYQDK	(Q)	QGS(0.0)PDQVS(0.99)PVS(0.0)EMT(0.0)S(0.0)T(0.0)S(0.0)LY(0.0)QDK	QGSPDQVsPVSEMTS	36	3.1	1763.92	P46821	HUMAN	271828	1461.71	Microtubule-associated protein 1B	30400000000
P46821_S1462s_1_1_1462_1462	0.95785	0.457726	-0.0644908	-0.009	0.899969	0.0473327	0.449661	0.117303	-0.314762	0.285925	0.449661	MAP1B	P46821_S1462s_1_1_1462_1462_MAP1B	P46821	MAP1B	2	12.08	7.4	12.08	2.153	2	1	1	0	1336.79	79.9704	2.9	S1462s	TMT6	1462	(K)	sTDFAPIK	(E)	S(0.99)T(0.0)DFAPIK	QDKQEGKsTDFAPIK	37	3.1	1763.92	P46821	HUMAN	271828	708.883	Microtubule-associated protein 1B	533000000
P46821_S1486s_1_1_1486_1486	0.62018	4.70583	1.53297	0.126667	0.33839	-3.46712	-0.5958	1.30988	-0.296776	-0.953085	3.09574	MAP1B	P46821_S1486s_1_1_1486_1486_MAP1B	P46821	MAP1B	1	12.81	12.81	12.81	1.15	3	1	1	0	2534.32	79.9793	5	S1486s	TMT6	1477	(K)	KTDDVEAMSsQPALALDER	(K)	KT(0.0)DDVEAMS(0.0)S(0.99)QPALALDER	DDVEAMSsQPALALD	38	3.1	1763.92	P46821	HUMAN	271828	872.104	Microtubule-associated protein 1B	758000000
P46821_S1512s_1_1_1512_1512	0.678134	3.89945	0.466037	0.044	0.407432	-0.201164	0.258555	-0.899321	-0.0359728	0.41056	0.181594	MAP1B	P46821_S1512s_1_1_1512_1512_MAP1B	P46821	MAP1B	3	18.8	18.8	18.8	1.639	4	1	1	0	2383.29	79.9835	7	S1512s	TMT6	1497	(K)	LGDVSPTQIDVSQFGsFK	(E)	LGDVS(0.0)PT(0.0)QIDVS(0.0)QFGS(0.99)FK	IDVSQFGsFKEDTKM	39	3.1	1763.92	P46821	HUMAN	271828	821.763	Microtubule-associated protein 1B	585000000
P46821_S1527s_1_1_1527_1527	0.436307	7.95425	0.752421	0.077	0.160168	-0.0828322	-0.022483	-0.63539	0.593552	0.542525	0.380482	MAP1B	P46821_S1527s_1_1_1527_1527_MAP1B	P46821	MAP1B	1	9.87	5.14	6.33	1.196	4	1	1	0	1611.87	79.9752	5.2	S1527s	TMT6	1519	(K)	MSISEGTVsDK	(S)	MS(0.0)IS(0.0)EGT(0.0)VS(0.99)DK	SISEGTVsDKSATPV	40	3.1	1763.92	P46821	HUMAN	271828	846.424	Microtubule-associated protein 1B	111000000
P46821_S1620s_1_1_1620_1620	0.992781	0.0804831	0.0117734	-3.46945e-18	0.981639	0.0828322	0.101174	0.244381	-0.152885	0.659828	-0.0432366	MAP1B	P46821_S1620s_1_1_1620_1620_MAP1B	P46821	MAP1B	5	17.26	11.25	10.34	2.826	3	1	1	0	2432.24	79.9784	4.8	S1620s	TMT6	1611	(K)	EECPRPMSIsPPDFSPK	(T)	EECPRPMS(0.0)IS(0.99)PPDFS(0.0)PK	CPRPMSIsPPDFSPK	41	3.1	1763.92	P46821	HUMAN	271828	838.076	Microtubule-associated protein 1B	4610000000
P46821_S1625s_1_1_1625_1625	0.762183	2.76635	-0.325915	-0.041	0.528889	0.496993	0.0899321	-0.244381	-0.449661	0.0219943	-0.207536	MAP1B	P46821_S1625s_1_1_1625_1625_MAP1B	P46821	MAP1B	9	19.13	15.91	13.58	8.671	3	1	1	0	2432.24	79.9796	5.3	S1625s	TMT6	1611	(K)	EECPRPMSISPPDFsPK	(T)	EECPRPMS(0.0)IS(0.0)PPDFS(0.99)PK	SISPPDFsPKTAKSR	42	3.1	1763.92	P46821	HUMAN	271828	838.077	Microtubule-associated protein 1B	23600000000
P46821_S1646s_1_1_1646_1646	0.507381	6.5975	-1.13358	-0.118667	0.218902	0.958487	-0.0786906	0.547413	-1.43891	1.09971	-1.63434	MAP1B	P46821_S1646s_1_1_1646_1646_MAP1B	P46821	MAP1B	1	22.83	22.83	22.83	1.205	7	1	1	0	3036.38	79.9567	-3.1	S1646s	TMT6	1640	(R)	SEQSSMsIEFGQESPEQSLAMDFSR	(Q)	S(0.0)EQS(0.0)S(0.0)MS(0.99)IEFGQES(0.0)PEQS(0.0)LAMDFS(0.0)R	RSEQSSMsIEFGQES	43	3.1	1763.92	P46821	HUMAN	271828	1039.45	Microtubule-associated protein 1B	25500000
P46821_S1653s_1_1_1653_1653	0.556297	5.70412	-0.682772	-0.077	0.268898	0.22483	0.348487	0.361683	-0.485633	0.46188	-1.08956	MAP1B	P46821_S1653s_1_1_1653_1653_MAP1B	P46821	MAP1B	7	28.47	28.47	28.47	5.724	7	1	1	0	3036.38	79.9849	6	S1653s	TMT6	1640	(R)	SEQSSMSIEFGQEsPEQSLAMDFSR	(Q)	S(0.0)EQS(0.0)S(0.0)MS(0.0)IEFGQES(0.99)PEQS(0.0)LAMDFS(0.0)R	SIEFGQEsPEQSLAM	44	3.1	1763.92	P46821	HUMAN	271828	1039.46	Microtubule-associated protein 1B	6620000000
P46821_S1666s_1_1_1666_1666	0.441264	7.84734	3.07469	0.306667	0.164159	-4.7451	-2.06844	0.782018	1.96951	3.92964	-2.70661	MAP1B	P46821_S1666s_1_1_1666_1666_MAP1B	P46821	MAP1B	2	30.5	30.5	30.5	3.54	10	1	1	0	4491.18	79.99	5.2	S1666s	TMT6	1665	(R)	QsPDHPTVGAGVLHITENGPTEVDYSPSDMQDSSLSHK	(I)	Q(0.0)S(0.99)PDHPT(0.0)VGAGVLHIT(0.0)EN(0.0)GPT(0.0)EVDY(0.0)S(0.0)PS(0.0)DM(0.0)QDS(0.0)S(0.0)LS(0.0)HK	AMDFSRQsPDHPTVG	45	3.1	1763.92	P46821	HUMAN	271828	915.039	Microtubule-associated protein 1B	146000000
P46821_S1779s_1_1_1779_1779	0.537497	6.04128	0.629517	0.0533333	0.248812	0	-0.944287	-0.508312	0.107919	0.0513199	0.276714	MAP1B	P46821_S1779s_1_1_1779_1779_MAP1B	P46821	MAP1B	9	18.79	11.95	11.34	5.948	2	1	1	0	2002.22	79.9725	3	S1779s	TMT6	1770	(K)	VQSLEGEKLsPK	(S)	VQS(0.0)LEGEKLS(0.99)PK	SLEGEKLsPKSDISP	47	3.1	1763.92	P46821	HUMAN	271828	1041.6	Microtubule-associated protein 1B	89500000000
P46821_S1782s_1_1_1782_1782	0.675782	3.92729	-0.597403	-0.0673333	0.404829	-0.354995	0.775664	0.263931	-1.34898	0.630502	-0.389129	MAP1B	P46821_S1782s_1_1_1782_1782_MAP1B	P46821	MAP1B	2	12.12	6.77	12.12	1.12	4	1	1	0	1869.12	79.9767	5.3	S1782s	TMT6	1778	(K)	LSPKsDISPLTPR	(E)	LS(0.0)PKS(0.99)DIS(0.0)PLT(0.0)PR	GEKLSPKsDISPLTP	48	3.1	1763.92	P46821	HUMAN	271828	650.371	Microtubule-associated protein 1B	93200000
P46821_T1788t_1_1_1788_1788	0.440375	7.86778	-1.73594	-0.19	0.163389	2.48497	-1.15788	1.88662	0.494627	-0.491205	-1.99753	MAP1B	P46821_T1788t_1_1_1788_1788_MAP1B	P46821	MAP1B	2	14.83	9.92	8.32	4.155	3	1	1	0	1214.69	79.9711	3.7	T1788t	TMT6	1782	(K)	SDISPLtPR	(E)	S(0.0)DIS(0.0)PLT(0.99)PR	KSDISPLtPRESSPL	49	3.1	1763.92	P46821	HUMAN	271828	647.836	Microtubule-associated protein 1B	17600000000
P46821_S1793s_1_1_1793_1793	0.877681	1.32399	0.198269	0.00833333	0.737227	-0.828322	-0.168623	0.459436	-0.494627	0.249268	0.302656	MAP1B	P46821_S1793s_1_1_1793_1793_MAP1B	P46821	MAP1B	7	11.4	11.4	11.21	1.204	9	1	1	0	2361.22	79.983	6.8	S1793s	TMT6	1791	(R)	ESsPLYSPTFSDSTSAVK	(E)	ES(0.0)S(0.99)PLY(0.0)S(0.0)PT(0.0)FS(0.0)DS(0.0)T(0.0)S(0.0)AVK	PLTPRESsPLYSPTF	50	3.1	1763.92	P46821	HUMAN	271828	1221.11	Microtubule-associated protein 1B	16900000000
P46821_S1797s_1_1_1797_1797	0.886725	1.22094	-0.170394	-0.0273333	0.754928	-0.556159	0.539593	0.20528	-0.314762	0.139297	-0.147004	MAP1B	P46821_S1797s_1_1_1797_1797_MAP1B	P46821	MAP1B	6	9.31	9.31	9.31	1.651	9	1	1	0	2361.22	79.9781	4.8	S1797s	TMT6	1791	(R)	ESSPLYsPTFSDSTSAVK	(E)	ES(0.0)S(0.0)PLY(0.0)S(0.99)PT(0.0)FS(0.0)DS(0.0)T(0.0)S(0.0)AVK	RESSPLYsPTFSDST	51	3.1	1763.92	P46821	HUMAN	271828	1221.1	Microtubule-associated protein 1B	19600000000
P46821_S1852s_1_1_1852_1852	0.905567	1.01573	-0.217768	-0.0296667	0.791457	0.366828	-0.0337245	-0.351908	0.692477	0.520531	-1.88512	MAP1B	P46821_S1852s_1_1_1852_1852_MAP1B	P46821	MAP1B	2	11.2	11.2	11.2	1.149	2	1	1	0	1417.83	79.9742	5.2	S1852s	TMT6	1850	(R)	DLsTPGLEK	(D)	DLS(0.99)T(0.0)PGLEK	LALNRDLsTPGLEKD	52	3.1	1763.92	P46821	HUMAN	271828	749.406	Microtubule-associated protein 1B	5650000000
P46821_T1853t_1_1_1853_1853	0.919642	0.86069	-0.122221	-0.023	0.820221	-0.414161	0.202347	-0.0293257	-0.323756	0.329914	-0.61396	MAP1B	P46821_T1853t_1_1_1853_1853_MAP1B	P46821	MAP1B	2	11.55	7.34	6.57	1.14	2	1	1	0	1417.83	79.9726	4.2	T1853t	TMT6	1850	(R)	DLStPGLEK	(D)	DLS(0.0)T(0.99)PGLEK	ALNRDLStPGLEKDS	53	3.1	1763.92	P46821	HUMAN	271828	749.405	Microtubule-associated protein 1B	406000000
P46821_S1881s_1_1_1881_1881	0.963754	0.396266	0.0742932	-0.0146667	0.912795	-0.165664	-0.460902	-0.361683	-0.593552	-1.11438	0.942558	MAP1B	P46821_S1881s_1_1_1881_1881_MAP1B	P46821	MAP1B	7	22.91	19.76	22.91	1.191	11	1	1	0	4427.06	79.9903	5.3	S1881s	TMT6	1864	(K)	TPGDFSYAYQKPEETTRsPDEEDYDYESYEK	(T)	T(0.0)PGDFS(0.0)Y(0.0)AY(0.0)QKPEET(0.0)T(0.0)RS(0.99)PDEEDY(0.0)DY(0.0)ES(0.0)Y(0.0)EK	KPEETTRsPDEEDYD	54	3.1	1763.92	P46821	HUMAN	271828	1127.52	Microtubule-associated protein 1B	27000000000
P46821_S1915s_1_1_1915_1915	0.906323	1.00753	-0.152856	-0.032	0.792953	0.461494	-0.910563	-0.0195505	-0.548586	-0.395897	0.0172946	MAP1B	P46821_S1915s_1_1_1915_1915_MAP1B	P46821	MAP1B	10	18.67	13.6	13.35	2.124	7	1	1	0	1948.99	79.9746	4.1	S1915s	TMT6	1915	(K)	sPSDSGYSYETIGK	(T)	S(0.99)PS(0.0)DS(0.0)GY(0.0)S(0.0)Y(0.0)ET(0.0)IGK	KIERTTKsPSDSGYS	55	3.1	1763.92	P46821	HUMAN	271828	1014.99	Microtubule-associated protein 1B	49300000000
P46821_S1917s_1_1_1917_1917	0.811496	2.1161	0.424237	0.048	0.614313	0.74549	0.179864	-1.42718	0.800396	0.887102	-0.916616	MAP1B	P46821_S1917s_1_1_1917_1917_MAP1B	P46821	MAP1B	1	18.57	18.57	16.18	2.338	7	1	1	0	1948.99	79.9761	4.8	S1917s	TMT6	1915	(K)	SPsDSGYSYETIGK	(T)	S(0.0)PS(0.99)DS(0.0)GY(0.0)S(0.0)Y(0.0)ET(0.0)IGK	ERTTKSPsDSGYSYE	56	3.1	1763.92	P46821	HUMAN	271828	1014.99	Microtubule-associated protein 1B	2070000000
P46821_S1919s_1_1_1919_1919	0.654265	4.22328	-0.671287	-0.0926667	0.378157	0	0.134898	0.830894	-0.152885	-1.61291	0.717727	MAP1B	P46821_S1919s_1_1_1919_1919_MAP1B	P46821	MAP1B	1	18.22	18.22	18.22	1.503	7	1	1	0	1948.99	79.9781	5.8	S1919s	TMT6	1915	(K)	SPSDsGYSYETIGK	(T)	S(0.0)PS(0.0)DS(0.99)GY(0.0)S(0.0)Y(0.0)ET(0.0)IGK	TTKSPSDsGYSYETI	57	3.1	1763.92	P46821	HUMAN	271828	1014.99	Microtubule-associated protein 1B	396000000
P46821_T1932t_1_1_1932_1932	0.520533	6.36709	0.687095	0.0706667	0.230829	0.366828	-0.123657	-0.557188	0.971267	0.20528	0.570723	MAP1B	P46821_T1932t_1_1_1932_1932_MAP1B	P46821	MAP1B	3	14.63	12.22	14.63	1.343	6	1	1	0	2676.42	79.9786	4.5	T1932t	TMT6	1929	(K)	TTKtPEDGDYSYEIIEK	(T)	T(0.0)T(0.0)KT(0.99)PEDGDY(0.0)S(0.0)Y(0.0)EIIEK	TIGKTTKtPEDGDYS	58	3.1	1763.92	P46821	HUMAN	271828	1378.7	Microtubule-associated protein 1B	3790000000
P46821_S1939s_1_1_1939_1939	0.0777561	23.1484	-2.16094	-0.243	0.00484352	0.674491	1.0567	1.43696	-0.584559	-1.12171	-1.6084	MAP1B	P46821_S1939s_1_1_1939_1939_MAP1B	P46821	MAP1B	2	12.42	13.14	12.02	2.672	4	1	1	0	2117.07	79.9788	5.7	S1939s	TMT6	1932	(K)	TPEDGDYsYEIIEK	(T)	T(0.0)PEDGDY(0.0)S(0.99)Y(0.0)EIIEK	TPEDGDYsYEIIEKT	59	3.1	1763.92	P46821	HUMAN	271828	733.021	Microtubule-associated protein 1B	504000000
P46821_T1949t_1_1_1949_1949	0.798483	2.28847	-0.265529	-0.03	0.590409	0.130165	0.528351	0.351908	0.0269796	0.30792	-0.121062	MAP1B	P46821_T1949t_1_1_1949_1949_MAP1B	P46821	MAP1B	4	13.84	11.94	11.06	7.499	5	1	1	0	2033.01	79.9773	5.2	T1949t	TMT6	1949	(R)	tPEEGGYSYDISEK	(T)	T(0.99)PEEGGY(0.0)S(0.0)Y(0.0)DIS(0.0)EK	IIEKTTRtPEEGGYS	60	3.1	1763.92	P46821	HUMAN	271828	1057	Microtubule-associated protein 1B	31500000000
P46821_T2034t_1_1_2034_2034	0.680191	3.86955	-0.491507	-0.0626667	0.410246	0.958487	-0.22483	-0.156404	0.116912	-0.564519	-0.449661	MAP1B	P46821_T2034t_1_1_2034_2034_MAP1B	P46821	MAP1B	5	18.55	18.55	15.77	2.7	7	1	1	0	2124.02	79.9751	4	T2034t	TMT6	2034	(R)	tPDTSTYCYETAEK	(I)	T(0.99)PDT(0.0)S(0.0)T(0.0)Y(0.0)CY(0.0)ET(0.0)AEK	TSTKTTRtPDTSTYC	61	3.1	1763.92	P46821	HUMAN	271828	735.337	Microtubule-associated protein 1B	22400000000
P46821_S2072s_1_1_2072_2072	0.904835	1.02372	-0.154025	-0.0346667	0.790002	-0.22483	-0.213589	0.166179	-0.548586	-0.747805	0.562076	MAP1B	P46821_S2072s_1_1_2072_2072_MAP1B	P46821	MAP1B	9	22.68	16.12	22.68	3.576	5	1	1	0	2801.39	79.9793	4.5	S2072s	TMT6	2072	(K)	sPSEARQDVDLCLVSSCEYK	(H)	S(0.99)PS(0.0)EARQDVDLCLVS(0.0)S(0.0)CEY(0.0)K	CYTAEKKsPSEARQD	62	3.1	1763.92	P46821	HUMAN	271828	961.126	Microtubule-associated protein 1B	22100000000
P46821_S2209s_1_1_2209_2209	0.823482	1.95827	-0.457756	-0.0836667	0.63705	0.378661	-1.38271	0.439885	-0.377715	-2.29473	0.735022	MAP1B	P46821_S2209s_1_1_2209_2209_MAP1B	P46821	MAP1B	7	17.12	13.21	15.25	1.263	2	1	1	0	2113.08	79.9757	4.3	S2209s	TMT6	2197	(K)	HMDPPPAPVQDRsPSPR	(H)	HMDPPPAPVQDRS(0.99)PS(0.0)PR	PAPVQDRsPSPRHPD	63	3.1	1763.92	P46821	HUMAN	271828	731.69	Microtubule-associated protein 1B	6110000000
P46821_S2271s_1_1_2271_2271	0.269245	12.3372	-1.18697	-0.148333	0.0583817	-0.201164	0.843113	-0.0293257	-0.75543	-1.22435	-0.9685	MAP1B	P46821_S2271s_1_1_2271_2271_MAP1B	P46821	MAP1B	11	15.65	12.87	13.16	5.368	2	1	1	0	2281.48	79.976	4.1	S2271s	TMT6	2265	(K)	SKPLAAsPKPAGLK	(E)	S(0.0)KPLAAS(0.99)PKPAGLK	KSKPLAAsPKPAGLK	64	3.1	1763.92	P46821	HUMAN	271828	787.823	Microtubule-associated protein 1B	32000000000
P46821_T2305t_1_1_2305_2305	0.816491	2.05931	-0.407103	-0.0466667	0.6224	0	0.269796	1.59336	1.38495	0.285925	-1.02903	MAP1B	P46821_T2305t_1_1_2305_2305_MAP1B	P46821	MAP1B	3	8.01	8.01	8.01	1.457	3	1	1	0	1830.13	79.9726	3.3	T2305t	TMT6	2299	(K)	AAKPTTtPEVK	(A)	AAKPT(0.0)T(0.0)T(0.99)PEVK	KAAKPTTtPEVKAAR	65	3.1	1763.92	P46821	HUMAN	271828	478.281	Microtubule-associated protein 1B	7070000000
P46821_S601s_1_0_601_603	0.978087	0.238379	-0.0840642	-0.0416667	0.94659	-2.99379	0.404694	-0.459436	-1.04321	0.725811	-2.98332	MAP1B	P46821_S601s_1_0_601_603_MAP1B	P46821	MAP1B	1	8.3	8.3	8.3	0.034	4	1	0	1	1807.08	79.9771	5.7	S601s	TMT6	596	(K)	TETKPsVTEK	(E)	T(0.0)ET(0.0)KPS(0.50)VT(0.50)EK	IKTETKPsVTEKEVP	68	3.1	1763.92	P46821	HUMAN	271828	629.69	Microtubule-associated protein 1B	17900000
P46821_T744t_1_0_743_744	0.166981	16.5431	-1.86343	-0.203667	0.0221659	1.89331	0.910563	-0.127078	-0.809389	-1.09238	-1.01174	MAP1B	P46821_T744t_1_0_743_744_MAP1B	P46821	MAP1B	6	13.01	13.01	13.01	1.029	4	1	0	1	1735.06	79.9731	3.7	T744t	TMT6	741	(K)	KSStPLSEAK	(K)	KS(0.0)S(0.50)T(0.50)PLS(0.0)EAK	KDAKKSStPLSEAKK	69	3.1	1763.92	P46821	HUMAN	271828	908.019	Microtubule-associated protein 1B	4430000000
P46821_S937s_1_0_936_937	0.380033	9.22914	1.26504	0.118333	0.119423	0.0828322	-2.22582	-0.254156	0.584559	0.285925	0.527486	MAP1B	P46821_S937s_1_0_936_937_MAP1B	P46821	MAP1B	10	23.29	23.29	23.29	0	4	1	0	1	3826.79	79.9889	5.8	S937s	TMT6	918	(K)	QGVDDIEKFEDEGAGFEESsETGDYEEK	(A)	QGVDDIEKFEDEGAGFEES(0.50)S(0.50)ET(0.0)GDY(0.0)EEK	GAGFEESsETGDYEE	70	3.1	1763.92	P46821	HUMAN	271828	977.45	Microtubule-associated protein 1B	73100000000
P46821_T1067t_1_0_1066_1067	0.59666	5.0713	-0.667611	-0.074	0.311079	0.48516	0.786906	-0.586514	-0.710464	0.249268	-0.856084	MAP1B	P46821_T1067t_1_0_1066_1067_MAP1B	P46821	MAP1B	4	20.86	20.86	20.86	0	4	1	0	1	2399.25	79.9791	5.1	T1067t	TMT6	1052	(K)	AAEAGGAEEQYGFLTtPTK	(Q)	AAEAGGAEEQY(0.0)GFLT(0.50)T(0.50)PT(0.0)K	EQYGFLTtPTKQLGA	71	3.1	1763.92	P46821	HUMAN	271828	827.081	Microtubule-associated protein 1B	18400000000
P46821_S1248s_1_0_1247_1248	0.721956	3.28428	-0.47059	-0.066	0.469432	0.887488	-0.562076	-0.107528	-0.395701	-0.997073	0.198888	MAP1B	P46821_S1248s_1_0_1247_1248_MAP1B	P46821	MAP1B	1	10.91	10.91	10.91	0	4	1	0	1	1480.83	79.9759	6.1	S1248s	TMT6	1241	(K)	DSISAVSsEK	(V)	DS(0.0)IS(0.0)AVS(0.50)S(0.50)EK	DSISAVSsEKVSPSK	72	3.1	1763.92	P46821	HUMAN	271828	780.904	Microtubule-associated protein 1B	29000000
P46821_S1324s_1_0_1322_1324	0.849578	1.6443	-0.952854	-0.105333	0.68481	-0.591659	-0.472144	0.20528	-0.377715	3.28448	-6.62385	MAP1B	P46821_S1324s_1_0_1322_1324_MAP1B	P46821	MAP1B	1	17.46	17.46	17.46	0	11	1	0	1	3423.73	79.9713	1.4	S1324s	TMT6	1317	(K)	TLEVVSPsQSVTGSAGHTPYYQSPTDEK	(S)	T(0.0)LEVVS(0.50)PS(0.50)QS(0.0)VT(0.0)GS(0.0)AGHT(0.0)PY(0.0)Y(0.0)QS(0.0)PT(0.0)DEK	TLEVVSPsQSVTGSA	73	3.1	1763.92	P46821	HUMAN	271828	876.681	Microtubule-associated protein 1B	300000000
P46821_S1346s_1_0_1345_1346	0.886699	1.22149	0.267684	0.00833333	0.754834	-1.86964	-0.14614	0.889546	-0.944287	0.249268	0.371835	MAP1B	P46821_S1346s_1_0_1345_1346_MAP1B	P46821	MAP1B	2	20.97	20.97	20.97	0	5	1	0	1	3398.88	79.9934	7.8	S1346s	TMT6	1345	(K)	SsHLPTEVIEKPPAVPVSFEFSDAK	(D)	S(0.50)S(0.50)HLPT(0.0)EVIEKPPAVPVS(0.0)FEFS(0.0)DAK	SPTDEKSsHLPTEVI	74	3.1	1763.92	P46821	HUMAN	271828	870.474	Microtubule-associated protein 1B	35600000
P46821_S1389s_1_0_1387_1389	0.757057	2.82922	0.329505	0.0316667	0.521288	0.437827	-0.14614	-0.166179	0.611538	0.139297	0.363187	MAP1B	P46821_S1389s_1_0_1387_1389_MAP1B	P46821	MAP1B	7	18.61	18.61	18.61	0.684	4	1	0	1	2472.26	79.9803	5.5	S1389s	TMT6	1375	(R)	ASVSPMDEPVPDSEsPIEK	(V)	AS(0.0)VS(0.0)PMDEPVPDS(0.50)ES(0.50)PIEK	EPVPDSEsPIEKVLS	75	3.1	1763.92	P46821	HUMAN	271828	851.418	Microtubule-associated protein 1B	14800000000
P46821_S1501s_1_0_1501_1503	0.0768017	23.2616	2.83442	0.301667	0.00471885	-0.0946654	-1.97851	-2.14078	1.27704	1.86218	1.15009	MAP1B	P46821_S1501s_1_0_1501_1503_MAP1B	P46821	MAP1B	12	22.6	19.6	19.81	0.154	4	1	0	1	2383.29	79.978	4.7	S1501s	TMT6	1497	(K)	LGDVsPTQIDVSQFGSFK	(E)	LGDVS(0.50)PT(0.50)QIDVS(0.0)QFGS(0.0)FK	ERKLGDVsPTQIDVS	76	3.1	1763.92	P46821	HUMAN	271828	1232.14	Microtubule-associated protein 1B	29500000000
P46821_T1633t_1_0_1631_1633	0.662338	4.11151	3.58	0.506333	0.388015	0.958487	-0.236072	-0.576738	-0.737443	13.7244	-2.1013	MAP1B	P46821_T1633t_1_0_1631_1633_MAP1B	P46821	MAP1B	8	10.96	10.96	10.96	0	2	1	0	1	1324.73	79.9736	5.2	T1633t	TMT6	1631	(K)	SRtPVQDHR	(S)	S(0.50)RT(0.50)PVQDHR	PKTAKSRtPVQDHRS	77	3.1	1763.92	P46821	HUMAN	271828	468.906	Microtubule-associated protein 1B	7660000000
P46821_S1819s_1_0_1818_1819	0.508189	6.58177	1.96695	0.209	0.219696	-0.70999	-3.18135	-0.175954	-0.719457	3.74636	-1.19333	MAP1B	P46821_S1819s_1_0_1818_1819_MAP1B	P46821	MAP1B	2	19.77	19.77	19.77	0	8	1	0	1	2638.24	79.9777	4.2	S1819s	TMT6	1811	(K)	TATCHSSSsPPIDAASAEPYGFR	(A)	T(0.0)AT(0.0)CHS(0.0)S(0.0)S(0.50)S(0.50)PPIDAAS(0.0)AEPY(0.0)GFR	ATCHSSSsPPIDAAS	78	3.1	1763.92	P46821	HUMAN	271828	906.744	Microtubule-associated protein 1B	1890000000
P46821_S1899s_1_0_1895_1899	0.303302	11.2112	-1.08146	-0.13	0.075663	0.804656	0.359728	-0.215055	-0.521606	-1.05572	-0.717727	MAP1B	P46821_S1899s_1_0_1895_1899_MAP1B	P46821	MAP1B	2	14.11	14.11	14.11	0	7	1	0	1	2098.09	79.9764	4.6	S1899s	TMT6	1895	(K)	TTRTsDVGGYYYEK	(I)	T(0.25)T(0.25)RT(0.25)S(0.25)DVGGY(0.0)Y(0.0)Y(0.0)EK	YEKTTRTsDVGGYYY	79	3.1	1763.92	P46821	HUMAN	271828	726.692	Microtubule-associated protein 1B	3910000000
P46821_S1965s_1_0_1964_1965	0.727638	3.19891	-0.362155	-0.0473333	0.478751	-0.0118332	0.281038	0.127078	-0.647511	-0.0513199	0.00864732	MAP1B	P46821_S1965s_1_0_1964_1965_MAP1B	P46821	MAP1B	13	15.1	13.71	10.25	1.055	7	1	0	1	2003.04	79.9754	4.4	S1965s	TMT6	1963	(K)	TTsPPEVSGYSYEK	(T)	T(0.0)T(0.50)S(0.50)PPEVS(0.0)GY(0.0)S(0.0)Y(0.0)EK	DISEKTTsPPEVSGY	80	3.1	1763.92	P46821	HUMAN	271828	1042.01	Microtubule-associated protein 1B	121000000000
P46821_S1970s_1_0_1970_1973	0.108018	20.3443	2.20026	0.21	0.00923773	-1.37265	-2.2483	-1.2219	-0.188857	0.571851	1.37492	MAP1B	P46821_S1970s_1_0_1970_1973_MAP1B	P46821	MAP1B	1	10.5	7.81	10.5	1.032	7	1	0	1	2003.04	79.9712	2.4	S1970s	TMT6	1963	(K)	TTSPPEVsGYSYEK	(T)	T(0.0)T(0.0)S(0.0)PPEVS(0.50)GY(0.0)S(0.50)Y(0.0)EK	TTSPPEVsGYSYEKT	81	3.1	1763.92	P46821	HUMAN	271828	1042.01	Microtubule-associated protein 1B	48700000
P46821_S1994s_1_0_1988_1994	0.814305	2.08322	-0.25567	-0.033	0.618981	0.26033	-0.0899321	0.742917	-0.0719457	0.0366571	0.181594	MAP1B	P46821_S1994s_1_0_1988_1994_MAP1B	P46821	MAP1B	2	21.3	21.3	19.43	0	10	1	0	1	3851.77	79.994	7	S1994s	TMT6	1983	(R)	LLDDISNGYDDsEDGGHTLGDPSYSYETTEK	(I)	LLDDIS(0.50)NGY(0.0)DDS(0.50)EDGGHT(0.0)LGDPS(0.0)Y(0.0)S(0.0)Y(0.0)ET(0.0)T(0.0)EK	ISNGYDDsEDGGHTL	82	3.1	1763.92	P46821	HUMAN	271828	1311.26	Microtubule-associated protein 1B	120000000
P46821_T2051t_1_0_2049_2051	0.390751	8.99282	-1.1019	-0.115667	0.126101	0.638991	0.663249	0.449661	-1.25905	0.630502	-0.925263	MAP1B	P46821_T2051t_1_0_2049_2051_MAP1B	P46821	MAP1B	2	17.93	17.93	17.93	0	11	1	0	1	3143.56	79.9903	7.4	T2051t	TMT6	2048	(K)	ITRtPQASTYSYETSDLCYTAEK	(K)	IT(0.50)RT(0.50)PQAS(0.0)T(0.0)Y(0.0)S(0.0)Y(0.0)ET(0.0)S(0.0)DLCY(0.0)T(0.0)AEK	TAEKITRtPQASTYS	83	3.1	1763.92	P46821	HUMAN	271828	1075.19	Microtubule-associated protein 1B	1090000000
P46821_S2087s_1_0_2086_2087	0.283571	11.8072	-1.20173	-0.133	0.0659596	1.38448	-0.0112415	0.645165	-0.72845	-0.469211	-0.389129	MAP1B	P46821_S2087s_1_0_2086_2087_MAP1B	P46821	MAP1B	2	12.12	12.12	12.12	0	3	1	0	1	2174.09	79.9747	3.7	S2087s	TMT6	2078	(R)	QDVDLCLVSsCEYK	(H)	QDVDLCLVS(0.50)S(0.50)CEY(0.0)K	VDLCLVSsCEYKHPK	84	3.1	1763.92	P46821	HUMAN	271828	752.025	Microtubule-associated protein 1B	1000000000
P46821_S2100s_1_0_2098_2100	0.895086	1.1252	-0.184636	-0.026	0.771756	-0.070999	0.618283	0.215055	-0.548586	-0.315251	1.07227	MAP1B	P46821_S2100s_1_0_2098_2100_MAP1B	P46821	MAP1B	17	27.6	22.51	24.69	0	8	1	0	1	5136.63	79.9945	5.4	S2100s	TMT6	2095	(K)	TELSPsFINPNPLEWFASEEPTEESEKPLTQSGGAPPPPGGK	(Q)	T(0.0)ELS(0.50)PS(0.50)FINPNPLEWFAS(0.0)EEPT(0.0)EES(0.0)EKPLT(0.0)QS(0.0)GGAPPPPGGK	PKTELSPsFINPNPL	85	3.1	1763.92	P46821	HUMAN	271828	1304.91	Microtubule-associated protein 1B	17500000000
P46821_S2180s_1_0_2173_2184	0.788865	2.42428	0.49397	0.0393333	0.572232	-1.12415	0.202347	-0.967748	0.47664	0.879771	-1.76405	MAP1B	P46821_S2180s_1_0_2173_2184_MAP1B	P46821	MAP1B	2	18.56	12.08	15.17	1.027	15	1	0	1	5737.49	62.9832	7.5	Q2141q S2180s	Hydrogen	2141	(R)	qCDETPPTSVSESAPSQTDSDVPPETEECPSITADANIDsEDESETIPTDK	(T)	Q(1.0)CDET(0.0)PPT(0.0)S(0.0)VS(0.0)ES(0.0)APS(0.0)QT(0.0)DS(0.0)DVPPET(0.0)EECPS(0.0)IT(0.33)ADANIDS(0.33)EDES(0.33)ET(0.0)IPT(0.0)DK	TADANIDsEDESETI	86	3.1	1763.92	P46821	HUMAN	271828	1450.87	Microtubule-associated protein 1B	115000000
P46821_S2280s_1_0_2280_2281	0.794505	2.34735	-0.967612	-0.171	0.582459	-2.2483	1.48388	-0.84067	0.350735	-5.16132	0.302656	MAP1B	P46821_S2280s_1_0_2280_2281_MAP1B	P46821	MAP1B	1	9.04	9.04	9.04	0.024	2	1	0	1	1719.03	79.9723	3.3	S2280s	TMT6	2274	(K)	PAGLKEsSDK	(V)	PAGLKES(0.50)S(0.50)DK	KPAGLKEsSDKVSRV	87	3.1	1763.92	P46821	HUMAN	271828	600.337	Microtubule-associated protein 1B	17500000
P46821_S831sS832s_2_2_831_832	0.845847	1.68412	0.217438	0.0196667	0.678559	0.437827	-0.314762	-0.0488761	0.467647	0.388565	-0.12971	MAP1B	P46821_S831sS832s_2_2_831_832_MAP1B	P46821	MAP1B	17	9.09	9.09	9.09	9.092	4	2	2	0	1665.91	159.938	2.8	S831s S832s	TMT6	828	(R)	SLMssPEDLTK	(D)	S(0.0)LMS(0.99)S(0.99)PEDLT(0.0)K	EAERSLMsSPEDLTK|AERSLMSsPEDLTKD	88	3.1	1763.92	P46821	HUMAN	271828	609.289	Microtubule-associated protein 1B	176000000000
P46821_S936sS937s_2_2_936_937	0.393718	8.91556	0.811791	0.075	0.128364	-0.662658	-0.326004	-0.478986	0.512613	0.403228	0.0518839	MAP1B	P46821_S936sS937s_2_2_936_937_MAP1B	P46821	MAP1B	5	25.52	25.52	25.52	1.259	4	2	2	0	3826.79	159.95	4.4	S936s S937s	TMT6	918	(K)	QGVDDIEKFEDEGAGFEEssETGDYEEK	(A)	QGVDDIEKFEDEGAGFEES(0.99)S(0.99)ET(0.0)GDY(0.0)EEK	EGAGFEEsSETGDYE|GAGFEESsETGDYEE	89	3.1	1763.92	P46821	HUMAN	271828	997.441	Microtubule-associated protein 1B	2330000000
P46821_S992sS995s_2_2_992_995	0.922599	0.828566	0.127794	0.013	0.826311	0.780989	-0.0562076	-0.547413	0.395701	0.381234	-0.216183	MAP1B	P46821_S992sS995s_2_2_992_995_MAP1B	P46821	MAP1B	10	10.42	2.04	5.72	99	2	2	2	0	2810.35	159.942	3.2	S992s S995s	TMT6	990	(K)	REsVAsGDDRAEEDMDEAIEK	(G)	RES(1.0)VAS(1.0)GDDRAEEDMDEAIEK	YIREKREsVASGDDR|EKRESVAsGDDRAEE	90	3.1	1763.92	P46821	HUMAN	271828	743.329	Microtubule-associated protein 1B	86300000000
P46821_S1256sS1265s_2_2_1256_1265	0.810755	2.12439	-0.264779	-0.0313333	0.613141	0.437827	0.382211	-0.293257	-0.152885	0.20528	-0.319951	MAP1B	P46821_S1256sS1265s_2_2_1256_1265_MAP1B	P46821	MAP1B	17	15.23	15.23	15.23	1.409	5	2	2	0	1881.07	159.941	4	S1256s S1265s	TMT6	1256	(K)	sPSLSPSPPsPLEK	(T)	S(0.99)PS(0.0)LS(0.0)PS(0.0)PPS(0.99)PLEK	EKVSPSKsPSLSPSP|SLSPSPPsPLEKTPL	91	3.1	1763.92	P46821	HUMAN	271828	681.01	Microtubule-associated protein 1B	16600000000
P46821_S1262sS1265s_2_2_1262_1265	0.879993	1.30042	-0.183975	-0.0203333	0.741238	0.851988	-0.269796	0.381234	-0.22483	0.212611	0.423719	MAP1B	P46821_S1262sS1265s_2_2_1262_1265_MAP1B	P46821	MAP1B	3	11.04	11.04	11.04	2.368	5	2	2	0	1881.07	159.941	3.9	S1262s S1265s	TMT6	1256	(K)	SPSLSPsPPsPLEK	(T)	S(0.0)PS(0.0)LS(0.0)PS(0.99)PPS(0.99)PLEK	KSPSLSPsPPSPLEK|SLSPSPPsPLEKTPL	92	3.1	1763.92	P46821	HUMAN	271828	681.01	Microtubule-associated protein 1B	1240000000
P46821_S1280sT1282t_2_2_1280_1282	0.133035	18.4994	-2.31091	-0.249	0.0141274	0.283996	1.82113	1.43696	-1.42093	-0.0586514	-1.91106	MAP1B	P46821_S1280sT1282t_2_2_1280_1282_MAP1B	P46821	MAP1B	2	11.16	9.82	11.16	5.454	3	2	2	0	1807.04	159.944	5.7	S1280s T1282t	TMT6	1276	(R)	SVNFsLtPNEIK	(V)	S(0.0)VNFS(0.99)LT(0.99)PNEIK	GERSVNFsLTPNEIK|RSVNFSLtPNEIKVS	93	3.1	1763.92	P46821	HUMAN	271828	983.994	Microtubule-associated protein 1B	116000000
P46821_S1298sS1312s_2_2_1298_1312	0.61312	4.81422	-0.540266	-0.0643333	0.330048	-0.0591659	0.944287	0.469211	0.0269796	-0.388565	0.0951205	MAP1B	P46821_S1298sS1312s_2_2_1298_1312_MAP1B	P46821	MAP1B	7	23.08	20.56	17.74	2.617	4	2	2	0	3580.77	159.951	4.8	S1298s S1312s	TMT6	1288	(K)	VSAEAEVAPVsPEVTQEVVEEHCAsPEDK	(T)	VS(0.0)AEAEVAPVS(0.99)PEVT(0.0)QEVVEEHCAS(0.99)PEDK	EAEVAPVsPEVTQEV|VVEEHCAsPEDKTLE	94	3.1	1763.92	P46821	HUMAN	271828	935.936	Microtubule-associated protein 1B	20000000000
P46821_S1376sS1378s_2_2_1376_1378	0.868416	1.42346	0.222267	0.014	0.720533	-0.627158	-0.281038	0.0977523	-0.161878	0.813788	-0.795553	MAP1B	P46821_S1376sS1378s_2_2_1376_1378_MAP1B	P46821	MAP1B	6	12.84	12.84	12.84	6.493	4	2	2	0	3115.51	159.945	3.7	S1376s S1378s	TMT6	1370	(K)	DENERAsVsPMDEPVPDSESPIEK	(V)	DENERAS(0.99)VS(0.99)PMDEPVPDS(0.0)ES(0.0)PIEK	KDENERAsVSPMDEP|ENERASVsPMDEPVP	95	3.1	1763.92	P46821	HUMAN	271828	819.62	Microtubule-associated protein 1B	6830000000
P46821_S1387sS1389s_2_2_1387_1389	0.746205	2.9736	0.54205	0.042	0.504244	-1.70398	-0.179864	0.498537	0.269796	0.835782	-0.864732	MAP1B	P46821_S1387sS1389s_2_2_1387_1389_MAP1B	P46821	MAP1B	1	14.77	14.77	14.77	14.772	4	2	2	0	2472.26	159.942	3.4	S1387s S1389s	TMT6	1375	(R)	ASVSPMDEPVPDsEsPIEK	(V)	AS(0.0)VS(0.0)PMDEPVPDS(0.99)ES(0.99)PIEK	MDEPVPDsESPIEKV|EPVPDSEsPIEKVLS	96	3.1	1763.92	P46821	HUMAN	271828	878.071	Microtubule-associated protein 1B	28400000
P46821_S1396sS1400s_2_2_1396_1400	0.817465	2.04337	0.312713	0.023	0.624687	0.579825	-1.11291	-0.645165	-0.377715	0.293257	-0.155652	MAP1B	P46821_S1396sS1400s_2_2_1396_1400_MAP1B	P46821	MAP1B	8	21.47	21.47	21.47	4.83	7	2	2	0	3236.75	159.947	4.4	S1396s S1400s	TMT6	1394	(K)	VLsPLRsPPLIGSESAYESFLSADDK	(A)	VLS(0.99)PLRS(0.99)PPLIGS(0.0)ES(0.0)AY(0.0)ES(0.0)FLS(0.0)ADDK	SPIEKVLsPLRSPPL|KVLSPLRsPPLIGSE	97	3.1	1763.92	P46821	HUMAN	271828	849.929	Microtubule-associated protein 1B	15800000000
P46821_S1438sS1443s_2_2_1438_1443	0.839216	1.76726	0.208918	0.0183333	0.665693	0.212997	-0.134898	0	0.25181	0.366571	0.0864732	MAP1B	P46821_S1438sS1443s_2_2_1438_1443_MAP1B	P46821	MAP1B	8	18.39	18.39	18.39	1.621	8	2	2	0	2613.26	142.917	3.9	Q1436q S1438s S1443s	Hydrogen	1436	(K)	qGsPDQVsPVSEMTSTSLYQDK	(Q)	Q(1.0)GS(0.99)PDQVS(0.99)PVS(0.0)EMT(0.0)S(0.0)T(0.0)S(0.0)LY(0.0)QDK	EKSGKQGsPDQVSPV|QGSPDQVsPVSEMTS	98	3.1	1763.92	P46821	HUMAN	271828	919.395	Microtubule-associated protein 1B	12500000000
P46821_S1618sS1620s_2_2_1618_1620	0.455457	7.54852	-0.921616	-0.104667	0.175852	-0.414161	1.0567	1.1437	-0.350735	0.0293257	-0.657196	MAP1B	P46821_S1618sS1620s_2_2_1618_1620_MAP1B	P46821	MAP1B	9	13.33	10.23	9.37	11.528	3	2	2	0	2432.24	159.948	5.8	S1618s S1620s	TMT6	1611	(K)	EECPRPMsIsPPDFSPK	(T)	EECPRPMS(0.99)IS(0.99)PPDFS(0.0)PK	EECPRPMsISPPDFS|CPRPMSIsPPDFSPK	99	3.1	1763.92	P46821	HUMAN	271828	864.733	Microtubule-associated protein 1B	16800000000
P46821_S1779sS1782s_2_2_1779_1782	0.435756	7.966	-0.86983	-0.103667	0.159735	-0.118332	0.213589	1.17303	-0.638518	-0.131966	-0.570723	MAP1B	P46821_S1779sS1782s_2_2_1779_1782_MAP1B	P46821	MAP1B	5	8.25	5.8	7.72	1.468	5	2	2	0	2968.73	159.944	3.8	S1779s S1782s	TMT6	1770	(K)	VQSLEGEKLsPKsDISPLTPR	(E)	VQS(0.0)LEGEKLS(0.99)PKS(0.99)DIS(0.0)PLT(0.0)PR	SLEGEKLsPKSDISP|GEKLSPKsDISPLTP	101	3.1	1763.92	P46821	HUMAN	271828	782.924	Microtubule-associated protein 1B	6660000000
P46821_S1785sT1788t_2_2_1785_1788	0.73199	3.14116	-0.445736	-0.0623333	0.485159	-0.496993	0.607042	-0.175954	0.0539593	-0.168623	-1.28845	MAP1B	P46821_S1785sT1788t_2_2_1785_1788_MAP1B	P46821	MAP1B	2	9.74	9.74	9.74	2.129	3	2	2	0	1214.69	159.939	4.7	S1785s T1788t	TMT6	1782	(K)	SDIsPLtPR	(E)	S(0.0)DIS(0.99)PLT(0.99)PR	LSPKSDIsPLTPRES|KSDISPLtPRESSPL	102	3.1	1763.92	P46821	HUMAN	271828	687.82	Microtubule-associated protein 1B	1450000000
P46821_S1915sS1919s_2_2_1915_1919	0.703634	3.53026	-0.431789	-0.0466667	0.443583	1.13598	0.168623	-0.0391009	-0.00899321	-0.124634	0.103768	MAP1B	P46821_S1915sS1919s_2_2_1915_1919_MAP1B	P46821	MAP1B	4	11.21	11.21	11.21	1.894	7	2	2	0	1948.99	159.94	3.3	S1915s S1919s	TMT6	1915	(K)	sPSDsGYSYETIGK	(T)	S(0.99)PS(0.0)DS(0.99)GY(0.0)S(0.0)Y(0.0)ET(0.0)IGK	KIERTTKsPSDSGYS|TTKSPSDsGYSYETI	103	3.1	1763.92	P46821	HUMAN	271828	1054.97	Microtubule-associated protein 1B	1460000000
P46821_S2209sS2211s_2_2_2209_2211	0.948134	0.558847	0.112665	-0.011	0.879256	-0.615325	0.134898	0.117303	1.10616	-1.261	0.12971	MAP1B	P46821_S2209sS2211s_2_2_2209_2211_MAP1B	P46821	MAP1B	7	11.07	8.5	7.38	99	2	2	2	0	2113.08	159.945	5.4	S2209s S2211s	TMT6	2197	(K)	HMDPPPAPVQDRsPsPR	(H)	HMDPPPAPVQDRS(1.0)PS(1.0)PR	PAPVQDRsPSPRHPD|PVQDRSPsPRHPDVS	104	3.1	1763.92	P46821	HUMAN	271828	758.347	Microtubule-associated protein 1B	7710000000
P46821_S336sS339s_2_1_336_340	0.792127	2.37521	0.434631	0.016	0.578734	-0.130165	-1.98975	-0.20528	-0.737443	-0.923759	0.639901	MAP1B	P46821_S336sS339s_2_1_336_340_MAP1B	P46821	MAP1B	2	20.32	20.32	20.32	1.092	5	2	1	1	2741.33	159.956	7.9	S336s S339s	TMT6	328	(K)	IAELEEEQsQGsTTNSDWMK	(N)	IAELEEEQS(0.99)QGS(0.50)T(0.50)T(0.0)NS(0.0)DWMK	AELEEEQsQGSTTNS|EEEQSQGsTTNSDWM	105	3.1	1763.92	P46821	HUMAN	271828	967.768	Microtubule-associated protein 1B	338000000
P46821_T744tS747s_2_1_742_744	0.235339	13.5409	-2.4591	-0.258	0.0442494	1.85781	0.753181	0.273706	-2.43716	0.659828	-2.71526	MAP1B	P46821_T744tS747s_2_1_742_744_MAP1B	P46821	MAP1B	2	7.56	5.43	4.72	0	4	2	1	1	1735.06	159.935	1.4	T744t S747s	TMT6	741	(K)	KSStPLsEAK	(K)	KS(0.33)S(0.33)T(0.33)PLS(0.0)EAK	KDAKKSStPLSEAKK|KKSSTPLsEAKKPAA	106	3.1	1763.92	P46821	HUMAN	271828	632.336	Microtubule-associated protein 1B	124000000
P46821_S1144sS1154s_2_1_1144_1154	0.885838	1.23147	0.158889	0.0183333	0.753101	0.437827	0.359728	-0.244381	0.431674	0.425222	0.172946	MAP1B	P46821_S1144sS1154s_2_1_1144_1154_MAP1B	P46821	MAP1B	3	17.76	16.67	17.76	0	6	2	1	1	3201.51	159.953	6	S1144s S1154s	TMT6	1141	(R)	DVMsDETNNEETEsPSQEFVNITK	(Y)	DVMS(0.99)DET(0.0)NNEET(0.50)ES(0.50)PS(0.0)QEFVNIT(0.0)K	STPRDVMsDETNNEE|TNNEETEsPSQEFVN	107	3.1	1763.92	P46821	HUMAN	271828	1121.16	Microtubule-associated protein 1B	556000000
P46821_S1247sS1252s_2_1_1242_1252	0.0959122	21.372	2.338	0.247	0.00729122	-1.06499	-1.10167	-1.64224	0.179864	2.0308	0.994442	MAP1B	P46821_S1247sS1252s_2_1_1242_1252_MAP1B	P46821	MAP1B	1	7.32	1.8	2.32	0	6	2	1	1	2208.27	159.916	-7.1	S1247s S1252s	TMT6	1241	(K)	DSISAVsSEKVsPSK	(S)	DS(0.20)IS(0.20)AVS(0.20)S(0.20)EKVS(0.20)PS(0.0)K	KDSISAVsSEKVSPS|AVSSEKVsPSKSPSL	109	3.1	1763.92	P46821	HUMAN	271828	592.802	Microtubule-associated protein 1B	408000000
P46821_T1334tS1339s_2_1_1326_1339	0.29455	11.4538	1.71537	0.161667	0.0715518	-1.30165	-2.15837	-0.439885	1.05221	1.23168	-1.03768	MAP1B	P46821_T1334tS1339s_2_1_1326_1339_MAP1B	P46821	MAP1B	2	12.92	12.92	10.53	0	11	2	1	1	3423.73	159.957	6.7	T1334t S1339s	TMT6	1317	(K)	TLEVVSPSQSVTGSAGHtPYYQsPTDEK	(S)	T(0.0)LEVVS(0.0)PS(0.0)QS(0.20)VT(0.20)GS(0.20)AGHT(0.20)PY(0.0)Y(0.0)QS(0.20)PT(0.0)DEK	VTGSAGHtPYYQSPT|GHTPYYQsPTDEKSS	110	3.1	1763.92	P46821	HUMAN	271828	896.678	Microtubule-associated protein 1B	95500000
P46821_T1503tS1512s_2_1_1501_1512	0.570193	5.4739	0.59489	0.0573333	0.283537	-0.307662	0.258555	-0.703816	0.143891	0.2566	0.631254	MAP1B	P46821_T1503tS1512s_2_1_1501_1512_MAP1B	P46821	MAP1B	1	10.22	10.22	10.22	0	5	2	1	1	3085.67	159.95	5.3	T1503t S1512s	TMT6	1497	(K)	LGDVSPtQIDVSQFGsFKEDTK	(M)	LGDVS(0.25)PT(0.25)QIDVS(0.25)QFGS(0.25)FKEDT(0.0)K	KLGDVSPtQIDVSQF|IDVSQFGsFKEDTKM	111	3.1	1763.92	P46821	HUMAN	271828	1082.54	Microtubule-associated protein 1B	286000000
P46821_S1793sT1799t_2_1_1792_1799	0.829043	1.89308	0.239627	0.0163333	0.646684	0.165664	-0.191106	0.0586514	0.629525	-0.249268	0.371835	MAP1B	P46821_S1793sT1799t_2_1_1792_1799_MAP1B	P46821	MAP1B	7	15.32	15.32	15.32	0	9	2	1	1	2361.22	159.946	5.1	S1793s T1799t	TMT6	1791	(R)	ESsPLYSPtFSDSTSAVK	(E)	ES(0.25)S(0.25)PLY(0.0)S(0.25)PT(0.25)FS(0.0)DS(0.0)T(0.0)S(0.0)AVK	PLTPRESsPLYSPTF|SSPLYSPtFSDSTSA	112	3.1	1763.92	P46821	HUMAN	271828	841.061	Microtubule-associated protein 1B	11600000000
P46821_T1864tS1881s_2_1_1860_1881	0.699244	3.59306	-0.442604	-0.0503333	0.437214	0.201164	0.696974	-0.244381	-0.692477	0.234605	-0.216183	MAP1B	P46821_T1864tS1881s_2_1_1860_1881_MAP1B	P46821	MAP1B	1	12.57	9.32	8.89	0	12	2	1	1	5100.42	159.951	3.4	T1864t S1881s	TMT6	1859	(K)	DSGGKtPGDFSYAYQKPEETTRsPDEEDYDYESYEK	(T)	DS(0.20)GGKT(0.20)PGDFS(0.0)Y(0.0)AY(0.0)QKPEET(0.20)T(0.20)RS(0.20)PDEEDY(0.0)DY(0.0)ES(0.0)Y(0.0)EK	EKDSGGKtPGDFSYA|KPEETTRsPDEEDYD	113	3.1	1763.92	P46821	HUMAN	271828	1052.88	Microtubule-associated protein 1B	13800000
P46821_T1932tS1939s_2_1_1929_1939	0.196932	15.0981	-1.31635	-0.156667	0.0309164	0.295829	0.607042	0.254156	-0.602545	-0.857776	-1.33169	MAP1B	P46821_T1932tS1939s_2_1_1929_1939_MAP1B	P46821	MAP1B	1	12.07	12.07	12.07	0	6	2	1	1	2676.42	159.949	5.9	T1932t S1939s	TMT6	1929	(K)	TTKtPEDGDYsYEIIEK	(T)	T(0.20)T(0.20)KT(0.20)PEDGDY(0.20)S(0.20)Y(0.0)EIIEK	TIGKTTKtPEDGDYS|TPEDGDYsYEIIEKT	114	3.1	1763.92	P46821	HUMAN	271828	946.129	Microtubule-associated protein 1B	94800000
P46821_T1964tS1965s_2_1_1963_1965	0.397677	8.81558	1.69333	0.181667	0.131354	1.20698	-1.15788	-1.1828	3.00373	0.337245	0.605312	MAP1B	P46821_T1964tS1965s_2_1_1963_1965_MAP1B	P46821	MAP1B	1	11.08	10.04	11.08	0	12	2	1	1	3787.87	159.959	6.6	T1964t S1965s	TMT6	1949	(R)	TPEEGGYSYDISEKTtsPPEVSGYSYEK	(T)	T(0.0)PEEGGY(0.0)S(0.0)Y(0.0)DIS(0.0)EKT(0.33)T(0.33)S(0.33)PPEVS(0.0)GY(0.0)S(0.0)Y(0.0)EK	YDISEKTtSPPEVSG|DISEKTTsPPEVSGY	115	3.1	1763.92	P46821	HUMAN	271828	1316.61	Microtubule-associated protein 1B	21600000
P46821_S2072sS2087s_2_1_2072_2087	0.530057	6.19046	-1.17192	-0.119	0.240411	1.85781	-0.629525	0.694041	-1.66374	0.909096	-0.83879	MAP1B	P46821_S2072sS2087s_2_1_2072_2087_MAP1B	P46821	MAP1B	1	13.11	13.11	11.85	0	5	2	1	1	3158.64	159.951	5.5	S2072s S2087s	TMT6	2071	(K)	KsPSEARQDVDLCLVSsCEYK	(H)	KS(0.99)PS(0.0)EARQDVDLCLVS(0.50)S(0.50)CEY(0.0)K	CYTAEKKsPSEARQD|VDLCLVSsCEYKHPK	116	3.1	1763.92	P46821	HUMAN	271828	830.404	Microtubule-associated protein 1B	212000000
P46821_S828sS831sS832s_3_3_828_832	0.546159	5.88936	-0.629561	-0.0666667	0.25767	0.212997	0.910563	0.830894	-0.386708	0.0806456	0.371835	MAP1B	P46821_S828sS831sS832s_3_3_828_832_MAP1B	P46821	MAP1B	4	9.1	9.1	9.1	9.102	4	3	3	0	2393.26	239.912	5	S828s S831s S832s	TMT6	822	(K)	ELEAERsLMssPEDLTK	(D)	ELEAERS(0.99)LMS(0.99)S(0.99)PEDLT(0.0)K	KELEAERsLMSSPED|EAERSLMsSPEDLTK|AERSLMSsPEDLTKD	117	3.1	1763.92	P46821	HUMAN	271828	1317.09	Microtubule-associated protein 1B	7910000000
P46821_S936sS937sT939t_3_3_936_939	0.874471	1.35892	-0.201831	-0.0333333	0.731321	0.331329	-0.37097	0.156404	-0.683484	-0.41056	0.605312	MAP1B	P46821_S936sS937sT939t_3_3_936_939_MAP1B	P46821	MAP1B	3	15.7	15.7	15.7	3.939	4	3	3	0	2713.2	239.923	8	S936s S937s T939t	TMT6	926	(K)	FEDEGAGFEEssEtGDYEEK	(A)	FEDEGAGFEES(0.99)S(0.99)ET(0.99)GDY(0.0)EEK	EGAGFEEsSETGDYE|GAGFEESsETGDYEE|GFEESSEtGDYEEKA	118	3.1	1763.92	P46821	HUMAN	271828	985.047	Microtubule-associated protein 1B	330000000
P46821_S1208sS1211sS1212s_3_3_1208_1212	0.748597	2.94576	0.528302	0.06	0.507486	-0.390495	0.123657	-0.557188	-0.818382	1.75221	-0.172946	MAP1B	P46821_S1208sS1211sS1212s_3_3_1208_1212_MAP1B	P46821	MAP1B	1	8.77	8.77	8.77	1.469	7	3	3	0	2487.2	239.905	2.4	S1208s S1211s S1212s	TMT6	1199	(K)	DYNASASTIsPPssMEEDK	(F)	DY(0.0)NAS(0.0)AS(0.0)T(0.0)IS(0.99)PPS(0.99)S(0.99)MEEDK	NASASTIsPPSSMEE|ASTISPPsSMEEDKF|STISPPSsMEEDKFS	119	3.1	1763.92	P46821	HUMAN	271828	909.705	Microtubule-associated protein 1B	28700000
P46821_S1618sS1620sS1625s_3_3_1618_1625	0.239803	13.3761	-1.6506	-0.18	0.0459614	-0.141998	1.80988	1.00685	-0.899321	-0.0806456	-1.2971	MAP1B	P46821_S1618sS1620sS1625s_3_3_1618_1625_MAP1B	P46821	MAP1B	2	8.97	8.97	8.97	99	3	3	3	0	2432.24	239.92	7.9	S1618s S1620s S1625s	TMT6	1611	(K)	EECPRPMsIsPPDFsPK	(T)	EECPRPMS(1.0)IS(1.0)PPDFS(1.0)PK	EECPRPMsISPPDFS|CPRPMSIsPPDFSPK|SISPPDFsPKTAKSR	120	3.1	1763.92	P46821	HUMAN	271828	1336.58	Microtubule-associated protein 1B	8530000000
P46821_S1256sS1262sS1265s_3_2_1256_1265	0.783018	2.49413	-0.287804	-0.04	0.563102	0.248497	0.134898	0.146628	0.25181	-0.2566	-0.328598	MAP1B	P46821_S1256sS1262sS1265s_3_2_1256_1265_MAP1B	P46821	MAP1B	12	11.61	11.61	11.61	0.689	5	3	2	1	1881.07	239.916	8.2	S1256s S1262s S1265s	TMT6	1256	(K)	sPSLSPsPPsPLEK	(T)	S(0.99)PS(0.33)LS(0.33)PS(0.33)PPS(0.99)PLEK	EKVSPSKsPSLSPSP|KSPSLSPsPPSPLEK|SLSPSPPsPLEKTPL	121	3.1	1763.92	P46821	HUMAN	271828	707.668	Microtubule-associated protein 1B	19100000000
P46821_S1326sT1328tS1330s_3_2_1322_1330	0.419287	8.32575	-1.02902	-0.121	0.147036	0.437827	-0.123657	1.55426	0.143891	-0.454548	-0.907968	MAP1B	P46821_S1326sT1328tS1330s_3_2_1322_1330_MAP1B	P46821	MAP1B	2	10.74	10.74	10.74	0	11	3	2	1	3423.73	239.926	7.5	S1326s T1328t S1330s	TMT6	1317	(K)	TLEVVSPSQsVtGsAGHTPYYQSPTDEK	(S)	T(0.0)LEVVS(0.20)PS(0.20)QS(0.20)VT(0.20)GS(0.20)AGHT(0.0)PY(0.0)Y(0.0)QS(0.0)PT(0.0)DEK	EVVSPSQsVTGSAGH|VSPSQSVtGSAGHTP|PSQSVTGsAGHTPYY	122	3.1	1763.92	P46821	HUMAN	271828	1221.89	Microtubule-associated protein 1B	113000000
P46821_S1376sS1378sS1389s_3_2_1376_1389	0.520785	6.3572	-1.51041	-0.163333	0.231356	-0.189331	0.989253	0.420335	-1.41193	1.37831	-3.27733	MAP1B	P46821_S1376sS1378sS1389s_3_2_1376_1389_MAP1B	P46821	MAP1B	2	11.92	11.92	11.92	0	4	3	2	1	3115.51	239.923	7.2	S1376s S1378s S1389s	TMT6	1370	(K)	DENERAsVsPMDEPVPDSEsPIEK	(V)	DENERAS(0.99)VS(0.99)PMDEPVPDS(0.50)ES(0.50)PIEK	KDENERAsVSPMDEP|ENERASVsPMDEPVP|EPVPDSEsPIEKVLS	123	3.1	1763.92	P46821	HUMAN	271828	839.615	Microtubule-associated protein 1B	1420000000
P46821_S1396sS1400sS1415s_3_2_1396_1415	0.18565	15.5975	-1.63588	-0.186333	0.0275582	0.307662	1.6525	0.107528	-0.935294	-1.1437	-0.760964	MAP1B	P46821_S1396sS1400sS1415s_3_2_1396_1415_MAP1B	P46821	MAP1B	1	8.65	8.65	8.65	0	7	3	2	1	3236.75	239.923	6.9	S1396s S1400s S1415s	TMT6	1394	(K)	VLsPLRsPPLIGSESAYESFLsADDK	(A)	VLS(0.14)PLRS(0.14)PPLIGS(0.14)ES(0.14)AY(0.14)ES(0.14)FLS(0.14)ADDK	SPIEKVLsPLRSPPL|KVLSPLRsPPLIGSE|SAYESFLsADDKASG	124	3.1	1763.92	P46821	HUMAN	271828	1159.56	Microtubule-associated protein 1B	63500000
P46821_S1793sS1797sS1801s_3_2_1792_1801	0.602816	4.97411	0.754133	0.076	0.318119	0.473327	0.112415	-0.527862	1.63676	-0.483874	1.16739	MAP1B	P46821_S1793sS1797sS1801s_3_2_1792_1801_MAP1B	P46821	MAP1B	2	9.46	9.46	9.46	0	9	3	2	1	2361.22	239.909	3.7	S1793s S1797s S1801s	TMT6	1791	(R)	ESsPLYsPTFsDSTSAVK	(E)	ES(0.20)S(0.20)PLY(0.0)S(0.20)PT(0.20)FS(0.20)DS(0.0)T(0.0)S(0.0)AVK	PLTPRESsPLYSPTF|RESSPLYsPTFSDST|PLYSPTFsDSTSAVK	126	3.1	1763.92	P46821	HUMAN	271828	867.715	Microtubule-associated protein 1B	1070000000
P46821_T1147tT1152tS1154s_3_1_1144_1154	0.918348	0.880591	0.239745	0.012	0.816471	1.59748	-0.74194	-1.57381	0.386708	-1.31966	0.93391	MAP1B	P46821_T1147tT1152tS1154s_3_1_1144_1154_MAP1B	P46821	MAP1B	1	12.66	12.66	12.66	0	6	3	1	2	3201.51	240.914	9.1	T1147t N1149n T1152t S1154s	TMT6	1141	(R)	DVMSDEtNnEEtEsPSQEFVNITK	(Y)	DVMS(0.50)DET(0.50)N(0.50)N(0.50)EET(0.50)ES(0.50)PS(0.0)QEFVN(0.0)IT(0.0)K	RDVMSDEtNNEETES|DETNNEEtESPSQEF|TNNEETEsPSQEFVN	128	3.1	1763.92	P46821	HUMAN	271828	1148.15	Microtubule-associated protein 1B	23000000
Q14676_S108s_1_1_108_108	0.815071	2.07483	0.505884	0.0213333	0.620178	-0.579825	-1.59629	0.967748	0.773416	-1.60558	1.14145	MDC1	Q14676_S108s_1_1_108_108_MDC1	Q14676	MDC1	2	16.21	16.21	16.21	16.206	2	1	1	0	1180.7	79.9706	3.4	S108s	TMT6	106	(K)	VLsPGVSHR	(L)	VLS(0.99)PGVS(0.0)HR	LRPPKVLsPGVSHRL	1	4.1	1598.58	Q14676	HUMAN	227803	420.895	Mediator of DNA damage checkpoint protein 1	679000000
Q14676_S168s_1_1_168_168	0.955242	0.484535	0.0724296	0.004	0.89443	-0.48516	0.5958	0.234605	-0.0809389	0.46188	0.181594	MDC1	Q14676_S168s_1_1_168_168_MDC1	Q14676	MDC1	9	21.04	21.04	17.66	7.747	2	1	1	0	2223.12	79.9763	4.3	S168s	TMT6	162	(R)	LLLAEDsEEEVDFLSER	(R)	LLLAEDS(0.99)EEEVDFLS(0.0)ER	RLLLAEDsEEEVDFL	2	4.1	1598.58	Q14676	HUMAN	227803	1152.05	Mediator of DNA damage checkpoint protein 1	11300000000
Q14676_S299s_1_1_299_299	0.819157	2.01544	-0.479119	-0.084	0.628718	0.414161	-1.1916	0.782018	0.773416	-2.25808	0.0518839	MDC1	Q14676_S299s_1_1_299_299_MDC1	Q14676	MDC1	3	20.85	20.85	20.85	2.556	4	1	1	0	3402.6	79.9818	4.4	S299s	TMT6	292	(R)	SQPPGEDsDTDVDDDSRPPGRPAEVHLER	(A)	S(0.0)QPPGEDS(0.99)DT(0.0)DVDDDS(0.0)RPPGRPAEVHLER	SQPPGEDsDTDVDDD	3	4.1	1598.58	Q14676	HUMAN	227803	697.322	Mediator of DNA damage checkpoint protein 1	20600000000
Q14676_S329s_1_1_329_329	0.074359	23.5517	2.15898	0.213	0.00441396	-1.62114	-1.12415	-0.850445	1.47489	0.740474	0.665843	MDC1	Q14676_S329s_1_1_329_329_MDC1	Q14676	MDC1	19	23.06	23.06	23.06	2.342	3	1	1	0	3889.1	79.9779	2.9	S329s	TMT6	321	(R)	AQPFGFIDsDTDAEEERIPATPVVIPMKK	(R)	AQPFGFIDS(0.99)DT(0.0)DAEEERIPAT(0.0)PVVIPMKK	QPFGFIDsDTDAEEE	4	4.1	1598.58	Q14676	HUMAN	227803	794.622	Mediator of DNA damage checkpoint protein 1	11200000000
Q14676_S372s_1_1_372_372	0.491608	6.86423	0.940377	0.087	0.205862	0.070999	-1.20284	0.244381	1.27704	-0.285925	0.942558	MDC1	Q14676_S372s_1_1_372_372_MDC1	Q14676	MDC1	3	20.79	20.79	20.79	2.562	3	1	1	0	2908.47	79.9731	2.3	S372s	TMT6	360	(R)	GPGAPGLAHLQEsQAGSDTDVEEGK	(A)	GPGAPGLAHLQES(0.99)QAGS(0.0)DT(0.0)DVEEGK	GLAHLQEsQAGSDTD	5	4.1	1598.58	Q14676	HUMAN	227803	996.819	Mediator of DNA damage checkpoint protein 1	497000000
Q14676_S376s_1_1_376_376	0.952711	0.515047	-0.0821909	-0.019	0.888168	0.130165	-0.438419	0.234605	-0.818382	-0.0293257	0.527486	MDC1	Q14676_S376s_1_1_376_376_MDC1	Q14676	MDC1	19	25.36	25.36	25.36	1.251	3	1	1	0	2908.47	79.9833	5.7	S376s	TMT6	360	(R)	GPGAPGLAHLQESQAGsDTDVEEGK	(A)	GPGAPGLAHLQES(0.0)QAGS(0.99)DT(0.0)DVEEGK	LQESQAGsDTDVEEG	6	4.1	1598.58	Q14676	HUMAN	227803	996.822	Mediator of DNA damage checkpoint protein 1	92900000000
Q14676_T404t_1_1_404_404	0.492252	6.85372	-1.07364	-0.131667	0.206361	-0.0236663	1.13539	1.07528	0.449661	-1.80353	0.319951	MDC1	Q14676_T404t_1_1_404_404_MDC1	Q14676	MDC1	5	26.33	26.33	24.87	2.292	6	1	1	0	3332.69	79.9848	5.4	T404t	TMT6	394	(K)	SQASMVINSDtDDEEEVSAALTLAHLK	(E)	S(0.0)QAS(0.0)MVINS(0.0)DT(0.99)DDEEEVS(0.0)AALT(0.0)LAHLK	SMVINSDtDDEEEVS	7	4.1	1598.58	Q14676	HUMAN	227803	1138.23	Mediator of DNA damage checkpoint protein 1	503000000
Q14676_T455t_1_1_455_455	0.253402	12.8956	-1.51784	-0.171333	0.0513386	0.982153	-0.0562076	1.21213	-0.332749	-0.344577	-1.73811	MDC1	Q14676_T455t_1_1_455_455_MDC1	Q14676	MDC1	3	16.28	14.18	11.68	1.136	2	1	1	0	2104.97	79.9583	-3.7	T455t	TMT6	452	(R)	DSDtDVEEEELPVENR	(E)	DS(0.0)DT(0.99)DVEEEELPVENR	TTERDSDtDVEEEEL	8	4.1	1598.58	Q14676	HUMAN	227803	1092.97	Mediator of DNA damage checkpoint protein 1	646000000
Q14676_S498s_1_1_498_498	0.0559827	25.8131	2.27727	0.220667	0.00262232	-1.79864	-1.5176	-1.09483	1.16012	0.733142	0.527486	MDC1	Q14676_S498s_1_1_498_498_MDC1	Q14676	MDC1	3	17.3	17.3	17.3	4.32	2	1	1	0	2180.04	79.9748	3.8	S498s	TMT6	488	(K)	DQPPFGDSDDsVEADK	(S)	DQPPFGDS(0.0)DDS(0.99)VEADK	PFGDSDDsVEADKSS	9	4.1	1598.58	Q14676	HUMAN	227803	1130.51	Mediator of DNA damage checkpoint protein 1	926000000
Q14676_S598s_1_1_598_598	0.0140851	36.3909	6.58808	0.652	0.000229569	-6.61474	-3.68722	-3.17695	1.67274	2.48535	2.12724	MDC1	Q14676_S598s_1_1_598_598_MDC1	Q14676	MDC1	1	27.28	27.28	24.86	99	1	1	1	0	2342.28	79.9779	4.8	S598s	TMT6	598	(K)	sQLPAEGDAGAEWAAAVLK	(Q)	S(1.0)QLPAEGDAGAEWAAAVLK	VVADVRKsQLPAEGD	10	4.1	1598.58	Q14676	HUMAN	227803	808.089	Mediator of DNA damage checkpoint protein 1	60800000
Q14676_S780s_1_1_780_780	0.454137	7.57667	0.866521	0.0853333	0.174716	-0.236663	-0.989253	0.0782018	-0.179864	0.689154	0.942558	MDC1	Q14676_S780s_1_1_780_780_MDC1	Q14676	MDC1	4	23.46	23.46	23.46	6.233	6	1	1	0	3091.42	79.9806	4.5	S780s	TMT6	759	(R)	ESEDSETQPFDTHLEAYGPCLsPPR	(A)	ES(0.0)EDS(0.0)ET(0.0)QPFDT(0.0)HLEAY(0.0)GPCLS(0.99)PPR	EAYGPCLsPPRAIPG	11	4.1	1598.58	Q14676	HUMAN	227803	1057.8	Mediator of DNA damage checkpoint protein 1	11800000000
Q14676_S793s_1_1_793_793	0.801837	2.24538	0.297736	0.0146667	0.596296	0	-0.607042	-0.518087	-0.296776	-0.505868	0.570723	MDC1	Q14676_S793s_1_1_793_793_MDC1	Q14676	MDC1	26	20.9	20.9	20.9	7.153	2	1	1	0	2582.3	79.9805	5.3	S793s	TMT6	784	(R)	AIPGDQHPEsPVHTEPMGIQGR	(G)	AIPGDQHPES(0.99)PVHT(0.0)EPMGIQGR	PGDQHPEsPVHTEPM	12	4.1	1598.58	Q14676	HUMAN	227803	888.098	Mediator of DNA damage checkpoint protein 1	139000000000
Q14676_S882s_1_1_882_882	0.272092	12.2326	1.04295	0.100333	0.0598058	-0.698157	-0.314762	-0.733142	0.512613	0.403228	0.466955	MDC1	Q14676_S882s_1_1_882_882_MDC1	Q14676	MDC1	17	12.3	10.36	12.3	2.324	2	1	1	0	1446.71	80.957	4.4	N877n S882s	TMT6	877	(K)	nGESAsPERDR	(E)	N(1.0)GES(0.0)AS(0.99)PERDR	DKNGESAsPERDRES	13	4.1	1598.58	Q14676	HUMAN	227803	509.895	Mediator of DNA damage checkpoint protein 1	23600000000
Q14676_S955s_1_1_955_955	0.000795442	57.1964	14.6909	1.46767	1.90706e-06	-10.141	-12.0734	-7.94726	4.62251	4.7141	4.57443	MDC1	Q14676_S955s_1_1_955_955_MDC1	Q14676	MDC1	1	10.81	10.81	10.81	3.31	2	1	1	0	2090.05	79.9756	4.3	S955s	TMT6	945	(R)	DTQRGEPEGGsQDQK	(G)	DT(0.0)QRGEPEGGS(0.99)QDQK	RGEPEGGsQDQKGQA	14	4.1	1598.58	Q14676	HUMAN	227803	724.014	Mediator of DNA damage checkpoint protein 1	2560000000
Q14676_S995s_1_1_995_995	0.0544574	26.0671	3.27491	0.317667	0.00247339	-3.23046	-2.19209	-0.909096	1.64576	1.07772	0.769611	MDC1	Q14676_S995s_1_1_995_995_MDC1	Q14676	MDC1	5	11.88	2.93	11.88	2.688	2	1	1	0	928.541	79.9707	4.3	S995s	TMT6	994	(R)	GsPVSPR	(R)	GS(0.99)PVS(0.0)PR	SQSGGRGsPVSPRRH	15	4.1	1598.58	Q14676	HUMAN	227803	504.76	Mediator of DNA damage checkpoint protein 1	5680000000
Q14676_S998s_1_1_998_998	0.92402	0.813524	-0.116944	-0.0223333	0.829178	0.153831	-0.0786906	-0.615839	-0.75543	0.131966	-0.268067	MDC1	Q14676_S998s_1_1_998_998_MDC1	Q14676	MDC1	2	8.43	1.66	4.55	3.501	2	1	1	0	928.541	79.9703	3.9	S998s	TMT6	994	(R)	GSPVsPR	(R)	GS(0.0)PVS(0.99)PR	GGRGSPVsPRRHQKG	16	4.1	1598.58	Q14676	HUMAN	227803	504.76	Mediator of DNA damage checkpoint protein 1	11100000000
Q14676_S1033s_1_1_1033_1033	0.871928	1.38311	0.180914	0.0136667	0.727259	-0.461494	0.348487	0.0879771	0	0.439885	0.0778259	MDC1	Q14676_S1033s_1_1_1033_1033_MDC1	Q14676	MDC1	15	20.18	20.18	20.18	8.378	2	1	1	0	2859.46	79.9907	8.3	S1033s	TMT6	1029	(R)	GDQEsPDACLPPTVPEAPAPPQK	(P)	GDQES(0.99)PDACLPPT(0.0)VPEAPAPPQK	VSRGDQEsPDACLPP	17	4.1	1598.58	Q14676	HUMAN	227803	735.618	Mediator of DNA damage checkpoint protein 1	12800000000
Q14676_S1068s_1_1_1068_1068	0.199515	14.9825	-4.19207	-0.484667	0.0317503	0.461494	3.29376	2.51223	-1.31301	-5.5059	0.510192	MDC1	Q14676_S1068s_1_1_1068_1068_MDC1	Q14676	MDC1	1	21.35	21.35	21.35	7.82	3	1	1	0	2604.64	79.9809	5.4	S1068s	TMT6	1060	(K)	HLAPPPLLsPLLPSIKPTVR	(K)	HLAPPPLLS(0.99)PLLPS(0.0)IKPT(0.0)VR	LAPPPLLsPLLPSIK	18	4.1	1598.58	Q14676	HUMAN	227803	671.91	Mediator of DNA damage checkpoint protein 1	122000000
Q14676_S1086s_1_1_1086_1086	0.0140348	36.421	8.26786	0.862	0.00022798	-4.6031	-2.95652	-3.41155	6.04344	1.89151	5.89747	MDC1	Q14676_S1086s_1_1_1086_1086_MDC1	Q14676	MDC1	4	23.92	18.79	20.98	1.181	4	1	1	0	3108.6	79.9892	7.2	S1086s	TMT6	1081	(K)	TRQDGsQEAPEAPLSSELEPFHPK	(P)	T(0.0)RQDGS(0.99)QEAPEAPLS(0.0)S(0.0)ELEPFHPK	RKTRQDGsQEAPEAP	19	4.1	1598.58	Q14676	HUMAN	227803	1063.53	Mediator of DNA damage checkpoint protein 1	2120000000
Q14676_T1157t_1_1_1157_1157	0.585045	5.24244	0.583486	0.0513333	0.299058	-0.603492	0.22483	-0.772243	0.0359728	0.0879771	0.475602	MDC1	Q14676_T1157t_1_1_1157_1157_MDC1	Q14676	MDC1	8	23.62	25.22	23.62	6.992	11	1	1	0	3605.84	79.9912	6.7	T1157t	TMT6	1157	(K)	tPEPVVPTAPELQPSTSTDQPVTSEPTSQVTR	(G)	T(0.99)PEPVVPT(0.0)APELQPS(0.0)T(0.0)S(0.0)T(0.0)DQPVT(0.0)S(0.0)EPT(0.0)S(0.0)QVT(0.0)R	TNRSSVKtPEPVVPT	20	4.1	1598.58	Q14676	HUMAN	227803	1229.28	Mediator of DNA damage checkpoint protein 1	10500000000
Q14676_T1198t_1_1_1198_1198	0.346034	10.0677	0.916205	0.091	0.0984539	-0.26033	-0.134898	-0.703816	0.674491	0.300588	0.674491	MDC1	Q14676_T1198t_1_1_1198_1198_MDC1	Q14676	MDC1	4	17.53	9.99	10.88	3.443	12	1	1	0	3625.88	79.9825	4.4	T1198t	TMT6	1198	(K)	tPETVVPTALELQPSTSTDRPVTSEPTSQATR	(G)	T(0.99)PET(0.0)VVPT(0.0)ALELQPS(0.0)T(0.0)S(0.0)T(0.0)DRPVT(0.0)S(0.0)EPT(0.0)S(0.0)QAT(0.0)R	KSRSSVKtPETVVPT	21	4.1	1598.58	Q14676	HUMAN	227803	1235.96	Mediator of DNA damage checkpoint protein 1	1460000000
Q14676_T1239t_1_1_1239_1239	0.270577	12.2936	1.80294	0.193	0.0589711	0.236663	-0.326004	-1.03617	1.38495	0.0879771	2.81038	MDC1	Q14676_T1239t_1_1_1239_1239_MDC1	Q14676	MDC1	2	25.15	25.49	26.63	1.103	13	1	1	0	4284.23	79.9846	4.2	T1239t	TMT6	1235	(R)	SSVKtPEPVVPTAPELQPSTSTDQPVTSEPTYQATR	(G)	S(0.0)S(0.0)VKT(0.99)PEPVVPT(0.0)APELQPS(0.0)T(0.0)S(0.0)T(0.0)DQPVT(0.0)S(0.0)EPT(0.0)Y(0.0)QAT(0.0)R	KNRSSVKtPEPVVPT	22	4.1	1598.58	Q14676	HUMAN	227803	1455.41	Mediator of DNA damage checkpoint protein 1	6560000000
Q14676_T1280t_1_1_1280_1280	0.759555	2.79818	-0.41136	-0.0643333	0.525028	-0.982153	0.483385	0.449661	-0.674491	-0.703816	0.0951205	MDC1	Q14676_T1280t_1_1_1280_1280_MDC1	Q14676	MDC1	5	15.18	9.17	8.3	14.396	9	1	1	0	3571.98	79.9576	-2.4	T1280t	TMT6	1280	(K)	tPEPVVPTAPELRPSTSTDRPVTPKPTSR	(T)	T(0.99)PEPVVPT(0.0)APELRPS(0.0)T(0.0)S(0.0)T(0.0)DRPVT(0.0)PKPT(0.0)S(0.0)R	KNRSSVKtPEPVVPT	23	4.1	1598.58	Q14676	HUMAN	227803	913.741	Mediator of DNA damage checkpoint protein 1	1200000000
Q14676_T1321t_1_1_1321_1321	0.757601	2.82381	0.345435	0.025	0.521938	-0.591659	0.314762	-0.22483	0.296776	-0.168623	0.406424	MDC1	Q14676_T1321t_1_1_1321_1321_MDC1	Q14676	MDC1	13	23.57	23	23.57	3.012	10	1	1	0	3535.93	79.9991	9.1	T1321t	TMT6	1321	(K)	tPETVVPTAPELQISTSTDQPVTPKPTSR	(T)	T(0.99)PET(0.0)VVPT(0.0)APELQIS(0.0)T(0.0)S(0.0)T(0.0)DQPVT(0.0)PKPT(0.0)S(0.0)R	TNMSSVKtPETVVPT	24	4.1	1598.58	Q14676	HUMAN	227803	1205.98	Mediator of DNA damage checkpoint protein 1	2800000000
Q14676_T1343t_1_1_1343_1343	0.85576	1.57763	-0.242169	-0.0326667	0.695404	-0.662658	1.0567	0.41056	0.143891	0.0293257	-0.0951205	MDC1	Q14676_T1343t_1_1_1343_1343_MDC1	Q14676	MDC1	3	23.36	23.36	23.36	1.665	10	1	1	0	3535.93	79.9851	5.2	T1343t	TMT6	1321	(K)	TPETVVPTAPELQISTSTDQPVtPKPTSR	(T)	T(0.0)PET(0.0)VVPT(0.0)APELQIS(0.0)T(0.0)S(0.0)T(0.0)DQPVT(0.99)PKPT(0.0)S(0.0)R	TSTDQPVtPKPTSRT	25	4.1	1598.58	Q14676	HUMAN	227803	904.733	Mediator of DNA damage checkpoint protein 1	793000000
Q14676_T1384t_1_1_1384_1384	0.855891	1.57434	0.278413	0.0156667	0.69593	-0.343162	-1.11291	1.12415	-0.0809389	0.117303	0.466955	MDC1	Q14676_T1384t_1_1_1384_1384_MDC1	Q14676	MDC1	5	25.28	25.28	22.58	2.387	9	1	1	0	3287.68	79.9932	8	T1384t	TMT6	1362	(K)	NPESTVPIAPELPPSTSTEQPVtPEPTSR	(A)	NPES(0.0)T(0.0)VPIAPELPPS(0.0)T(0.0)S(0.0)T(0.0)EQPVT(0.99)PEPT(0.0)S(0.0)R	TSTEQPVtPEPTSRA	26	4.1	1598.58	Q14676	HUMAN	227803	1123.23	Mediator of DNA damage checkpoint protein 1	2950000000
Q14676_T1425t_1_1_1425_1425	0.273234	12.1842	1.23539	0.114	0.060475	-1.27798	-0.831872	-0.312807	0.917307	0.513199	-0.147004	MDC1	Q14676_T1425t_1_1_1425_1425_MDC1	Q14676	MDC1	2	20.94	18.99	20.94	6.605	8	1	1	0	2471.25	79.9765	4	T1425t	TMT6	1414	(K)	LEPSTSTDQPVtPEPTSQATR	(G)	LEPS(0.0)T(0.0)S(0.0)T(0.0)DQPVT(0.99)PEPT(0.0)S(0.0)QAT(0.0)R	TSTDQPVtPEPTSQA	27	4.1	1598.58	Q14676	HUMAN	227803	851.079	Mediator of DNA damage checkpoint protein 1	6090000000
Q14676_T1444t_1_1_1444_1444	0.490487	6.88041	0.861384	0.0776667	0.205097	-1.44365	-0.123657	0.0782018	0.719457	0.557188	-0.181594	MDC1	Q14676_T1444t_1_1_1444_1444_MDC1	Q14676	MDC1	4	22.12	21.1	20.73	2.449	11	1	1	0	3591.82	79.978	3.2	T1444t	TMT6	1444	(K)	tPETVVPTAPELQPSTSTDQPVTPEPTSQATR	(G)	T(0.99)PET(0.0)VVPT(0.0)APELQPS(0.0)T(0.0)S(0.0)T(0.0)DQPVT(0.0)PEPT(0.0)S(0.0)QAT(0.0)R	TNRSSVKtPETVVPT	28	4.1	1598.58	Q14676	HUMAN	227803	1224.61	Mediator of DNA damage checkpoint protein 1	7380000000
Q14676_T1466t_1_1_1466_1466	0.967143	0.361532	0.136076	0.0156667	0.920125	0.378661	1.04546	-2.29718	1.10616	1.09238	-2.66337	MDC1	Q14676_T1466t_1_1_1466_1466_MDC1	Q14676	MDC1	2	24.74	24.74	20.96	3.502	11	1	1	0	3591.82	79.9883	6	T1466t	TMT6	1444	(K)	TPETVVPTAPELQPSTSTDQPVtPEPTSQATR	(G)	T(0.0)PET(0.0)VVPT(0.0)APELQPS(0.0)T(0.0)S(0.0)T(0.0)DQPVT(0.99)PEPT(0.0)S(0.0)QAT(0.0)R	TSTDQPVtPEPTSQA	29	4.1	1598.58	Q14676	HUMAN	227803	1224.61	Mediator of DNA damage checkpoint protein 1	3420000000
Q14676_T1526t_1_1_1526_1526	0.95615	0.477125	-0.0821762	-0.00766667	0.895958	-0.0236663	1.3265	-0.41056	0.107919	0.183286	0.35454	MDC1	Q14676_T1526t_1_1_1526_1526_MDC1	Q14676	MDC1	3	22.28	22.28	19.7	1.106	11	1	1	0	3892.06	79.9949	7.2	T1526t	TMT6	1522	(R)	SSVKtPETVVPAAPELQPSTSTDQPVTPEPTSR	(A)	S(0.0)S(0.0)VKT(0.99)PET(0.0)VVPAAPELQPS(0.0)T(0.0)S(0.0)T(0.0)DQPVT(0.0)PEPT(0.0)S(0.0)R	KNRSSVKtPETVVPA	30	4.1	1598.58	Q14676	HUMAN	227803	1324.69	Mediator of DNA damage checkpoint protein 1	6150000000
Q14676_T1548t_1_1_1548_1548	0.899107	1.08495	-0.375335	-0.045	0.778941	-0.698157	1.16912	-0.576738	-3.22856	0.293257	1.70352	MDC1	Q14676_T1548t_1_1_1548_1548_MDC1	Q14676	MDC1	2	23.26	23.26	20.92	1.511	9	1	1	0	3261.67	79.988	6.5	T1548t	TMT6	1526	(K)	TPETVVPAAPELQPSTSTDQPVtPEPTSR	(A)	T(0.0)PET(0.0)VVPAAPELQPS(0.0)T(0.0)S(0.0)T(0.0)DQPVT(0.99)PEPT(0.0)S(0.0)R	TSTDQPVtPEPTSRA	31	4.1	1598.58	Q14676	HUMAN	227803	1114.56	Mediator of DNA damage checkpoint protein 1	3630000000
Q14676_T1567t_1_1_1567_1567	0.359073	9.7467	1.48556	0.152	0.106006	-1.81048	-0.303521	-0.146628	0.899321	1.83286	-0.536134	MDC1	Q14676_T1567t_1_1_1567_1567_MDC1	Q14676	MDC1	3	19.13	19.13	19.13	2.38	5	1	1	0	2151.19	79.9663	0	T1567t	TMT6	1567	(K)	tPESIVPIAPELQPSTSR	(N)	T(0.99)PES(0.0)IVPIAPELQPS(0.0)T(0.0)S(0.0)R	TNRSSVKtPESIVPI	32	4.1	1598.58	Q14676	HUMAN	227803	744.389	Mediator of DNA damage checkpoint protein 1	4790000000
Q14676_T1589t_1_1_1589_1589	0.77202	2.63762	-0.356673	-0.0446667	0.544802	-0.343162	1.00049	-0.117303	-0.206844	0.0659828	-0.389129	MDC1	Q14676_T1589t_1_1_1589_1589_MDC1	Q14676	MDC1	1	8.84	8.84	8.84	8.838	3	1	1	0	1470.81	79.9715	3.3	T1589t	TMT6	1585	(R)	NQLVtPEPTSR	(A)	NQLVT(0.99)PEPT(0.0)S(0.0)R	TSRNQLVtPEPTSRA	33	4.1	1598.58	Q14676	HUMAN	227803	775.895	Mediator of DNA damage checkpoint protein 1	1490000000
Q14676_T1630t_1_1_1630_1630	0.912278	0.94759	0.312997	0.0213333	0.803972	-0.982153	-1.82113	1.95505	-0.0449661	1.70089	-1.56516	MDC1	Q14676_T1630t_1_1_1630_1630_MDC1	Q14676	MDC1	2	18.15	18.15	18.15	8.266	7	1	1	0	3081.65	79.9823	5.1	T1630t	TMT6	1608	(K)	TPEPVVPTAPEPHPTTSTDQPVtPK	(L)	T(0.0)PEPVVPT(0.0)APEPHPT(0.0)T(0.0)S(0.0)T(0.0)DQPVT(0.99)PK	TSTDQPVtPKLTSRA	34	4.1	1598.58	Q14676	HUMAN	227803	791.164	Mediator of DNA damage checkpoint protein 1	1210000000
Q14676_T1649t_1_1_1649_1649	0.875016	1.35405	-0.460475	-0.066	0.732142	-2.68613	2.82162	0.136853	-0.233823	-0.278594	-0.596665	MDC1	Q14676_T1649t_1_1_1649_1649_MDC1	Q14676	MDC1	1	22.69	19.79	20.62	5.083	7	1	1	0	4181.22	80.0144	11.3	T1649t	TMT6	1649	(K)	tPKPVEPAASDLEPFTPTDQSVTPEAIAQGGQSK	(T)	T(0.99)PKPVEPAAS(0.0)DLEPFT(0.0)PT(0.0)DQS(0.0)VT(0.0)PEAIAQGGQS(0.0)K	TNRSSVKtPKPVEPA	35	4.1	1598.58	Q14676	HUMAN	227803	1066.06	Mediator of DNA damage checkpoint protein 1	49000000
Q14676_S1658s_1_1_1658_1658	0.817459	2.04501	-0.924837	-0.170667	0.624452	-0.449661	-0.854355	-0.0586514	0.674491	-5.95311	1.14145	MDC1	Q14676_S1658s_1_1_1658_1658_MDC1	Q14676	MDC1	1	12.15	12.15	12.15	3.222	6	1	1	0	3625.86	79.9601	-1.7	S1658s	TMT6	1652	(K)	PVEPAAsDLEPFTPTDQSVTPEAIAQGGQSK	(T)	PVEPAAS(0.99)DLEPFT(0.0)PT(0.0)DQS(0.0)VT(0.0)PEAIAQGGQS(0.0)K	KPVEPAAsDLEPFTP	36	4.1	1598.58	Q14676	HUMAN	227803	927.211	Mediator of DNA damage checkpoint protein 1	26600000
Q14676_T1671t_1_1_1671_1671	0.0774155	23.1962	1.96324	0.191667	0.00479049	-1.53831	-0.899321	-1.25123	0.638518	0.593845	0.9685	MDC1	Q14676_T1671t_1_1_1671_1671_MDC1	Q14676	MDC1	5	24.07	24.07	25.94	1.133	6	1	1	0	3625.86	79.9762	2.7	T1671t	TMT6	1652	(K)	PVEPAASDLEPFTPTDQSVtPEAIAQGGQSK	(T)	PVEPAAS(0.0)DLEPFT(0.0)PT(0.0)DQS(0.0)VT(0.99)PEAIAQGGQS(0.0)K	TPTDQSVtPEAIAQG	37	4.1	1598.58	Q14676	HUMAN	227803	927.215	Mediator of DNA damage checkpoint protein 1	4990000000
Q14676_S1711s_1_1_1711_1711	0.172066	16.2827	-1.99854	-0.208	0.023536	0.449661	1.82113	1.62269	-1.04321	0.35924	-1.41816	MDC1	Q14676_S1711s_1_1_1711_1711_MDC1	Q14676	MDC1	1	25.19	19.9	22.07	2.196	8	1	1	0	3952.05	80.0153	12.1	S1711s	TMT6	1691	(R)	AMPVPTTPEFQSPVTTDQPIsPEPITQPSCIK	(R)	AMPVPT(0.0)T(0.0)PEFQS(0.0)PVT(0.0)T(0.0)DQPIS(0.99)PEPIT(0.0)QPS(0.0)CIK	VTTDQPIsPEPITQP	38	4.1	1598.58	Q14676	HUMAN	227803	1344.69	Mediator of DNA damage checkpoint protein 1	65700000
Q14676_S1775s_1_1_1775_1775	0.521887	6.3317	-1.12858	-0.131	0.232718	-0.544326	0.404694	1.1828	-0.70147	0.615839	-2.25695	MDC1	Q14676_S1775s_1_1_1775_1775_MDC1	Q14676	MDC1	2	20.19	20.19	20.19	5.571	5	1	1	0	3398.89	79.9847	5.3	S1775s	TMT6	1763	(R)	AAESLTAIPEPAsPQLLETPIHASQIQK	(V)	AAES(0.0)LT(0.0)AIPEPAS(0.99)PQLLET(0.0)PIHAS(0.0)QIQK	TAIPEPAsPQLLETP	39	4.1	1598.58	Q14676	HUMAN	227803	1160.3	Mediator of DNA damage checkpoint protein 1	210000000
Q14676_S1820s_1_1_1820_1820	0.307084	11.1132	-0.980329	-0.11	0.0773893	0.272163	0.831872	0.791794	-0.404694	-0.285925	-0.35454	MDC1	Q14676_S1820s_1_1_1820_1820_MDC1	Q14676	MDC1	7	17.27	17.27	17.27	3.29	3	1	1	0	1769.96	79.9714	2.8	S1820s	TMT6	1814	(R)	SLATMDsPPHQK	(Q)	S(0.0)LAT(0.0)MDS(0.99)PPHQK	RSLATMDsPPHQKQP	40	4.1	1598.58	Q14676	HUMAN	227803	617.316	Mediator of DNA damage checkpoint protein 1	4930000000
Q14676_T1858t_1_1_1858_1858	0.807384	2.1697	-0.732995	-0.103	0.606778	-2.62696	0.876838	0.146628	-1.42992	1.07772	-3.45028	MDC1	Q14676_T1858t_1_1_1858_1858_MDC1	Q14676	MDC1	1	11.39	8.59	9.76	4.263	2	1	1	0	3687.03	79.9833	4.5	T1858t	TMT6	1841	(K)	EEEEDTAEKPGKEEDVVtPKPGK	(R)	EEEEDT(0.0)AEKPGKEEDVVT(0.99)PKPGK	GKEEDVVtPKPGKRK	41	4.1	1598.58	Q14676	HUMAN	227803	754.21	Mediator of DNA damage checkpoint protein 1	170000000
Q14676_T187t_1_0_186_190	0.93719	0.672457	0.176092	-0.007	0.856553	-0.556159	-1.4614	1.73022	0.467647	-0.953085	0.726375	MDC1	Q14676_T187t_1_0_186_190_MDC1	Q14676	MDC1	2	25.36	20.21	19.29	0	12	1	0	1	5642.67	80.9866	6.3	T187t N217n	TMT6	186	(R)	TtSSSVIVPESDEEGHSPVLGGLGPPFAFNLnSDTDVEEGQQPATEEASSAAR	(R)	T(0.50)T(0.50)S(0.50)S(0.50)S(0.50)VIVPES(0.0)DEEGHS(0.0)PVLGGLGPPFAFN(0.50)LN(0.50)S(0.0)DT(0.0)DVEEGQQPAT(0.0)EEAS(0.0)S(0.0)AAR	MVKKSRTtSSSVIVP	43	4.1	1598.58	Q14676	HUMAN	227803	1431.67	Mediator of DNA damage checkpoint protein 1	50500000
Q14676_S202s_1_0_196_202	0.993813	0.068129	0.0136269	-0.0143333	0.984435	-1.13598	-0.0112415	1.1437	0.0719457	0	-0.0345893	MDC1	Q14676_S202s_1_0_196_202_MDC1	Q14676	MDC1	6	29.79	25.25	26.2	0	12	1	0	1	5642.67	81.0187	11.9	S202s N217n	TMT6	186	(R)	TTSSSVIVPESDEEGHsPVLGGLGPPFAFNLnSDTDVEEGQQPATEEASSAAR	(R)	T(0.0)T(0.0)S(0.0)S(0.0)S(0.0)VIVPES(0.50)DEEGHS(0.50)PVLGGLGPPFAFN(0.50)LN(0.50)S(0.0)DT(0.0)DVEEGQQPAT(0.0)EEAS(0.0)S(0.0)AAR	ESDEEGHsPVLGGLG	44	4.1	1598.58	Q14676	HUMAN	227803	1145.54	Mediator of DNA damage checkpoint protein 1	570000000
Q14676_S453s_1_0_445_453	0.908062	0.990101	-0.145581	-0.02	0.796141	0.106499	0.236072	1.05572	0.50362	-0.190617	0.648549	MDC1	Q14676_S453s_1_0_445_453_MDC1	Q14676	MDC1	1	12.37	12.37	12.37	0.239	6	1	0	1	2908.35	79.9815	5.1	S453s	TMT6	445	(R)	SQTTTERDsDTDVEEEELPVENR	(E)	S(0.50)QT(0.0)T(0.0)T(0.0)ERDS(0.50)DT(0.0)DVEEEELPVENR	QTTTERDsDTDVEEE	45	4.1	1598.58	Q14676	HUMAN	227803	996.782	Mediator of DNA damage checkpoint protein 1	14500000000
Q14676_S505s_1_0_504_505	0.807544	2.166	0.424465	0.0443333	0.607296	-0.449661	-0.831872	1.05572	-0.377715	1.59825	-0.172946	MDC1	Q14676_S505s_1_0_504_505_MDC1	Q14676	MDC1	4	16.49	16.49	16.49	0	4	1	0	1	3156.55	79.9816	4.7	S505s	TMT6	488	(K)	DQPPFGDSDDSVEADKSsPGIHLER	(S)	DQPPFGDS(0.0)DDS(0.0)VEADKS(0.50)S(0.50)PGIHLER	SVEADKSsPGIHLER	46	4.1	1598.58	Q14676	HUMAN	227803	809.888	Mediator of DNA damage checkpoint protein 1	5080000000
Q14676_T548t_1_0_544_548	0.859144	1.53564	-0.429581	-0.0446667	0.70216	2.40213	0.573317	-1.38808	0.75543	-1.261	0.804201	MDC1	Q14676_T548t_1_0_544_548_MDC1	Q14676	MDC1	2	7.11	7.11	7.11	0	3	1	0	1	2357.34	79.9731	2.8	T548t	TMT6	540	(K)	KHQVSVEGtNQTDVK	(A)	KHQVS(0.50)VEGT(0.50)NQT(0.0)DVK	HQVSVEGtNQTDVKA	47	4.1	1598.58	Q14676	HUMAN	227803	813.109	Mediator of DNA damage checkpoint protein 1	80900000
Q14676_T646t_1_0_641_646	0.539153	6.01099	-1.40187	-0.179667	0.250554	0.496993	0.427177	-0.84067	1.00724	-1.7742	-3.35516	MDC1	Q14676_T646t_1_0_641_646_MDC1	Q14676	MDC1	1	31.21	31.21	29.03	0	6	1	0	1	4896.48	79.9993	6.6	T646t	TMT6	620	(R)	AHEVGAQGGPPVAQVEQDLPISRENLtDLVVDTDTLGESTQPQR	(E)	AHEVGAQGGPPVAQVEQDLPIS(0.50)RENLT(0.50)DLVVDT(0.0)DT(0.0)LGES(0.0)T(0.0)QPQR	PISRENLtDLVVDTD	48	4.1	1598.58	Q14676	HUMAN	227803	996.102	Mediator of DNA damage checkpoint protein 1	303000000
Q14676_S964s_1_0_963_966	0.643863	4.36753	0.754813	0.0626667	0.365803	-2.05897	0.831872	-0.566963	0.269796	0.183286	0.0172946	MDC1	Q14676_S964s_1_0_963_966_MDC1	Q14676	MDC1	5	26.33	24.85	24.67	0.548	8	1	0	1	3288.63	79.9838	5.2	S964s	TMT6	960	(K)	GQASsPTPEPGVGAGDLPGPTSAPVPSGSQSGGR	(G)	GQAS(0.33)S(0.33)PT(0.33)PEPGVGAGDLPGPT(0.0)S(0.0)APVPS(0.0)GS(0.0)QS(0.0)GGR	DQKGQASsPTPEPGV	49	4.1	1598.58	Q14676	HUMAN	227803	1123.54	Mediator of DNA damage checkpoint protein 1	4140000000
Q14676_S1173s_1_0_1171_1173	0.480632	7.0655	1.7121	0.161	0.19654	-0.319496	-4.06943	0.0195505	-0.494627	1.54693	-0.285361	MDC1	Q14676_S1173s_1_0_1171_1173_MDC1	Q14676	MDC1	1	22.26	20.55	21.62	0	11	1	0	1	3605.84	80.0025	9.8	S1173s	TMT6	1157	(K)	TPEPVVPTAPELQPSTsTDQPVTSEPTSQVTR	(G)	T(0.0)PEPVVPT(0.0)APELQPS(0.33)T(0.33)S(0.33)T(0.0)DQPVT(0.0)S(0.0)EPT(0.0)S(0.0)QVT(0.0)R	PELQPSTsTDQPVTS	50	4.1	1598.58	Q14676	HUMAN	227803	1229.29	Mediator of DNA damage checkpoint protein 1	16000000
Q14676_S1214s_1_0_1212_1215	0.507045	6.60382	1.41965	0.136667	0.218584	-0.698157	-2.979	0.547413	-0.665498	1.70822	0.0864732	MDC1	Q14676_S1214s_1_0_1212_1215_MDC1	Q14676	MDC1	1	15.52	14.61	15	0	12	1	0	1	3625.88	79.9812	4	S1214s	TMT6	1198	(K)	TPETVVPTALELQPSTsTDRPVTSEPTSQATR	(G)	T(0.0)PET(0.0)VVPT(0.0)ALELQPS(0.25)T(0.25)S(0.25)T(0.25)DRPVT(0.0)S(0.0)EPT(0.0)S(0.0)QAT(0.0)R	LELQPSTsTDRPVTS	51	4.1	1598.58	Q14676	HUMAN	227803	927.22	Mediator of DNA damage checkpoint protein 1	162000000
Q14676_S1255s_1_0_1253_1255	0.235995	13.5212	1.97407	0.188	0.0444503	-2.40213	-1.73119	-0.322583	-0.737443	1.35631	0.847437	MDC1	Q14676_S1255s_1_0_1253_1255_MDC1	Q14676	MDC1	2	22.35	22.35	22.35	0	11	1	0	1	3653.84	79.9666	0.1	S1255s	TMT6	1239	(K)	TPEPVVPTAPELQPSTsTDQPVTSEPTYQATR	(G)	T(0.0)PEPVVPT(0.0)APELQPS(0.33)T(0.33)S(0.33)T(0.0)DQPVT(0.0)S(0.0)EPT(0.0)Y(0.0)QAT(0.0)R	PELQPSTsTDQPVTS	52	4.1	1598.58	Q14676	HUMAN	227803	1245.27	Mediator of DNA damage checkpoint protein 1	59600000
Q14676_T1302t_1_0_1294_1302	0.359379	9.73849	2.0694	0.183	0.106207	-0.0946654	-3.21507	-1.261	2.05045	-1.31232	0.899321	MDC1	Q14676_T1302t_1_0_1294_1302_MDC1	Q14676	MDC1	3	18.31	13.67	14.36	0.523	9	1	0	1	3571.98	79.9863	5.5	T1302t	TMT6	1280	(K)	TPEPVVPTAPELRPSTSTDRPVtPKPTSR	(T)	T(0.0)PEPVVPT(0.0)APELRPS(0.20)T(0.20)S(0.20)T(0.20)DRPVT(0.20)PKPT(0.0)S(0.0)R	TSTDRPVtPKPTSRT	53	4.1	1598.58	Q14676	HUMAN	227803	731.2	Mediator of DNA damage checkpoint protein 1	28400000000
Q14676_S1318s_1_0_1317_1318	0.713294	3.40679	-0.503144	-0.0573333	0.456374	0.780989	-0.0786906	-0.439885	-1.25905	0.366571	-0.35454	MDC1	Q14676_S1318s_1_0_1317_1318_MDC1	Q14676	MDC1	2	9.33	9.33	9.33	1.044	3	1	0	1	1224.7	79.9716	4.1	S1318s	TMT6	1314	(R)	TNMSsVK	(T)	T(0.0)NMS(0.50)S(0.50)VK	RSRTNMSsVKTPETV	54	4.1	1598.58	Q14676	HUMAN	227803	652.841	Mediator of DNA damage checkpoint protein 1	251000000
Q14676_T1338t_1_0_1335_1338	0.919642	0.861088	0.127233	0.00933333	0.820146	0.106499	-0.0112415	-0.146628	-0.629525	0.337245	0.622607	MDC1	Q14676_T1338t_1_0_1335_1338_MDC1	Q14676	MDC1	1	7.71	7.71	7.71	0	10	1	0	1	3535.93	79.9866	5.6	T1338t	TMT6	1321	(K)	TPETVVPTAPELQISTStDQPVTPKPTSR	(T)	T(0.0)PET(0.0)VVPT(0.0)APELQIS(0.25)T(0.25)S(0.25)T(0.25)DQPVT(0.0)PKPT(0.0)S(0.0)R	ELQISTStDQPVTPK	55	4.1	1598.58	Q14676	HUMAN	227803	1205.98	Mediator of DNA damage checkpoint protein 1	10500000
Q14676_T1403t_1_0_1399_1403	0.762733	2.75883	0.418107	0.0373333	0.529807	0.272163	-0.472144	-0.351908	1.08818	0.366571	-0.752317	MDC1	Q14676_T1403t_1_0_1399_1403_MDC1	Q14676	MDC1	3	17.03	17.03	17.2	0	5	1	0	1	2200.32	79.9766	4.5	T1403t	TMT6	1399	(R)	SSGKtPETLVPTAPK	(L)	S(0.33)S(0.33)GKT(0.33)PET(0.0)LVPT(0.0)APK	KNRSSGKtPETLVPT	56	4.1	1598.58	Q14676	HUMAN	227803	760.769	Mediator of DNA damage checkpoint protein 1	3080000000
Q14676_T1420t_1_0_1418_1420	0.685518	3.7925	0.528243	0.0483333	0.41759	0.402328	-1.06794	-0.459436	-0.521606	0.41056	0.570723	MDC1	Q14676_T1420t_1_0_1418_1420_MDC1	Q14676	MDC1	2	19.53	19.53	19.53	0	8	1	0	1	2471.25	79.9757	3.7	T1420t	TMT6	1414	(K)	LEPSTStDQPVTPEPTSQATR	(G)	LEPS(0.0)T(0.33)S(0.33)T(0.33)DQPVT(0.0)PEPT(0.0)S(0.0)QAT(0.0)R	KLEPSTStDQPVTPE	57	4.1	1598.58	Q14676	HUMAN	227803	851.079	Mediator of DNA damage checkpoint protein 1	589000000
Q14676_T1485t_1_0_1481_1488	0.592256	5.13531	-0.610763	-0.0666667	0.306527	0.721823	0.281038	-0.0684266	-0.944287	0.271263	-0.22483	MDC1	Q14676_T1485t_1_0_1481_1488_MDC1	Q14676	MDC1	3	24.3	22.43	24.3	0	12	1	0	1	3856.02	79.9747	2.1	T1485t	TMT6	1481	(R)	SSVKtPETVVPTAPELQASASTDQPVTSEPTSR	(T)	S(0.25)S(0.25)VKT(0.25)PET(0.25)VVPT(0.0)APELQAS(0.0)AS(0.0)T(0.0)DQPVT(0.0)S(0.0)EPT(0.0)S(0.0)R	TDRSSVKtPETVVPT	58	4.1	1598.58	Q14676	HUMAN	227803	788.005	Mediator of DNA damage checkpoint protein 1	11600000000
Q14676_S1583s_1_0_1581_1583	0.679352	3.88498	-0.832419	-0.101667	0.408791	1.97614	-1.10167	0.391009	0.872341	-1.09238	-1.01174	MDC1	Q14676_S1583s_1_0_1581_1583_MDC1	Q14676	MDC1	1	9.01	9.01	9.01	0	8	1	0	1	3373.82	80.994	12.6	S1583s N1585n	TMT6	1567	(K)	TPESIVPIAPELQPSTsRnQLVTPEPTSR	(A)	T(0.0)PES(0.0)IVPIAPELQPS(0.33)T(0.33)S(0.33)RN(1.0)QLVT(0.0)PEPT(0.0)S(0.0)R	PELQPSTsRNQLVTP	59	4.1	1598.58	Q14676	HUMAN	227803	864.458	Mediator of DNA damage checkpoint protein 1	27700000
Q14676_S1605s_1_0_1604_1608	0.14564	17.7864	4.38228	0.434	0.0166481	-2.6033	-5.98048	-0.918871	0.25181	3.02055	0.371835	MDC1	Q14676_S1605s_1_0_1604_1608_MDC1	Q14676	MDC1	3	17.45	14.13	14.66	0	9	1	0	1	3712.04	79.9811	3.9	S1605s	TMT6	1604	(R)	SsVKTPEPVVPTAPEPHPTTSTDQPVTPK	(L)	S(0.33)S(0.33)VKT(0.33)PEPVVPT(0.0)APEPHPT(0.0)T(0.0)S(0.0)T(0.0)DQPVT(0.0)PK	RCRTNRSsVKTPEPV	60	4.1	1598.58	Q14676	HUMAN	227803	948.761	Mediator of DNA damage checkpoint protein 1	138000000
Q14676_T1697t_1_0_1696_1697	0.168354	16.4513	1.56209	0.139333	0.0226396	-1.71581	-1.60754	-0.576738	0.323756	0.41056	0.0518839	MDC1	Q14676_T1697t_1_0_1696_1697_MDC1	Q14676	MDC1	5	27.45	25.64	23.66	1.062	8	1	0	1	3952.05	80	8.3	T1697t	TMT6	1691	(R)	AMPVPTtPEFQSPVTTDQPISPEPITQPSCIK	(R)	AMPVPT(0.50)T(0.50)PEFQS(0.0)PVT(0.0)T(0.0)DQPIS(0.0)PEPIT(0.0)QPS(0.0)CIK	RAMPVPTtPEFQSPV	61	4.1	1598.58	Q14676	HUMAN	227803	1344.69	Mediator of DNA damage checkpoint protein 1	2820000000
Q14676_S1797s_1_0_1797_1800	0.114563	19.808	-1.62632	-0.189	0.0104519	0.532493	0.674491	0.303032	-1.10616	-0.931091	-1.33169	MDC1	Q14676_S1797s_1_0_1797_1800_MDC1	Q14676	MDC1	3	12.23	9.64	7.68	1.045	2	1	0	1	1660.98	79.9716	3	S1797s	TMT6	1797	(R)	sRFTPELQPK	(A)	S(0.50)RFT(0.50)PELQPK	KVEPAGRsRFTPELQ	62	4.1	1598.58	Q14676	HUMAN	227803	580.988	Mediator of DNA damage checkpoint protein 1	2560000000
Q14676_S168sS176s_2_2_168_176	0.737632	3.07414	0.651577	0.056	0.492704	0.378661	-1.89982	1.25123	1.26804	-0.15396	0.570723	MDC1	Q14676_S168sS176s_2_2_168_176_MDC1	Q14676	MDC1	1	13.79	13.79	13.79	99	2	2	2	0	2379.22	159.952	7.7	S168s S176s	TMT6	162	(R)	LLLAEDsEEEVDFLsERR	(M)	LLLAEDS(1.0)EEEVDFLS(1.0)ERR	RLLLAEDsEEEVDFL|EEEVDFLsERRMVKK	63	4.1	1598.58	Q14676	HUMAN	227803	847.064	Mediator of DNA damage checkpoint protein 1	146000000
Q14676_S196sS202s_2_2_196_202	0.699264	3.59202	0.562972	0.0476667	0.437319	-1.36081	0.753181	-0.537638	-0.27879	0.139297	0.683138	MDC1	Q14676_S196sS202s_2_2_196_202_MDC1	Q14676	MDC1	6	26.56	21.58	22.48	3.127	12	2	2	0	5642.67	159.971	6.7	S196s S202s	TMT6	186	(R)	TTSSSVIVPEsDEEGHsPVLGGLGPPFAFNLNSDTDVEEGQQPATEEASSAAR	(R)	T(0.0)T(0.0)S(0.0)S(0.0)S(0.0)VIVPES(0.99)DEEGHS(0.99)PVLGGLGPPFAFNLNS(0.0)DT(0.0)DVEEGQQPAT(0.0)EEAS(0.0)S(0.0)AAR	SSVIVPEsDEEGHSP|ESDEEGHsPVLGGLG	64	4.1	1598.58	Q14676	HUMAN	227803	1161.33	Mediator of DNA damage checkpoint protein 1	2840000000
Q14676_S299sT301t_2_2_299_301	0.902313	1.05523	0.153173	0.007	0.78429	0.567992	-0.460902	-0.146628	0.386708	-0.329914	0.363187	MDC1	Q14676_S299sT301t_2_2_299_301_MDC1	Q14676	MDC1	6	18.06	18.06	18.06	5.706	4	2	2	0	3402.6	159.946	3.8	S299s T301t	TMT6	292	(R)	SQPPGEDsDtDVDDDSRPPGRPAEVHLER	(A)	S(0.0)QPPGEDS(0.99)DT(0.99)DVDDDS(0.0)RPPGRPAEVHLER	SQPPGEDsDTDVDDD|PPGEDSDtDVDDDSR	65	4.1	1598.58	Q14676	HUMAN	227803	713.315	Mediator of DNA damage checkpoint protein 1	75800000000
Q14676_S329sT331t_2_2_329_331	0.223886	13.9683	1.18451	0.117	0.0401028	-0.757323	-0.51711	-0.752693	0.233823	0.747805	0.544781	MDC1	Q14676_S329sT331t_2_2_329_331_MDC1	Q14676	MDC1	18	24.64	24.64	24.64	9.361	3	2	2	0	3889.1	159.96	6.8	S329s T331t	TMT6	321	(R)	AQPFGFIDsDtDAEEERIPATPVVIPMKK	(R)	AQPFGFIDS(0.99)DT(0.99)DAEEERIPAT(0.0)PVVIPMKK	QPFGFIDsDTDAEEE|FGFIDSDtDAEEERI	66	4.1	1598.58	Q14676	HUMAN	227803	810.618	Mediator of DNA damage checkpoint protein 1	13900000000
Q14676_S372sS376s_2_2_372_376	0.00243944	48.2853	6.72332	0.687667	1.48413e-05	-4.41377	-3.21507	-3.54841	3.40843	2.08212	3.50216	MDC1	Q14676_S372sS376s_2_2_372_376_MDC1	Q14676	MDC1	5	19.93	19.93	19.93	1.2	3	2	2	0	2908.47	159.953	6.6	S372s S376s	TMT6	360	(R)	GPGAPGLAHLQEsQAGsDTDVEEGK	(A)	GPGAPGLAHLQES(0.99)QAGS(0.99)DT(0.0)DVEEGK	GLAHLQEsQAGSDTD|LQESQAGsDTDVEEG	67	4.1	1598.58	Q14676	HUMAN	227803	1023.48	Mediator of DNA damage checkpoint protein 1	1490000000
Q14676_S376sT378t_2_2_376_378	0.257954	12.7491	1.98758	0.218667	0.0530991	-0.792822	-1.30402	-0.606064	0	2.9399	0.319951	MDC1	Q14676_S376sT378t_2_2_376_378_MDC1	Q14676	MDC1	8	19.78	14.83	19.55	3.609	3	2	2	0	4071.16	159.958	6.1	S376s T378t	TMT6	360	(R)	GPGAPGLAHLQESQAGsDtDVEEGKAPQAVPLEK	(S)	GPGAPGLAHLQES(0.0)QAGS(0.99)DT(0.99)DVEEGKAPQAVPLEK	LQESQAGsDTDVEEG|ESQAGSDtDVEEGKA	68	4.1	1598.58	Q14676	HUMAN	227803	847.029	Mediator of DNA damage checkpoint protein 1	16400000000
Q14676_S402sT404t_2_2_402_404	0.752321	2.89762	-0.470727	-0.0783333	0.513143	-0.177498	-0.134898	0.185729	0	-1.83286	0.294009	MDC1	Q14676_S402sT404t_2_2_402_404_MDC1	Q14676	MDC1	29	30.12	30.12	30.12	8.122	6	2	2	0	3332.69	159.95	5	S402s T404t	TMT6	394	(K)	SQASMVINsDtDDEEEVSAALTLAHLK	(E)	S(0.0)QAS(0.0)MVINS(0.99)DT(0.99)DDEEEVS(0.0)AALT(0.0)LAHLK	QASMVINsDTDDEEE|SMVINSDtDDEEEVS	69	4.1	1598.58	Q14676	HUMAN	227803	873.916	Mediator of DNA damage checkpoint protein 1	20000000000
Q14676_S453sT455t_2_2_453_455	0.393916	8.90846	1.12651	0.0916667	0.128574	-1.53831	-1.66374	0.20528	-0.0629525	0.0219943	0.423719	MDC1	Q14676_S453sT455t_2_2_453_455_MDC1	Q14676	MDC1	7	16	16	16	3.924	6	2	2	0	2908.35	159.947	4.6	S453s T455t	TMT6	445	(R)	SQTTTERDsDtDVEEEELPVENR	(E)	S(0.0)QT(0.0)T(0.0)T(0.0)ERDS(0.99)DT(0.99)DVEEEELPVENR	QTTTERDsDTDVEEE|TTERDSDtDVEEEEL	70	4.1	1598.58	Q14676	HUMAN	227803	1023.44	Mediator of DNA damage checkpoint protein 1	55600000000
Q14676_S495sS498s_2_2_495_498	0.613186	4.80813	0.647842	0.0523333	0.330512	0.378661	-1.43891	-0.586514	0.188857	-0.263931	0.371835	MDC1	Q14676_S495sS498s_2_2_495_498_MDC1	Q14676	MDC1	3	12.06	12.06	12.06	99	2	2	2	0	2180.04	159.943	4.6	S495s S498s	TMT6	488	(K)	DQPPFGDsDDsVEADK	(S)	DQPPFGDS(1.0)DDS(1.0)VEADK	DQPPFGDsDDSVEAD|PFGDSDDsVEADKSS	71	4.1	1598.58	Q14676	HUMAN	227803	1170.5	Mediator of DNA damage checkpoint protein 1	19300000000
Q14676_S995sS998s_2_2_995_998	0.803593	2.21723	0.431639	0.0293333	0.600174	-1.05315	-0.640766	1.51516	0.422681	-0.15396	0.847437	MDC1	Q14676_S995sS998s_2_2_995_998_MDC1	Q14676	MDC1	11	7.51	2.29	3.89	99	2	2	2	0	928.541	159.937	3.7	S995s S998s	TMT6	994	(R)	GsPVsPR	(R)	GS(1.0)PVS(1.0)PR	SQSGGRGsPVSPRRH|GGRGSPVsPRRHQKG	72	4.1	1598.58	Q14676	HUMAN	227803	544.743	Mediator of DNA damage checkpoint protein 1	17100000000
Q14676_T1444tT1466t_2_2_1444_1466	0.429691	8.09439	0.791648	0.073	0.155082	-0.934821	-0.191106	-0.234605	0.0989253	0.439885	0.475602	MDC1	Q14676_T1444tT1466t_2_2_1444_1466_MDC1	Q14676	MDC1	4	18.88	17.35	17.23	1.303	11	2	2	0	3591.82	159.957	6.5	T1444t T1466t	TMT6	1444	(K)	tPETVVPTAPELQPSTSTDQPVtPEPTSQATR	(G)	T(0.99)PET(0.0)VVPT(0.0)APELQPS(0.0)T(0.0)S(0.0)T(0.0)DQPVT(0.99)PEPT(0.0)S(0.0)QAT(0.0)R	TNRSSVKtPETVVPT|TSTDQPVtPEPTSQA	73	4.1	1598.58	Q14676	HUMAN	227803	1251.26	Mediator of DNA damage checkpoint protein 1	600000000
Q14676_T1526tT1548t_2_2_1526_1548	0.778871	2.54329	-0.471767	-0.0616667	0.556763	1.10048	-1.15788	0	-0.107919	0.0879771	-1.45275	MDC1	Q14676_T1526tT1548t_2_2_1526_1548_MDC1	Q14676	MDC1	4	18.65	18.65	18.65	1.111	11	2	2	0	3892.06	159.941	2.1	T1526t T1548t	TMT6	1522	(R)	SSVKtPETVVPAAPELQPSTSTDQPVtPEPTSR	(A)	S(0.0)S(0.0)VKT(0.99)PET(0.0)VVPAAPELQPS(0.0)T(0.0)S(0.0)T(0.0)DQPVT(0.99)PEPT(0.0)S(0.0)R	KNRSSVKtPETVVPA|TSTDQPVtPEPTSRA	74	4.1	1598.58	Q14676	HUMAN	227803	1351.34	Mediator of DNA damage checkpoint protein 1	548000000
Q14676_T765tS780s_2_1_760_780	0.915728	0.904951	-0.202909	-0.0273333	0.811904	0.934821	-0.202347	-0.606064	-1.42093	-0.315251	1.25386	MDC1	Q14676_T765tS780s_2_1_760_780_MDC1	Q14676	MDC1	1	15.74	15.74	15.74	0	6	2	1	1	3091.42	159.948	4.8	T765t S780s	TMT6	759	(R)	ESEDSEtQPFDTHLEAYGPCLsPPR	(A)	ES(0.33)EDS(0.33)ET(0.33)QPFDT(0.0)HLEAY(0.0)GPCLS(0.99)PPR	RESEDSEtQPFDTHL|EAYGPCLsPPRAIPG	75	4.1	1598.58	Q14676	HUMAN	227803	1084.46	Mediator of DNA damage checkpoint protein 1	892000000
Q14676_S1154sT1157t_2_1_1150_1157	0.339853	10.2226	0.879846	0.087	0.0950037	-0.366828	-0.326004	-0.381234	0.638518	0.520531	0.406424	MDC1	Q14676_S1154sT1157t_2_1_1150_1157_MDC1	Q14676	MDC1	3	21.28	21.28	21.28	0	14	2	1	1	4607.42	159.981	10	S1154s T1157t	TMT6	1150	(R)	TNRSsVKtPEPVVPTAPELQPSTSTDQPVTSEPTSQVTR	(G)	T(0.33)NRS(0.33)S(0.33)VKT(0.99)PEPVVPT(0.0)APELQPS(0.0)T(0.0)S(0.0)T(0.0)DQPVT(0.0)S(0.0)EPT(0.0)S(0.0)QVT(0.0)R	RSRTNRSsVKTPEPV|TNRSSVKtPEPVVPT	77	4.1	1598.58	Q14676	HUMAN	227803	1192.61	Mediator of DNA damage checkpoint protein 1	116000000
Q14676_S1194sS1195s_2_1_1192_1198	0.825605	1.93499	-0.427135	-0.0673333	0.640474	1.26615	-1.33774	-0.576738	-1.16012	-1.34898	0.57937	MDC1	Q14676_S1194sS1195s_2_1_1192_1198_MDC1	Q14676	MDC1	1	12.46	9	11.28	0	15	2	1	1	4499.4	159.944	2.3	S1194s S1195s	TMT6	1192	(K)	SRssVKTPETVVPTALELQPSTSTDRPVTSEPTSQATR	(G)	S(0.25)RS(0.25)S(0.25)VKT(0.25)PET(0.0)VVPT(0.0)ALELQPS(0.0)T(0.0)S(0.0)T(0.0)DRPVT(0.0)S(0.0)EPT(0.0)S(0.0)QAT(0.0)R	TRGRKSRsSVKTPET|RGRKSRSsVKTPETV	78	4.1	1598.58	Q14676	HUMAN	227803	1165.59	Mediator of DNA damage checkpoint protein 1	28000000
Q14676_S1236sT1239t_2_1_1235_1246	0.590006	5.16979	0.735826	0.0583333	0.304103	-1.51465	0.382211	-0.381234	0.575565	-0.417891	0.536134	MDC1	Q14676_S1236sT1239t_2_1_1235_1246_MDC1	Q14676	MDC1	1	7.28	7.52	7.62	0	13	2	1	1	4554.37	160.965	10.3	N1233n S1236s T1239t	TMT6	1233	(K)	nRSsVKtPEPVVPTAPELQPSTSTDQPVTSEPTYQATR	(G)	N(1.0)RS(0.25)S(0.25)VKT(0.25)PEPVVPT(0.25)APELQPS(0.0)T(0.0)S(0.0)T(0.0)DQPVT(0.0)S(0.0)EPT(0.0)Y(0.0)QAT(0.0)R	RGRKNRSsVKTPEPV|KNRSSVKtPEPVVPT	79	4.1	1598.58	Q14676	HUMAN	227803	1179.59	Mediator of DNA damage checkpoint protein 1	49700000
Q14676_T1280tT1302t_2_1_1276_1302	0.0115963	37.6085	4.09834	0.422	0.000173439	-1.63298	-2.33823	-2.95212	1.62777	1.49561	2.2483	MDC1	Q14676_T1280tT1302t_2_1_1276_1302_MDC1	Q14676	MDC1	2	12.13	6.2	12.13	0	11	2	1	1	4202.38	159.925	-1.8	T1280t T1302t	TMT6	1276	(R)	SSVKtPEPVVPTAPELRPSTSTDRPVtPKPTSR	(T)	S(0.11)S(0.11)VKT(0.11)PEPVVPT(0.11)APELRPS(0.11)T(0.11)S(0.11)T(0.11)DRPVT(0.11)PKPT(0.0)S(0.0)R	KNRSSVKtPEPVVPT|TSTDRPVtPKPTSRT	80	4.1	1598.58	Q14676	HUMAN	227803	1091.33	Mediator of DNA damage checkpoint protein 1	3010000000
Q14676_T1324tT1343t_2_1_1321_1343	0.352575	9.91243	-1.37545	-0.155	0.102037	-0.508826	1.9223	0.801569	-0.314762	-0.403228	-1.19333	MDC1	Q14676_T1324tT1343t_2_1_1321_1343_MDC1	Q14676	MDC1	2	15.46	12.26	13.43	0	13	2	1	1	4512.45	159.953	4.4	T1324t T1343t	TMT6	1314	(R)	TNMSSVKTPEtVVPTAPELQISTSTDQPVtPKPTSR	(T)	T(0.0)NMS(0.0)S(0.0)VKT(0.14)PET(0.14)VVPT(0.0)APELQIS(0.14)T(0.14)S(0.14)T(0.14)DQPVT(0.14)PKPT(0.0)S(0.0)R	SSVKTPEtVVPTAPE|TSTDQPVtPKPTSRT	81	4.1	1598.58	Q14676	HUMAN	227803	1168.86	Mediator of DNA damage checkpoint protein 1	129000000
Q14676_S1400sT1403t_2_1_1399_1406	0.53409	6.09974	0.776576	0.0633333	0.245486	0.106499	-1.34898	-0.518087	0.692477	-0.469211	0.345893	MDC1	Q14676_S1400sT1403t_2_1_1399_1406_MDC1	Q14676	MDC1	8	10.18	10.18	10.18	0	5	2	1	1	2470.46	159.947	5.6	S1400s T1403t	TMT6	1397	(K)	NRSsGKtPETLVPTAPK	(L)	NRS(0.25)S(0.25)GKT(0.25)PET(0.25)LVPT(0.0)APK	RGRKNRSsGKTPETL|KNRSSGKtPETLVPT	82	4.1	1598.58	Q14676	HUMAN	227803	658.357	Mediator of DNA damage checkpoint protein 1	2570000000
Q14676_T1420tT1425t_2_1_1418_1425	0.825661	1.93393	0.590483	0.044	0.64063	-1.02949	-1.80988	0.909096	1.0612	1.30499	-2.52502	MDC1	Q14676_T1420tT1425t_2_1_1418_1425_MDC1	Q14676	MDC1	1	11.28	11.28	11.28	0	8	2	1	1	2471.25	159.949	6.3	T1420t T1425t	TMT6	1414	(K)	LEPSTStDQPVtPEPTSQATR	(G)	LEPS(0.0)T(0.33)S(0.33)T(0.33)DQPVT(0.99)PEPT(0.0)S(0.0)QAT(0.0)R	KLEPSTStDQPVTPE|TSTDQPVtPEPTSQA	83	4.1	1598.58	Q14676	HUMAN	227803	877.737	Mediator of DNA damage checkpoint protein 1	46700000
Q14676_S1481sS1482s_2_1_1478_1482	0.653123	4.24184	1.18154	0.107333	0.376545	-0.863821	0.022483	-0.703816	-0.350735	-1.29033	3.64052	MDC1	Q14676_S1481sS1482s_2_1_1478_1482_MDC1	Q14676	MDC1	1	12.35	12.35	12.35	0	13	2	1	1	4441.32	159.927	-1.2	S1481s S1482s	TMT6	1476	(R)	GRTDRssVKTPETVVPTAPELQASASTDQPVTSEPTSR	(T)	GRT(0.33)DRS(0.33)S(0.33)VKT(0.0)PET(0.0)VVPT(0.0)APELQAS(0.0)AS(0.0)T(0.0)DQPVT(0.0)S(0.0)EPT(0.0)S(0.0)R	TRGRTDRsSVKTPET|RGRTDRSsVKTPETV	84	4.1	1598.58	Q14676	HUMAN	227803	1151.07	Mediator of DNA damage checkpoint protein 1	96000000
Q14676_S1564sT1567t_2_1_1563_1567	0.41975	8.3154	2.22333	0.249333	0.147387	-2.54413	1.24781	-1.79864	0.359728	3.62172	-0.406424	MDC1	Q14676_S1564sT1567t_2_1_1563_1567_MDC1	Q14676	MDC1	1	14.02	14.02	14.02	0	7	2	1	1	2781.58	159.955	7.6	S1564s T1567t	TMT6	1563	(R)	SsVKtPESIVPIAPELQPSTSR	(N)	S(0.33)S(0.33)VKT(0.33)PES(0.0)IVPIAPELQPS(0.0)T(0.0)S(0.0)R	RGRTNRSsVKTPESI|TNRSSVKtPESIVPI	85	4.1	1598.58	Q14676	HUMAN	227803	981.182	Mediator of DNA damage checkpoint protein 1	119000000
Q14676_T1608tT1630t_2_1_1604_1630	0.862597	1.49986	-0.669811	-0.075	0.707968	-1.08865	-1.12415	3.86122	0.0269796	2.25808	-2.64608	MDC1	Q14676_T1608tT1630t_2_1_1604_1630_MDC1	Q14676	MDC1	1	16.4	16.4	15.04	0	9	2	1	1	3712.04	159.945	3.3	T1608t T1630t	TMT6	1604	(R)	SSVKtPEPVVPTAPEPHPTTSTDQPVtPK	(L)	S(0.33)S(0.33)VKT(0.33)PEPVVPT(0.0)APEPHPT(0.0)T(0.0)S(0.0)T(0.0)DQPVT(0.99)PK	TNRSSVKtPEPVVPT|TSTDQPVtPKLTSRA	86	4.1	1598.58	Q14676	HUMAN	227803	775.203	Mediator of DNA damage checkpoint protein 1	105000000
Q14676_S1669sT1671t_2_1_1664_1671	0.650691	4.27226	-0.483555	-0.055	0.373916	0.272163	0.5958	0.821119	0.602545	-0.139297	-0.22483	MDC1	Q14676_S1669sT1671t_2_1_1664_1671_MDC1	Q14676	MDC1	2	24.04	20.48	24.04	0	7	2	1	1	4181.22	159.948	3.5	S1669s T1671t	TMT6	1649	(K)	TPKPVEPAASDLEPFTPTDQsVtPEAIAQGGQSK	(T)	T(0.0)PKPVEPAAS(0.0)DLEPFT(0.25)PT(0.25)DQS(0.25)VT(0.25)PEAIAQGGQS(0.0)K	PFTPTDQsVTPEAIA|TPTDQSVtPEAIAQG	87	4.1	1598.58	Q14676	HUMAN	227803	1086.05	Mediator of DNA damage checkpoint protein 1	65900000
Q14676_T1697tS1711s_2_1_1696_1711	0.436934	7.94344	-1.10444	-0.123667	0.160567	1.06499	-0.550834	0.801569	-0.881335	0.293257	-1.40951	MDC1	Q14676_T1697tS1711s_2_1_1696_1711_MDC1	Q14676	MDC1	1	17.99	14.89	16.06	1.075	8	2	1	1	3952.05	159.957	5.9	T1697t S1711s	TMT6	1691	(R)	AMPVPTtPEFQSPVTTDQPIsPEPITQPSCIK	(R)	AMPVPT(0.33)T(0.33)PEFQS(0.33)PVT(0.0)T(0.0)DQPIS(0.99)PEPIT(0.0)QPS(0.0)CIK	RAMPVPTtPEFQSPV|VTTDQPIsPEPITQP	88	4.1	1598.58	Q14676	HUMAN	227803	1028.76	Mediator of DNA damage checkpoint protein 1	52500000
Q14676_T1817tS1820s_2_1_1814_1820	0.670265	3.99918	1.06737	0.0766667	0.398183	-3.88128	0.831872	-0.254156	0.206844	-0.498537	0.190241	MDC1	Q14676_T1817tS1820s_2_1_1814_1820_MDC1	Q14676	MDC1	2	7.83	7.83	7.83	0	3	2	1	1	1769.96	159.942	4.8	T1817t S1820s	TMT6	1814	(R)	SLAtMDsPPHQK	(Q)	S(0.33)LAT(0.33)MDS(0.33)PPHQK	SRKRSLAtMDSPPHQ|RSLATMDsPPHQKQP	89	4.1	1598.58	Q14676	HUMAN	227803	643.973	Mediator of DNA damage checkpoint protein 1	1380000000
Q14676_S292sS299sT301t_3_3_292_301	0.146683	17.7222	3.04534	0.309	0.0168959	-2.6388	0.0337245	-3.02055	0.233823	0.967748	2.30883	MDC1	Q14676_S292sS299sT301t_3_3_292_301_MDC1	Q14676	MDC1	2	12.59	12.59	12.59	12.595	4	3	3	0	3402.6	239.905	1.6	S292s S299s T301t	TMT6	292	(R)	sQPPGEDsDtDVDDDSRPPGRPAEVHLER	(A)	S(0.99)QPPGEDS(0.99)DT(0.99)DVDDDS(0.0)RPPGRPAEVHLER	AGVILERsQPPGEDS|SQPPGEDsDTDVDDD|PPGEDSDtDVDDDSR	91	4.1	1598.58	Q14676	HUMAN	227803	911.381	Mediator of DNA damage checkpoint protein 1	1200000000
Q14676_S299sT301tS307s_3_3_299_307	0.859645	1.53014	0.549832	0.052	0.70305	0.0118332	2.31575	-2.11145	2.50911	-1.47362	0.830142	MDC1	Q14676_S299sT301tS307s_3_3_299_307_MDC1	Q14676	MDC1	1	11.65	11.65	11.65	5.563	4	3	3	0	3402.6	239.907	2.2	S299s T301t S307s	TMT6	292	(R)	SQPPGEDsDtDVDDDsRPPGRPAEVHLER	(A)	S(0.0)QPPGEDS(0.99)DT(0.99)DVDDDS(0.99)RPPGRPAEVHLER	SQPPGEDsDTDVDDD|PPGEDSDtDVDDDSR|DTDVDDDsRPPGRPA	92	4.1	1598.58	Q14676	HUMAN	227803	911.382	Mediator of DNA damage checkpoint protein 1	1460000000
Q14676_S372sS376sT378t_3_3_372_378	0.0748623	23.4967	5.91122	0.609333	0.00447022	-2.01164	-3.86708	-1.08505	5.66572	0.469211	4.63496	MDC1	Q14676_S372sS376sT378t_3_3_372_378_MDC1	Q14676	MDC1	1	13.75	13.75	13.75	99	3	3	3	0	2908.47	239.907	2.5	S372s S376s T378t	TMT6	360	(R)	GPGAPGLAHLQEsQAGsDtDVEEGK	(A)	GPGAPGLAHLQES(1.0)QAGS(1.0)DT(1.0)DVEEGK	GLAHLQEsQAGSDTD|LQESQAGsDTDVEEG|ESQAGSDtDVEEGKA	93	4.1	1598.58	Q14676	HUMAN	227803	1050.13	Mediator of DNA damage checkpoint protein 1	457000000
Q14676_S397sS402sT404t_3_3_397_404	0.542384	5.95513	-1.19112	-0.158667	0.253797	0.982153	-0.0449661	-0.420335	0.863348	-2.6833	-1.23657	MDC1	Q14676_S397sS402sT404t_3_3_397_404_MDC1	Q14676	MDC1	1	18.25	18.25	18.25	2.424	6	3	3	0	3332.69	239.931	9	S397s S402s T404t	TMT6	394	(K)	SQAsMVINsDtDDEEEVSAALTLAHLK	(E)	S(0.0)QAS(0.99)MVINS(0.99)DT(0.99)DDEEEVS(0.0)AALT(0.0)LAHLK	PLEKSQAsMVINSDT|QASMVINsDTDDEEE|SMVINSDtDDEEEVS	94	4.1	1598.58	Q14676	HUMAN	227803	1191.55	Mediator of DNA damage checkpoint protein 1	41300000
Q14676_S196sS202sT220t_3_2_196_220	0.907702	0.994611	-0.182226	-0.0276667	0.795315	-0.686324	0.685732	-0.469211	-1.22308	0.535194	-0.328598	MDC1	Q14676_S196sS202sT220t_3_2_196_220_MDC1	Q14676	MDC1	4	27.65	25.77	25.77	0	12	3	2	1	5642.67	240.917	5.7	S196s S202s N217n T220t	TMT6	186	(R)	TTSSSVIVPEsDEEGHsPVLGGLGPPFAFNLnSDtDVEEGQQPATEEASSAAR	(R)	T(0.0)T(0.0)S(0.0)S(0.0)S(0.0)VIVPES(0.99)DEEGHS(0.99)PVLGGLGPPFAFN(0.50)LN(0.50)S(0.50)DT(0.50)DVEEGQQPAT(0.0)EEAS(0.0)S(0.0)AAR	SSVIVPEsDEEGHSP|ESDEEGHsPVLGGLG|AFNLNSDtDVEEGQQ	95	4.1	1598.58	Q14676	HUMAN	227803	1177.52	Mediator of DNA damage checkpoint protein 1	567000000
Q14676_S495sS498sS505s_3_2_495_505	0.445748	7.74688	0.900809	0.0813333	0.168001	-1.39631	-0.404694	0.22483	0.440667	0.564519	0.121062	MDC1	Q14676_S495sS498sS505s_3_2_495_505_MDC1	Q14676	MDC1	4	14.6	14.6	14.6	0	4	3	2	1	3156.55	239.913	4.1	S495s S498s S505s	TMT6	488	(K)	DQPPFGDsDDsVEADKSsPGIHLER	(S)	DQPPFGDS(0.99)DDS(0.99)VEADKS(0.50)S(0.50)PGIHLER	DQPPFGDsDDSVEAD|PFGDSDDsVEADKSS|SVEADKSsPGIHLER	96	4.1	1598.58	Q14676	HUMAN	227803	849.871	Mediator of DNA damage checkpoint protein 1	2750000000
Q14676_S964sS995sS998s_3_2_964_998	0.751045	2.92036	-0.602524	-0.0696667	0.510462	-0.248497	0.123657	1.09483	0.314762	0.879771	-2.03212	MDC1	Q14676_S964sS995sS998s_3_2_964_998_MDC1	Q14676	MDC1	3	7.61	7.61	7.61	0	10	3	2	1	3968.99	239.908	2.2	S964s S995s S998s	TMT6	960	(K)	GQASsPTPEPGVGAGDLPGPTSAPVPSGSQSGGRGsPVsPR	(R)	GQAS(0.0)S(0.99)PT(0.14)PEPGVGAGDLPGPT(0.14)S(0.14)APVPS(0.14)GS(0.14)QS(0.14)GGRGS(0.14)PVS(0.99)PR	DQKGQASsPTPEPGV|SQSGGRGsPVSPRRH|GGRGSPVsPRRHQKG	97	4.1	1598.58	Q14676	HUMAN	227803	1403.64	Mediator of DNA damage checkpoint protein 1	2980000000
Q14676_S1441sT1444tT1466t_3_1_1437_1466	0.883911	1.25003	0.456816	-0.0143333	0.749889	-3.14762	-0.382211	-0.0195505	-0.449661	-3.27715	1.54787	MDC1	Q14676_S1441sT1444tT1466t_3_1_1437_1466_MDC1	Q14676	MDC1	1	10.98	10.98	10.98	0	14	3	1	2	4593.4	239.944	9.2	S1441s T1444t T1466t	TMT6	1437	(R)	TNRSsVKtPETVVPTAPELQPSTSTDQPVtPEPTSQATR	(G)	T(0.20)NRS(0.20)S(0.20)VKT(0.20)PET(0.20)VVPT(0.0)APELQPS(0.0)T(0.0)S(0.0)T(0.0)DQPVT(0.99)PEPT(0.0)S(0.0)QAT(0.0)R	RGRTNRSsVKTPETV|TNRSSVKtPETVVPT|TSTDQPVtPEPTSQA	99	4.1	1598.58	Q14676	HUMAN	227803	1209.09	Mediator of DNA damage checkpoint protein 1	148000000
Q14676_T1526tT1529tT1548t_3_1_1522_1548	0.8954	1.12121	0.381852	0.005	0.772465	-0.508826	0.22483	-0.869995	1.28603	-3.04987	1.75541	MDC1	Q14676_T1526tT1529tT1548t_3_1_1522_1548_MDC1	Q14676	MDC1	1	7.35	7.35	7.35	0	11	3	1	2	4162.2	239.879	-4.5	T1526t T1529t T1548t	TMT6	1520	(K)	NRSSVKtPEtVVPAAPELQPSTSTDQPVtPEPTSR	(A)	NRS(0.25)S(0.25)VKT(0.25)PET(0.25)VVPAAPELQPS(0.0)T(0.0)S(0.0)T(0.0)DQPVT(0.99)PEPT(0.0)S(0.0)R	KNRSSVKtPETVVPA|SSVKTPEtVVPAAPE|TSTDQPVtPEPTSRA	100	4.1	1598.58	Q14676	HUMAN	227803	1101.28	Mediator of DNA damage checkpoint protein 1	67300000
Q14676_T1697tT1706tS1711s_3_1_1696_1711	0.273234	12.1818	-1.39963	-0.160333	0.0605088	-0.141998	1.38271	0.381234	-0.602545	-0.417891	-1.55652	MDC1	Q14676_T1697tT1706tS1711s_3_1_1696_1711_MDC1	Q14676	MDC1	2	21.59	20.02	19.78	0	8	3	1	2	3952.05	239.921	5.2	T1697t T1706t S1711s	TMT6	1691	(R)	AMPVPTtPEFQSPVTtDQPIsPEPITQPSCIK	(R)	AMPVPT(0.20)T(0.20)PEFQS(0.20)PVT(0.20)T(0.20)DQPIS(0.99)PEPIT(0.0)QPS(0.0)CIK	RAMPVPTtPEFQSPV|EFQSPVTtDQPISPE|VTTDQPIsPEPITQP	101	4.1	1598.58	Q14676	HUMAN	227803	1048.75	Mediator of DNA damage checkpoint protein 1	199000000
Q12888-2_S68s_1_1_68_68	0.97104	0.318912	0.0999352	-0.0116667	0.929199	-0.153831	-0.696974	1.75954	1.91555	-1.64957	0.942558	TP53BP1	Q12888-2_S68s_1_1_68_68_TP53BP1	Q12888-2	TP53BP1	1	18.42	18.42	18.42	7.369	3	1	1	0	3796.88	79.977	2.8	S68s	TMT6	60	(K)	ENPVLDVVsNPEQTAGEERGDGNSGFNEHLK	(E)	ENPVLDVVS(0.99)NPEQT(0.0)AGEERGDGNS(0.0)GFNEHLK	NPVLDVVsNPEQTAG	1	5.1	1541.04	Q12888-2	HUMAN	216167	969.969	Isoform 2 of TP53-binding protein 1	102000000
Q12888-2_S83s_1_1_83_83	0.389623	9.01681	-1.79258	-0.223333	0.125406	0.307662	0.607042	1.49561	1.03422	-2.99855	-1.00309	TP53BP1	Q12888-2_S83s_1_1_83_83_TP53BP1	Q12888-2	TP53BP1	1	19.25	17.58	14.58	1.225	3	1	1	0	3796.88	79.9829	4.3	S83s	TMT6	60	(K)	ENPVLDVVSNPEQTAGEERGDGNsGFNEHLK	(E)	ENPVLDVVS(0.0)NPEQT(0.0)AGEERGDGNS(0.99)GFNEHLK	EERGDGNsGFNEHLK	2	5.1	1541.04	Q12888-2	HUMAN	216167	969.971	Isoform 2 of TP53-binding protein 1	444000000
Q12888-2_S124s_1_1_124_124	0.00104782	54.629	6.84492	0.697333	3.44432e-06	-4.66227	-3.63101	-3.99807	3.01273	2.55867	2.67202	TP53BP1	Q12888-2_S124s_1_1_124_124_TP53BP1	Q12888-2	TP53BP1	5	18.69	18.69	18.69	1.127	5	1	1	0	2408.26	79.9789	5.1	S124s	TMT6	122	(R)	TSsVLGMSVESAPAVEEEK	(G)	T(0.0)S(0.0)S(0.99)VLGMS(0.0)VES(0.0)APAVEEEK	PQPNRTSsVLGMSVE	3	5.1	1541.04	Q12888-2	HUMAN	216167	1244.62	Isoform 2 of TP53-binding protein 1	1010000000
Q12888-2_S213s_1_1_213_213	0.0165758	35.3266	6.43757	0.673667	0.00029332	-2.5678	-2.47313	-3.85144	4.11889	1.45895	4.8425	TP53BP1	Q12888-2_S213s_1_1_213_213_TP53BP1	Q12888-2	TP53BP1	4	19.18	19.87	17.69	1.135	8	1	1	0	3169.67	79.9801	4.2	S213s	TMT6	198	(K)	EQLQSVTTNSGYTRLsDVDANTAIK	(H)	EQLQS(0.0)VT(0.0)T(0.0)NS(0.0)GY(0.0)T(0.0)RLS(0.99)DVDANT(0.0)AIK	NSGYTRLsDVDANTA	4	5.1	1541.04	Q12888-2	HUMAN	216167	813.169	Isoform 2 of TP53-binding protein 1	371000000
Q12888-2_S227s_1_1_227_227	0.735017	3.10497	0.553886	0.046	0.489219	-0.769156	-0.112415	1.11438	1.64576	-0.373902	0.622607	TP53BP1	Q12888-2_S227s_1_1_227_227_TP53BP1	Q12888-2	TP53BP1	2	19.87	15.77	15.19	6.167	5	1	1	0	3755.95	79.9776	2.9	S227s	TMT6	212	(R)	LSDVDANTAIKHEEQsNEDIPIAEQSSK	(D)	LS(0.0)DVDANT(0.0)AIKHEEQS(0.99)NEDIPIAEQS(0.0)S(0.0)K	AIKHEEQsNEDIPIA	5	5.1	1541.04	Q12888-2	HUMAN	216167	767.992	Isoform 2 of TP53-binding protein 1	1010000000
Q12888-2_S270s_1_1_270_270	0.79536	2.33134	0.285536	0.0276667	0.58461	0.141998	0.22483	-0.557188	-0.00899321	0.381234	0.294009	TP53BP1	Q12888-2_S270s_1_1_270_270_TP53BP1	Q12888-2	TP53BP1	6	15.73	9.97	10.56	5.854	2	1	1	0	2385.23	79.9791	5.2	S270s	TMT6	256	(K)	EQNPPPARSEDMPFsPK	(A)	EQNPPPARS(0.0)EDMPFS(0.99)PK	RSEDMPFsPKASVAA	6	5.1	1541.04	Q12888-2	HUMAN	216167	822.407	Isoform 2 of TP53-binding protein 1	17400000000
Q12888-2_S285s_1_1_285_285	0.305898	11.1423	-2.05576	-0.224333	0.0768726	0.437827	2.49562	-0.762468	-1.03422	-0.35924	-2.60284	TP53BP1	Q12888-2_S285s_1_1_285_285_TP53BP1	Q12888-2	TP53BP1	1	20.19	20.19	20.19	8.98	2	1	1	0	2390.3	79.973	2.7	S285s	TMT6	282	(K)	EQLsAQELMESGLQIQK	(S)	EQLS(0.99)AQELMES(0.0)GLQIQK	MEAKEQLsAQELMES	7	5.1	1541.04	Q12888-2	HUMAN	216167	824.096	Isoform 2 of TP53-binding protein 1	19100000
Q12888-2_S299s_1_1_299_299	0.0681584	24.3065	-2.04698	-0.226333	0.00370982	1.21882	0.809389	0.830894	-1.40294	-0.901765	-0.977147	TP53BP1	Q12888-2_S299s_1_1_299_299_TP53BP1	Q12888-2	TP53BP1	11	30.17	26.62	27.35	1.132	6	1	1	0	4763.45	79.9952	6	S299s	TMT6	282	(K)	EQLSAQELMESGLQIQKsPEPEVLSTQEDLFDQSNK	(T)	EQLS(0.0)AQELMES(0.0)GLQIQKS(0.99)PEPEVLS(0.0)T(0.0)QEDLFDQS(0.0)NK	SGLQIQKsPEPEVLS	8	5.1	1541.04	Q12888-2	HUMAN	216167	969.496	Isoform 2 of TP53-binding protein 1	2950000000
Q12888-2_T307t_1_1_307_307	0.00661623	41.5262	5.94372	0.59	7.03687e-05	-4.8516	-3.73218	-2.65886	2.41018	1.53227	2.64608	TP53BP1	Q12888-2_T307t_1_1_307_307_TP53BP1	Q12888-2	TP53BP1	1	15.8	15.8	15.8	1.172	4	1	1	0	2621.33	79.9811	5.5	T307t	TMT6	299	(K)	SPEPEVLStQEDLFDQSNK	(T)	S(0.0)PEPEVLS(0.0)T(0.99)QEDLFDQS(0.0)NK	PEPEVLStQEDLFDQ	9	5.1	1541.04	Q12888-2	HUMAN	216167	901.11	Isoform 2 of TP53-binding protein 1	22300000
Q12888-2_S371s_1_1_371_371	0.813641	2.09096	0.457969	0.0506667	0.61788	0.295829	-1.28153	0.185729	-0.791402	1.88418	-0.518839	TP53BP1	Q12888-2_S371s_1_1_371_371_TP53BP1	Q12888-2	TP53BP1	2	20.75	20.75	20.75	1.354	7	1	1	0	2635.34	79.9868	7.5	S371s	TMT6	354	(R)	SLVQDSLSTNSSDLVAPsPDAFR	(S)	S(0.0)LVQDS(0.0)LS(0.0)T(0.0)NS(0.0)S(0.0)DLVAPS(0.99)PDAFR	SSDLVAPsPDAFRST	10	5.1	1541.04	Q12888-2	HUMAN	216167	905.781	Isoform 2 of TP53-binding protein 1	2760000000
Q12888-2_S403s_1_1_403_403	0.65145	4.25933	0.467833	0.0413333	0.375031	-0.0354995	-0.0112415	-0.694041	0.485633	0.0733142	0.103768	TP53BP1	Q12888-2_S403s_1_1_403_403_TP53BP1	Q12888-2	TP53BP1	7	20.77	20.77	20.77	4.901	3	1	1	0	2909.52	79.9792	4.3	S403s	TMT6	393	(R)	QDKPMDTSVLsEEGGEPFQK	(K)	QDKPMDT(0.0)S(0.0)VLS(0.99)EEGGEPFQK	PMDTSVLsEEGGEPF	11	5.1	1541.04	Q12888-2	HUMAN	216167	997.17	Isoform 2 of TP53-binding protein 1	2610000000
Q12888-2_S505s_1_1_505_505	0.538844	6.01476	0.625942	0.061	0.250337	-0.130165	-0.112415	-0.0586514	1.07919	0.263931	0.233478	TP53BP1	Q12888-2_S505s_1_1_505_505_TP53BP1	Q12888-2	TP53BP1	8	21.66	21.66	21.66	8.023	6	1	1	0	3164.66	79.9827	5.1	S505s	TMT6	497	(K)	TSEIEPKNsPEDLGLSLTGDSCK	(L)	T(0.0)S(0.0)EIEPKNS(0.99)PEDLGLS(0.0)LT(0.0)GDS(0.0)CK	SEIEPKNsPEDLGLS	12	5.1	1541.04	Q12888-2	HUMAN	216167	811.916	Isoform 2 of TP53-binding protein 1	9650000000
Q12888-2_S512s_1_1_512_512	0.556001	5.71242	-0.876739	-0.1	0.268385	1.10048	-0.236072	-0.498537	-0.881335	0.285925	-1.66893	TP53BP1	Q12888-2_S512s_1_1_512_512_TP53BP1	Q12888-2	TP53BP1	1	17.45	17.45	17.45	1.573	4	1	1	0	2151.1	79.9597	-3	S512s	TMT6	504	(K)	NSPEDLGLsLTGDSCK	(L)	NS(0.0)PEDLGLS(0.99)LT(0.0)GDS(0.0)CK	SPEDLGLsLTGDSCK	13	5.1	1541.04	Q12888-2	HUMAN	216167	744.358	Isoform 2 of TP53-binding protein 1	12700000
Q12888-2_S530s_1_1_530_530	0.0331226	30.1734	-2.98298	-0.335667	0.000960852	1.25432	1.15788	1.2219	-1.08818	-1.74488	-2.48178	TP53BP1	Q12888-2_S530s_1_1_530_530_TP53BP1	Q12888-2	TP53BP1	5	18.94	14.53	14.08	2.141	6	1	1	0	1929.04	79.974	3.8	S530s	TMT6	520	(K)	LMLSTSEYSQsPK	(M)	LMLS(0.0)T(0.0)S(0.0)EY(0.0)S(0.0)QS(0.99)PK	STSEYSQsPKMESLS	14	5.1	1541.04	Q12888-2	HUMAN	216167	1005.01	Isoform 2 of TP53-binding protein 1	1930000000
Q12888-2_S557s_1_1_557_557	0.279992	11.9343	1.22424	0.118	0.0640578	-1.27798	-0.14614	-0.449661	1.08818	0.520531	0.190241	TP53BP1	Q12888-2_S557s_1_1_557_557_TP53BP1	Q12888-2	TP53BP1	9	26.99	26.99	26.99	6.031	7	1	1	0	3946.91	80.0013	8.7	S557s	TMT6	533	(K)	MESLSSHRIDEDGENTQIEDTEPMsPVLNSK	(F)	MES(0.0)LS(0.0)S(0.0)HRIDEDGENT(0.0)QIEDT(0.0)EPMS(0.99)PVLNS(0.0)K	IEDTEPMsPVLNSKF	15	5.1	1541.04	Q12888-2	HUMAN	216167	1007.48	Isoform 2 of TP53-binding protein 1	8410000000
Q12888-2_S571s_1_1_571_571	0.0908121	21.8609	-2.60615	-0.302667	0.00651496	0.721823	1.61878	0.684266	-1.25006	-2.75661	-0.786906	TP53BP1	Q12888-2_S571s_1_1_571_571_TP53BP1	Q12888-2	TP53BP1	1	16.94	16.94	16.94	5.742	2	1	1	0	3432.7	79.9861	5.6	S571s	TMT6	564	(K)	FVPAENDsILMNPAQDGEVQLSQNDDK	(T)	FVPAENDS(0.99)ILMNPAQDGEVQLS(0.0)QNDDK	FVPAENDsILMNPAQ	16	5.1	1541.04	Q12888-2	HUMAN	216167	878.927	Isoform 2 of TP53-binding protein 1	14500000
Q12888-2_S585s_1_1_585_585	0.0510307	26.6476	2.80397	0.276667	0.00216391	-2.0708	-1.64126	-0.997073	2.01448	0.711148	0.977147	TP53BP1	Q12888-2_S585s_1_1_585_585_TP53BP1	Q12888-2	TP53BP1	10	25.89	25.89	23.45	13.788	2	1	1	0	3432.7	79.9945	8	S585s	TMT6	564	(K)	FVPAENDSILMNPAQDGEVQLsQNDDK	(T)	FVPAENDS(0.0)ILMNPAQDGEVQLS(0.99)QNDDK	QDGEVQLsQNDDKTK	17	5.1	1541.04	Q12888-2	HUMAN	216167	1171.57	Isoform 2 of TP53-binding protein 1	13200000000
Q12888-2_T596t_1_1_596_596	0.958094	0.454975	0.0713929	0.00133333	0.900539	0.354995	0.382211	-0.84067	0.170871	-0.146628	0.0864732	TP53BP1	Q12888-2_T596t_1_1_596_596_TP53BP1	Q12888-2	TP53BP1	3	19.39	19.39	19.39	2.56	5	1	1	0	2869.52	79.9792	4.4	T596t	TMT6	591	(K)	TKGDDtDTRDDISILATGCK	(G)	T(0.0)KGDDT(0.99)DT(0.0)RDDIS(0.0)ILAT(0.0)GCK	DKTKGDDtDTRDDIS	18	5.1	1541.04	Q12888-2	HUMAN	216167	738.13	Isoform 2 of TP53-binding protein 1	2680000000
Q12888-2_S635s_1_1_635_635	0.833617	1.8338	0.353554	0.023	0.655572	-1.51465	-0.258555	0.65494	-0.0899321	0.879771	-0.847437	TP53BP1	Q12888-2_S635s_1_1_635_635_TP53BP1	Q12888-2	TP53BP1	1	23.37	18.07	23.37	1.849	6	1	1	0	3349.58	79.9849	5.4	S635s	TMT6	611	(K)	GREETVAEDVCIDLTCDSGSQAVPsPATR	(S)	GREET(0.0)VAEDVCIDLT(0.0)CDS(0.0)GS(0.0)QAVPS(0.99)PAT(0.0)R	SGSQAVPsPATRSEA	19	5.1	1541.04	Q12888-2	HUMAN	216167	1143.86	Isoform 2 of TP53-binding protein 1	659000000
Q12888-2_S645s_1_1_645_645	0.636434	4.47358	0.597961	0.0576667	0.356979	0.343162	-0.933046	0.586514	1.02523	0.168623	0.596665	TP53BP1	Q12888-2_S645s_1_1_645_645_TP53BP1	Q12888-2	TP53BP1	3	13.35	13.35	13.35	1.159	3	1	1	0	2337.23	79.9761	4.1	S645s	TMT6	640	(R)	SEALSsVLDQEEAMEIK	(E)	S(0.0)EALS(0.0)S(0.99)VLDQEEAMEIK	TRSEALSsVLDQEEA	20	5.1	1541.04	Q12888-2	HUMAN	216167	806.405	Isoform 2 of TP53-binding protein 1	385000000
Q12888-2_S732s_1_1_732_732	0.578498	5.34678	0.624649	0.0533333	0.291959	-0.567992	-0.157381	0.0586514	0.566572	-0.293257	0.93391	TP53BP1	Q12888-2_S732s_1_1_732_732_TP53BP1	Q12888-2	TP53BP1	5	21.59	17.87	15.84	1.59	5	1	1	0	3054.59	79.974	2.5	S732s	TMT6	715	(K)	KECSEAMEVETSVISIDsPQK	(L)	KECS(0.0)EAMEVET(0.0)S(0.0)VIS(0.0)IDS(0.99)PQK	TSVISIDsPQKLAIL	21	5.1	1541.04	Q12888-2	HUMAN	216167	784.398	Isoform 2 of TP53-binding protein 1	4610000000
Q12888-2_S776s_1_1_776_776	0.911898	0.951696	-0.122549	-0.015	0.803212	0.295829	0.292279	0.537638	0.575565	0.139297	0.0432366	TP53BP1	Q12888-2_S776s_1_1_776_776_TP53BP1	Q12888-2	TP53BP1	2	13.95	13.95	13.95	99	1	1	1	0	1919.02	79.9724	3.1	S776s	TMT6	773	(R)	VDVsCEPLEGVEK	(C)	VDVS(1.0)CEPLEGVEK	PSPRVDVsCEPLEGV	22	5.1	1541.04	Q12888-2	HUMAN	216167	667.002	Isoform 2 of TP53-binding protein 1	429000000
Q12888-2_S791s_1_1_791_791	0.0207232	33.7668	3.54919	0.348	0.000420073	-2.7453	-1.88857	-2.14078	1.67274	0.557188	1.64299	TP53BP1	Q12888-2_S791s_1_1_791_791_TP53BP1	Q12888-2	TP53BP1	6	19.38	15.51	15.62	1.8	4	1	1	0	3408.61	79.9946	8.1	S791s	TMT6	786	(K)	CSDSQsWEDIAPEIEPCAENRLDTK	(E)	CS(0.0)DS(0.0)QS(0.99)WEDIAPEIEPCAENRLDT(0.0)K	EKCSDSQsWEDIAPE	23	5.1	1541.04	Q12888-2	HUMAN	216167	1163.54	Isoform 2 of TP53-binding protein 1	1240000000
Q12888-2_S814s_1_1_814_814	0.826384	1.92354	-0.28526	-0.036	0.642164	-0.425994	0.674491	0.244381	-0.872341	0.293257	0.216183	TP53BP1	Q12888-2_S814s_1_1_814_814_TP53BP1	Q12888-2	TP53BP1	1	12.05	5.02	5.59	5.592	2	1	1	0	1497.82	79.9723	3.8	S814s	TMT6	814	(K)	sVEYEGDLK	(S)	S(0.99)VEY(0.0)EGDLK	LDTKEEKsVEYEGDL	24	5.1	1541.04	Q12888-2	HUMAN	216167	789.4	Isoform 2 of TP53-binding protein 1	2020000000
Q12888-2_T860t_1_1_860_860	0.0241933	32.6742	3.96307	0.395333	0.000540237	-1.98797	-2.653	-2.2874	1.99649	0.491205	2.47313	TP53BP1	Q12888-2_T860t_1_1_860_860_TP53BP1	Q12888-2	TP53BP1	2	19.75	19.75	19.75	99	1	1	1	0	2710.44	79.975	3.1	T860t	TMT6	845	(R)	ADDPLRLDQELQQPQtQEK	(T)	ADDPLRLDQELQQPQT(1.0)QEK	QELQQPQtQEKTSNS	25	5.1	1541.04	Q12888-2	HUMAN	216167	930.81	Isoform 2 of TP53-binding protein 1	317000000
Q12888-2_S867s_1_1_867_867	0.369347	9.48083	1.4695	0.139667	0.112698	0.544326	-2.19209	-1.09483	1.24106	-0.10264	0.527486	TP53BP1	Q12888-2_S867s_1_1_867_867_TP53BP1	Q12888-2	TP53BP1	1	14.27	6.05	7.1	1.119	5	1	1	0	1539.83	79.9748	5.2	S867s	TMT6	864	(K)	TSNsLTEDSK	(M)	T(0.0)S(0.0)NS(0.99)LT(0.0)EDS(0.0)K	TQEKTSNsLTEDSKM	26	5.1	1541.04	Q12888-2	HUMAN	216167	810.404	Isoform 2 of TP53-binding protein 1	2760000000
Q12888-2_S998s_1_1_998_998	0.289021	11.6266	1.26995	0.122333	0.0687599	-1.24248	-0.404694	-1.19258	0.422681	0.997073	-0.449661	TP53BP1	Q12888-2_S998s_1_1_998_998_TP53BP1	Q12888-2	TP53BP1	4	18.93	18.93	16.24	1.372	4	1	1	0	2608.38	79.9796	4.9	S998s	TMT6	996	(K)	LVsPETEASEESLQFNLEK	(P)	LVS(0.99)PET(0.0)EAS(0.0)EES(0.0)LQFNLEK	CLRMKLVsPETEASE	27	5.1	1541.04	Q12888-2	HUMAN	216167	896.79	Isoform 2 of TP53-binding protein 1	706000000
Q12888-2_S1004s_1_1_1004_1004	0.785669	2.46314	0.318446	0.0346667	0.567134	0.402328	0.101174	-0.449661	0.539593	0.659828	-0.190241	TP53BP1	Q12888-2_S1004s_1_1_1004_1004_TP53BP1	Q12888-2	TP53BP1	2	17.68	17.68	17.68	1.183	4	1	1	0	2608.38	79.977	4	S1004s	TMT6	996	(K)	LVSPETEAsEESLQFNLEK	(P)	LVS(0.0)PET(0.0)EAS(0.99)EES(0.0)LQFNLEK	VSPETEAsEESLQFN	28	5.1	1541.04	Q12888-2	HUMAN	216167	896.789	Isoform 2 of TP53-binding protein 1	546000000
Q12888-2_S1033s_1_1_1033_1033	0.79536	2.33067	0.312275	0.0283333	0.5847	-0.0118332	0.123657	-0.713592	0.260803	0.549857	-0.475602	TP53BP1	Q12888-2_S1033s_1_1_1033_1033_TP53BP1	Q12888-2	TP53BP1	12	22.23	22.23	22.23	4.214	4	1	1	0	2261.31	80.9602	4.2	N1022n S1033s	TMT6	1021	(R)	KnGSTAVAESVAsPQK	(T)	KN(1.0)GS(0.0)T(0.0)AVAES(0.0)VAS(0.99)PQK	AVAESVAsPQKTMSV	29	5.1	1541.04	Q12888-2	HUMAN	216167	781.427	Isoform 2 of TP53-binding protein 1	26600000000
Q12888-2_S1099s_1_1_1099_1099	0.709995	3.4483	0.478675	0.0363333	0.452033	-0.757323	0.382211	-0.752693	0.809389	-0.146628	-0.35454	TP53BP1	Q12888-2_S1099s_1_1_1099_1099_TP53BP1	Q12888-2	TP53BP1	14	22.23	22.23	19.83	6.408	4	1	1	0	3293.91	79.9981	9.4	S1099s	TMT6	1090	(R)	QSQQPMKPIsPVKDPVSPASQK	(M)	QS(0.0)QQPMKPIS(0.99)PVKDPVS(0.0)PAS(0.0)QK	QQPMKPIsPVKDPVS	30	5.1	1541.04	Q12888-2	HUMAN	216167	1125.31	Isoform 2 of TP53-binding protein 1	9570000000
Q12888-2_S1106s_1_1_1106_1106	0.268377	12.3737	1.95491	0.179333	0.0578937	-1.64481	-1.73119	0.175954	1.41193	-0.571851	1.82458	TP53BP1	Q12888-2_S1106s_1_1_1106_1106_TP53BP1	Q12888-2	TP53BP1	4	17.74	11.73	11.47	2.353	4	1	1	0	3293.91	79.9751	2.6	S1106s	TMT6	1090	(R)	QSQQPMKPISPVKDPVsPASQK	(M)	QS(0.0)QQPMKPIS(0.0)PVKDPVS(0.99)PAS(0.0)QK	SPVKDPVsPASQKMV	31	5.1	1541.04	Q12888-2	HUMAN	216167	844.226	Isoform 2 of TP53-binding protein 1	4180000000
Q12888-2_S1119s_1_1_1119_1119	0.458354	7.47867	0.747381	0.069	0.178704	-0.863821	0.0337245	-0.20528	0.422681	0.2566	0.527486	TP53BP1	Q12888-2_S1119s_1_1_1119_1119_TP53BP1	Q12888-2	TP53BP1	16	14.44	14.44	14.44	1.126	3	1	1	0	2917.51	111.963	2.2	M1112m S1119s M1125m	TMT6	1112	(K)	mVIQGPSsPQGEAmVTDVLEDQK	(E)	M(1.0)VIQGPS(0.0)S(0.99)PQGEAM(1.0)VT(0.0)DVLEDQK	MVIQGPSsPQGEAMV	32	5.1	1541.04	Q12888-2	HUMAN	216167	1010.49	Isoform 2 of TP53-binding protein 1	19400000000
Q12888-2_S1367s_1_1_1367_1367	0.980719	0.212402	0.0364921	0.00366667	0.952269	0.343162	0.843113	-0.742917	0.458654	0.197948	-0.103768	TP53BP1	Q12888-2_S1367s_1_1_1367_1367_TP53BP1	Q12888-2	TP53BP1	5	8.04	4.31	4.31	99	1	1	1	0	1326.83	79.972	4	S1367s	TMT6	1361	(R)	GGPGKLsPR	(K)	GGPGKLS(1.0)PR	RGGPGKLsPRKGVSQ	33	5.1	1541.04	Q12888-2	HUMAN	216167	469.604	Isoform 2 of TP53-binding protein 1	65900000000
Q12888-2_S1431s_1_1_1431_1431	0.682569	3.83534	0.579986	0.0496667	0.413491	-1.36081	-0.0674491	0.342133	-0.566572	0.571851	0.648549	TP53BP1	Q12888-2_S1431s_1_1_1431_1431_TP53BP1	Q12888-2	TP53BP1	3	23.67	22.78	21.58	4.686	3	1	1	0	2722.46	79.9801	4.9	S1431s	TMT6	1418	(R)	ETAVPGPLGIEDIsPNLSPDDK	(S)	ET(0.0)AVPGPLGIEDIS(0.99)PNLS(0.0)PDDK	PLGIEDIsPNLSPDD	34	5.1	1541.04	Q12888-2	HUMAN	216167	934.817	Isoform 2 of TP53-binding protein 1	1110000000
Q12888-2_S1435s_1_1_1435_1435	0.322921	10.6751	1.40191	0.146333	0.0856037	0.662658	-1.52885	-1.19258	0.845362	0.938422	0.363187	TP53BP1	Q12888-2_S1435s_1_1_1435_1435_TP53BP1	Q12888-2	TP53BP1	3	22.68	22.68	22.68	3.221	3	1	1	0	2722.46	79.9785	4.3	S1435s	TMT6	1418	(R)	ETAVPGPLGIEDISPNLsPDDK	(S)	ET(0.0)AVPGPLGIEDIS(0.0)PNLS(0.99)PDDK	EDISPNLsPDDKSFS	35	5.1	1541.04	Q12888-2	HUMAN	216167	934.816	Isoform 2 of TP53-binding protein 1	6370000000
Q12888-2_S1467s_1_1_1467_1467	0.703555	3.53112	0.395372	0.0293333	0.443495	-0.686324	-0.123657	-0.391009	-0.161878	0.337245	-0.190241	TP53BP1	Q12888-2_S1467s_1_1_1467_1467_TP53BP1	Q12888-2	TP53BP1	8	27.78	27.78	23.61	1.108	6	1	1	0	3431.7	79.9861	5.6	S1467s	TMT6	1464	(R)	RSDsPEIPFQAAAGPSDGLDASSPGNSFVGLR	(V)	RS(0.0)DS(0.99)PEIPFQAAAGPS(0.0)DGLDAS(0.0)S(0.0)PGNS(0.0)FVGLR	GALRRSDsPEIPFQA	36	5.1	1541.04	Q12888-2	HUMAN	216167	878.678	Isoform 2 of TP53-binding protein 1	14800000000
Q12888-2_S1623s_1_1_1623_1623	0.284971	11.756	-1.36458	-0.155333	0.0667425	1.50281	0.359728	-0.146628	-1.00724	-1.18036	-0.190241	TP53BP1	Q12888-2_S1623s_1_1_1623_1623_TP53BP1	Q12888-2	TP53BP1	1	17.78	17.78	17.78	99	1	1	1	0	1803.03	79.9768	5.6	S1623s	TMT6	1619	(K)	AADIsLDNLVEGK	(R)	AADIS(1.0)LDNLVEGK	LTKAADIsLDNLVEG	37	5.1	1541.04	Q12888-2	HUMAN	216167	942.005	Isoform 2 of TP53-binding protein 1	352000000
Q12888-2_T1643t_1_1_1643_1643	0.72263	3.2768	-0.491963	-0.0576667	0.470241	0.816489	0.0449661	0.664716	1.09717	-0.285925	-0.760964	TP53BP1	Q12888-2_T1643t_1_1_1643_1643_TP53BP1	Q12888-2	TP53BP1	2	7.83	6.46	7.17	7.169	13	1	1	0	2609.38	79.9786	4.6	T1643t	TMT6	1636	(R)	SNVSSPAtPTASSSSSTTPTRK	(I)	S(0.0)NVS(0.0)S(0.0)PAT(0.99)PT(0.0)AS(0.0)S(0.0)S(0.0)S(0.0)S(0.0)T(0.0)T(0.0)PT(0.0)RK	SNVSSPAtPTASSSS	38	5.1	1541.04	Q12888-2	HUMAN	216167	897.124	Isoform 2 of TP53-binding protein 1	753000000
Q12888-2_S1661s_1_0_1659_1661	0.679352	3.88513	0.510796	0.0416667	0.408778	-0.402328	0.326004	-0.957972	0.188857	-0.373902	0.683138	TP53BP1	Q12888-2_S1661s_1_0_1659_1661_TP53BP1	Q12888-2	TP53BP1	3	13.85	9.61	10.53	1.041	4	1	0	1	1991.14	79.9709	2.2	S1661s	TMT6	1658	(K)	ITEsPRASMGVLSGK	(R)	IT(0.50)ES(0.50)PRAS(0.0)MGVLS(0.0)GK	PTRKITEsPRASMGV	39	5.1	1541.04	Q12888-2	HUMAN	216167	691.04	Isoform 2 of TP53-binding protein 1	5120000000
Q12888-2_S1683s_1_1_1683_1683	0.811305	2.11966	-0.349862	-0.051	0.61381	0.544326	-0.247313	0.0782018	-0.710464	-0.923759	0.959852	TP53BP1	Q12888-2_S1683s_1_1_1683_1683_TP53BP1	Q12888-2	TP53BP1	3	16.08	9.79	11.46	4.825	3	1	1	0	1818.04	79.9741	4.1	S1683s	TMT6	1675	(K)	LITSEEERsPAK	(R)	LIT(0.0)S(0.0)EEERS(0.99)PAK	ITSEEERsPAKRGRK	40	5.1	1541.04	Q12888-2	HUMAN	216167	475.258	Isoform 2 of TP53-binding protein 1	39200000000
Q12888-2_S110s_1_0_105_110	0.892159	1.15698	0.655463	0.082	0.766129	-3.31329	1.91106	-0.332358	-3.7142	4.12759	-0.181594	TP53BP1	Q12888-2_S110s_1_0_105_110_TP53BP1	Q12888-2	TP53BP1	1	10.62	10.62	10.62	0	5	1	0	1	3268.63	79.9859	5.8	S110s	TMT6	94	(K)	VADPVDSSNLDTCGSIsQVIEQLPQPNR	(T)	VADPVDS(0.0)S(0.0)NLDT(0.33)CGS(0.33)IS(0.33)QVIEQLPQPNR	LDTCGSIsQVIEQLP	41	5.1	1541.04	Q12888-2	HUMAN	216167	837.91	Isoform 2 of TP53-binding protein 1	6600000
Q12888-2_S162s_1_0_155_162	0.00314385	46.4826	-7.51862	-0.830333	2.2477e-05	3.31329	2.7879	3.71459	-2.82387	-4.58947	-5.32675	TP53BP1	Q12888-2_S162s_1_0_155_162_TP53BP1	Q12888-2	TP53BP1	3	21.3	15.39	16.79	0	12	1	0	1	5857.85	79.9928	4.5	S162s	TMT6	150	(K)	EKEEDTSGNTTHsLGAEDTASSQLGFGVLELSQSQDVEENTVPYEVDK	(E)	EKEEDT(0.20)S(0.20)GNT(0.20)T(0.20)HS(0.20)LGAEDT(0.0)AS(0.0)S(0.0)QLGFGVLELS(0.0)QS(0.0)QDVEENT(0.0)VPY(0.0)EVDK	TSGNTTHsLGAEDTA	42	5.1	1541.04	Q12888-2	HUMAN	216167	1188.37	Isoform 2 of TP53-binding protein 1	199000000
Q12888-2_T190t_1_0_181_190	0.0138826	36.5184	8.50473	0.867333	0.000222927	-5.18293	-4.9013	-2.83482	5.6927	1.62758	5.27486	TP53BP1	Q12888-2_T190t_1_0_181_190_TP53BP1	Q12888-2	TP53BP1	4	27.72	18.62	21.13	0	12	1	0	1	5857.85	80.002	6	T190t	TMT6	150	(K)	EKEEDTSGNTTHSLGAEDTASSQLGFGVLELSQSQDVEENtVPYEVDK	(E)	EKEEDT(0.0)S(0.0)GNT(0.0)T(0.0)HS(0.0)LGAEDT(0.0)AS(0.0)S(0.0)QLGFGVLELS(0.33)QS(0.33)QDVEENT(0.33)VPY(0.0)EVDK	SQDVEENtVPYEVDK	43	5.1	1541.04	Q12888-2	HUMAN	216167	1188.38	Isoform 2 of TP53-binding protein 1	938000000
Q12888-2_S328s_1_0_325_328	0.455829	7.53727	-0.923833	-0.104667	0.176308	0.319496	0.236072	1.83774	-0.179864	-0.388565	0.190241	TP53BP1	Q12888-2_S328s_1_0_325_328_TP53BP1	Q12888-2	TP53BP1	5	21.63	21.63	21.63	0	12	1	0	1	3989.95	79.983	4.1	S328s	TMT6	318	(K)	TVSSDGCSTPsREEGGCSLASTPATTLHLLQLSGQR	(S)	T(0.0)VS(0.0)S(0.0)DGCS(0.33)T(0.33)PS(0.33)REEGGCS(0.0)LAS(0.0)T(0.0)PAT(0.0)T(0.0)LHLLQLS(0.0)GQR	SDGCSTPsREEGGCS	44	5.1	1541.04	Q12888-2	HUMAN	216167	814.792	Isoform 2 of TP53-binding protein 1	2630000000
Q12888-2_T362t_1_0_361_364	0.272434	12.2223	1.25469	0.116	0.059948	-1.56198	-0.236072	-0.879771	0.0359728	0.315251	0.735022	TP53BP1	Q12888-2_T362t_1_0_361_364_TP53BP1	Q12888-2	TP53BP1	3	20.17	20.04	20.17	0	7	1	0	1	2635.34	79.9835	6.3	T362t	TMT6	354	(R)	SLVQDSLStNSSDLVAPSPDAFR	(S)	S(0.0)LVQDS(0.0)LS(0.33)T(0.33)NS(0.33)S(0.0)DLVAPS(0.0)PDAFR	LVQDSLStNSSDLVA	45	5.1	1541.04	Q12888-2	HUMAN	216167	905.78	Isoform 2 of TP53-binding protein 1	309000000
Q12888-2_T387t_1_0_384_387	0.765376	2.72239	0.380341	0.024	0.534271	-1.17148	0.449661	-0.498537	0.170871	-0.0513199	-0.198888	TP53BP1	Q12888-2_T387t_1_0_384_387_TP53BP1	Q12888-2	TP53BP1	8	18.56	18.56	16.57	0	8	1	0	1	4622.35	79.9953	6.2	T387t	TMT6	377	(R)	STPFIVPSSPtEQEGRQDKPMDTSVLSEEGGEPFQK	(K)	S(0.0)T(0.0)PFIVPS(0.33)S(0.33)PT(0.33)EQEGRQDKPMDT(0.0)S(0.0)VLS(0.0)EEGGEPFQK	FIVPSSPtEQEGRQD	46	5.1	1541.04	Q12888-2	HUMAN	216167	1176.34	Isoform 2 of TP53-binding protein 1	19100000000
Q12888-2_S400s_1_0_399_400	0.650773	4.26943	-0.545743	-0.0663333	0.374159	0.567992	0.494627	-0.00977523	0.656504	-0.505868	-0.735022	TP53BP1	Q12888-2_S400s_1_0_399_400_TP53BP1	Q12888-2	TP53BP1	2	15.77	15.77	12.23	0	3	1	0	1	2909.52	79.9784	4	S400s	TMT6	393	(R)	QDKPMDTsVLSEEGGEPFQK	(K)	QDKPMDT(0.50)S(0.50)VLS(0.0)EEGGEPFQK	QDKPMDTsVLSEEGG	47	5.1	1541.04	Q12888-2	HUMAN	216167	997.17	Isoform 2 of TP53-binding protein 1	447000000
Q12888-2_S489s_1_0_488_489	0.574358	5.40979	0.801456	0.085	0.287754	0.97032	-0.550834	-1.41741	0.467647	0.454548	0.48425	TP53BP1	Q12888-2_S489s_1_0_488_489_TP53BP1	Q12888-2	TP53BP1	1	8.67	8.67	8.67	0	5	1	0	1	2111.01	79.9676	0.6	S489s	TMT6	482	(K)	DGDMHSSsLTVECSK	(T)	DGDMHS(0.0)S(0.50)S(0.50)LT(0.0)VECS(0.0)K	DGDMHSSsLTVECSK	48	5.1	1541.04	Q12888-2	HUMAN	216167	730.999	Isoform 2 of TP53-binding protein 1	32500000
Q12888-2_T598t_1_0_598_603	0.00661623	41.5069	5.34048	0.552333	7.06823e-05	-2.80446	-2.43941	-2.77616	2.80588	1.59825	3.59728	TP53BP1	Q12888-2_T598t_1_0_598_603_TP53BP1	Q12888-2	TP53BP1	1	11.82	11.82	11.82	1.083	5	1	0	1	2869.52	79.9807	4.9	T598t	TMT6	591	(K)	TKGDDTDtRDDISILATGCK	(G)	T(0.0)KGDDT(0.0)DT(0.50)RDDIS(0.50)ILAT(0.0)GCK	TKGDDTDtRDDISIL	49	5.1	1541.04	Q12888-2	HUMAN	216167	738.13	Isoform 2 of TP53-binding protein 1	616000000
Q12888-2_S760s_1_0_756_760	0.629659	4.56001	-0.771915	-0.104	0.349945	-0.272163	1.01174	0.371459	0.593552	-1.83286	0.0345893	TP53BP1	Q12888-2_S760s_1_0_756_760_TP53BP1	Q12888-2	TP53BP1	1	12.73	12.73	12.73	0	4	1	0	1	2808.42	79.9799	4.7	S760s	TMT6	747	(K)	EQEAWEEATSEDSsVVIVDVK	(E)	EQEAWEEAT(0.0)S(0.33)EDS(0.33)S(0.33)VVIVDVK	EATSEDSsVVIVDVK	51	5.1	1541.04	Q12888-2	HUMAN	216167	963.471	Isoform 2 of TP53-binding protein 1	28000000
Q12888-2_S836s_1_0_835_836	0.306741	11.1209	1.37374	0.122667	0.0772523	-1.21882	-0.989253	-0.283482	0.665498	-0.505868	1.47004	TP53BP1	Q12888-2_S836s_1_0_835_836_TP53BP1	Q12888-2	TP53BP1	2	21.49	21.49	21.49	0	6	1	0	1	2556.3	79.9741	3	S836s	TMT6	823	(K)	SGTAETEPVEQDSsQPSLPLVR	(A)	S(0.0)GT(0.0)AET(0.0)EPVEQDS(0.50)S(0.50)QPS(0.0)LPLVR	EPVEQDSsQPSLPLV	52	5.1	1541.04	Q12888-2	HUMAN	216167	879.429	Isoform 2 of TP53-binding protein 1	5550000000
Q12888-2_S882s_1_0_881_882	0.136832	18.2694	2.79965	0.277333	0.0148958	-2.7098	-1.50636	-1.39786	-0.764423	1.32699	2.22236	TP53BP1	Q12888-2_S882s_1_0_881_882_TP53BP1	Q12888-2	TP53BP1	1	13.22	13.22	13.22	0.75	2	1	0	1	1534.85	79.97	2.3	S882s	TMT6	879	(K)	QLSsDAEAQK	(L)	QLS(0.50)S(0.50)DAEAQK	ANAKQLSsDAEAQKL	53	5.1	1541.04	Q12888-2	HUMAN	216167	807.913	Isoform 2 of TP53-binding protein 1	85500000
Q12888-2_T927t_1_0_924_927	0.224934	13.9193	-2.58692	-0.323667	0.0405573	-0.579825	1.29277	1.25123	-0.323756	-3.90765	-1.56516	TP53BP1	Q12888-2_T927t_1_0_924_927_TP53BP1	Q12888-2	TP53BP1	2	22.3	21.92	22.3	1.034	2	1	0	1	2497.48	79.9776	4.4	T927t	TMT6	916	(K)	EGDIIPPLTGAtPPLIGHLK	(L)	EGDIIPPLT(0.50)GAT(0.50)PPLIGHLK	IPPLTGAtPPLIGHL	54	5.1	1541.04	Q12888-2	HUMAN	216167	859.824	Isoform 2 of TP53-binding protein 1	168000000
Q12888-2_T1061t_1_0_1060_1061	0.234392	13.5813	-1.47802	-0.170667	0.0438401	0.141998	0.22483	1.01662	-1.46589	-0.131966	-1.45275	TP53BP1	Q12888-2_T1061t_1_0_1060_1061_TP53BP1	Q12888-2	TP53BP1	4	21.79	17.76	15.94	0	5	1	0	1	3223.66	79.9883	6.6	T1061t	TMT6	1055	(R)	SEDPPTtPIRGNLLHFPSSQGEEEK	(E)	S(0.0)EDPPT(0.50)T(0.50)PIRGNLLHFPS(0.0)S(0.0)QGEEEK	RSEDPPTtPIRGNLL	55	5.1	1541.04	Q12888-2	HUMAN	216167	826.668	Isoform 2 of TP53-binding protein 1	11000000000
Q12888-2_S1073s_1_0_1072_1073	0.00291456	47.0863	9.69614	1.00867	1.95602e-05	-5.14743	-5.33972	-3.50931	6.14236	3.18184	5.76776	TP53BP1	Q12888-2_S1073s_1_0_1072_1073_TP53BP1	Q12888-2	TP53BP1	6	19.46	16.86	16.86	0	2	1	0	1	2130.12	79.9756	4.2	S1073s	TMT6	1065	(R)	GNLLHFPSsQGEEEK	(E)	GNLLHFPS(0.50)S(0.50)QGEEEK	NLLHFPSsQGEEEKE	56	5.1	1541.04	Q12888-2	HUMAN	216167	737.371	Isoform 2 of TP53-binding protein 1	4890000000
Q12888-2_S1224s_1_0_1219_1224	0.0566124	25.7266	-3.39691	-0.390333	0.00267508	0.982153	1.03422	0.772243	-1.4569	-1.95016	-3.99506	TP53BP1	Q12888-2_S1224s_1_0_1219_1224_TP53BP1	Q12888-2	TP53BP1	1	18.41	18.41	18.41	0	4	1	0	1	3861.81	79.9754	2.3	S1224s	TMT6	1211	(K)	PVSAPGDDTESLHsQGEEEFDMPQPPHGHVLHR	(H)	PVS(0.0)APGDDT(0.33)ES(0.33)LHS(0.33)QGEEEFDMPQPPHGHVLHR	DDTESLHsQGEEEFD	57	5.1	1541.04	Q12888-2	HUMAN	216167	789.163	Isoform 2 of TP53-binding protein 1	383000000
Q12888-2_S1293s_1_0_1293_1301	0.79065	2.40038	0.505823	0.052	0.57539	-1.53831	0.933046	-0.136853	-0.872341	1.37098	0.276714	TP53BP1	Q12888-2_S1293s_1_0_1293_1301_TP53BP1	Q12888-2	TP53BP1	2	29.94	26.94	26.04	1.056	12	1	0	1	5107.43	79.983	3.2	S1293s	TMT6	1273	(R)	KVTEETEEPIVECQECETEVsPSQTGGSSGDLGDISSFSSK	(A)	KVT(0.0)EET(0.0)EEPIVECQECET(0.0)EVS(0.20)PS(0.20)QT(0.20)GGS(0.20)S(0.20)GDLGDIS(0.0)S(0.0)FS(0.0)S(0.0)K	QECETEVsPSQTGGS	58	5.1	1541.04	Q12888-2	HUMAN	216167	1038.29	Isoform 2 of TP53-binding protein 1	354000000
Q12888-2_S1301s_1_0_1295_1301	0.391932	8.96353	2.04237	0.203333	0.126954	0.627158	-3.3837	-2.08212	-1.17811	1.04839	1.41816	TP53BP1	Q12888-2_S1301s_1_0_1295_1301_TP53BP1	Q12888-2	TP53BP1	1	29.78	30.05	25.77	0	12	1	0	1	5107.43	79.9838	3.4	S1301s	TMT6	1273	(R)	KVTEETEEPIVECQECETEVSPSQTGGSsGDLGDISSFSSK	(A)	KVT(0.0)EET(0.0)EEPIVECQECET(0.0)EVS(0.0)PS(0.25)QT(0.25)GGS(0.25)S(0.25)GDLGDIS(0.0)S(0.0)FS(0.0)S(0.0)K	PSQTGGSsGDLGDIS	59	5.1	1541.04	Q12888-2	HUMAN	216167	1297.61	Isoform 2 of TP53-binding protein 1	32700000
Q12888-2_S1327s_1_0_1320_1327	0.740184	3.0436	2.91241	0.419333	0.496181	0.402328	-0.876838	0.322583	-1.01623	13.3285	-3.72699	TP53BP1	Q12888-2_S1327s_1_0_1320_1327_TP53BP1	Q12888-2	TP53BP1	1	17.38	17.38	17.38	0	10	1	0	1	2127.08	79.9785	5.5	S1327s	TMT6	1320	(R)	TSSGTSLsAMHSSGSSGK	(G)	T(0.17)S(0.17)S(0.17)GT(0.17)S(0.17)LS(0.17)AMHS(0.0)S(0.0)GS(0.0)S(0.0)GK	TSSGTSLsAMHSSGS	60	5.1	1541.04	Q12888-2	HUMAN	216167	736.356	Isoform 2 of TP53-binding protein 1	104000000
Q12888-2_S1486s_1_0_1485_1486	0.474817	7.16722	1.40674	0.148667	0.19199	-1.25432	-1.40519	0.41056	-0.692477	2.55133	0.112415	TP53BP1	Q12888-2_S1486s_1_0_1485_1486_TP53BP1	Q12888-2	TP53BP1	1	27.37	21.11	21.37	0	6	1	0	1	3275.6	79.9801	4.1	S1486s	TMT6	1465	(R)	SDSPEIPFQAAAGPSDGLDASsPGNSFVGLR	(V)	S(0.0)DS(0.0)PEIPFQAAAGPS(0.0)DGLDAS(0.50)S(0.50)PGNS(0.0)FVGLR	SDGLDASsPGNSFVG	62	5.1	1541.04	Q12888-2	HUMAN	216167	1119.2	Isoform 2 of TP53-binding protein 1	251000000
Q12888-2_S1553s_1_0_1550_1553	0.687623	3.75581	0.49994	0.0463333	0.421133	-0.934821	0.348487	-0.391009	-0.188857	0.806456	-0.0951205	TP53BP1	Q12888-2_S1553s_1_0_1550_1553_TP53BP1	Q12888-2	TP53BP1	2	22.84	20.13	22.13	0	5	1	0	1	3667.91	79.99	6.3	S1553s	TMT6	1536	(K)	DILLCDPIPLDTEVTALsEDEYFSAGVVK	(G)	DILLCDPIPLDT(0.0)EVT(0.50)ALS(0.50)EDEY(0.0)FS(0.0)AGVVK	DTEVTALsEDEYFSA	63	5.1	1541.04	Q12888-2	HUMAN	216167	1249.97	Isoform 2 of TP53-binding protein 1	70600000
Q12888-2_S1636s_1_0_1636_1640	0.415805	8.39402	0.947827	0.0973333	0.144743	0.0828322	-1.15788	-0.244381	0.206844	1.09238	0.22483	TP53BP1	Q12888-2_S1636s_1_0_1636_1640_TP53BP1	Q12888-2	TP53BP1	2	10.01	7.53	7.42	0.293	13	1	0	1	2921.58	79.9853	6.3	S1636s	TMT6	1634	(K)	RRsNVSSPATPTASSSSSTTPTRK	(I)	RRS(0.33)NVS(0.33)S(0.33)PAT(0.0)PT(0.0)AS(0.0)S(0.0)S(0.0)S(0.0)S(0.0)T(0.0)T(0.0)PT(0.0)RK	EGKRKRRsNVSSPAT	64	5.1	1541.04	Q12888-2	HUMAN	216167	751.147	Isoform 2 of TP53-binding protein 1	2570000000
Q12888-2_S1651s_1_0_1647_1653	0.850471	1.63118	-0.204329	-0.036	0.686881	0.0118332	-0.427177	0.371459	-0.152885	-0.227274	-0.276714	TP53BP1	Q12888-2_S1651s_1_0_1647_1653_TP53BP1	Q12888-2	TP53BP1	7	18.07	18.07	18.07	0	13	1	0	1	2408.22	79.9711	1.9	S1651s	TMT6	1635	(R)	RSNVSSPATPTASSSSsTTPTR	(K)	RS(0.0)NVS(0.0)S(0.0)PAT(0.0)PT(0.0)AS(0.14)S(0.14)S(0.14)S(0.14)S(0.14)T(0.14)T(0.14)PT(0.0)R	PTASSSSsTTPTRKI	65	5.1	1541.04	Q12888-2	HUMAN	216167	830.069	Isoform 2 of TP53-binding protein 1	19800000000
Q12888-2_T1693t_1_0_1691_1693	0.256375	12.7928	-1.47652	-0.168	0.0525682	0.295829	1.33774	1.17303	0.422681	-1.12904	-0.916616	TP53BP1	Q12888-2_T1693t_1_0_1691_1693_TP53BP1	Q12888-2	TP53BP1	2	20.09	20.09	20.09	0	6	1	0	1	3891.91	79.9881	5.5	T1693t	TMT6	1691	(K)	SAtVKPGAVGAGEFVSPCESGDNTGEPSALEEQR	(G)	S(0.50)AT(0.50)VKPGAVGAGEFVS(0.0)PCES(0.0)GDNT(0.0)GEPS(0.0)ALEEQR	KRGRKSAtVKPGAVG	66	5.1	1541.04	Q12888-2	HUMAN	216167	1324.64	Isoform 2 of TP53-binding protein 1	286000000
Q12888-2_S1710s_1_0_1706_1710	0.402927	8.69512	1.56042	0.156	0.135048	-1.77498	-0.348487	0.752693	2.50911	0.931091	-0.12971	TP53BP1	Q12888-2_S1710s_1_0_1706_1710_TP53BP1	Q12888-2	TP53BP1	1	26.41	26.41	9.88	0	6	1	0	1	3891.91	79.98	3.4	S1710s	TMT6	1691	(K)	SATVKPGAVGAGEFVSPCEsGDNTGEPSALEEQR	(G)	S(0.0)AT(0.0)VKPGAVGAGEFVS(0.50)PCES(0.50)GDNT(0.0)GEPS(0.0)ALEEQR	EFVSPCEsGDNTGEP	67	5.1	1541.04	Q12888-2	HUMAN	216167	993.727	Isoform 2 of TP53-binding protein 1	167000000
Q12888-2_S1764s_1_0_1763_1764	0.00060741	59.3378	11.7727	1.193	1.1647e-06	-8.09389	-7.02595	-6.41255	5.11714	3.35046	5.3181	TP53BP1	Q12888-2_S1764s_1_0_1763_1764_TP53BP1	Q12888-2	TP53BP1	4	22.37	18.19	18.46	0	4	1	0	1	3463.81	79.9719	1.6	S1764s	TMT6	1754	(R)	SKLPDGPTGSsEEEEEFLEIPPFNK	(Q)	S(0.0)KLPDGPT(0.0)GS(0.50)S(0.50)EEEEEFLEIPPFNK	PDGPTGSsEEEEEFL	68	5.1	1541.04	Q12888-2	HUMAN	216167	886.701	Isoform 2 of TP53-binding protein 1	634000000
Q12888-2_S129sS132s_2_2_129_132	0.393137	8.92897	0.946444	0.09	0.127969	-0.733657	-0.14614	-0.821119	-0.161878	0.271263	1.02903	TP53BP1	Q12888-2_S129sS132s_2_2_129_132_TP53BP1	Q12888-2	TP53BP1	1	16.62	16.62	14.04	2.514	5	2	2	0	3450.81	159.948	4.2	S129s S132s	TMT6	122	(R)	TSSVLGMsVEsAPAVEEEKGEELEQK	(E)	T(0.0)S(0.0)S(0.0)VLGMS(0.99)VES(0.99)APAVEEEKGEELEQK	TSSVLGMsVESAPAV|VLGMSVEsAPAVEEE	69	5.1	1541.04	Q12888-2	HUMAN	216167	903.446	Isoform 2 of TP53-binding protein 1	17800000
Q12888-2_S384sS385s_2_2_384_385	0.545635	5.89984	0.720818	0.07	0.257049	-0.603492	0.539593	-1.1046	0.314762	0.35924	0.319951	TP53BP1	Q12888-2_S384sS385s_2_2_384_385_TP53BP1	Q12888-2	TP53BP1	3	8.4	8.4	8.4	1.414	5	2	2	0	1961.02	159.947	6.6	S384s S385s	TMT6	377	(R)	STPFIVPssPTEQEGR	(Q)	S(0.0)T(0.0)PFIVPS(0.99)S(0.99)PT(0.0)EQEGR	STPFIVPsSPTEQEG|TPFIVPSsPTEQEGR	71	5.1	1541.04	Q12888-2	HUMAN	216167	1060.99	Isoform 2 of TP53-binding protein 1	146000000
Q12888-2_S505sS512s_2_2_505_512	0.92506	0.802809	-0.133611	-0.0213333	0.831226	0.733657	-0.0449661	0.0684266	1.05221	-0.41056	-0.285361	TP53BP1	Q12888-2_S505sS512s_2_2_505_512_TP53BP1	Q12888-2	TP53BP1	2	15.52	13.79	15.52	2.223	6	2	2	0	3164.66	159.954	6.3	S505s S512s	TMT6	497	(K)	TSEIEPKNsPEDLGLsLTGDSCK	(L)	T(0.0)S(0.0)EIEPKNS(0.99)PEDLGLS(0.99)LT(0.0)GDS(0.0)CK	SEIEPKNsPEDLGLS|SPEDLGLsLTGDSCK	72	5.1	1541.04	Q12888-2	HUMAN	216167	1108.88	Isoform 2 of TP53-binding protein 1	226000000
Q12888-2_S528sS530s_2_2_528_530	0.496737	6.77702	1.48672	0.159	0.210038	-2.6388	0.888079	-0.0879771	0.22483	2.35339	0.0432366	TP53BP1	Q12888-2_S528sS530s_2_2_528_530_TP53BP1	Q12888-2	TP53BP1	2	14.09	14.09	14.09	2.337	6	2	2	0	1929.04	159.942	4.6	S528s S530s	TMT6	520	(K)	LMLSTSEYsQsPK	(M)	LMLS(0.0)T(0.0)S(0.0)EY(0.0)S(0.99)QS(0.99)PK	MLSTSEYsQSPKMES|STSEYSQsPKMESLS	73	5.1	1541.04	Q12888-2	HUMAN	216167	696.999	Isoform 2 of TP53-binding protein 1	1870000000
Q12888-2_S644sS645s_2_2_644_645	0.988113	0.129695	-0.0236495	-0.00433333	0.970578	0.473327	0.292279	-0.967748	-0.296776	0.542525	-0.518839	TP53BP1	Q12888-2_S644sS645s_2_2_644_645_TP53BP1	Q12888-2	TP53BP1	3	15.7	15.7	15.7	15.704	3	2	2	0	2337.23	159.943	4.2	S644s S645s	TMT6	640	(R)	SEALssVLDQEEAMEIK	(E)	S(0.0)EALS(0.99)S(0.99)VLDQEEAMEIK	ATRSEALsSVLDQEE|TRSEALSsVLDQEEA	74	5.1	1541.04	Q12888-2	HUMAN	216167	1249.09	Isoform 2 of TP53-binding protein 1	209000000
Q12888-2_S1004sS1007s_2_2_1004_1007	0.30709	11.1121	1.06521	0.102	0.077408	-1.04132	0.0112415	-0.674491	0.683484	0.366571	0.441013	TP53BP1	Q12888-2_S1004sS1007s_2_2_1004_1007_TP53BP1	Q12888-2	TP53BP1	3	15.05	15.05	15.05	4.585	4	2	2	0	2608.38	159.945	4.3	S1004s S1007s	TMT6	996	(K)	LVSPETEAsEEsLQFNLEK	(P)	LVS(0.0)PET(0.0)EAS(0.99)EES(0.99)LQFNLEK	VSPETEAsEESLQFN|ETEASEEsLQFNLEK	75	5.1	1541.04	Q12888-2	HUMAN	216167	923.445	Isoform 2 of TP53-binding protein 1	402000000
Q12888-2_S1099sS1106s_2_2_1099_1106	0.397174	8.82671	0.958621	0.0846667	0.131017	-1.06499	0.0337245	-0.889546	0.647511	-0.219943	0.527486	TP53BP1	Q12888-2_S1099sS1106s_2_2_1099_1106_TP53BP1	Q12888-2	TP53BP1	11	16.09	16.09	16.09	2.803	4	2	2	0	3293.91	159.954	6.2	S1099s S1106s	TMT6	1090	(R)	QSQQPMKPIsPVKDPVsPASQK	(M)	QS(0.0)QQPMKPIS(0.99)PVKDPVS(0.99)PAS(0.0)QK	QQPMKPIsPVKDPVS|SPVKDPVsPASQKMV	76	5.1	1541.04	Q12888-2	HUMAN	216167	691.578	Isoform 2 of TP53-binding protein 1	44700000000
Q12888-2_S1221sS1224s_2_2_1221_1224	0.105965	20.4949	7.65381	0.834	0.00892294	-1.68031	-1.11291	-1.69111	8.30973	0.733142	9.43422	TP53BP1	Q12888-2_S1221sS1224s_2_2_1221_1224_TP53BP1	Q12888-2	TP53BP1	10	16.59	16.59	15.8	1.221	5	2	2	0	4549.18	159.958	5.5	S1221s S1224s	TMT6	1206	(R)	GSGEKPVSAPGDDTEsLHsQGEEEFDMPQPPHGHVLHR	(H)	GS(0.0)GEKPVS(0.0)APGDDT(0.0)ES(0.99)LHS(0.99)QGEEEFDMPQPPHGHVLHR	APGDDTEsLHSQGEE|DDTESLHsQGEEEFD	77	5.1	1541.04	Q12888-2	HUMAN	216167	1178.04	Isoform 2 of TP53-binding protein 1	15400000000
Q12888-2_S1431sS1435s_2_2_1431_1435	0.165124	16.6349	2.45591	0.247	0.0217023	0.0118332	-2.64176	-0.889546	1.96052	0.322583	1.56516	TP53BP1	Q12888-2_S1431sS1435s_2_2_1431_1435_TP53BP1	Q12888-2	TP53BP1	1	19.74	19.74	18.48	11.17	3	2	2	0	2722.46	159.948	5.4	S1431s S1435s	TMT6	1418	(R)	ETAVPGPLGIEDIsPNLsPDDK	(S)	ET(0.0)AVPGPLGIEDIS(0.99)PNLS(0.99)PDDK	PLGIEDIsPNLSPDD|EDISPNLsPDDKSFS	78	5.1	1541.04	Q12888-2	HUMAN	216167	961.473	Isoform 2 of TP53-binding protein 1	524000000
Q12888-2_S1465sS1467s_2_2_1465_1467	0.853483	1.60121	-0.230597	-0.039	0.691638	-0.780989	0.168623	0.508312	-0.305769	0.0806456	-0.570723	TP53BP1	Q12888-2_S1465sS1467s_2_2_1465_1467_TP53BP1	Q12888-2	TP53BP1	4	9.14	9.14	9.14	1.153	7	2	2	0	4272.15	160.985	15.5	S1465s S1467s N1489n	TMT6	1455	(R)	TDVGAGALRRsDsPEIPFQAAAGPSDGLDASSPGnSFVGLR	(V)	T(0.0)DVGAGALRRS(0.99)DS(0.99)PEIPFQAAAGPS(0.0)DGLDAS(0.0)S(0.0)PGN(1.0)S(0.0)FVGLR	GAGALRRsDSPEIPF|GALRRSDsPEIPFQA	79	5.1	1541.04	Q12888-2	HUMAN	216167	1109.04	Isoform 2 of TP53-binding protein 1	961000000
Q12888-2_S1763sS1764s_2_2_1763_1764	0.0012904	53.1998	9.9687	1.014	4.78653e-06	-6.52008	-4.93502	-6.73513	4.92828	2.74928	4.0383	TP53BP1	Q12888-2_S1763sS1764s_2_2_1763_1764_TP53BP1	Q12888-2	TP53BP1	2	16.37	11.02	12.13	2.174	3	2	2	0	3019.52	159.956	7.3	S1763s S1764s	TMT6	1756	(K)	LPDGPTGssEEEEEFLEIPPFNK	(Q)	LPDGPT(0.0)GS(0.99)S(0.99)EEEEEFLEIPPFNK	LPDGPTGsSEEEEEF|PDGPTGSsEEEEEFL	80	5.1	1541.04	Q12888-2	HUMAN	216167	1060.5	Isoform 2 of TP53-binding protein 1	268000000
Q12888-2_S299sT307t_2_1_299_307	0.0311988	30.8362	3.11367	0.317667	0.000824863	-1.97614	-1.0567	-1.75954	1.52885	0.953085	2.06671	TP53BP1	Q12888-2_S299sT307t_2_1_299_307_TP53BP1	Q12888-2	TP53BP1	4	26.22	24.74	27.16	0	6	2	1	1	4763.45	159.948	3.1	S299s T307t	TMT6	282	(K)	EQLSAQELMESGLQIQKsPEPEVLStQEDLFDQSNK	(T)	EQLS(0.0)AQELMES(0.0)GLQIQKS(0.99)PEPEVLS(0.50)T(0.50)QEDLFDQS(0.0)NK	SGLQIQKsPEPEVLS|PEPEVLStQEDLFDQ	81	5.1	1541.04	Q12888-2	HUMAN	216167	1231.61	Isoform 2 of TP53-binding protein 1	646000000
Q12888-2_S364sS365s_2_1_361_365	0.738062	3.06881	-0.386775	-0.0633333	0.493309	-0.0946654	0.179864	-0.586514	-0.269796	-1.15836	-0.233478	TP53BP1	Q12888-2_S364sS365s_2_1_361_365_TP53BP1	Q12888-2	TP53BP1	2	15.29	15.29	15.29	0	7	2	1	1	2635.34	159.944	3.9	S364s S365s	TMT6	354	(R)	SLVQDSLSTNssDLVAPSPDAFR	(S)	S(0.0)LVQDS(0.0)LS(0.25)T(0.25)NS(0.25)S(0.25)DLVAPS(0.0)PDAFR	QDSLSTNsSDLVAPS|DSLSTNSsDLVAPSP	82	5.1	1541.04	Q12888-2	HUMAN	216167	932.433	Isoform 2 of TP53-binding protein 1	492000000
Q12888-2_S400sS403s_2_1_399_403	0.236816	13.4891	-1.22638	-0.152333	0.0447807	0.118332	0.449661	0.41056	-0.791402	-1.40763	-0.501544	TP53BP1	Q12888-2_S400sS403s_2_1_399_403_TP53BP1	Q12888-2	TP53BP1	3	12.85	12.85	10.85	1.049	3	2	1	1	2309.17	159.943	4.3	S400s S403s	TMT6	396	(K)	PMDTsVLsEEGGEPFQK	(K)	PMDT(0.50)S(0.50)VLS(0.99)EEGGEPFQK	QDKPMDTsVLSEEGG|PMDTSVLsEEGGEPF	83	5.1	1541.04	Q12888-2	HUMAN	216167	823.71	Isoform 2 of TP53-binding protein 1	217000000
Q12888-2_T553tS557s_2_1_548_557	0.721956	3.28439	0.759703	0.0646667	0.46942	-2.1418	-0.0674491	-0.625615	-0.314762	1.58359	-1.82458	TP53BP1	Q12888-2_T553tS557s_2_1_548_557_TP53BP1	Q12888-2	TP53BP1	1	7.43	7.43	7.43	0	4	2	1	1	3019.48	160.953	11.4	N547n T553t S557s	TMT6	541	(R)	IDEDGEnTQIEDtEPMsPVLNSK	(F)	IDEDGEN(0.99)T(0.50)QIEDT(0.50)EPMS(0.99)PVLN(0.0)S(0.0)K	ENTQIEDtEPMSPVL|IEDTEPMsPVLNSKF	84	5.1	1541.04	Q12888-2	HUMAN	216167	1060.82	Isoform 2 of TP53-binding protein 1	10700000
Q12888-2_S630sS635s_2_1_628_638	0.642941	4.3839	1.0293	0.118333	0.364426	-1.24248	-0.258555	0.43011	-0.530599	3.00588	-0.458308	TP53BP1	Q12888-2_S630sS635s_2_1_628_638_TP53BP1	Q12888-2	TP53BP1	1	16.44	16.44	16.44	0	6	2	1	1	3349.58	159.945	3.6	S630s S635s	TMT6	611	(K)	GREETVAEDVCIDLTCDSGsQAVPsPATR	(S)	GREET(0.0)VAEDVCIDLT(0.0)CDS(0.25)GS(0.25)QAVPS(0.25)PAT(0.25)R	DLTCDSGsQAVPSPA|SGSQAVPsPATRSEA	85	5.1	1541.04	Q12888-2	HUMAN	216167	1170.51	Isoform 2 of TP53-binding protein 1	42300000
Q12888-2_S729sS732s_2_1_725_732	0.792764	2.36481	-0.445702	-0.0633333	0.580121	-1.40815	1.11291	0.938422	-0.260803	-0.381234	-0.0518839	TP53BP1	Q12888-2_S729sS732s_2_1_725_732_TP53BP1	Q12888-2	TP53BP1	1	21.08	19.21	17.91	0	5	2	1	1	2697.34	159.946	4.7	S729s S732s	TMT6	716	(K)	ECSEAMEVETSVIsIDsPQK	(L)	ECS(0.0)EAMEVET(0.33)S(0.33)VIS(0.33)IDS(0.99)PQK	EVETSVIsIDSPQKL|TSVISIDsPQKLAIL	86	5.1	1541.04	Q12888-2	HUMAN	216167	953.099	Isoform 2 of TP53-binding protein 1	633000000
Q12888-2_S787sS791s_2_1_787_791	0.451701	7.6333	-3.07919	-0.323667	0.172453	1.53831	0.0112415	4.39885	-5.34197	-0.30792	2.36072	TP53BP1	Q12888-2_S787sS791s_2_1_787_791_TP53BP1	Q12888-2	TP53BP1	2	24.77	20.04	21.35	0.574	4	2	1	1	4393.03	159.985	11.4	S787s S791s	TMT6	773	(R)	VDVSCEPLEGVEKCsDSQsWEDIAPEIEPCAENR	(L)	VDVS(0.0)CEPLEGVEKCS(0.33)DS(0.33)QS(0.33)WEDIAPEIEPCAENR	LEGVEKCsDSQSWED|EKCSDSQsWEDIAPE	87	5.1	1541.04	Q12888-2	HUMAN	216167	1139.01	Isoform 2 of TP53-binding protein 1	35900000
Q12888-2_T1061tS1073s_2_1_1060_1073	0.0049837	43.5427	17.6863	1.81667	4.42316e-05	-8.67371	-12.1408	-8.21119	8.55254	3.98829	11.4923	TP53BP1	Q12888-2_T1061tS1073s_2_1_1060_1073_TP53BP1	Q12888-2	TP53BP1	1	17.12	12.34	17.12	0	5	2	1	1	3223.66	159.953	5.9	T1061t S1073s	TMT6	1055	(R)	SEDPPTtPIRGNLLHFPSsQGEEEK	(E)	S(0.0)EDPPT(0.25)T(0.25)PIRGNLLHFPS(0.25)S(0.25)QGEEEK	RSEDPPTtPIRGNLL|NLLHFPSsQGEEEKE	88	5.1	1541.04	Q12888-2	HUMAN	216167	846.659	Isoform 2 of TP53-binding protein 1	2380000000
Q12888-2_S1640sT1643t_2_1_1639_1643	0.418931	8.33498	0.780677	0.076	0.146724	-0.48516	-0.0112415	-0.664716	0.395701	0.491205	0.294009	TP53BP1	Q12888-2_S1640sT1643t_2_1_1639_1643_TP53BP1	Q12888-2	TP53BP1	6	11.73	8.05	9.36	1.063	13	2	1	1	2609.38	159.941	3	S1640s T1643t	TMT6	1636	(R)	SNVSsPAtPTASSSSSTTPTRK	(I)	S(0.0)NVS(0.50)S(0.50)PAT(0.99)PT(0.0)AS(0.0)S(0.0)S(0.0)S(0.0)S(0.0)T(0.0)T(0.0)PT(0.0)RK	KRRSNVSsPATPTAS|SNVSSPAtPTASSSS	89	5.1	1541.04	Q12888-2	HUMAN	216167	923.778	Isoform 2 of TP53-binding protein 1	3020000000
Q12888-2_T1643tT1653t_2_1_1643_1653	0.835584	1.81238	-0.444858	-0.0416667	0.658813	2.02347	-0.775664	-0.664716	-0.530599	0.989742	-1.21062	TP53BP1	Q12888-2_T1643tT1653t_2_1_1643_1653_TP53BP1	Q12888-2	TP53BP1	2	7.56	7.56	7.56	0	13	2	1	1	2609.38	159.927	-1.9	T1643t T1653t	TMT6	1636	(R)	SNVSSPAtPTASSSSSTtPTRK	(I)	S(0.0)NVS(0.0)S(0.0)PAT(0.11)PT(0.11)AS(0.11)S(0.11)S(0.11)S(0.11)S(0.11)T(0.11)T(0.11)PT(0.0)RK	SNVSSPAtPTASSSS|ASSSSSTtPTRKITE	90	5.1	1541.04	Q12888-2	HUMAN	216167	923.773	Isoform 2 of TP53-binding protein 1	1570000000
Q12888-2_S1706sS1710s_2_1_1706_1714	0.746951	2.96762	1.10082	0.151667	0.504938	0.331329	-0.719457	0.185729	-0.95328	4.92672	-0.873379	TP53BP1	Q12888-2_S1706sS1710s_2_1_1706_1714_TP53BP1	Q12888-2	TP53BP1	1	22.45	22.45	10.05	1.077	6	2	1	1	3891.91	159.95	4.2	S1706s S1710s	TMT6	1691	(K)	SATVKPGAVGAGEFVsPCEsGDNTGEPSALEEQR	(G)	S(0.0)AT(0.0)VKPGAVGAGEFVS(0.99)PCES(0.50)GDNT(0.50)GEPS(0.0)ALEEQR	VGAGEFVsPCESGDN|EFVSPCEsGDNTGEP	91	5.1	1541.04	Q12888-2	HUMAN	216167	1013.72	Isoform 2 of TP53-binding protein 1	7490000
Q12888-2_S299sS306sT307t_3_3_299_307	0.000466323	61.9471	15.5818	1.568	6.38693e-07	-10.7209	-10.6007	-8.54355	6.55605	4.09826	6.22607	TP53BP1	Q12888-2_S299sS306sT307t_3_3_299_307_TP53BP1	Q12888-2	TP53BP1	1	20.9	20.9	20.9	1.61	6	3	3	0	4763.45	239.929	6	S299s S306s T307t	TMT6	282	(K)	EQLSAQELMESGLQIQKsPEPEVLstQEDLFDQSNK	(T)	EQLS(0.0)AQELMES(0.0)GLQIQKS(0.99)PEPEVLS(0.99)T(0.99)QEDLFDQS(0.0)NK	SGLQIQKsPEPEVLS|SPEPEVLsTQEDLFD|PEPEVLStQEDLFDQ	92	5.1	1541.04	Q12888-2	HUMAN	216167	1251.6	Isoform 2 of TP53-binding protein 1	31500000
Q12888-2_S664sS665sS667s_3_3_664_667	0.016368	35.4287	-4.83772	-0.495667	0.000286505	2.37847	3.83336	3.12807	-2.55407	-0.535194	-2.084	TP53BP1	Q12888-2_S664sS665sS667s_3_3_664_667_TP53BP1	Q12888-2	TP53BP1	4	15.63	15.63	15.63	3.431	5	3	3	0	3694.71	239.916	4.4	S664s S665s S667s	TMT6	657	(K)	EHHPEEGssGsEVEEIPETPCESQGEELK	(E)	EHHPEEGS(0.99)S(0.99)GS(0.99)EVEEIPET(0.0)PCES(0.0)QGEELK	EHHPEEGsSGSEVEE|HHPEEGSsGSEVEEI|PEEGSSGsEVEEIPE	93	5.1	1541.04	Q12888-2	HUMAN	216167	1312.21	Isoform 2 of TP53-binding protein 1	9690000000
Q12888-2_S787sS789sS791s_3_3_787_791	0.0331226	30.186	2.821	0.282333	0.000958073	-1.40815	-1.85485	-1.41741	1.75368	0.740474	1.28845	TP53BP1	Q12888-2_S787sS789sS791s_3_3_787_791_TP53BP1	Q12888-2	TP53BP1	2	23.69	19.7	21.47	10.798	4	3	3	0	4393.03	239.883	-3.4	S787s S789s S791s	TMT6	773	(R)	VDVSCEPLEGVEKCsDsQsWEDIAPEIEPCAENR	(L)	VDVS(0.0)CEPLEGVEKCS(0.99)DS(0.99)QS(0.99)WEDIAPEIEPCAENR	LEGVEKCsDSQSWED|GVEKCSDsQSWEDIA|EKCSDSQsWEDIAPE	94	5.1	1541.04	Q12888-2	HUMAN	216167	1158.98	Isoform 2 of TP53-binding protein 1	328000000
Q12888-2_S1099sS1106sS1109s_3_3_1099_1109	0.089444	21.9802	2.37802	0.222	0.00633846	-2.04714	-2.5181	-0.772243	0.899321	0.637834	0.25942	TP53BP1	Q12888-2_S1099sS1106sS1109s_3_3_1099_1109_TP53BP1	Q12888-2	TP53BP1	2	7.81	7.81	7.81	3.424	4	3	3	0	3293.91	239.917	5	S1099s S1106s S1109s	TMT6	1090	(R)	QSQQPMKPIsPVKDPVsPAsQK	(M)	QS(0.0)QQPMKPIS(0.99)PVKDPVS(0.99)PAS(0.99)QK	QQPMKPIsPVKDPVS|SPVKDPVsPASQKMV|KDPVSPAsQKMVIQG	95	5.1	1541.04	Q12888-2	HUMAN	216167	884.211	Isoform 2 of TP53-binding protein 1	3790000000
Q12888-2_T1219tS1221sS1224s_3_3_1219_1224	0.0773047	23.2082	6.77055	0.720333	0.00477728	-2.33113	-1.43891	-2.80549	5.61176	0.601177	7.52317	TP53BP1	Q12888-2_T1219tS1221sS1224s_3_3_1219_1224_TP53BP1	Q12888-2	TP53BP1	2	10.47	10.47	10.47	10.475	5	3	3	0	4549.18	239.923	5.1	T1219t S1221s S1224s	TMT6	1206	(R)	GSGEKPVSAPGDDtEsLHsQGEEEFDMPQPPHGHVLHR	(H)	GS(0.0)GEKPVS(0.0)APGDDT(0.99)ES(0.99)LHS(0.99)QGEEEFDMPQPPHGHVLHR	VSAPGDDtESLHSQG|APGDDTEsLHSQGEE|DDTESLHsQGEEEFD	96	5.1	1541.04	Q12888-2	HUMAN	216167	958.627	Isoform 2 of TP53-binding protein 1	119000000
Q12888-2_S364sS365sS371s_3_1_361_371	0.881267	1.28135	0.387297	0.0493333	0.7445	2.1418	-0.989253	-1.89639	-1.11516	0.997073	0.536134	TP53BP1	Q12888-2_S364sS365sS371s_3_1_361_371_TP53BP1	Q12888-2	TP53BP1	1	13.98	13.98	13.98	0	7	3	1	2	2635.34	239.916	6	S364s S365s S371s	TMT6	354	(R)	SLVQDSLSTNssDLVAPsPDAFR	(S)	S(0.0)LVQDS(0.0)LS(0.25)T(0.25)NS(0.25)S(0.25)DLVAPS(0.99)PDAFR	QDSLSTNsSDLVAPS|DSLSTNSsDLVAPSP|SSDLVAPsPDAFRST	97	5.1	1541.04	Q12888-2	HUMAN	216167	959.091	Isoform 2 of TP53-binding protein 1	52200000
Q12888-2_S505sT514tS517s_3_1_505_517	0.891185	1.17095	-0.164419	-0.0233333	0.76367	0.189331	0.0674491	0.801569	0.0539593	-0.197948	0.70908	TP53BP1	Q12888-2_S505sT514tS517s_3_1_505_517_TP53BP1	Q12888-2	TP53BP1	1	12.83	12.83	12.83	0.812	6	3	1	2	3164.66	239.918	5.5	S505s T514t S517s	TMT6	497	(K)	TSEIEPKNsPEDLGLSLtGDsCK	(L)	T(0.0)S(0.0)EIEPKNS(0.99)PEDLGLS(0.33)LT(0.33)GDS(0.33)CK	SEIEPKNsPEDLGLS|EDLGLSLtGDSCKLM|GLSLTGDsCKLMLST	98	5.1	1541.04	Q12888-2	HUMAN	216167	851.9	Isoform 2 of TP53-binding protein 1	226000000
A0A669KB77_S63s_1_1_63_63	0.276906	12.0417	1.22264	0.113667	0.0624924	-0.627158	-1.00049	-0.244381	0.989253	-0.109971	0.916616	NotFound	A0A669KB77_S63s_1_1_63_63_NotFound	A0A669KB77		6	20.61	20.61	20.61	1.32	7	1	1	0	3493.63	80.9591	2.4	N46n S63s	TMT6	44	(R)	SAnGFPYREDEEGAFGEHGsQGTYSNTK	(E)	S(0.0)AN(0.99)GFPY(0.0)REDEEGAFGEHGS(0.99)QGT(0.0)Y(0.0)S(0.0)N(0.0)T(0.0)K	GAFGEHGsQGTYSNT	1	6.1	1365.19	A0A669KB77	HUMAN	217416	894.403	Microtubule-associated protein 2	3790000000
A0A669KB77_S396s_1_1_396_396	0.644389	4.35936	-1.21702	-0.176	0.366491	0.141998	0.134898	0.127078	0.395701	-4.17891	0.536134	NotFound	A0A669KB77_S396s_1_1_396_396_NotFound	A0A669KB77		2	20.83	20.83	20.83	4.981	2	1	1	0	2371.35	79.977	4.4	S396s	TMT6	384	(K)	APLALFGHTLVAsLEDMK	(Q)	APLALFGHT(0.0)LVAS(0.99)LEDMK	FGHTLVAsLEDMKQK	2	6.1	1365.19	A0A669KB77	HUMAN	217416	817.779	Microtubule-associated protein 2	228000000
A0A669KB77_T421t_1_1_421_421	0.145875	17.7731	-1.62885	-0.185667	0.016699	0.887488	0.753181	0.518087	-1.25006	-1.20968	-0.268067	NotFound	A0A669KB77_T421t_1_1_421_421_NotFound	A0A669KB77		4	18.58	18.58	18.58	9.502	3	1	1	0	2801.66	79.9786	4.2	T421t	TMT6	404	(K)	TEPSLVVPGIDLPKEPPtPK	(E)	T(0.0)EPS(0.0)LVVPGIDLPKEPPT(0.99)PK	DLPKEPPtPKEQKDW	3	6.1	1365.19	A0A669KB77	HUMAN	217416	721.166	Microtubule-associated protein 2	727000000
A0A669KB77_S448s_1_1_448_448	0.967032	0.363461	-0.0498629	-0.0116667	0.919716	0.0118332	0.247313	-0.20528	-0.0449661	0.234605	-0.285361	NotFound	A0A669KB77_S448s_1_1_448_448_NotFound	A0A669KB77		19	23.71	16.27	20.36	4.35	2	1	1	0	2522.42	79.9781	4.5	S448s	TMT6	438	(K)	KDEWGLVAPIsPGPLTPMR	(E)	KDEWGLVAPIS(0.99)PGPLT(0.0)PMR	WGLVAPIsPGPLTPM	4	6.1	1365.19	A0A669KB77	HUMAN	217416	868.138	Microtubule-associated protein 2	47300000000
A0A669KB77_T453t_1_1_453_453	0.191537	15.3356	-2.77335	-0.275333	0.0292714	0.212997	3.86708	2.85437	-1.13314	0.491205	-0.743669	NotFound	A0A669KB77_T453t_1_1_453_453_NotFound	A0A669KB77		1	23.7	16.38	19.42	1.632	2	1	1	0	2522.42	79.9795	5.1	T453t	TMT6	438	(K)	KDEWGLVAPISPGPLtPMR	(E)	KDEWGLVAPIS(0.0)PGPLT(0.99)PMR	PISPGPLtPMREKDV	5	6.1	1365.19	A0A669KB77	HUMAN	217416	868.138	Microtubule-associated protein 2	178000000
A0A669KB77_S474s_1_1_474_474	0.056822	25.6853	-2.40152	-0.255667	0.00270066	1.07682	1.94478	1.36853	-1.42992	-0.813788	-0.570723	NotFound	A0A669KB77_S474s_1_1_474_474_NotFound	A0A669KB77		3	21.45	18.69	19.15	1.7	4	1	1	0	2984.53	79.9749	2.8	S474s	TMT6	471	(K)	QFDsPMPSPFQGGSFTLPLDVMK	(N)	QFDS(0.99)PMPS(0.0)PFQGGS(0.0)FT(0.0)LPLDVMK	WEGKQFDsPMPSPFQ	6	6.1	1365.19	A0A669KB77	HUMAN	217416	1022.17	Microtubule-associated protein 2	131000000
A0A669KB77_S528s_1_1_528_528	0.907433	0.997255	-0.146788	-0.0213333	0.79483	-0.366828	0.910563	-0.0782018	-0.161878	0.0659828	0.121062	NotFound	A0A669KB77_S528s_1_1_528_528_NotFound	A0A669KB77		1	15.71	15.71	15.71	1.985	5	1	1	0	4085.29	79.9868	4.9	S528s	TMT6	515	(K)	SLQQTSGPATAKDsFKIEEPHEAKPDK	(M)	S(0.0)LQQT(0.0)S(0.0)GPAT(0.0)AKDS(0.99)FKIEEPHEAKPDK	GPATAKDsFKIEEPH	8	6.1	1365.19	A0A669KB77	HUMAN	217416	833.861	Microtubule-associated protein 2	16100000
A0A669KB77_T590t_1_1_590_590	0.883911	1.24992	-0.207604	-0.032	0.749908	0.816489	0.123657	-0.713592	0.557579	-0.659828	-0.294009	NotFound	A0A669KB77_T590t_1_1_590_590_NotFound	A0A669KB77		3	13.81	13.29	10.9	1.38	4	1	1	0	2121.15	79.978	5.3	T590t	TMT6	587	(R)	DTFtPSGQEPILTEK	(E)	DT(0.0)FT(0.99)PS(0.0)GQEPILT(0.0)EK	VQQRDTFtPSGQEPI	9	6.1	1365.19	A0A669KB77	HUMAN	217416	1101.07	Microtubule-associated protein 2	1020000000
A0A669KB77_S661s_1_1_661_661	0.132592	18.5292	-2.74865	-0.311333	0.0140306	0.378661	0.539593	2.98144	-0.944287	-1.13637	-2.2656	NotFound	A0A669KB77_S661s_1_1_661_661_NotFound	A0A669KB77		1	15.37	15.37	15.37	2.821	6	1	1	0	2599.33	79.9707	1.6	S661s	TMT6	659	(K)	QDsFPVSLEQAVTDSAMTSK	(T)	QDS(0.99)FPVS(0.0)LEQAVT(0.0)DS(0.0)AMT(0.0)S(0.0)K	TDMLKQDsFPVSLEQ	11	6.1	1365.19	A0A669KB77	HUMAN	217416	893.773	Microtubule-associated protein 2	74000000
A0A669KB77_S792s_1_1_792_792	0.541474	5.97402	2.01733	0.233667	0.252696	-1.96431	-1.02298	0.606064	-1.0612	5.00003	-0.268067	NotFound	A0A669KB77_S792s_1_1_792_792_NotFound	A0A669KB77		2	28.05	25.88	26.11	3.104	10	1	1	0	3888.82	79.9933	6.8	S792s	TMT6	788	(K)	ESQPsPPAQEAGYSTLAQSYPSDLPEEPSSPQER	(M)	ES(0.0)QPS(0.99)PPAQEAGY(0.0)S(0.0)T(0.0)LAQS(0.0)Y(0.0)PS(0.0)DLPEEPS(0.0)S(0.0)PQER	TGKESQPsPPAQEAG	12	6.1	1365.19	A0A669KB77	HUMAN	217416	1323.61	Microtubule-associated protein 2	3290000000
A0A669KB77_S849s_1_1_849_849	0.793882	2.35366	0.365805	0.0243333	0.581613	-1.18332	0.415936	-0.449661	-0.710464	0.0806456	0.510192	NotFound	A0A669KB77_S849s_1_1_849_849_NotFound	A0A669KB77		1	9.96	2.61	9.96	99	1	1	1	0	888.546	79.9711	4.9	S849s	TMT6	849	(R)	sLGLGGR	(S)	S(1.0)LGLGGR	DDLTLSRsLGLGGRS	13	6.1	1365.19	A0A669KB77	HUMAN	217416	484.762	Microtubule-associated protein 2	174000000
A0A669KB77_S888s_1_1_888_888	0.694511	3.65034	0.519665	0.0356667	0.431485	-0.911154	0.157381	-0.273706	0.593552	-0.762468	0.700433	NotFound	A0A669KB77_S888s_1_1_888_888_NotFound	A0A669KB77		8	24.99	20.67	20.38	3.576	9	1	1	0	4090.02	80.9797	7	S888s N897n	TMT6	884	(R)	GHDLsPLASDILTnTSGSMDEGDDYLPATTPALEK	(A)	GHDLS(0.99)PLAS(0.0)DILT(0.0)N(1.0)T(0.0)S(0.0)GS(0.0)MDEGDDY(0.0)LPAT(0.0)T(0.0)PALEK	FGRGHDLsPLASDIL	14	6.1	1365.19	A0A669KB77	HUMAN	217416	1043.51	Microtubule-associated protein 2	1050000000
A0A669KB77_S948s_1_1_948_948	0.261991	12.608	-1.47106	-0.157333	0.0548533	0.0354995	1.56257	1.11438	-0.836369	0.190617	-1.05497	NotFound	A0A669KB77_S948s_1_1_948_948_NotFound	A0A669KB77		2	11.29	11.29	11.29	1.246	5	1	1	0	2613.31	79.9839	6.5	S948s	TMT6	937	(K)	ATGEESTQAEIsCESPFLAK	(D)	AT(0.0)GEES(0.0)T(0.0)QAEIS(0.99)CES(0.0)PFLAK	ESTQAEIsCESPFLA	15	6.1	1365.19	A0A669KB77	HUMAN	217416	898.437	Microtubule-associated protein 2	222000000
A0A669KB77_S951s_1_1_951_951	0.747765	2.95603	-0.762156	-0.104667	0.506287	2.15364	-1.33774	-0.606064	0.0449661	-2.19943	0.0778259	NotFound	A0A669KB77_S951s_1_1_951_951_NotFound	A0A669KB77		3	22.11	22.11	22.11	1.698	5	1	1	0	2613.31	79.9864	7.4	S951s	TMT6	937	(K)	ATGEESTQAEISCEsPFLAK	(D)	AT(0.0)GEES(0.0)T(0.0)QAEIS(0.0)CES(0.99)PFLAK	QAEISCEsPFLAKDF	16	6.1	1365.19	A0A669KB77	HUMAN	217416	898.438	Microtubule-associated protein 2	2120000000
A0A669KB77_S984s_1_1_984_984	0.412991	8.46973	-1.15112	-0.126333	0.142242	-0.248497	1.28153	0.527862	-1.0612	0.439885	-1.27116	NotFound	A0A669KB77_S984s_1_1_984_984_NotFound	A0A669KB77		4	16.2	16.2	9.24	2.265	2	1	1	0	1417.78	79.9726	4.2	S984s	TMT6	982	(R)	LAsVSADAEVAR	(R)	LAS(0.99)VS(0.0)ADAEVAR	GTRSRLAsVSADAEV	17	6.1	1365.19	A0A669KB77	HUMAN	217416	749.382	Microtubule-associated protein 2	12000000000
A0A669KB77_S996s_1_1_996_996	0.127008	18.8986	3.17949	0.314	0.0128866	-0.343162	-3.56356	-3.60706	0.70147	1.10704	0.216183	NotFound	A0A669KB77_S996s_1_1_996_996_NotFound	A0A669KB77		2	14.67	4.83	8.08	4.093	4	1	1	0	1533.8	79.9747	5.2	S996s	TMT6	996	(K)	sVPSETVVEDSR	(T)	S(0.99)VPS(0.0)ET(0.0)VVEDS(0.0)R	AEVARRKsVPSETVV	18	6.1	1365.19	A0A669KB77	HUMAN	217416	807.389	Microtubule-associated protein 2	47100000000
A0A669KB77_S1025s_1_1_1025_1025	0.172047	16.2856	1.4654	0.136333	0.0235202	-0.863821	-1.57381	-0.938422	-0.0449661	0.425222	0.639901	NotFound	A0A669KB77_S1025s_1_1_1025_1025_NotFound	A0A669KB77		2	24.32	22.09	24.32	1.126	3	1	1	0	2247.14	79.9771	4.6	S1025s	TMT6	1023	(K)	TDsQLEDLGYCVFNK	(Y)	T(0.0)DS(0.99)QLEDLGY(0.0)CVFNK	HVIVKTDsQLEDLGY	19	6.1	1365.19	A0A669KB77	HUMAN	217416	776.376	Microtubule-associated protein 2	264000000
A0A669KB77_S1044s_1_1_1044_1044	0.377116	9.29976	-1.0615	-0.113667	0.117496	0.319496	0.607042	0.997073	-1.10616	0.476542	-0.631254	NotFound	A0A669KB77_S1044s_1_1_1044_1044_NotFound	A0A669KB77		5	23.38	19.44	23.38	2.117	9	1	1	0	3590.74	79.9945	7.7	S1044s	TMT6	1038	(K)	YTVPLPsPVQDSENLSGESGTFYEGTDDK	(V)	Y(0.0)T(0.0)VPLPS(0.99)PVQDS(0.0)ENLS(0.0)GES(0.0)GT(0.0)FY(0.0)EGT(0.0)DDK	KYTVPLPsPVQDSEN	20	6.1	1365.19	A0A669KB77	HUMAN	217416	1224.25	Microtubule-associated protein 2	9710000000
A0A669KB77_T1242t_1_1_1242_1242	0.192858	15.2739	-1.52172	-0.169	0.02969	1.05315	0.427177	0.22483	-1.46589	-0.278594	-1.1155	NotFound	A0A669KB77_T1242t_1_1_1242_1242_NotFound	A0A669KB77		2	17.28	17.28	17.28	4.885	4	1	1	0	1765.94	79.9756	5	T1242t	TMT6	1235	(K)	LEATQDMtPSSK	(A)	LEAT(0.0)QDMT(0.99)PS(0.0)S(0.0)K	LEATQDMtPSSKAPQ	21	6.1	1365.19	A0A669KB77	HUMAN	217416	615.977	Microtubule-associated protein 2	296000000
A0A669KB77_S1318s_1_1_1318_1318	0.622565	4.66022	0.518218	0.0506667	0.341962	0.425994	-0.505868	-0.43011	0.269796	0.30792	0.466955	NotFound	A0A669KB77_S1318s_1_1_1318_1318_NotFound	A0A669KB77		13	16.2	13.54	16.2	1.105	4	1	1	0	2204.21	79.9761	4.3	S1318s	TMT6	1316	(K)	ETsPESSLIQDEIAVK	(L)	ET(0.0)S(0.99)PES(0.0)S(0.0)LIQDEIAVK	DEGKKETsPESSLIQ	22	6.1	1365.19	A0A669KB77	HUMAN	217416	1142.59	Microtubule-associated protein 2	32500000000
A0A669KB77_S1343s_1_1_1343_1343	0.950492	0.539662	-0.131316	-0.0126667	0.883149	0.638991	-0.269796	1.75954	2.00549	0.351908	-0.622607	NotFound	A0A669KB77_S1343s_1_1_1343_1343_NotFound	A0A669KB77		1	18.12	18.12	16.7	5.667	3	1	1	0	2498.26	79.9783	4.6	S1343s	TMT6	1332	(K)	LSVEIPCPPAVsEADLATDER	(A)	LS(0.0)VEIPCPPAVS(0.99)EADLAT(0.0)DER	IPCPPAVsEADLATD	23	6.1	1365.19	A0A669KB77	HUMAN	217416	860.086	Microtubule-associated protein 2	104000000
A0A669KB77_S1397s_1_1_1397_1397	0.3778	9.28235	2.44615	0.257	0.117968	-2.76896	-1.79864	0.391009	0.242817	3.827	-0.907968	NotFound	A0A669KB77_S1397s_1_1_1397_1397_NotFound	A0A669KB77		3	32.08	32.08	32.08	5.177	8	1	1	0	5112.48	80.0053	7.5	S1397s	TMT6	1369	(K)	ETPDISITPSDVAEPLHETIVSEPAEIQsEEEEIEAQGEYDK	(L)	ET(0.0)PDIS(0.0)IT(0.0)PS(0.0)DVAEPLHET(0.0)IVS(0.0)EPAEIQS(0.99)EEEEIEAQGEY(0.0)DK	SEPAEIQsEEEEIEA	24	6.1	1365.19	A0A669KB77	HUMAN	217416	1298.88	Microtubule-associated protein 2	1470000000
A0A669KB77_S1487s_1_1_1487_1487	0.752705	2.89225	-0.325763	-0.042	0.513778	-0.0354995	0.438419	0.449661	0.134898	-0.0953085	-0.164299	NotFound	A0A669KB77_S1487s_1_1_1487_1487_NotFound	A0A669KB77		11	27.5	22.97	27.5	99	1	1	1	0	4352.14	79.9837	3.9	S1487s	TMT6	1474	(R)	FAALEQPEVERRPsPHDEEEFEVEEAAEAQAEPK	(D)	FAALEQPEVERRPS(1.0)PHDEEEFEVEEAAEAQAEPK	PEVERRPsPHDEEEF	25	6.1	1365.19	A0A669KB77	HUMAN	217416	887.23	Microtubule-associated protein 2	32700000000
A0A669KB77_S1516s_1_1_1516_1516	0.95126	0.531601	0.0835173	-0.007	0.884789	-0.0118332	-0.899321	-0.0488761	-0.836369	-0.0806456	0.207536	NotFound	A0A669KB77_S1516s_1_1_1516_1516_NotFound	A0A669KB77		2	18.39	18.39	18.39	4.091	4	1	1	0	2719.38	79.9821	5.7	S1516s	TMT6	1508	(K)	DGSPEAPAsPEREEVALSEYK	(T)	DGS(0.0)PEAPAS(0.99)PEREEVALS(0.0)EY(0.0)K	GSPEAPAsPEREEVA	26	6.1	1365.19	A0A669KB77	HUMAN	217416	933.793	Microtubule-associated protein 2	17300000000
A0A669KB77_S1643s_1_1_1643_1643	0.974238	0.286025	-0.0549237	-0.031	0.936262	-0.366828	-0.022483	-0.195505	0.25181	-1.50294	0.501544	NotFound	A0A669KB77_S1643s_1_1_1643_1643_NotFound	A0A669KB77		15	11.45	11.45	11.45	1.486	3	1	1	0	2055.23	79.979	5.9	S1643s	TMT6	1636	(K)	KTEVQAHsPSRK	(F)	KT(0.0)EVQAHS(0.99)PS(0.0)RK	KTEVQAHsPSRKFIL	27	6.1	1365.19	A0A669KB77	HUMAN	217416	427.847	Microtubule-associated protein 2	23200000000
A0A669KB77_S1691s_1_1_1691_1691	0.547215	5.86531	0.88649	0.0873333	0.259101	0.674491	-0.674491	-1.21213	1.44791	0.0513199	-0.0518839	NotFound	A0A669KB77_S1691s_1_1_1691_1691_NotFound	A0A669KB77		2	10.96	6.73	5.62	2.761	2	1	1	0	1635.99	79.9734	4.1	S1691s	TMT6	1688	(K)	DKVsDGVTK	(S)	DKVS(0.99)DGVT(0.0)K	KQAKDKVsDGVTKSP	28	6.1	1365.19	A0A669KB77	HUMAN	217416	572.659	Microtubule-associated protein 2	6010000000
A0A669KB77_S1697s_1_1_1697_1697	0.820097	2.00272	0.26226	0.0293333	0.630562	0.272163	0.0786906	-0.332358	-0.152885	0.828451	0.12971	NotFound	A0A669KB77_S1697s_1_1_1697_1697_NotFound	A0A669KB77		11	13.11	13.11	13.11	2.941	3	1	1	0	1834.09	79.9752	4.6	S1697s	TMT6	1690	(K)	VSDGVTKsPEK	(R)	VS(0.0)DGVT(0.0)KS(0.99)PEK	VSDGVTKsPEKRSSL	29	6.1	1365.19	A0A669KB77	HUMAN	217416	479.272	Microtubule-associated protein 2	384000000000
A0A669KB77_S1718s_1_1_1718_1718	0.616634	4.76067	-0.499951	-0.0613333	0.334144	0.106499	0.247313	0.674491	-0.368722	-0.197948	0.0951205	NotFound	A0A669KB77_S1718s_1_1_1718_1718_NotFound	A0A669KB77		50	18.67	18.67	18.67	4.586	8	1	1	0	2501.21	79.9769	4.1	S1718s	TMT6	1716	(R)	GVsGDRDENSFSLNSSISSSAR	(R)	GVS(0.99)GDRDENS(0.0)FS(0.0)LNS(0.0)S(0.0)IS(0.0)S(0.0)S(0.0)AR	LPPRRGVsGDRDENS	30	6.1	1365.19	A0A669KB77	HUMAN	217416	861.066	Microtubule-associated protein 2	467000000000
A0A669KB77_S1725s_1_1_1725_1725	0.807287	2.17205	-0.456139	-0.081	0.606449	0.130165	-0.629525	-0.195505	-0.800396	-2.21409	0.951205	NotFound	A0A669KB77_S1725s_1_1_1725_1725_NotFound	A0A669KB77		3	14.35	14.35	14.35	2.421	8	1	1	0	2501.21	79.9709	1.8	S1725s	TMT6	1716	(R)	GVSGDRDENsFSLNSSISSSAR	(R)	GVS(0.0)GDRDENS(0.99)FS(0.0)LNS(0.0)S(0.0)IS(0.0)S(0.0)S(0.0)AR	SGDRDENsFSLNSSI	31	6.1	1365.19	A0A669KB77	HUMAN	217416	861.064	Microtubule-associated protein 2	956000000
A0A669KB77_S1742s_1_0_1739_1742	0.158183	17.0042	-2.23678	-0.253	0.0199332	2.29564	0.0112415	0.586514	-0.584559	-1.84019	-1.39222	NotFound	A0A669KB77_S1742s_1_0_1739_1742_NotFound	A0A669KB77		3	8.71	5.59	8.71	0.01	3	1	0	1	1188.69	79.9715	4.1	S1742s	TMT6	1739	(R)	TTRsEPIR	(R)	T(0.33)T(0.33)RS(0.33)EPIR	SARRTTRsEPIRRAG	32	6.1	1365.19	A0A669KB77	HUMAN	217416	423.559	Microtubule-associated protein 2	1630000000
A0A669KB77_S1751s_1_1_1751_1751	0.168326	16.4583	1.97629	0.190667	0.0226034	-2.4968	-0.730698	-1.2219	-0.0629525	1.283	0.25942	NotFound	A0A669KB77_S1751s_1_1_1751_1751_NotFound	A0A669KB77		3	13.53	13.53	12.77	1.151	14	1	1	0	2637.32	79.9765	3.7	S1751s	TMT6	1751	(K)	sGTSTPTTPGSTAITPGTPPSYSSR	(T)	S(0.99)GT(0.0)S(0.0)T(0.0)PT(0.0)T(0.0)PGS(0.0)T(0.0)AIT(0.0)PGT(0.0)PPS(0.0)Y(0.0)S(0.0)S(0.0)R	PIRRAGKsGTSTPTT	33	6.1	1365.19	A0A669KB77	HUMAN	217416	1359.15	Microtubule-associated protein 2	4100000000
A0A669KB77_T1768t_1_1_1768_1768	0.883423	1.25801	0.168104	0.013	0.748512	0.0828322	0.0562076	-0.381234	-0.413688	0.329914	0.345893	NotFound	A0A669KB77_T1768t_1_1_1768_1768_NotFound	A0A669KB77		20	20.56	20.56	20.56	1.116	14	1	1	0	2637.32	79.9805	5.2	T1768t	TMT6	1751	(K)	SGTSTPTTPGSTAITPGtPPSYSSR	(T)	S(0.0)GT(0.0)S(0.0)T(0.0)PT(0.0)T(0.0)PGS(0.0)T(0.0)AIT(0.0)PGT(0.99)PPS(0.0)Y(0.0)S(0.0)S(0.0)R	STAITPGtPPSYSSR	34	6.1	1365.19	A0A669KB77	HUMAN	217416	906.438	Microtubule-associated protein 2	341000000000
A0A669KB77_T1776t_1_1_1776_1776	0.829319	1.88889	0.351573	0.0246667	0.647307	-1.19515	0.314762	1.0655	1.16012	-0.0586514	0.138357	NotFound	A0A669KB77_T1776t_1_1_1776_1776_NotFound	A0A669KB77		2	10.76	6.76	6.17	4.022	5	1	1	0	1459.77	79.9741	5.1	T1776t	TMT6	1776	(R)	tPGTPGTPSYPR	(T)	T(0.99)PGT(0.0)PGT(0.0)PS(0.0)Y(0.0)PR	PPSYSSRtPGTPGTP	35	6.1	1365.19	A0A669KB77	HUMAN	217416	770.378	Microtubule-associated protein 2	15700000000
A0A669KB77_T1779t_1_1_1779_1779	0.477987	7.11104	-1.18803	-0.141333	0.194489	-0.674491	1.1916	2.0919	0.368722	-1.05572	-0.268067	NotFound	A0A669KB77_T1779t_1_1_1779_1779_NotFound	A0A669KB77		3	11.37	11.37	11.37	2.186	5	1	1	0	1459.77	79.9779	7.5	T1779t	TMT6	1776	(R)	TPGtPGTPSYPR	(T)	T(0.0)PGT(0.99)PGT(0.0)PS(0.0)Y(0.0)PR	YSSRTPGtPGTPSYP	36	6.1	1365.19	A0A669KB77	HUMAN	217416	513.922	Microtubule-associated protein 2	12300000000
A0A669KB77_T1782t_1_1_1782_1782	0.990519	0.10887	0.0357277	-0.036	0.975243	-2.16547	0.674491	-0.136853	-0.719457	-2.18476	1.38357	NotFound	A0A669KB77_T1782t_1_1_1782_1782_NotFound	A0A669KB77		2	13.08	13.08	13.08	2.341	5	1	1	0	1459.77	79.9724	4	T1782t	TMT6	1776	(R)	TPGTPGtPSYPR	(T)	T(0.0)PGT(0.0)PGT(0.99)PS(0.0)Y(0.0)PR	RTPGTPGtPSYPRTP	37	6.1	1365.19	A0A669KB77	HUMAN	217416	513.92	Microtubule-associated protein 2	1410000000
A0A669KB77_T1791t_1_1_1791_1791	0.653455	4.23422	-0.816148	-0.106667	0.377205	-1.44365	1.69747	0.664716	0.0809389	-0.901765	-0.70908	NotFound	A0A669KB77_T1791t_1_1_1791_1791_NotFound	A0A669KB77		3	14.73	14.73	14.73	3.533	3	1	1	0	1393.82	79.9721	3.9	T1791t	TMT6	1788	(R)	TPHtPGTPK	(S)	T(0.0)PHT(0.99)PGT(0.0)PK	SYPRTPHtPGTPKSA	38	6.1	1365.19	A0A669KB77	HUMAN	217416	491.936	Microtubule-associated protein 2	1870000000
A0A669KB77_T1794t_1_1_1794_1794	0.487291	6.93648	-1.24202	-0.138667	0.202466	-0.603492	0.550834	1.71066	-1.51086	0.791794	-1.34898	NotFound	A0A669KB77_T1794t_1_1_1794_1794_NotFound	A0A669KB77		5	13.69	13.69	13.69	2.729	3	1	1	0	1393.82	79.9722	4	T1794t	TMT6	1788	(R)	TPHTPGtPK	(S)	T(0.0)PHT(0.0)PGT(0.99)PK	RTPHTPGtPKSAILV	39	6.1	1365.19	A0A669KB77	HUMAN	217416	491.936	Microtubule-associated protein 2	13200000000
A0A669KB77_S1797s_1_1_1797_1797	0.0679134	24.3292	-2.45022	-0.275333	0.00369042	0.982153	1.54009	0.0782018	-1.4569	-1.35631	-1.937	NotFound	A0A669KB77_S1797s_1_1_1797_1797_NotFound	A0A669KB77		1	16.83	16.83	6.07	6.071	2	1	1	0	1401.87	79.9725	4.2	S1797s	TMT6	1797	(K)	sAILVPSEK	(K)	S(0.99)AILVPS(0.0)EK	HTPGTPKsAILVPSE	40	6.1	1365.19	A0A669KB77	HUMAN	217416	741.426	Microtubule-associated protein 2	636000000
A0A669KB77_S1803s_1_1_1803_1803	0.025384	32.229	-3.22577	-0.353667	0.00059855	2.16547	1.28153	0.811344	-1.82562	-1.70822	-1.88512	NotFound	A0A669KB77_S1803s_1_1_1803_1803_NotFound	A0A669KB77		6	12.96	12.96	6.9	6.902	2	1	1	0	1401.87	79.9732	4.7	S1803s	TMT6	1797	(K)	SAILVPsEK	(K)	S(0.0)AILVPS(0.99)EK	KSAILVPsEKKVAII	41	6.1	1365.19	A0A669KB77	HUMAN	217416	741.426	Microtubule-associated protein 2	3360000000
A0A669KB77_T1812t_1_1_1812_1812	0.78939	2.417	0.30548	0.0236667	0.573192	-0.319496	0.0449661	-0.303032	-0.431674	0.139297	0.631254	NotFound	A0A669KB77_T1812t_1_1_1812_1812_NotFound	A0A669KB77		32	15.48	15.01	15.48	6.394	3	1	1	0	2263.45	79.9849	7.9	T1812t	TMT6	1807	(K)	VAIIRtPPKSPATPK	(Q)	VAIIRT(0.99)PPKS(0.0)PAT(0.0)PK	KKVAIIRtPPKSPAT	42	6.1	1365.19	A0A669KB77	HUMAN	217416	586.613	Microtubule-associated protein 2	506000000000
A0A669KB77_S1816s_1_1_1816_1816	0.281857	11.8681	1.77132	0.166333	0.0650416	-1.77498	-0.989253	0.244381	1.04321	-0.263931	2.01482	NotFound	A0A669KB77_S1816s_1_1_1816_1816_NotFound	A0A669KB77		6	12.89	8.31	7.39	1.32	3	1	1	0	1711.07	79.973	3.7	S1816s	TMT6	1812	(R)	TPPKsPATPK	(Q)	T(0.0)PPKS(0.99)PAT(0.0)PK	IIRTPPKsPATPKQL	43	6.1	1365.19	A0A669KB77	HUMAN	217416	896.026	Microtubule-associated protein 2	175000000000
A0A669KB77_S1890s_1_1_1890_1890	0.39421	8.89843	-2.73364	-0.327667	0.128871	3.75112	-1.21408	-0.664716	0.25181	-3.95164	-2.62878	NotFound	A0A669KB77_S1890s_1_1_1890_1890_NotFound	A0A669KB77		2	12.93	12.93	12.93	99	1	1	1	0	1766.1	79.9742	4.3	S1890s	TMT6	1888	(K)	IEsVKLDFK	(E)	IES(1.0)VKLDFK	GGRVKIEsVKLDFKE	44	6.1	1365.19	A0A669KB77	HUMAN	217416	616.031	Microtubule-associated protein 2	1510000000
A0A669KB77_S1905s_1_1_1905_1905	0.979269	0.228233	0.0719302	0.0323333	0.948804	0.331329	0.640766	0.283482	-1.29502	2.99122	-0.22483	NotFound	A0A669KB77_S1905s_1_1_1905_1905_NotFound	A0A669KB77		6	15.98	12.52	12.49	99	1	1	1	0	2116.17	79.9747	3.8	S1905s	TMT6	1903	(K)	VGsLDNAHHVPGGGNVK	(I)	VGS(1.0)LDNAHHVPGGGNVK	KAQAKVGsLDNAHHV	45	6.1	1365.19	A0A669KB77	HUMAN	217416	732.718	Microtubule-associated protein 2	2130000000
A0A669KB77_S1945s_1_1_1945_1945	0.995983	0.0405052	-0.00582873	-0.00366667	0.990717	-0.130165	0.247313	0.518087	-0.00899321	0.41056	0.216183	NotFound	A0A669KB77_S1945s_1_1_1945_1945_NotFound	A0A669KB77		47	18.12	18.12	18.12	2.081	2	1	1	0	1936.06	79.9754	4.5	S1945s	TMT6	1933	(K)	ARVDHGAEIITQsPGR	(S)	ARVDHGAEIIT(0.0)QS(0.99)PGR	GAEIITQsPGRSSVA	46	6.1	1365.19	A0A669KB77	HUMAN	217416	672.682	Microtubule-associated protein 2	1400000000000
A0A669KB77_S1953s_1_1_1953_1953	0.502196	6.67754	1.05621	0.096	0.214905	-1.18332	0.0112415	-0.107528	0.458654	-0.549857	1.98024	NotFound	A0A669KB77_S1953s_1_1_1953_1953_NotFound	A0A669KB77		10	10.14	5.75	10.14	10.145	3	1	1	0	1088.64	79.971	4	S1953s	TMT6	1949	(R)	SSVAsPRR	(L)	S(0.0)S(0.0)VAS(0.99)PRR	PGRSSVAsPRRLSNV	47	6.1	1365.19	A0A669KB77	HUMAN	217416	390.208	Microtubule-associated protein 2	392000000000
A0A669KB77_S1962s_1_1_1962_1962	0.434864	7.98303	-1.12431	-0.115667	0.15911	1.92881	-0.101174	0.508312	-1.16012	0.0366571	0.0864732	NotFound	A0A669KB77_S1962s_1_1_1962_1962_NotFound	A0A669KB77		17	26.27	26.27	26.27	1.187	8	1	1	0	3557.97	79.9778	3.2	S1962s	TMT6	1957	(R)	LSNVSsSGSINLLESPQLATLAEDVTAALAK	(Q)	LS(0.0)NVS(0.0)S(0.99)S(0.0)GS(0.0)INLLES(0.0)PQLAT(0.0)LAEDVT(0.0)AALAK	RRLSNVSsSGSINLL	48	6.1	1365.19	A0A669KB77	HUMAN	217416	1213.32	Microtubule-associated protein 2	14700000000
A0A669KB77_S1965s_1_1_1965_1965	0.874517	1.35848	-0.392161	-0.0696667	0.731394	-2.34297	1.45016	0.772243	0.773416	-0.894433	-1.17604	NotFound	A0A669KB77_S1965s_1_1_1965_1965_NotFound	A0A669KB77		2	22.16	22.16	21.36	1.127	8	1	1	0	3557.97	79.9862	5.5	S1965s	TMT6	1957	(R)	LSNVSSSGsINLLESPQLATLAEDVTAALAK	(Q)	LS(0.0)NVS(0.0)S(0.0)S(0.0)GS(0.99)INLLES(0.0)PQLAT(0.0)LAEDVT(0.0)AALAK	SNVSSSGsINLLESP	49	6.1	1365.19	A0A669KB77	HUMAN	217416	910.244	Microtubule-associated protein 2	871000000
A0A669KB77_S1971s_1_1_1971_1971	0.0829242	22.5487	-2.64148	-0.305333	0.00556068	1.37265	0.5958	0.107528	-1.10616	-1.81086	-2.93144	NotFound	A0A669KB77_S1971s_1_1_1971_1971_NotFound	A0A669KB77		8	28.16	28.16	28.16	1.368	8	1	1	0	3557.97	79.9998	9.2	S1971s	TMT6	1957	(R)	LSNVSSSGSINLLEsPQLATLAEDVTAALAK	(Q)	LS(0.0)NVS(0.0)S(0.0)S(0.0)GS(0.0)INLLES(0.99)PQLAT(0.0)LAEDVT(0.0)AALAK	GSINLLEsPQLATLA	50	6.1	1365.19	A0A669KB77	HUMAN	217416	1213.33	Microtubule-associated protein 2	782000000
A0A669KB77_T331t_1_0_331_333	0.829902	1.88293	0.39538	0.021	0.648197	-0.22483	0.247313	-0.948197	0.485633	-1.5396	1.31439	NotFound	A0A669KB77_T331t_1_0_331_333_NotFound	A0A669KB77		2	21.91	21.91	21.91	0.75	4	1	0	1	2776.35	79.971	1.7	T331t	TMT6	322	(K)	MEFHDQQELtPSTAEPSDQK	(E)	MEFHDQQELT(0.50)PS(0.50)T(0.0)AEPS(0.0)DQK	FHDQQELtPSTAEPS	51	6.1	1365.19	A0A669KB77	HUMAN	217416	952.779	Microtubule-associated protein 2	931000000
A0A669KB77_S484s_1_0_478_484	0.395299	8.86365	-0.972611	-0.120667	0.129908	-0.0118332	0.708215	0.723367	0.00899321	-1.23901	-0.268067	NotFound	A0A669KB77_S484s_1_0_478_484_NotFound	A0A669KB77		2	19.37	17.25	16.79	0.622	4	1	0	1	2984.53	79.9921	8.4	S484s	TMT6	471	(K)	QFDSPMPSPFQGGsFTLPLDVMK	(N)	QFDS(0.0)PMPS(0.50)PFQGGS(0.50)FT(0.0)LPLDVMK	PSPFQGGsFTLPLDV	52	6.1	1365.19	A0A669KB77	HUMAN	217416	1022.18	Microtubule-associated protein 2	221000000
A0A669KB77_S501s_1_0_500_501	0.310551	11.004	-2.75532	-0.316667	0.0793605	2.09447	0.168623	-0.821119	-0.413688	-1.33432	-5.07598	NotFound	A0A669KB77_S501s_1_0_500_501_NotFound	A0A669KB77		1	16.96	16.4	16.96	0	3	1	0	1	3034.67	79.973	2.2	S501s	TMT6	494	(K)	NEIVTETsPFAPAFLQPDDKK	(S)	NEIVT(0.0)ET(0.50)S(0.50)PFAPAFLQPDDKK	NEIVTETsPFAPAFL	53	6.1	1365.19	A0A669KB77	HUMAN	217416	779.416	Microtubule-associated protein 2	383000000
A0A669KB77_S695s_1_0_694_695	0.278865	11.9768	1.27253	0.125667	0.0634332	-0.851988	-0.933046	-0.244381	0.989253	1.04106	-0.242125	NotFound	A0A669KB77_S695s_1_0_694_695_NotFound	A0A669KB77		1	13.05	13.05	13.05	1.071	2	1	0	1	1468.77	79.9718	3.5	S695s	TMT6	694	(K)	SsIQELFEMR	(V)	S(0.50)S(0.50)IQELFEMR	SALIEKSsIQELFEM	54	6.1	1365.19	A0A669KB77	HUMAN	217416	774.873	Microtubule-associated protein 2	51600000
A0A669KB77_S817s_1_0_816_817	0.566772	5.54089	4.3925	0.573333	0.279197	0.934821	-3.02397	-0.371459	-2.49112	12.94	0.268067	NotFound	A0A669KB77_S817s_1_0_816_817_NotFound	A0A669KB77		3	19.68	19.68	19.68	0	10	1	0	1	3888.82	79.9815	3.8	S817s	TMT6	788	(K)	ESQPSPPAQEAGYSTLAQSYPSDLPEEPSsPQER	(M)	ES(0.0)QPS(0.0)PPAQEAGY(0.0)S(0.0)T(0.0)LAQS(0.0)Y(0.0)PS(0.0)DLPEEPS(0.50)S(0.50)PQER	DLPEEPSsPQERMFT	55	6.1	1365.19	A0A669KB77	HUMAN	217416	1323.61	Microtubule-associated protein 2	2630000000
A0A669KB77_S864s_1_0_862_864	0.664058	4.08488	-2.1049	-0.254667	0.390402	-3.20679	1.71995	0.987298	-1.07919	1.40763	-7.14268	NotFound	A0A669KB77_S864s_1_0_862_864_NotFound	A0A669KB77		3	24.51	23.95	20.98	0	4	1	0	1	2659.32	79.9876	7.8	S864s	TMT6	862	(R)	SMsINLPMSCLDSIALGFNFGR	(G)	S(0.50)MS(0.50)INLPMS(0.0)CLDS(0.0)IALGFNFGR	AIEQRSMsINLPMSC	56	6.1	1365.19	A0A669KB77	HUMAN	217416	913.775	Microtubule-associated protein 2	59700000
A0A669KB77_S901s_1_0_896_901	0.0816876	22.6881	-1.91304	-0.222333	0.00538506	0.544326	0.562076	0.694041	-1.12415	-1.08505	-1.72946	NotFound	A0A669KB77_S901s_1_0_896_901_NotFound	A0A669KB77		17	32.25	28.04	26.45	0	9	1	0	1	4090.02	80.0272	14.6	S901s	TMT6	884	(R)	GHDLSPLASDILTNTSGsMDEGDDYLPATTPALEK	(A)	GHDLS(0.0)PLAS(0.0)DILT(0.25)NT(0.25)S(0.25)GS(0.25)MDEGDDY(0.0)LPAT(0.0)T(0.0)PALEK	ILTNTSGsMDEGDDY	57	6.1	1365.19	A0A669KB77	HUMAN	217416	1390.69	Microtubule-associated protein 2	9840000000
A0A669KB77_S980s_1_0_978_980	0.274805	12.1144	-2.03224	-0.218	0.0614559	1.39631	1.97851	-1.01662	-1.10616	-0.46188	-2.17048	NotFound	A0A669KB77_S980s_1_0_978_980_NotFound	A0A669KB77		1	15.34	11.57	15.34	0.601	3	1	0	1	2473.27	79.9761	3.8	S980s	TMT6	961	(K)	NGTVMAPDLPEMLDLAGTRsR	(L)	NGT(0.0)VMAPDLPEMLDLAGT(0.50)RS(0.50)R	LDLAGTRsRLASVSA	58	6.1	1365.19	A0A669KB77	HUMAN	217416	851.755	Microtubule-associated protein 2	65500000
A0A669KB77_S1174s_1_0_1174_1175	0.850906	1.62662	0.287314	0.0326667	0.687603	-0.414161	1.15788	-0.801569	0.0899321	0.887102	-0.172946	NotFound	A0A669KB77_S1174s_1_0_1174_1175_NotFound	A0A669KB77		2	12.72	10.41	11.78	1.092	4	1	0	1	1720.94	79.978	6.5	S1174s	TMT6	1166	(K)	DLSIPTDAsSEK	(A)	DLS(0.0)IPT(0.0)DAS(0.50)S(0.50)EK	LSIPTDAsSEKAEKG	60	6.1	1365.19	A0A669KB77	HUMAN	217416	600.976	Microtubule-associated protein 2	195000000
A0A669KB77_S1184s_1_0_1183_1184	0.739553	3.05187	0.35632	0.0333333	0.495237	-0.366828	0.168623	-0.117303	-0.170871	0.535194	0.389129	NotFound	A0A669KB77_S1184s_1_0_1183_1184_NotFound	A0A669KB77		1	16.07	16.07	16.07	0	3	1	0	1	2000.13	79.976	4.6	S1184s	TMT6	1181	(K)	GLSsVPEIAEVEPSK	(K)	GLS(0.50)S(0.50)VPEIAEVEPS(0.0)K	KAEKGLSsVPEIAEV	61	6.1	1365.19	A0A669KB77	HUMAN	217416	694.041	Microtubule-associated protein 2	168000000
A0A669KB77_S1703s_1_0_1702_1703	0.146548	17.7301	-1.5052	-0.172	0.0168652	0.875655	0.292279	0.977523	-0.719457	-0.872439	-0.778259	NotFound	A0A669KB77_S1703s_1_0_1702_1703_NotFound	A0A669KB77		10	10.31	10.31	10.31	0	4	1	0	1	1948.18	79.9757	4.6	S1703s	TMT6	1701	(K)	RSsLPRPSSILPPRR	(G)	RS(0.50)S(0.50)LPRPS(0.0)S(0.0)ILPPRR	KSPEKRSsLPRPSSI	65	6.1	1365.19	A0A669KB77	HUMAN	217416	507.793	Microtubule-associated protein 2	5480000000
A0A669KB77_S1709s_1_0_1708_1709	0.425006	8.19122	-1.21889	-0.135333	0.151662	1.46731	-0.719457	0.723367	-0.917307	0.175954	-1.4441	NotFound	A0A669KB77_S1709s_1_0_1708_1709_NotFound	A0A669KB77		2	7.06	7.06	7.06	0	4	1	0	1	1792.08	79.9776	6	S1709s	TMT6	1701	(K)	RSSLPRPSsILPPR	(R)	RS(0.0)S(0.0)LPRPS(0.50)S(0.50)ILPPR	SSLPRPSsILPPRRG	66	6.1	1365.19	A0A669KB77	HUMAN	217416	624.689	Microtubule-associated protein 2	367000000
A0A669KB77_S1731s_1_0_1730_1731	0.285615	11.7358	-1.56289	-0.178667	0.0670527	1.49098	0.393453	-0.782018	-0.881335	-0.828451	-1.87647	NotFound	A0A669KB77_S1731s_1_0_1730_1731_NotFound	A0A669KB77		4	12.13	12.13	12.13	0	8	1	0	1	2501.21	79.9728	2.5	S1731s	TMT6	1716	(R)	GVSGDRDENSFSLNSsISSSAR	(R)	GVS(0.0)GDRDENS(0.0)FS(0.0)LNS(0.50)S(0.50)IS(0.0)S(0.0)S(0.0)AR	NSFSLNSsISSSARR	67	6.1	1365.19	A0A669KB77	HUMAN	217416	861.065	Microtubule-associated protein 2	849000000
A0A669KB77_S1735s_1_0_1733_1735	0.0165823	35.3048	-3.3006	-0.351667	0.000294798	1.56198	2.36072	1.88662	-1.61878	-1.29766	-1.17604	NotFound	A0A669KB77_S1735s_1_0_1733_1735_NotFound	A0A669KB77		4	16.67	11.5	16.67	0	8	1	0	1	2501.21	79.9799	5.3	S1735s	TMT6	1716	(R)	GVSGDRDENSFSLNSSISSsAR	(R)	GVS(0.0)GDRDENS(0.0)FS(0.0)LNS(0.0)S(0.0)IS(0.33)S(0.33)S(0.33)AR	LNSSISSsARRTTRS	68	6.1	1365.19	A0A669KB77	HUMAN	217416	861.067	Microtubule-associated protein 2	7620000000
A0A669KB77_T1758t_1_0_1758_1762	0.602028	4.98475	0.583694	0.0473333	0.31734	-0.52066	-0.843113	0.420335	0.431674	0.0733142	0.302656	NotFound	A0A669KB77_T1758t_1_0_1758_1762_NotFound	A0A669KB77		2	15.17	15.17	15.17	0.779	14	1	0	1	2637.32	79.9765	3.7	T1758t	TMT6	1751	(K)	SGTSTPTtPGSTAITPGTPPSYSSR	(T)	S(0.0)GT(0.0)S(0.0)T(0.0)PT(0.0)T(0.50)PGS(0.0)T(0.50)AIT(0.0)PGT(0.0)PPS(0.0)Y(0.0)S(0.0)S(0.0)R	SGTSTPTtPGSTAIT	69	6.1	1365.19	A0A669KB77	HUMAN	217416	906.437	Microtubule-associated protein 2	27900000000
A0A669KB77_S1842s_1_0_1842_1843	0.587131	5.21324	-0.561336	-0.0603333	0.301076	0.946654	0.382211	0.351908	0.404694	-0.0879771	-0.319951	NotFound	A0A669KB77_S1842s_1_0_1842_1843_NotFound	A0A669KB77		2	13.21	6.5	7.43	1.091	2	1	0	1	1305.78	79.9704	3	S1842s	TMT6	1840	(K)	IGsTDNIK	(Y)	IGS(0.50)T(0.50)DNIK	NVKSKIGsTDNIKYQ	70	6.1	1365.19	A0A669KB77	HUMAN	217416	693.378	Microtubule-associated protein 2	2680000000
A0A669KB77_S448sT453t_2_2_448_453	0.199665	14.9743	-1.61337	-0.174667	0.0318107	0.556159	0.888079	0.928647	-1.20509	0.190617	-1.45275	NotFound	A0A669KB77_S448sT453t_2_2_448_453_NotFound	A0A669KB77		17	18.88	14.16	15.43	99	2	2	2	0	2522.42	159.948	5.9	S448s T453t	TMT6	438	(K)	KDEWGLVAPIsPGPLtPMR	(E)	KDEWGLVAPIS(1.0)PGPLT(1.0)PMR	WGLVAPIsPGPLTPM|PISPGPLtPMREKDV	71	6.1	1365.19	A0A669KB77	HUMAN	217416	894.794	Microtubule-associated protein 2	6140000000
A0A669KB77_S474sS478s_2_2_474_478	0.0433374	27.9528	-2.86457	-0.314333	0.00160222	1.17148	1.66374	0.801569	-1.5918	-1.0044	-2.36072	NotFound	A0A669KB77_S474sS478s_2_2_474_478_NotFound	A0A669KB77		2	17.73	16.21	17.73	2.012	4	2	2	0	2984.53	159.951	5.9	S474s S478s	TMT6	471	(K)	QFDsPMPsPFQGGSFTLPLDVMK	(N)	QFDS(0.99)PMPS(0.99)PFQGGS(0.0)FT(0.0)LPLDVMK	WEGKQFDsPMPSPFQ|QFDSPMPsPFQGGSF	72	6.1	1365.19	A0A669KB77	HUMAN	217416	1048.83	Microtubule-associated protein 2	103000000
A0A669KB77_T963tT978t_2_2_963_978	0.900728	1.06876	0.237732	0.014	0.781851	-1.02949	1.39395	-0.312807	1.36697	-0.403228	-0.198888	NotFound	A0A669KB77_T963tT978t_2_2_963_978_NotFound	A0A669KB77		1	8	1.53	4.27	7.999	3	2	2	0	2783.39	160.919	0.8	N961n T963t T978t	Hydrogen	957	(K)	DFYKnGtVMAPDLPEMLDLAGtR	(S)	DFY(0.0)KN(1.0)GT(0.99)VMAPDLPEMLDLAGT(0.99)R	KDFYKNGtVMAPDLP|EMLDLAGtRSRLASV	73	6.1	1365.19	A0A669KB77	HUMAN	217416	982.109	Microtubule-associated protein 2	13100000
A0A669KB77_S1510sS1516s_2_2_1510_1516	0.354442	9.86285	-0.878545	-0.102333	0.103208	0.295829	0.393453	0.811344	-0.350735	-0.351908	-0.432366	NotFound	A0A669KB77_S1510sS1516s_2_2_1510_1516_NotFound	A0A669KB77		8	17.78	17.78	17.78	9.47	4	2	2	0	2719.38	159.943	3.7	S1510s S1516s	TMT6	1508	(K)	DGsPEAPAsPEREEVALSEYK	(T)	DGS(0.99)PEAPAS(0.99)PEREEVALS(0.0)EY(0.0)K	QAEPKDGsPEAPASP|GSPEAPAsPEREEVA	74	6.1	1365.19	A0A669KB77	HUMAN	217416	720.587	Microtubule-associated protein 2	42100000000
A0A669KB77_T1779tT1782t_2_2_1779_1782	0.9453	0.588799	-0.129135	-0.0276667	0.873213	-1.33715	0.0562076	1.32943	-0.737443	0.381234	0.0172946	NotFound	A0A669KB77_T1779tT1782t_2_2_1779_1782_NotFound	A0A669KB77		3	9.33	9.33	9.33	1.321	5	2	2	0	1459.77	159.939	3.7	T1779t T1782t	TMT6	1776	(R)	TPGtPGtPSYPR	(T)	T(0.0)PGT(0.99)PGT(0.99)PS(0.0)Y(0.0)PR	YSSRTPGtPGTPSYP|RTPGTPGtPSYPRTP	75	6.1	1365.19	A0A669KB77	HUMAN	217416	810.36	Microtubule-associated protein 2	2040000000
A0A669KB77_T1791tT1794t_2_2_1791_1794	0.0280367	31.6136	-3.02371	-0.331	0.000689667	1.04132	2.12465	1.24145	-1.74468	-1.46628	-1.45275	NotFound	A0A669KB77_T1791tT1794t_2_2_1791_1794_NotFound	A0A669KB77		8	12.15	12.15	12.15	4.097	3	2	2	0	1393.82	159.94	4.8	T1791t T1794t	TMT6	1788	(R)	TPHtPGtPK	(S)	T(0.0)PHT(0.99)PGT(0.99)PK	SYPRTPHtPGTPKSA|RTPHTPGtPKSAILV	76	6.1	1365.19	A0A669KB77	HUMAN	217416	518.592	Microtubule-associated protein 2	25300000000
A0A669KB77_S1797sS1803s_2_2_1797_1803	0.0192699	34.2623	-3.32239	-0.355	0.000374777	1.72764	1.75368	2.10167	-2.08642	-1.12171	-1.17604	NotFound	A0A669KB77_S1797sS1803s_2_2_1797_1803_NotFound	A0A669KB77		1	10.97	10.97	4.51	99	2	2	2	0	1401.87	159.939	4.2	S1797s S1803s	TMT6	1797	(K)	sAILVPsEK	(K)	S(1.0)AILVPS(1.0)EK	HTPGTPKsAILVPSE|KSAILVPsEKKVAII	77	6.1	1365.19	A0A669KB77	HUMAN	217416	781.409	Microtubule-associated protein 2	129000000
A0A669KB77_T1812tS1816s_2_2_1812_1816	0.164692	16.6672	-1.38182	-0.163	0.0215418	0.461494	0.652008	0.391009	-0.863348	-1.12904	-0.648549	NotFound	A0A669KB77_T1812tS1816s_2_2_1812_1816_NotFound	A0A669KB77		32	10.45	10.45	10.45	1.664	3	2	2	0	2263.45	159.946	5.7	T1812t S1816s	TMT6	1807	(K)	VAIIRtPPKsPATPK	(Q)	VAIIRT(0.99)PPKS(0.99)PAT(0.0)PK	KKVAIIRtPPKSPAT|IIRTPPKsPATPKQL	78	6.1	1365.19	A0A669KB77	HUMAN	217416	606.604	Microtubule-associated protein 2	327000000000
A0A669KB77_S1958sS1971s_2_2_1958_1971	0.817009	2.05007	0.259669	0.023	0.623725	0.212997	0.0449661	-0.664716	-0.125905	0.30792	0.190241	NotFound	A0A669KB77_S1958sS1971s_2_2_1958_1971_NotFound	A0A669KB77		91	22.23	22.23	22.23	1.174	8	2	2	0	3714.07	159.954	5.6	S1958s S1971s	TMT6	1956	(R)	RLsNVSSSGSINLLEsPQLATLAEDVTAALAK	(Q)	RLS(0.99)NVS(0.0)S(0.0)S(0.0)GS(0.0)INLLES(0.99)PQLAT(0.0)LAEDVT(0.0)AALAK	VASPRRLsNVSSSGS|GSINLLEsPQLATLA	79	6.1	1365.19	A0A669KB77	HUMAN	217416	1292.01	Microtubule-associated protein 2	18100000000
A0A669KB77_S792sS817s_2_1_792_817	0.491004	6.87194	0.796182	0.075	0.205497	-0.567992	-0.798147	-0.615839	-0.548586	0.989742	-0.0345893	NotFound	A0A669KB77_S792sS817s_2_1_792_817_NotFound	A0A669KB77		4	20.29	20.29	20.29	0	10	2	1	1	3888.82	159.956	5.7	S792s S817s	TMT6	788	(K)	ESQPsPPAQEAGYSTLAQSYPSDLPEEPSsPQER	(M)	ES(0.0)QPS(0.99)PPAQEAGY(0.0)S(0.0)T(0.0)LAQS(0.0)Y(0.0)PS(0.0)DLPEEPS(0.50)S(0.50)PQER	TGKESQPsPPAQEAG|DLPEEPSsPQERMFT	80	6.1	1365.19	A0A669KB77	HUMAN	217416	1350.27	Microtubule-associated protein 2	5750000000
A0A669KB77_S888sY908y_2_1_888_908	0.422568	8.24275	-1.31735	-0.157	0.149874	1.00582	1.18036	-1.28055	-0.242817	-1.62758	-1.17604	NotFound	A0A669KB77_S888sY908y_2_1_888_908_NotFound	A0A669KB77		3	23.72	21.64	20.86	0	9	2	1	1	4090.02	159.964	7.3	S888s Y908y	TMT6	884	(R)	GHDLsPLASDILTNTSGSMDEGDDyLPATTPALEK	(A)	GHDLS(0.99)PLAS(0.0)DILT(0.20)NT(0.20)S(0.20)GS(0.20)MDEGDDY(0.20)LPAT(0.0)T(0.0)PALEK	FGRGHDLsPLASDIL|SMDEGDDyLPATTPA	81	6.1	1365.19	A0A669KB77	HUMAN	217416	1417.33	Microtubule-associated protein 2	102000000
A0A669KB77_S1053sS1056s_2_1_1049_1056	0.984464	0.174164	-0.0499145	-0.0203333	0.960691	-2.0708	1.34898	0.371459	-1.16012	0.0806456	0.57937	NotFound	A0A669KB77_S1053sS1056s_2_1_1049_1056_NotFound	A0A669KB77		3	22.46	22.46	22.46	1.069	9	2	1	1	3590.74	159.957	6.5	S1053s S1056s	TMT6	1038	(K)	YTVPLPSPVQDSENLsGEsGTFYEGTDDK	(V)	Y(0.0)T(0.0)VPLPS(0.0)PVQDS(0.33)ENLS(0.33)GES(0.33)GT(0.0)FY(0.0)EGT(0.0)DDK	VQDSENLsGESGTFY|SENLSGEsGTFYEGT	82	6.1	1365.19	A0A669KB77	HUMAN	217416	1250.9	Microtubule-associated protein 2	459000000
A0A669KB77_S1318sS1322s_2_1_1317_1322	0.182668	15.731	-1.32326	-0.150333	0.0267237	0.638991	0.415936	0.752693	-0.746436	-0.447217	-0.9685	NotFound	A0A669KB77_S1318sS1322s_2_1_1317_1322_NotFound	A0A669KB77		2	12.02	12.02	8.52	0	4	2	1	1	2204.21	159.941	3.7	S1318s S1322s	TMT6	1316	(K)	ETsPESsLIQDEIAVK	(L)	ET(0.25)S(0.25)PES(0.25)S(0.25)LIQDEIAVK	DEGKKETsPESSLIQ|KETSPESsLIQDEIA	83	6.1	1365.19	A0A669KB77	HUMAN	217416	788.721	Microtubule-associated protein 2	937000000
A0A669KB77_T1765tT1768t_2_1_1762_1768	0.514893	6.46842	0.802424	0.065	0.225506	-1.63298	-0.134898	-0.0586514	0.431674	0.0366571	0.112415	NotFound	A0A669KB77_T1765tT1768t_2_1_1762_1768_NotFound	A0A669KB77		10	19.45	19.45	19.94	1.058	14	2	1	1	2637.32	159.944	4.1	T1765t T1768t	TMT6	1751	(K)	SGTSTPTTPGSTAItPGtPPSYSSR	(T)	S(0.0)GT(0.0)S(0.0)T(0.0)PT(0.0)T(0.0)PGS(0.0)T(0.50)AIT(0.50)PGT(0.99)PPS(0.0)Y(0.0)S(0.0)S(0.0)R	TPGSTAItPGTPPSY|STAITPGtPPSYSSR	85	6.1	1365.19	A0A669KB77	HUMAN	217416	933.093	Microtubule-associated protein 2	20400000000
A0A669KB77_S1950sS1953s_2_1_1943_1953	0.717722	3.34583	0.539076	0.0303333	0.462825	-1.72764	0.157381	-0.244381	0.00899321	-0.777131	0.570723	NotFound	A0A669KB77_S1950sS1953s_2_1_1943_1953_NotFound	A0A669KB77		15	14.6	11.85	10.76	0	5	2	1	1	2393.27	159.945	5	S1950s S1953s	TMT6	1935	(R)	VDHGAEIITQSPGRSsVAsPR	(R)	VDHGAEIIT(0.20)QS(0.20)PGRS(0.20)S(0.20)VAS(0.20)PR	TQSPGRSsVASPRRL|PGRSSVAsPRRLSNV	86	6.1	1365.19	A0A669KB77	HUMAN	217416	639.06	Microtubule-associated protein 2	39800000000
A0A669KB77_S1949sS1950sS1953s_3_3_1949_1953	0.640867	4.41687	0.574579	0.042	0.36167	-0.875655	-0.562076	0.439885	0.593552	-0.351908	0.48425	NotFound	A0A669KB77_S1949sS1950sS1953s_3_3_1949_1953_NotFound	A0A669KB77		21	11.49	11.49	11.49	1.113	5	3	3	0	2620.41	239.908	3.1	S1949s S1950s S1953s	TMT6	1933	(K)	ARVDHGAEIITQSPGRssVAsPR	(R)	ARVDHGAEIIT(0.0)QS(0.0)PGRS(0.99)S(0.99)VAS(0.99)PR	ITQSPGRsSVASPRR|TQSPGRSsVASPRRL|PGRSSVAsPRRLSNV	89	6.1	1365.19	A0A669KB77	HUMAN	217416	715.835	Microtubule-associated protein 2	109000000000
A0A669KB77_T1758tT1765tT1768t_3_2_1751_1768	0.145359	17.8021	1.89524	0.182	0.0165877	-1.40815	-1.9223	-0.439885	0.0539593	0.806456	1.05497	NotFound	A0A669KB77_T1758tT1765tT1768t_3_2_1751_1768_NotFound	A0A669KB77		7	7.73	5.1	5.59	0	14	3	2	1	2637.32	239.923	8.3	T1758t T1765t T1768t	TMT6	1751	(K)	SGTSTPTtPGSTAItPGtPPSYSSR	(T)	S(0.10)GT(0.10)S(0.10)T(0.10)PT(0.10)T(0.10)PGS(0.10)T(0.10)AIT(0.10)PGT(0.10)PPS(0.0)Y(0.0)S(0.0)S(0.0)R	SGTSTPTtPGSTAIT|TPGSTAItPGTPPSY|STAITPGtPPSYSSR	90	6.1	1365.19	A0A669KB77	HUMAN	217416	1439.13	Microtubule-associated protein 2	973000000
A0A669KB77_S1958sS1965sS1971s_3_2_1958_1976	0.462719	7.39288	0.864609	0.083	0.182269	-1.04132	0.415936	-0.967748	0.152885	0.527862	0.319951	NotFound	A0A669KB77_S1958sS1965sS1971s_3_2_1958_1976_NotFound	A0A669KB77		127	17.73	12.97	13.98	0	8	3	2	1	3714.07	239.926	6.8	S1958s S1965s S1971s	TMT6	1956	(R)	RLsNVSSSGsINLLEsPQLATLAEDVTAALAK	(Q)	RLS(0.14)NVS(0.14)S(0.14)S(0.14)GS(0.14)INLLES(0.14)PQLAT(0.14)LAEDVT(0.0)AALAK	VASPRRLsNVSSSGS|SNVSSSGsINLLESP|GSINLLEsPQLATLA	91	6.1	1365.19	A0A669KB77	HUMAN	217416	989.254	Microtubule-associated protein 2	34900000000
A9Z1X7_S18s_1_1_18_18	0.0473495	27.2393	3.2802	0.348	0.00188831	-0.674491	-1.61878	-2.83482	1.42992	1.99415	1.28845	NotFound	A9Z1X7_S18s_1_1_18_18_NotFound	A9Z1X7	SRRM1	1	9.27	9.27	9.27	9.274	3	1	1	0	1911.99	79.9742	4	S18s	TMT6	8	(R)	GTSAEQDNRFsNK	(Q)	GT(0.0)S(0.0)AEQDNRFS(0.99)NK	AEQDNRFsNKQKKLL	1	7.1	1235.25	A9Z1X7	HUMAN	103446	664.66	Serine/arginine repetitive matrix protein 1	813000000
A9Z1X7_S207s_1_1_207_207	0.0296231	31.1807	2.7407	0.279667	0.000761959	-1.27798	-1.41643	-1.86707	1.46589	1.1657	1.02903	NotFound	A9Z1X7_S207s_1_1_207_207_NotFound	A9Z1X7	SRRM1	4	7.67	5.11	3.71	1.259	3	1	1	0	1513.87	79.9721	3.6	S207s	TMT6	207	(K)	sRSPSPAPEK	(K)	S(0.99)RS(0.0)PS(0.0)PAPEK	SPRHRTKsRSPSPAP	3	7.1	1235.25	A9Z1X7	HUMAN	103446	797.427	Serine/arginine repetitive matrix protein 1	1050000000
A9Z1X7_S211s_1_1_211_211	0.66603	4.05766	-0.618766	-0.0803333	0.392857	-0.698157	0.247313	0.566963	-0.449661	0.300588	-1.59111	NotFound	A9Z1X7_S211s_1_1_211_211_NotFound	A9Z1X7	SRRM1	2	9.87	7.64	2.3	1.402	3	1	1	0	1513.87	79.9737	4.6	S211s	TMT6	207	(K)	SRSPsPAPEK	(K)	S(0.0)RS(0.0)PS(0.99)PAPEK	RTKSRSPsPAPEKKE	4	7.1	1235.25	A9Z1X7	HUMAN	103446	531.954	Serine/arginine repetitive matrix protein 1	973000000
A9Z1X7_T220t_1_1_220_220	0.628753	4.5761	0.471995	0.043	0.348651	-0.307662	-0.179864	-0.312807	0	0.520531	0.0951205	NotFound	A9Z1X7_T220t_1_1_220_220_NotFound	A9Z1X7	SRRM1	40	18.27	18.27	13.43	8.403	2	1	1	0	2041.21	79.9753	4.2	T220t	TMT6	218	(K)	EKtPELPEPSVK	(V)	EKT(0.99)PELPEPS(0.0)VK	APEKKEKtPELPEPS	5	7.1	1235.25	A9Z1X7	HUMAN	103446	707.735	Serine/arginine repetitive matrix protein 1	648000000000
A9Z1X7_S234s_1_1_234_234	0.157024	17.0682	2.13879	0.227	0.0196418	-0.118332	-0.359728	-2.26785	1.61878	0.806456	1.24521	NotFound	A9Z1X7_S234s_1_1_234_234_NotFound	A9Z1X7	SRRM1	1	13.7	13.7	13.7	2.708	5	1	1	0	2519.45	79.9838	6.7	S234s	TMT6	230	(K)	VKEPsVQEATSTSDILK	(V)	VKEPS(0.99)VQEAT(0.0)S(0.0)T(0.0)S(0.0)DILK	SVKVKEPsVQEATST	6	7.1	1235.25	A9Z1X7	HUMAN	103446	867.151	Serine/arginine repetitive matrix protein 1	1890000000
A9Z1X7_S260s_1_1_260_260	0.64622	4.329	0.487402	0.0336667	0.369063	-0.544326	-0.494627	-0.0977523	0.25181	-0.41056	0.48425	NotFound	A9Z1X7_S260s_1_1_260_260_NotFound	A9Z1X7	SRRM1	36	18.07	18.07	16.44	99	1	1	1	0	2814.68	79.9763	3.5	S260s	TMT6	247	(K)	VPKPEPIPEPKEPsPEK	(N)	VPKPEPIPEPKEPS(1.0)PEK	IPEPKEPsPEKNSKK	7	7.1	1235.25	A9Z1X7	HUMAN	103446	965.557	Serine/arginine repetitive matrix protein 1	832000000000
A9Z1X7_S384s_1_1_384_384	0.631333	4.5367	-0.608407	-0.0693333	0.351828	0.343162	-0.236072	0.723367	-0.971267	0.564519	-0.588018	NotFound	A9Z1X7_S384s_1_1_384_384_NotFound	A9Z1X7	SRRM1	3	8.16	8.16	8.16	1.643	3	1	1	0	1296.76	79.9714	3.7	S384s	TMT6	382	(R)	RLsPSASPPR	(R)	RLS(0.99)PS(0.0)AS(0.0)PPR	PRKTRRLsPSASPPR	10	7.1	1235.25	A9Z1X7	HUMAN	103446	459.582	Serine/arginine repetitive matrix protein 1	2180000000
A9Z1X7_S388s_1_1_388_388	0.298985	11.3402	3.11526	0.355667	0.0734482	-2.27197	-0.798147	-0.0586514	1.30402	5.38859	-0.475602	NotFound	A9Z1X7_S388s_1_1_388_388_NotFound	A9Z1X7	SRRM1	1	8.16	3.22	8.16	2.335	3	1	1	0	1140.66	79.9722	4.8	S388s	TMT6	383	(R)	LSPSAsPPR	(R)	LS(0.0)PS(0.0)AS(0.99)PPR	RRLSPSAsPPRRRHR	11	7.1	1235.25	A9Z1X7	HUMAN	103446	610.818	Serine/arginine repetitive matrix protein 1	13900000000
A9Z1X7_S397s_1_1_397_397	0.902292	1.05596	0.246072	-0.001	0.78416	-0.686324	-0.0786906	-0.674491	-0.75543	-1.55426	1.6084	NotFound	A9Z1X7_S397s_1_1_397_397_NotFound	A9Z1X7	SRRM1	5	14.09	14.09	14.09	4.695	2	1	1	0	1740.03	79.9734	3.9	S397s	TMT6	394	(R)	HRPsPPATPPPK	(T)	HRPS(0.99)PPAT(0.0)PPPK	PRRRHRPsPPATPPP	12	7.1	1235.25	A9Z1X7	HUMAN	103446	910.506	Serine/arginine repetitive matrix protein 1	12400000000
A9Z1X7_T401t_1_1_401_401	0.987305	0.138249	-0.0340868	-0.0193333	0.968668	-0.0946654	-1.02298	-0.488761	-0.260803	0.791794	-2.23966	NotFound	A9Z1X7_T401t_1_1_401_401_NotFound	A9Z1X7	SRRM1	1	7.34	7.34	7.14	3.501	2	1	1	0	1740.03	79.9761	5.4	T401t	TMT6	394	(R)	HRPSPPAtPPPK	(T)	HRPS(0.0)PPAT(0.99)PPPK	HRPSPPAtPPPKTRH	13	7.1	1235.25	A9Z1X7	HUMAN	103446	455.757	Serine/arginine repetitive matrix protein 1	160000000
A9Z1X7_S409s_1_1_409_409	0.812519	2.10555	0.288987	0.0133333	0.615808	-0.650824	0.236072	-0.391009	0.530599	-0.564519	0.0951205	NotFound	A9Z1X7_S409s_1_1_409_409_NotFound	A9Z1X7	SRRM1	30	8.29	8.29	8.29	1.104	4	1	1	0	1637.87	79.9717	3.1	S409s	TMT6	406	(K)	TRHsPTPQQSNR	(T)	T(0.0)RHS(0.99)PT(0.0)PQQS(0.0)NR	PPPKTRHsPTPQQSN	14	7.1	1235.25	A9Z1X7	HUMAN	103446	859.423	Serine/arginine repetitive matrix protein 1	422000000000
A9Z1X7_S426s_1_1_426_426	0.786334	2.45154	0.290397	0.0283333	0.568652	0.22483	0.022483	-0.371459	-0.0539593	0.403228	0.397777	NotFound	A9Z1X7_S426s_1_1_426_426_NotFound	A9Z1X7	SRRM1	5	9.71	6.96	9.71	1.131	2	1	1	0	701.394	79.9693	3.7	S426s	Hydrogen	423	(R)	VSVsPGR	(T)	VS(0.0)VS(0.99)PGR	RKSRVSVsPGRTSGK	15	7.1	1235.25	A9Z1X7	HUMAN	103446	391.185	Serine/arginine repetitive matrix protein 1	41100000000
A9Z1X7_S445s_1_1_445_445	0.493562	6.83288	0.832203	0.0763333	0.207354	-0.816489	-1.00049	0.146628	-0.467647	0.740474	0.553428	NotFound	A9Z1X7_S445s_1_1_445_445_NotFound	A9Z1X7	SRRM1	17	11.38	11.38	11.38	2.525	2	1	1	0	1426.84	79.973	4.4	S445s	TMT6	443	(K)	REsPSPAPK	(P)	RES(0.99)PS(0.0)PAPK	KGTEKREsPSPAPKP	16	7.1	1235.25	A9Z1X7	HUMAN	103446	753.911	Serine/arginine repetitive matrix protein 1	779000000000
A9Z1X7_S447s_1_1_447_447	0.628259	4.58194	0.777865	0.0713333	0.348182	-0.414161	0.573317	-0.909096	0.710464	-0.769799	1.64299	NotFound	A9Z1X7_S447s_1_1_447_447_NotFound	A9Z1X7	SRRM1	2	10.73	10.73	10.73	1.464	2	1	1	0	1680	79.9761	5.5	S447s	TMT6	443	(K)	RESPsPAPKPR	(K)	RES(0.0)PS(0.99)PAPKPR	TEKRESPsPAPKPRK	17	7.1	1235.25	A9Z1X7	HUMAN	103446	440.748	Serine/arginine repetitive matrix protein 1	2710000000
A9Z1X7_S458s_1_1_458_458	0.643923	4.36638	-0.657181	-0.0743333	0.3659	0.532493	0.629525	-0.928647	-1.10616	0.293257	-0.925263	NotFound	A9Z1X7_S458s_1_1_458_458_NotFound	A9Z1X7	SRRM1	7	16.97	12.47	10.85	1.189	2	1	1	0	1622.85	79.9732	4	S458s	TMT6	455	(K)	VELsESEEDK	(G)	VELS(0.99)ES(0.0)EEDK	KPRKVELsESEEDKG	18	7.1	1235.25	A9Z1X7	HUMAN	103446	851.917	Serine/arginine repetitive matrix protein 1	89500000000
A9Z1X7_S460s_1_1_460_460	0.283622	11.8041	1.76319	0.168	0.066007	-0.272163	-1.94478	-0.43011	2.18535	-0.234605	0.691785	NotFound	A9Z1X7_S460s_1_1_460_460_NotFound	A9Z1X7	SRRM1	2	16.19	11.33	10.63	2.151	2	1	1	0	1980.11	79.9778	5.6	S460s	TMT6	454	(R)	KVELSEsEEDK	(G)	KVELS(0.0)ES(0.99)EEDK	RKVELSEsEEDKGGK	19	7.1	1235.25	A9Z1X7	HUMAN	103446	1030.55	Serine/arginine repetitive matrix protein 1	16700000000
A9Z1X7_S473s_1_1_473_473	0.104793	20.6044	-2.47006	-0.282667	0.00870073	1.11232	0.663249	1.86707	-1.25006	-2.25808	-0.25942	NotFound	A9Z1X7_S473s_1_1_473_473_NotFound	A9Z1X7	SRRM1	1	12.53	12.53	12.53	99	1	1	1	0	1305.68	79.9719	4.1	S473s	TMT6	468	(K)	MAAADsVQQR	(R)	MAAADS(1.0)VQQR	GKMAAADsVQQRRQY	20	7.1	1235.25	A9Z1X7	HUMAN	103446	693.329	Serine/arginine repetitive matrix protein 1	608000000
A9Z1X7_S547s_1_1_547_547	0.422784	8.23563	0.808658	0.0756667	0.15012	0.0118332	-0.719457	-0.498537	0.512613	0.0586514	0.648549	NotFound	A9Z1X7_S547s_1_1_547_547_NotFound	A9Z1X7	SRRM1	8	11.66	6.33	6.33	2.548	2	1	1	0	1459.88	79.9734	4.6	S547s	TMT6	544	(K)	RWQsPVTK	(S)	RWQS(0.99)PVT(0.0)K	QMGKRWQsPVTKSGR	21	7.1	1235.25	A9Z1X7	HUMAN	103446	513.956	Serine/arginine repetitive matrix protein 1	181000000000
A9Z1X7_S569s_1_1_569_569	0.103658	20.6906	1.77123	0.172667	0.00852981	-1.24248	-1.03422	-0.723367	1.15113	0.557188	0.605312	NotFound	A9Z1X7_S569s_1_1_569_569_NotFound	A9Z1X7	SRRM1	13	9.84	5.01	4.99	2.689	2	1	1	0	1134.65	79.9718	4.5	S569s	TMT6	569	(R)	sPSPAPPPR	(R)	S(0.99)PS(0.0)PAPPPR	PPTRRRRsPSPAPPP	23	7.1	1235.25	A9Z1X7	HUMAN	103446	607.813	Serine/arginine repetitive matrix protein 1	1190000000
A9Z1X7_S606s_1_1_606_606	0.891201	1.17066	-0.154504	-0.0246667	0.763719	0.0354995	0.382211	-0.185729	0.260803	-0.0513199	-0.441013	NotFound	A9Z1X7_S606s_1_1_606_606_NotFound	A9Z1X7	SRRM1	23	10.5	7.56	4.34	7.812	2	1	1	0	1245.73	79.9732	5.2	S606s	TMT6	604	(R)	RYsPPIQR	(R)	RY(0.0)S(0.99)PPIQR	SPSPRRYsPPIQRRY	25	7.1	1235.25	A9Z1X7	HUMAN	103446	442.571	Serine/arginine repetitive matrix protein 1	664000000000
A9Z1X7_S614s_1_1_614_614	0.418775	8.33818	0.887695	0.0936667	0.146616	0.354995	-0.719457	-0.381234	0.917307	0.835782	0.164299	NotFound	A9Z1X7_S614s_1_1_614_614_NotFound	A9Z1X7	SRRM1	5	10.82	10.82	10.82	3.399	3	1	1	0	1486.88	79.9742	5.1	S614s	TMT6	612	(R)	RYsPSPPPK	(R)	RY(0.0)S(0.99)PS(0.0)PPPK	PPIQRRYsPSPPPKR	26	7.1	1235.25	A9Z1X7	HUMAN	103446	783.93	Serine/arginine repetitive matrix protein 1	5520000000
A9Z1X7_S625s_1_1_625_625	0.828515	1.89988	-0.221893	-0.0286667	0.645672	0.212997	0.22483	0.508312	0.116912	-0.0439885	0.207536	NotFound	A9Z1X7_S625s_1_1_625_625_NotFound	A9Z1X7	SRRM1	19	13.98	13.98	13.98	1.116	2	1	1	0	1505.92	79.9719	3.5	S625s	TMT6	622	(R)	RTAsPPPPPK	(R)	RT(0.0)AS(0.99)PPPPPK	PPKRRTAsPPPPPKR	27	7.1	1235.25	A9Z1X7	HUMAN	103446	529.302	Serine/arginine repetitive matrix protein 1	412000000000
A9Z1X7_S647s_1_1_647_647	0.8821	1.27324	-0.384214	-0.074	0.745893	0.638991	-0.0337245	-1.30011	0.0449661	-3.04254	1.15009	NotFound	A9Z1X7_S647s_1_1_647_647_NotFound	A9Z1X7	SRRM1	14	14.26	10.58	9.9	1.552	2	1	1	0	1306.79	79.9721	4.2	S647s	TMT6	644	(R)	VSHsPPPK	(Q)	VS(0.0)HS(0.99)PPPK	PKRRVSHsPPPKQRS	28	7.1	1235.25	A9Z1X7	HUMAN	103446	693.884	Serine/arginine repetitive matrix protein 1	30700000000
A9Z1X7_S655s_1_1_655_655	0.137197	18.2506	7.01459	0.693333	0.0149603	-5.81009	-4.72144	0.43011	4.51459	-0.2566	6.68438	NotFound	A9Z1X7_S655s_1_1_655_655_NotFound	A9Z1X7	SRRM1	7	10.32	10.32	6.51	1.382	3	1	1	0	1131.67	62.9439	3.4	Q652q S655s	Hydrogen	652	(K)	qRSsPVTK	(R)	Q(1.0)RS(0.0)S(0.99)PVT(0.0)K	PPPKQRSsPVTKRRS	29	7.1	1235.25	A9Z1X7	HUMAN	103446	597.81	Serine/arginine repetitive matrix protein 1	66800000000
A9Z1X7_S662s_1_1_662_662	0.404531	8.66391	0.930612	0.0916667	0.136022	-0.638991	0.112415	-1.2219	0.269796	0.652496	0.121062	NotFound	A9Z1X7_S662s_1_1_662_662_NotFound	A9Z1X7	SRRM1	7	11.78	4.9	4.9	2.811	4	1	1	0	1163.7	79.9707	3.5	S662s	TMT6	662	(R)	sPSLSSK	(H)	S(0.99)PS(0.0)LS(0.0)S(0.0)K	SPVTKRRsPSLSSKH	30	7.1	1235.25	A9Z1X7	HUMAN	103446	622.341	Serine/arginine repetitive matrix protein 1	12600000000
A9Z1X7_S684s_1_1_684_684	0.121993	19.2755	6.17048	0.577	0.0118154	-7.1709	-5.20482	-0.234605	3.12964	-0.168623	2.94009	NotFound	A9Z1X7_S684s_1_1_684_684_NotFound	A9Z1X7	SRRM1	3	8.61	8.61	8.61	99	1	1	1	0	1484.86	79.9725	3.9	S684s	TMT6	681	(R)	EARsPQPNK	(R)	EARS(1.0)PQPNK	RSTREARsPQPNKRH	31	7.1	1235.25	A9Z1X7	HUMAN	103446	522.282	Serine/arginine repetitive matrix protein 1	191000000000
A9Z1X7_S692s_1_1_692_692	0.147831	17.6362	3.4263	0.315667	0.0172339	-3.47895	-3.4399	-0.0586514	1.96951	-0.241937	1.57381	NotFound	A9Z1X7_S692s_1_1_692_692_NotFound	A9Z1X7	SRRM1	10	10.62	10.62	10.62	1.616	2	1	1	0	1318.77	79.9691	2	S692s	TMT6	690	(K)	RHsPSPRPR	(A)	RHS(0.99)PS(0.0)PRPR	PQPNKRHsPSPRPRA	32	7.1	1235.25	A9Z1X7	HUMAN	103446	350.439	Serine/arginine repetitive matrix protein 1	1410000000
A9Z1X7_S694s_1_1_694_694	0.411691	8.50334	3.43475	0.313667	0.141145	-3.99961	-3.23756	1.66179	0.926301	-1.48095	5.28351	NotFound	A9Z1X7_S694s_1_1_694_694_NotFound	A9Z1X7	SRRM1	1	9.04	9.04	9.04	1.353	2	1	1	0	1162.66	79.9715	4.1	S694s	TMT6	691	(R)	HSPsPRPR	(A)	HS(0.0)PS(0.99)PRPR	PNKRHSPsPRPRAPQ	33	7.1	1235.25	A9Z1X7	HUMAN	103446	414.883	Serine/arginine repetitive matrix protein 1	7420000
A9Z1X7_S722s_1_1_722_722	0.687623	3.75519	0.444862	0.0413333	0.421193	0.0236663	-0.022483	-0.909096	0.0719457	0.432554	-0.0778259	NotFound	A9Z1X7_S722s_1_1_722_722_NotFound	A9Z1X7	SRRM1	17	9.34	9.34	9.34	2.882	4	1	1	0	1610.93	79.9728	3.8	S722s	TMT6	720	(R)	RQsPSPSTRPIR	(R)	RQS(0.99)PS(0.0)PS(0.0)T(0.0)RPIR	SSPQRRQsPSPSTRP	35	7.1	1235.25	A9Z1X7	HUMAN	103446	423.481	Serine/arginine repetitive matrix protein 1	137000000000
A9Z1X7_T736t_1_1_736_736	0.267728	12.3931	2.08591	0.204333	0.0576358	-0.0946654	-2.79914	-0.420335	2.21233	0.454548	0.276714	NotFound	A9Z1X7_T736t_1_1_736_736_NotFound	A9Z1X7	SRRM1	6	8.24	3.83	3.11	1.476	2	1	1	0	1371.84	79.9713	3.4	T736t	TMT6	733	(R)	VSRtPEPK	(K)	VS(0.0)RT(0.99)PEPK	PIRRVSRtPEPKKIK	37	7.1	1235.25	A9Z1X7	HUMAN	103446	484.607	Serine/arginine repetitive matrix protein 1	19300000000
A9Z1X7_S747s_1_1_747_747	0.628564	4.57822	0.503101	0.044	0.34848	0.070999	-0.326004	-0.821119	-0.0179864	0.0879771	0.363187	NotFound	A9Z1X7_S747s_1_1_747_747_NotFound	A9Z1X7	SRRM1	9	10.18	5.87	6.19	1.59	3	1	1	0	1585.94	79.9744	4.9	S747s	TMT6	744	(K)	KAAsPSPQSVR	(R)	KAAS(0.99)PS(0.0)PQS(0.0)VR	KKIKKAAsPSPQSVR	38	7.1	1235.25	A9Z1X7	HUMAN	103446	833.462	Serine/arginine repetitive matrix protein 1	74100000000
A9Z1X7_S749s_1_1_749_749	0.79861	2.28746	-0.352123	-0.0506667	0.590546	-0.556159	1.03422	0.283482	0.413688	-0.725811	0.0172946	NotFound	A9Z1X7_S749s_1_1_749_749_NotFound	A9Z1X7	SRRM1	1	7.07	5.24	7.07	1.895	3	1	1	0	1384.79	79.9752	6.1	S749s	TMT6	745	(K)	AASPsPQSVRR	(V)	AAS(0.0)PS(0.99)PQS(0.0)VRR	IKKAASPsPQSVRRV	39	7.1	1235.25	A9Z1X7	HUMAN	103446	488.925	Serine/arginine repetitive matrix protein 1	13100000000
A9Z1X7_S761s_1_1_761_761	0.161296	16.8347	1.73267	0.174	0.0207265	-1.71581	-0.483385	-0.830894	0.539593	1.33432	0.294009	NotFound	A9Z1X7_S761s_1_1_761_761_NotFound	A9Z1X7	SRRM1	1	14.63	8.32	7.2	3.525	3	1	1	0	1487.85	79.9757	6	S761s	TMT6	761	(R)	sVSGSPEPAAK	(K)	S(0.99)VS(0.0)GS(0.0)PEPAAK	RRVSSSRsVSGSPEP	40	7.1	1235.25	A9Z1X7	HUMAN	103446	784.415	Serine/arginine repetitive matrix protein 1	341000000
A9Z1X7_S763s_1_1_763_763	0.65519	4.20954	0.513626	0.053	0.379355	0.0118332	0.191106	-0.459436	0.935294	0.608508	-0.25942	NotFound	A9Z1X7_S763s_1_1_763_763_NotFound	A9Z1X7	SRRM1	1	12.87	8.81	12.87	1.16	3	1	1	0	1487.85	79.9725	3.9	S763s	TMT6	761	(R)	SVsGSPEPAAK	(K)	S(0.0)VS(0.99)GS(0.0)PEPAAK	VSSSRSVsGSPEPAA	41	7.1	1235.25	A9Z1X7	HUMAN	103446	784.413	Serine/arginine repetitive matrix protein 1	613000000
A9Z1X7_S765s_1_1_765_765	0.378533	9.26366	1.05269	0.108667	0.118477	-0.875655	0.359728	-0.987298	0.0539593	0.909096	0.691785	NotFound	A9Z1X7_S765s_1_1_765_765_NotFound	A9Z1X7	SRRM1	3	15.9	9.91	8.79	2.187	3	1	1	0	1487.85	79.9723	3.8	S765s	TMT6	761	(R)	SVSGsPEPAAK	(K)	S(0.0)VS(0.0)GS(0.99)PEPAAK	SSRSVSGsPEPAAKK	42	7.1	1235.25	A9Z1X7	HUMAN	103446	784.413	Serine/arginine repetitive matrix protein 1	12300000000
A9Z1X7_S778s_1_1_778_778	0.801636	2.24841	0.311935	0.0283333	0.59588	-0.449661	0.258555	-0.518087	-0.47664	0.755136	-0.0518839	NotFound	A9Z1X7_S778s_1_1_778_778_NotFound	A9Z1X7	SRRM1	5	26.69	26.69	26.69	2.714	6	1	1	0	3628.1	79.9822	4.3	S778s	TMT6	772	(K)	KPPAPPsPVQSQSPSTNWSPAVPVKK	(A)	KPPAPPS(0.99)PVQS(0.0)QS(0.0)PS(0.0)T(0.0)NWS(0.0)PAVPVKK	KKPPAPPsPVQSQSP	43	7.1	1235.25	A9Z1X7	HUMAN	103446	742.423	Serine/arginine repetitive matrix protein 1	24200000000
A9Z1X7_S790s_1_1_790_790	0.692286	3.6755	0.56199	0.0543333	0.428992	-0.686324	0.584559	-1.04595	0.377715	0.791794	-0.631254	NotFound	A9Z1X7_S790s_1_1_790_790_NotFound	A9Z1X7	SRRM1	4	20.96	17.33	17.86	1.569	6	1	1	0	3270.85	79.9878	6.4	S790s	TMT6	772	(K)	KPPAPPSPVQSQSPSTNWsPAVPVK	(K)	KPPAPPS(0.0)PVQS(0.0)QS(0.0)PS(0.0)T(0.0)NWS(0.99)PAVPVK	QSPSTNWsPAVPVKK	44	7.1	1235.25	A9Z1X7	HUMAN	103446	838.464	Serine/arginine repetitive matrix protein 1	535000000
A9Z1X7_S806s_1_1_806_806	0.48372	7.00465	0.913649	0.0916667	0.199313	-0.366828	0.404694	-0.742917	1.68173	0.146628	0.207536	NotFound	A9Z1X7_S806s_1_1_806_806_NotFound	A9Z1X7	SRRM1	3	15.49	11.16	11.12	1.166	5	1	1	0	2353.21	79.9765	4.2	S806s	TMT6	800	(K)	SPTPSPsPPRNSDQEGGGK	(K)	S(0.0)PT(0.0)PS(0.0)PS(0.99)PPRNS(0.0)DQEGGGK	KSPTPSPsPPRNSDQ	46	7.1	1235.25	A9Z1X7	HUMAN	103446	811.735	Serine/arginine repetitive matrix protein 1	1500000000
A9Z1X7_T855t_1_1_855_855	0.553715	5.74863	-0.855363	-0.106	0.266156	-0.378661	0.786906	1.00685	0.719457	-0.659828	-1.21062	NotFound	A9Z1X7_T855t_1_1_855_855_NotFound	A9Z1X7	SRRM1	2	30	30	29.27	6.816	4	1	1	0	3572.99	79.981	4	T855t	TMT6	845	(K)	AVAAAAAAAVtPAAIAAATTTLAQEEPVAAPEPK	(K)	AVAAAAAAAVT(0.99)PAAIAAAT(0.0)T(0.0)T(0.0)LAQEEPVAAPEPK	AAAAAAVtPAAIAAA	47	7.1	1235.25	A9Z1X7	HUMAN	103446	1218.33	Serine/arginine repetitive matrix protein 1	107000000
A9Z1X7_T881t_1_1_881_881	0.276511	12.0591	1.31354	0.125333	0.0622429	-0.130165	-1.57381	-0.41056	0.845362	0.124634	0.856084	NotFound	A9Z1X7_T881t_1_1_881_881_NotFound	A9Z1X7	SRRM1	7	14.56	10.72	10.08	13.955	2	1	1	0	2552.32	79.988	8.2	T881t	TMT6	879	(K)	KEtESEAEDNLDDLEK	(H)	KET(0.99)ES(0.0)EAEDNLDDLEK	APEPKKEtESEAEDN	48	7.1	1235.25	A9Z1X7	HUMAN	103446	1316.66	Serine/arginine repetitive matrix protein 1	63100000000
A9Z1X7_S883s_1_1_883_883	0.909704	0.972532	-0.127396	-0.0236667	0.799368	0.153831	-0.22483	0.20528	-0.350735	-0.139297	0.242125	NotFound	A9Z1X7_S883s_1_1_883_883_NotFound	A9Z1X7	SRRM1	19	22.64	22.64	22.64	2.319	2	1	1	0	2195.06	79.9725	2.7	S883s	TMT6	880	(K)	ETEsEAEDNLDDLEK	(H)	ET(0.0)ES(0.99)EAEDNLDDLEK	EPKKETEsEAEDNLD	49	7.1	1235.25	A9Z1X7	HUMAN	103446	759.016	Serine/arginine repetitive matrix protein 1	167000000000
A9Z1X7_S913s_1_1_913_913	0.0841933	22.4297	4.43313	0.461333	0.00571519	-0.22483	-3.77715	-1.95505	2.5181	0.872439	3.95182	NotFound	A9Z1X7_S913s_1_1_913_913_NotFound	A9Z1X7	SRRM1	1	13.44	13.44	13.44	2.421	2	1	1	0	1302.78	79.9726	4.5	S913s	TMT6	906	(R)	KAQVSPQs	(-)	KAQVS(0.0)PQS(0.99)	KAQVSPQs-------	50	7.1	1235.25	A9Z1X7	HUMAN	103446	691.879	Serine/arginine repetitive matrix protein 1	578000000
A9Z1X7_S242s_1_0_240_242	0.945791	0.584953	0.103976	-0.00566667	0.873987	-0.153831	-0.292279	0.459436	0.269796	-0.887102	0.942558	NotFound	A9Z1X7_S242s_1_0_240_242_NotFound	A9Z1X7	SRRM1	3	17.35	14.95	11.4	0	5	1	0	1	2063.13	79.9765	4.7	S242s	TMT6	232	(K)	EPSVQEATSTsDILK	(V)	EPS(0.0)VQEAT(0.0)S(0.33)T(0.33)S(0.33)DILK	VQEATSTsDILKVPK	51	7.1	1235.25	A9Z1X7	HUMAN	103446	715.039	Serine/arginine repetitive matrix protein 1	874000000
A9Z1X7_S360s_1_0_355_360	0.309862	11.0284	1.25339	0.118667	0.0789148	-0.070999	-1.64126	-0.772243	0.0539593	0.227274	0.994442	NotFound	A9Z1X7_S360s_1_0_355_360_NotFound	A9Z1X7	SRRM1	1	13.34	13.34	13.34	0	12	1	0	1	1689.81	79.9691	1.6	S360s	TMT6	346	(R)	SSASLSGSSSSSSSsR	(S)	S(0.0)S(0.0)AS(0.0)LS(0.0)GS(0.0)S(0.0)S(0.17)S(0.17)S(0.17)S(0.17)S(0.17)S(0.17)R	SSSSSSSsRSRSPPK	52	7.1	1235.25	A9Z1X7	HUMAN	103446	885.393	Serine/arginine repetitive matrix protein 1	4390000
A9Z1X7_S495s_1_0_491_495	0.39958	8.7776	0.856217	0.0913333	0.132507	0.106499	-0.134898	0.00977523	1.40294	0.498537	0.648549	NotFound	A9Z1X7_S495s_1_0_491_495_NotFound	A9Z1X7	SRRM1	3	14.45	4.32	5.54	0	9	1	0	1	2841.36	79.9714	1.8	S495s	TMT6	482	(R)	RQNQQSSSDSGSSsSSEDERPK	(R)	RQNQQS(0.0)S(0.0)S(0.0)DS(0.25)GS(0.25)S(0.25)S(0.25)S(0.0)S(0.0)EDERPK	SSDSGSSsSSEDERP	54	7.1	1235.25	A9Z1X7	HUMAN	103446	974.449	Serine/arginine repetitive matrix protein 1	163000000
A9Z1X7_S560s_1_0_558_560	0.377073	9.30099	2.36988	0.203667	0.117463	-1.71581	-4.49661	0.566963	0.458654	-0.784462	1.78999	NotFound	A9Z1X7_S560s_1_0_558_560_NotFound	A9Z1X7	SRRM1	3	7.43	7.43	7.43	0.334	3	1	0	1	1223.71	79.9734	5.4	S560s	TMT6	557	(R)	RSPsPPPTR	(R)	RS(0.50)PS(0.50)PPPT(0.0)R	GRRRRSPsPPPTRRR	55	7.1	1235.25	A9Z1X7	HUMAN	103446	435.231	Serine/arginine repetitive matrix protein 1	175000000
A9Z1X7_T590t_1_0_590_592	0.716006	3.36804	0.403483	0.038	0.460465	0.331329	-0.640766	0.215055	0.22483	0.285925	0.605312	NotFound	A9Z1X7_T590t_1_0_590_592_NotFound	A9Z1X7	SRRM1	3	8.13	2.22	8.13	1.039	2	1	0	1	1136.67	79.9713	4.1	T590t	TMT6	589	(R)	RtPSPPPR	(R)	RT(0.50)PS(0.50)PPPR	TPPPRRRtPSPPPRR	56	7.1	1235.25	A9Z1X7	HUMAN	103446	608.826	Serine/arginine repetitive matrix protein 1	4000000000
A9Z1X7_S637s_1_0_635_637	0.763518	2.74677	0.407763	0.0296667	0.531279	-1.18332	0.123657	0.596289	0.143891	0.0366571	0.57937	NotFound	A9Z1X7_S637s_1_0_635_637_NotFound	A9Z1X7	SRRM1	4	9.14	6.07	1.78	0	2	1	0	1	1550.95	79.9715	3.1	S637s	TMT6	632	(K)	RRASPsPPPK	(R)	RRAS(0.50)PS(0.50)PPPK	PKRRASPsPPPKRRV	57	7.1	1235.25	A9Z1X7	HUMAN	103446	408.487	Serine/arginine repetitive matrix protein 1	1490000000
A9Z1X7_S784s_1_0_782_787	0.343476	10.134	1.35518	0.123333	0.0969608	-1.32532	-0.573317	-0.488761	0.27879	-0.425222	1.82458	NotFound	A9Z1X7_S784s_1_0_782_787_NotFound	A9Z1X7	SRRM1	3	22.21	20.33	19.81	1.033	6	1	0	1	3270.85	79.9832	5	S784s	TMT6	772	(K)	KPPAPPSPVQSQsPSTNWSPAVPVK	(K)	KPPAPPS(0.0)PVQS(0.25)QS(0.25)PS(0.25)T(0.25)NWS(0.0)PAVPVK	PSPVQSQsPSTNWSP	58	7.1	1235.25	A9Z1X7	HUMAN	103446	1117.61	Serine/arginine repetitive matrix protein 1	1330000000
A9Z1X7_S397sT401t_2_2_397_401	0.85304	1.60655	-0.237856	-0.0443333	0.690788	0.236663	-0.22483	-0.156404	-0.116912	-1.12171	0.380482	NotFound	A9Z1X7_S397sT401t_2_2_397_401_NotFound	A9Z1X7	SRRM1	47	11.32	11.32	11.32	99	2	2	2	0	1740.03	159.942	4.9	S397s T401t	TMT6	394	(R)	HRPsPPAtPPPK	(T)	HRPS(1.0)PPAT(1.0)PPPK	PRRRHRPsPPATPPP|HRPSPPAtPPPKTRH	60	7.1	1235.25	A9Z1X7	HUMAN	103446	633.996	Serine/arginine repetitive matrix protein 1	1880000000000
A9Z1X7_S458sS460s_2_2_458_460	0.42024	8.29896	0.78399	0.0693333	0.147946	-0.721823	-0.753181	-0.127078	0.107919	0.373902	0.268067	NotFound	A9Z1X7_S458sS460s_2_2_458_460_NotFound	A9Z1X7	SRRM1	15	8.06	8.06	8.06	99	2	2	2	0	1980.11	159.941	4.1	S458s S460s	TMT6	454	(R)	KVELsEsEEDK	(G)	KVELS(1.0)ES(1.0)EEDK	KPRKVELsESEEDKG|RKVELSEsEEDKGGK	65	7.1	1235.25	A9Z1X7	HUMAN	103446	1070.53	Serine/arginine repetitive matrix protein 1	641000000000
A9Z1X7_S558sS560s_2_2_558_560	0.662736	4.10501	0.473602	0.0393333	0.388597	-0.48516	-0.393453	-0.00977523	-0.350735	0.234605	0.648549	NotFound	A9Z1X7_S558sS560s_2_2_558_560_NotFound	A9Z1X7	SRRM1	41	10.06	10.06	10.06	5.261	3	2	2	0	1150.64	159.938	4.2	S558s S560s	Hydrogen	556	(R)	RRsPsPPPTR	(R)	RRS(0.99)PS(0.99)PPPT(0.0)R	KSGRRRRsPSPPPTR|GRRRRSPsPPPTRRR	66	7.1	1235.25	A9Z1X7	HUMAN	103446	437.532	Serine/arginine repetitive matrix protein 1	461000000000
A9Z1X7_S569sS571s_2_2_569_571	0.873826	1.36594	0.167897	0.009	0.730139	0.0591659	0.022483	-0.391009	0.125905	-0.0439885	0.112415	NotFound	A9Z1X7_S569sS571s_2_2_569_571_NotFound	A9Z1X7	SRRM1	58	13.26	13.26	13.26	99	2	2	2	0	1373.79	159.937	3.1	S569s S571s	Hydrogen	567	(R)	RRsPsPAPPPRR	(R)	RRS(1.0)PS(1.0)PAPPPRR	PPTRRRRsPSPAPPP|TRRRRSPsPAPPPRR	67	7.1	1235.25	A9Z1X7	HUMAN	103446	384.187	Serine/arginine repetitive matrix protein 1	460000000000
A9Z1X7_T581tT583t_2_2_581_583	0.893381	1.14619	0.156224	0.004	0.768034	-0.508826	-0.0562076	0.459436	0.314762	-0.124634	0.172946	NotFound	A9Z1X7_T581tT583t_2_2_581_583_NotFound	A9Z1X7	SRRM1	25	10.45	10.45	10.45	99	2	2	2	0	1077.63	159.938	3.9	T581t T583t	Hydrogen	579	(R)	RRtPtPPPR	(R)	RRT(1.0)PT(1.0)PPPR	PPPRRRRtPTPPPRR|PRRRRTPtPPPRRRT	68	7.1	1235.25	A9Z1X7	HUMAN	103446	413.193	Serine/arginine repetitive matrix protein 1	280000000000
A9Z1X7_T590tS592s_2_2_590_592	0.445218	7.76524	0.758687	0.06	0.167292	-0.946654	-0.775664	-0.263931	0.0179864	-0.117303	0.389129	NotFound	A9Z1X7_T590tS592s_2_2_590_592_NotFound	A9Z1X7	SRRM1	19	10.31	5.13	10.31	99	2	2	2	0	1063.61	159.937	3.6	T590t S592s	Hydrogen	588	(R)	RRtPsPPPR	(R)	RRT(1.0)PS(1.0)PPPR	TPPPRRRtPSPPPRR|PPRRRTPsPPPRRRS	69	7.1	1235.25	A9Z1X7	HUMAN	103446	408.521	Serine/arginine repetitive matrix protein 1	276000000000
A9Z1X7_S614sS616s_2_2_614_616	0.441612	7.83784	0.746996	0.0696667	0.164519	-0.0591659	-0.51711	-0.723367	0.305769	0.168623	0.466955	NotFound	A9Z1X7_S614sS616s_2_2_614_616_NotFound	A9Z1X7	SRRM1	39	8.54	5.9	8.54	1.979	3	2	2	0	1330.78	159.94	4.8	S614s S616s	TMT6	613	(R)	YsPsPPPK	(R)	Y(0.0)S(0.99)PS(0.99)PPPK	PPIQRRYsPSPPPKR|IQRRYSPsPPPKRRT	70	7.1	1235.25	A9Z1X7	HUMAN	103446	497.577	Serine/arginine repetitive matrix protein 1	1440000000000
A9Z1X7_T623tS625s_2_2_623_625	0.454979	7.56014	0.692905	0.0663333	0.175382	-0.343162	-0.112415	-0.351908	0.539593	0.30792	0.423719	NotFound	A9Z1X7_T623tS625s_2_2_623_625_NotFound	A9Z1X7	SRRM1	34	13.06	13.06	13.06	99	2	2	2	0	1662.02	159.94	4.1	T623t S625s	TMT6	621	(K)	RRtAsPPPPPK	(R)	RRT(1.0)AS(1.0)PPPPPK	SPPPKRRtASPPPPP|PPKRRTAsPPPPPKR	71	7.1	1235.25	A9Z1X7	HUMAN	103446	607.992	Serine/arginine repetitive matrix protein 1	1320000000000
A9Z1X7_S635sS637s_2_2_635_637	0.369844	9.46798	0.898789	0.0826667	0.113032	-0.875655	-0.438419	-0.146628	0.719457	0.351908	0.164299	NotFound	A9Z1X7_S635sS637s_2_2_635_637_NotFound	A9Z1X7	SRRM1	28	9.36	9.36	9.36	99	2	2	2	0	1165.69	159.939	4.7	S635s S637s	Hydrogen	633	(R)	RAsPsPPPK	(R)	RAS(1.0)PS(1.0)PPPK	PPPKRRAsPSPPPKR|PKRRASPsPPPKRRV	72	7.1	1235.25	A9Z1X7	HUMAN	103446	663.318	Serine/arginine repetitive matrix protein 1	1680000000000
A9Z1X7_S645sS647s_2_2_645_647	0.953885	0.504146	0.0727789	-0.006	0.890401	0.165664	-0.303521	-0.420335	-0.287783	-0.432554	0.380482	NotFound	A9Z1X7_S645sS647s_2_2_645_647_NotFound	A9Z1X7	SRRM1	51	10.09	10.09	5.13	99	2	2	2	0	1306.79	159.94	5.2	S645s S647s	TMT6	644	(R)	VsHsPPPK	(Q)	VS(1.0)HS(1.0)PPPK	PPPKRRVsHSPPPKQ|PKRRVSHsPPPKQRS	73	7.1	1235.25	A9Z1X7	HUMAN	103446	489.581	Serine/arginine repetitive matrix protein 1	2000000000000
A9Z1X7_S692sS694s_2_2_692_694	0.210875	14.4946	2.86276	0.266667	0.0355252	-3.23046	-1.95602	0.322583	2.30226	-0.35924	1.78135	NotFound	A9Z1X7_S692sS694s_2_2_692_694_NotFound	A9Z1X7	SRRM1	11	8.21	8.21	1.86	99	2	2	2	0	1318.77	159.937	2.9	S692s S694s	TMT6	690	(K)	RHsPsPRPR	(A)	RHS(1.0)PS(1.0)PRPR	PQPNKRHsPSPRPRA|PNKRHSPsPRPRAPQ	75	7.1	1235.25	A9Z1X7	HUMAN	103446	370.431	Serine/arginine repetitive matrix protein 1	10900000000
A9Z1X7_S747sS749s_2_2_747_749	0.413274	8.4648	0.913254	0.0786667	0.142403	-0.201164	-1.40519	-0.43011	0.323756	-0.139297	0.518839	NotFound	A9Z1X7_S747sS749s_2_2_747_749_NotFound	A9Z1X7	SRRM1	10	8.68	6.62	8.68	2.158	3	2	2	0	1228.68	159.938	3.5	S747s S749s	TMT6	745	(K)	AAsPsPQSVR	(R)	AAS(0.99)PS(0.99)PQS(0.0)VR	KKIKKAAsPSPQSVR|IKKAASPsPQSVRRV	78	7.1	1235.25	A9Z1X7	HUMAN	103446	694.815	Serine/arginine repetitive matrix protein 1	324000000000
A9Z1X7_S763sS765s_2_2_763_765	0.222804	14.0275	1.95943	0.196333	0.0395592	0.22483	-2.29327	-1.01662	0.746436	0.351908	1.69487	NotFound	A9Z1X7_S763sS765s_2_2_763_765_NotFound	A9Z1X7	SRRM1	3	10.65	10.65	10.65	2.155	3	2	2	0	1487.85	159.938	3.4	S763s S765s	TMT6	761	(R)	SVsGsPEPAAK	(K)	S(0.0)VS(0.99)GS(0.99)PEPAAK	VSSSRSVsGSPEPAA|SSRSVSGsPEPAAKK	79	7.1	1235.25	A9Z1X7	HUMAN	103446	824.396	Serine/arginine repetitive matrix protein 1	9020000000
A9Z1X7_T881tS883s_2_2_881_883	0.348941	10.0054	1.33236	0.117667	0.0998762	-1.91697	-1.28153	0.43011	0.27879	0.344577	0.605312	NotFound	A9Z1X7_T881tS883s_2_2_881_883_NotFound	A9Z1X7	SRRM1	7	12.93	12.93	12.93	99	2	2	2	0	2552.32	159.942	3.6	T881t S883s	TMT6	879	(K)	KEtEsEAEDNLDDLEK	(H)	KET(1.0)ES(1.0)EAEDNLDDLEK	APEPKKEtESEAEDN|EPKKETEsEAEDNLD	80	7.1	1235.25	A9Z1X7	HUMAN	103446	678.821	Serine/arginine repetitive matrix protein 1	50800000000
A9Z1X7_S495sS497s_2_1_494_497	0.288288	11.6466	1.21444	0.123	0.0684446	-0.804656	0.213589	-0.938422	1.1961	0.571851	0.345893	NotFound	A9Z1X7_S495sS497s_2_1_494_497_NotFound	A9Z1X7	SRRM1	3	9.77	8.18	5.33	0	9	2	1	1	2841.36	159.947	4.9	S495s S497s	TMT6	482	(R)	RQNQQSSSDSGSSsSsEDERPK	(R)	RQNQQS(0.0)S(0.0)S(0.0)DS(0.0)GS(0.0)S(0.25)S(0.25)S(0.25)S(0.25)EDERPK	SSDSGSSsSSEDERP|DSGSSSSsEDERPKR	82	7.1	1235.25	A9Z1X7	HUMAN	103446	1001.11	Serine/arginine repetitive matrix protein 1	1030000000
A9Z1X7_S704sS705s_2_1_702_705	0.830352	1.8731	-0.336698	-0.0356667	0.649666	0.650824	-0.179864	-0.117303	-0.395701	1.01907	-1.2798	NotFound	A9Z1X7_S704sS705s_2_1_702_705_NotFound	A9Z1X7	SRRM1	7	7.29	7.29	7.29	0	4	2	1	1	1452.8	159.94	4.5	S704s S705s	TMT6	699	(R)	APQTSssPPPVR	(R)	APQT(0.25)S(0.25)S(0.25)S(0.25)PPPVR	PRAPQTSsSPPPVRR|RAPQTSSsPPPVRRG	83	7.1	1235.25	A9Z1X7	HUMAN	103446	806.874	Serine/arginine repetitive matrix protein 1	54800000000
A9Z1X7_S759sS761s_2_1_757_761	0.775792	2.58779	-0.393164	-0.0586667	0.551089	-0.402328	0.944287	-0.195505	0.134898	-1.06306	0.0951205	NotFound	A9Z1X7_S759sS761s_2_1_757_761_NotFound	A9Z1X7	SRRM1	1	7.29	7.29	7.29	0	6	2	1	1	2160.21	159.942	3.9	S759s S761s	TMT6	755	(R)	RVSSsRsVSGSPEPAAK	(K)	RVS(0.25)S(0.25)S(0.25)RS(0.25)VS(0.0)GS(0.0)PEPAAK	SVRRVSSsRSVSGSP|RRVSSSRsVSGSPEP	84	7.1	1235.25	A9Z1X7	HUMAN	103446	774.057	Serine/arginine repetitive matrix protein 1	101000000
A9Z1X7_S778sS784s_2_1_778_786	0.752187	2.89984	-0.339806	-0.0436667	0.51288	0.0473327	0.382211	0.234605	-0.512613	-0.15396	0.311303	NotFound	A9Z1X7_S778sS784s_2_1_778_786_NotFound	A9Z1X7	SRRM1	29	25.52	25.52	25.52	1.061	6	2	1	1	3628.1	159.95	4.6	S778s S784s	TMT6	772	(K)	KPPAPPsPVQSQsPSTNWSPAVPVKK	(A)	KPPAPPS(0.99)PVQS(0.0)QS(0.50)PS(0.50)T(0.0)NWS(0.0)PAVPVKK	KKPPAPPsPVQSQSP|PSPVQSQsPSTNWSP	85	7.1	1235.25	A9Z1X7	HUMAN	103446	758.417	Serine/arginine repetitive matrix protein 1	87900000000
A9Z1X7_T802tS811s_2_1_800_811	0.421202	8.27754	1.11949	0.114	0.148678	-0.946654	-0.854355	-0.156404	0.107919	1.70822	-0.415071	NotFound	A9Z1X7_T802tS811s_2_1_800_811_NotFound	A9Z1X7	SRRM1	4	7.46	7.46	7.46	0.003	5	2	1	1	2781.51	159.944	3.9	T802t S811s	TMT6	798	(K)	AKSPtPSPSPPRNsDQEGGGK	(K)	AKS(0.50)PT(0.50)PS(0.0)PS(0.0)PPRNS(0.99)DQEGGGK	VKKAKSPtPSPSPPR|SPSPPRNsDQEGGGK	86	7.1	1235.25	A9Z1X7	HUMAN	103446	736.119	Serine/arginine repetitive matrix protein 1	1660000000
A9Z1X7_S747sS749sS752s_3_3_747_752	0.752626	2.89411	0.441555	0.0336667	0.513557	-1.30165	0.438419	-0.20528	0.413688	0.395897	-0.553428	NotFound	A9Z1X7_S747sS749sS752s_3_3_747_752_NotFound	A9Z1X7	SRRM1	10	8.71	8.71	8.71	99	3	3	3	0	1585.94	239.904	2.9	S747s S749s S752s	TMT6	744	(K)	KAAsPsPQsVR	(R)	KAAS(1.0)PS(1.0)PQS(1.0)VR	KKIKKAAsPSPQSVR|IKKAASPsPQSVRRV|AASPSPQsVRRVSSS	89	7.1	1235.25	A9Z1X7	HUMAN	103446	913.427	Serine/arginine repetitive matrix protein 1	129000000000
A9Z1X7_S761sS763sS765s_3_3_761_765	0.406731	8.61121	0.834702	0.0806667	0.137683	-0.70999	-0.157381	-0.469211	0.521606	0.689154	-0.0432366	NotFound	A9Z1X7_S761sS763sS765s_3_3_761_765_NotFound	A9Z1X7	SRRM1	6	9.43	9.43	5.24	99	3	3	3	0	1258.68	239.909	6.4	S761s S763s S765s	Hydrogen	761	(R)	sVsGsPEPAAK	(K)	S(1.0)VS(1.0)GS(1.0)PEPAAK	RRVSSSRsVSGSPEP|VSSSRSVsGSPEPAA|SSRSVSGsPEPAAKK	90	7.1	1235.25	A9Z1X7	HUMAN	103446	749.8	Serine/arginine repetitive matrix protein 1	18000000000
A9Z1X7_S778sS782sS784s_3_3_778_784	0.313482	10.9132	-1.05366	-0.118333	0.0810369	0.48516	0.494627	0.791794	-1.07019	-0.293257	-0.025942	NotFound	A9Z1X7_S778sS782sS784s_3_3_778_784_NotFound	A9Z1X7	SRRM1	35	19.62	19.62	19.62	1.461	6	3	3	0	3628.1	239.923	6.3	S778s S782s S784s	TMT6	772	(K)	KPPAPPsPVQsQsPSTNWSPAVPVKK	(A)	KPPAPPS(0.99)PVQS(0.99)QS(0.99)PS(0.0)T(0.0)NWS(0.0)PAVPVKK	KKPPAPPsPVQSQSP|APPSPVQsQSPSTNW|PSPVQSQsPSTNWSP	91	7.1	1235.25	A9Z1X7	HUMAN	103446	967.762	Serine/arginine repetitive matrix protein 1	77900000000
A9Z1X7_S495sS496sS497s_3_2_494_497	0.6954	3.6406	0.597167	0.0566667	0.432454	0.390495	-0.888079	-0.977523	0.557579	0.813788	-1.05497	NotFound	A9Z1X7_S495sS496sS497s_3_2_494_497_NotFound	A9Z1X7	SRRM1	1	8.33	8.33	8.33	0	9	3	2	1	2685.26	239.917	6	S495s S496s S497s	TMT6	483	(R)	QNQQSSSDSGSSsssEDERPK	(R)	QNQQS(0.0)S(0.0)S(0.0)DS(0.0)GS(0.0)S(0.25)S(0.25)S(0.25)S(0.25)EDERPK	SSDSGSSsSSEDERP|SDSGSSSsSEDERPK|DSGSSSSsEDERPKR	93	7.1	1235.25	A9Z1X7	HUMAN	103446	975.73	Serine/arginine repetitive matrix protein 1	121000000
E9PGC8_S355s_1_1_355_355	0.0454827	27.5539	-2.60931	-0.300333	0.00175636	0.934821	0.584559	1.60314	-1.1961	-1.9355	-1.57381	NotFound	E9PGC8_S355s_1_1_355_355_NotFound	E9PGC8	MAP1A	1	15.37	15.37	15.37	1.144	6	1	1	0	2716.34	79.9969	10.9	S355s	TMT6	344	(K)	VAELEEEQSQGsSSYSDWVK	(N)	VAELEEEQS(0.0)QGS(0.99)S(0.0)S(0.0)Y(0.0)S(0.0)DWVK	EEEQSQGsSSYSDWV	1	8.1	1190.65	E9PGC8	HUMAN	332907	1398.67	Microtubule-associated protein 1A	20200000
E9PGC8_T742t_1_1_742_742	0.917687	0.886902	-0.13047	-0.0243333	0.815286	0.106499	-0.449661	0.469211	-0.584559	-0.0439885	0.363187	NotFound	E9PGC8_T742t_1_1_742_742_NotFound	E9PGC8	MAP1A	4	17.77	15.28	15.28	4.646	3	1	1	0	1870.03	79.9767	5.3	T742t	TMT6	735	(K)	ELSSEPQtPPAQK	(G)	ELS(0.0)S(0.0)EPQT(0.99)PPAQK	ELSSEPQtPPAQKGT	2	8.1	1190.65	E9PGC8	HUMAN	332907	975.508	Microtubule-associated protein 1A	1410000000
E9PGC8_S764s_1_1_764_764	0.364131	9.612	-0.948518	-0.106667	0.109345	0.638991	0.292279	0.821119	-0.890328	-0.315251	0.112415	NotFound	E9PGC8_S764s_1_1_764_764_NotFound	E9PGC8	MAP1A	3	18.21	14.58	12.83	1.238	3	1	1	0	2724.42	79.9826	5.8	S764s	TMT6	760	(R)	ELVLsSPEDLTQDFEEMKR	(E)	ELVLS(0.99)S(0.0)PEDLT(0.0)QDFEEMKR	GHRELVLsSPEDLTQ	3	8.1	1190.65	E9PGC8	HUMAN	332907	935.471	Microtubule-associated protein 1A	251000000
E9PGC8_T814t_1_1_814_814	0.959156	0.441759	0.118619	-0.0176667	0.903283	0.0473327	-0.888079	0.263931	1.48388	-2.01614	0.311303	NotFound	E9PGC8_T814t_1_1_814_814_NotFound	E9PGC8	MAP1A	5	30.91	25.58	25.25	3.415	6	1	1	0	4887.53	79.996	6	T814t	TMT6	789	(R)	DTGLGDKPFPLDTAEEGPPSTAIQGtPPSVPGLGQEEHVMK	(E)	DT(0.0)GLGDKPFPLDT(0.0)AEEGPPS(0.0)T(0.0)AIQGT(0.99)PPS(0.0)VPGLGQEEHVMK	PSTAIQGtPPSVPGL	4	8.1	1190.65	E9PGC8	HUMAN	332907	1242.64	Microtubule-associated protein 1A	3890000000
E9PGC8_S843s_1_1_843_843	0.470173	7.25486	0.805955	0.0793333	0.188154	-0.331329	-0.022483	-0.576738	1.1871	0.447217	-0.147004	NotFound	E9PGC8_S843s_1_1_843_843_NotFound	E9PGC8	MAP1A	4	11.96	11.96	11.96	99	1	1	1	0	1899.05	79.9789	6.4	S843s	TMT6	832	(K)	ELVPEVPEEQGsK	(D)	ELVPEVPEEQGS(1.0)K	EVPEEQGsKDRGLDS	5	8.1	1190.65	E9PGC8	HUMAN	332907	660.347	Microtubule-associated protein 1A	433000000
E9PGC8_S850s_1_1_850_850	0.69912	3.59554	-0.481442	-0.058	0.436964	1.05315	-0.5958	0.332358	-0.152885	-0.0953085	-0.406424	NotFound	E9PGC8_S850s_1_1_850_850_NotFound	E9PGC8	MAP1A	4	14.45	14.45	9.88	4.104	2	1	1	0	1994.01	79.9738	3.6	S850s	TMT6	845	(K)	DRGLDsGAETEEEK	(D)	DRGLDS(0.99)GAET(0.0)EEEK	SKDRGLDsGAETEEE	6	8.1	1190.65	E9PGC8	HUMAN	332907	691.999	Microtubule-associated protein 1A	8140000000
E9PGC8_T854t_1_1_854_854	0.773983	2.61508	0.652589	0.075	0.547636	0.0354995	-0.236072	2.2483	3.1746	0.718479	0.112415	NotFound	E9PGC8_T854t_1_1_854_854_NotFound	E9PGC8	MAP1A	1	16.5	9.08	10.44	6.3	2	1	1	0	1994.01	79.9748	4.1	T854t	TMT6	845	(K)	DRGLDSGAEtEEEK	(D)	DRGLDS(0.0)GAET(0.99)EEEK	GLDSGAEtEEEKDTW	7	8.1	1190.65	E9PGC8	HUMAN	332907	691.999	Microtubule-associated protein 1A	357000000
E9PGC8_S882s_1_1_882_882	0.881267	1.28196	-0.172455	-0.0306667	0.744397	-0.070999	0.449661	-0.342133	0.215837	-0.454548	-0.242125	NotFound	E9PGC8_S882s_1_1_882_882_NotFound	E9PGC8	MAP1A	9	17.99	17.99	17.99	99	1	1	1	0	2347.28	79.974	3.1	S882s	TMT6	880	(R)	EEsEPEVKEDVIEK	(A)	EES(1.0)EPEVKEDVIEK	RTEAREEsEPEVKED	8	8.1	1190.65	E9PGC8	HUMAN	332907	809.758	Microtubule-associated protein 1A	4860000000
E9PGC8_S905s_1_1_905_905	0.768104	2.68755	0.313005	0.0203333	0.538573	0.0354995	-0.618283	-0.566963	-0.22483	0.0659828	-0.0518839	NotFound	E9PGC8_S905s_1_1_905_905_NotFound	E9PGC8	MAP1A	6	24.97	21.52	21.12	9.293	2	1	1	0	2904.33	79.9757	3.1	S905s	TMT6	894	(K)	AELEEMEEVHPsDEEEEDATK	(A)	AELEEMEEVHPS(0.99)DEEEEDAT(0.0)K	EMEEVHPsDEEEEDA	9	8.1	1190.65	E9PGC8	HUMAN	332907	995.442	Microtubule-associated protein 1A	14900000000
E9PGC8_S1147s_1_1_1147_1147	0.791523	2.38301	0.310193	0.022	0.577696	0.26033	-0.82063	-0.381234	-0.377715	0.124634	0.242125	NotFound	E9PGC8_S1147s_1_1_1147_1147_NotFound	E9PGC8	MAP1A	4	14.71	14.71	14.71	2.562	4	1	1	0	2688.38	79.9814	5.4	S1147s	TMT6	1144	(K)	GFKsPPCEDFSVTGESEK	(R)	GFKS(0.99)PPCEDFS(0.0)VT(0.0)GES(0.0)EK	EEDKGFKsPPCEDFS	10	8.1	1190.65	E9PGC8	HUMAN	332907	923.458	Microtubule-associated protein 1A	5210000000
E9PGC8_S1224s_1_1_1224_1224	0.908333	0.9869	0.185669	0.00766667	0.796728	-1.20698	0.460902	-0.537638	-1.07919	0.637834	-0.285361	NotFound	E9PGC8_S1224s_1_1_1224_1224_NotFound	E9PGC8	MAP1A	3	9.7	9.7	9.7	9.698	3	1	1	0	1579.84	79.97	2.2	S1224s	TMT6	1222	(R)	CLsPDDSTVK	(M)	CLS(0.99)PDDS(0.0)T(0.0)VK	EAEERCLsPDDSTVK	11	8.1	1190.65	E9PGC8	HUMAN	332907	830.409	Microtubule-associated protein 1A	33600000000
E9PGC8_S1267s_1_1_1267_1267	0.424364	8.20484	1.66178	0.149333	0.151187	-0.189331	-2.18085	-0.527862	0.98026	-1.25367	2.36072	NotFound	E9PGC8_S1267s_1_1_1267_1267_NotFound	E9PGC8	MAP1A	1	7.86	7.86	7.86	4.548	3	1	1	0	2298.09	79.9721	2.4	S1267s	TMT6	1257	(K)	SEPQDFQEADsWGDTK	(R)	S(0.0)EPQDFQEADS(0.99)WGDT(0.0)K	QDFQEADsWGDTKRT	12	8.1	1190.65	E9PGC8	HUMAN	332907	1189.54	Microtubule-associated protein 1A	9300000
E9PGC8_T1274t_1_1_1274_1274	0.641701	4.4028	-1.06885	-0.132333	0.362844	-1.41998	2.61927	0.361683	0.656504	-1.29033	-1.01174	NotFound	E9PGC8_T1274t_1_1_1274_1274_NotFound	E9PGC8	MAP1A	1	9.55	9.55	9.55	9.555	3	1	1	0	3641.02	79.9975	8.4	T1274t	TMT6	1273	(K)	RtPGVGKEDAAEETVKPGPEEGTLEK	(E)	RT(0.99)PGVGKEDAAEET(0.0)VKPGPEEGT(0.0)LEK	SWGDTKRtPGVGKED	13	8.1	1190.65	E9PGC8	HUMAN	332907	745.009	Microtubule-associated protein 1A	52700000
E9PGC8_S1307s_1_1_1307_1307	0.94862	0.554824	-0.080817	-0.0236667	0.880071	-0.650824	0.157381	0.234605	-0.413688	-0.234605	0.147004	NotFound	E9PGC8_S1307s_1_1_1307_1307_NotFound	E9PGC8	MAP1A	9	29.45	26.58	25.13	16.082	3	1	1	0	3998.14	79.9925	6.4	S1307s	TMT6	1302	(K)	VPPPRsPQAQEAPVNIDEGLTGCTIQLLPAQDK	(A)	VPPPRS(0.99)PQAQEAPVNIDEGLT(0.0)GCT(0.0)IQLLPAQDK	EKVPPPRsPQAQEAP	14	8.1	1190.65	E9PGC8	HUMAN	332907	816.433	Microtubule-associated protein 1A	31900000000
E9PGC8_S1410s_1_1_1410_1410	0.801636	2.2485	0.388968	0.0286667	0.595867	-0.911154	1.02298	-0.684266	0.827375	-0.388565	0.155652	NotFound	E9PGC8_S1410s_1_1_1410_1410_NotFound	E9PGC8	MAP1A	5	22.27	22.27	22.27	4.764	3	1	1	0	1891.01	79.977	5.4	S1410s	TMT6	1410	(K)	sPCGLTEQYLHK	(D)	S(0.99)PCGLT(0.0)EQY(0.0)LHK	NQEPTPKsPCGLTEQ	15	8.1	1190.65	E9PGC8	HUMAN	332907	657.669	Microtubule-associated protein 1A	5300000000
E9PGC8_S1428s_1_1_1428_1428	0.995166	0.0515747	-0.0124368	-0.014	0.988195	1.27798	-1.59629	-0.469211	-0.800396	-0.249268	0.22483	NotFound	E9PGC8_S1428s_1_1_1428_1428_NotFound	E9PGC8	MAP1A	1	18.69	18.69	18.69	1.162	7	1	1	0	3061.54	79.983	5.3	S1428s	TMT6	1422	(K)	DRWPEVsPEDTQSLSLSEESPSK	(E)	DRWPEVS(0.99)PEDT(0.0)QS(0.0)LS(0.0)LS(0.0)EES(0.0)PS(0.0)K	KDRWPEVsPEDTQSL	16	8.1	1190.65	E9PGC8	HUMAN	332907	1047.84	Microtubule-associated protein 1A	117000000
E9PGC8_S1436s_1_1_1436_1436	0.477987	7.11126	0.763912	0.071	0.19448	-0.26033	-0.505868	-0.938422	-0.404694	0.351908	0.639901	NotFound	E9PGC8_S1436s_1_1_1436_1436_NotFound	E9PGC8	MAP1A	1	21.97	21.97	21.97	2.434	7	1	1	0	3061.54	79.9801	4.4	S1436s	TMT6	1422	(K)	DRWPEVSPEDTQSLsLSEESPSK	(E)	DRWPEVS(0.0)PEDT(0.0)QS(0.0)LS(0.99)LS(0.0)EES(0.0)PS(0.0)K	PEDTQSLsLSEESPS	17	8.1	1190.65	E9PGC8	HUMAN	332907	1047.84	Microtubule-associated protein 1A	26700000
E9PGC8_S1441s_1_1_1441_1441	0.825462	1.93681	0.274109	0.016	0.640204	-0.946654	0.022483	0.0782018	-0.575565	0.249268	0.302656	NotFound	E9PGC8_S1441s_1_1_1441_1441_NotFound	E9PGC8	MAP1A	4	21.83	21.83	21.83	1.111	7	1	1	0	3061.54	79.9826	5.2	S1441s	TMT6	1422	(K)	DRWPEVSPEDTQSLSLSEEsPSK	(E)	DRWPEVS(0.0)PEDT(0.0)QS(0.0)LS(0.0)LS(0.0)EES(0.99)PS(0.0)K	SLSLSEEsPSKETSL	18	8.1	1190.65	E9PGC8	HUMAN	332907	1047.84	Microtubule-associated protein 1A	7920000000
E9PGC8_S1451s_1_1_1451_1451	0.533532	6.11487	-0.731722	-0.092	0.244632	0.958487	-0.022483	-0.303032	-0.0449661	-0.989742	-0.527486	NotFound	E9PGC8_S1451s_1_1_1451_1451_NotFound	E9PGC8	MAP1A	1	12.9	7.06	12.9	1.226	4	1	1	0	1423.8	79.9749	5.7	S1451s	TMT6	1445	(K)	ETSLDVsSK	(Q)	ET(0.0)S(0.0)LDVS(0.99)S(0.0)K	KETSLDVsSKQLSPE	19	8.1	1190.65	E9PGC8	HUMAN	332907	752.393	Microtubule-associated protein 1A	346000000
E9PGC8_S1456s_1_1_1456_1456	0.695602	3.63619	0.407487	0.036	0.432893	0.22483	-0.607042	-0.22483	0.125905	0.30792	0.181594	NotFound	E9PGC8_S1456s_1_1_1456_1456_NotFound	E9PGC8	MAP1A	6	20.04	20.04	20.04	1.595	3	1	1	0	2489.4	79.9823	6.2	S1456s	TMT6	1454	(K)	QLsPESLGTLQFGELNLGK	(E)	QLS(0.99)PES(0.0)LGT(0.0)LQFGELNLGK	DVSSKQLsPESLGTL	20	8.1	1190.65	E9PGC8	HUMAN	332907	1285.2	Microtubule-associated protein 1A	3180000000
E9PGC8_S1521s_1_1_1521_1521	0.649062	4.29454	-0.621039	-0.0703333	0.372003	0.165664	1.31526	-0.596289	-0.836369	-0.219943	0.0778259	NotFound	E9PGC8_S1521s_1_1_1521_1521_NotFound	E9PGC8	MAP1A	1	7.92	7.92	7.92	1.32	5	1	1	0	2186.13	79.9821	6.9	S1521s	TMT6	1511	(R)	YSAQTDITDDsLDRK	(S)	Y(0.0)S(0.0)AQT(0.0)DIT(0.0)DDS(0.99)LDRK	QTDITDDsLDRKSPA	21	8.1	1190.65	E9PGC8	HUMAN	332907	756.044	Microtubule-associated protein 1A	103000000
E9PGC8_T1556t_1_1_1556_1556	0.211483	14.468	-1.73656	-0.21	0.0357435	-0.0946654	0.96677	0.22483	-0.395701	-1.35631	-2.36072	NotFound	E9PGC8_T1556t_1_1_1556_1556_NotFound	E9PGC8	MAP1A	1	17.64	17.64	17.64	2.699	7	1	1	0	2833.5	79.9806	4.9	T1556t	TMT6	1542	(K)	YLPGAITSPDEHILtPDSSFSK	(S)	Y(0.0)LPGAIT(0.0)S(0.0)PDEHILT(0.99)PDS(0.0)S(0.0)FS(0.0)K	SPDEHILtPDSSFSK	22	8.1	1190.65	E9PGC8	HUMAN	332907	971.832	Microtubule-associated protein 1A	60400000
E9PGC8_S1564s_1_1_1564_1564	0.963	0.404144	-0.0608561	-0.0126667	0.911141	-0.473327	0.730698	0.303032	0.116912	0.0879771	0.172946	NotFound	E9PGC8_S1564s_1_1_1564_1564_NotFound	E9PGC8	MAP1A	5	22.21	18.01	18.45	4.739	2	1	1	0	2882.61	79.9848	6.2	S1564s	TMT6	1564	(K)	sPESLPGPALEDIAIKWEDK	(V)	S(0.99)PES(0.0)LPGPALEDIAIKWEDK	PDSSFSKsPESLPGP	23	8.1	1190.65	E9PGC8	HUMAN	332907	988.204	Microtubule-associated protein 1A	1250000000
E9PGC8_S1838s_1_1_1838_1838	0.815924	2.06467	0.318828	0.0313333	0.621632	0.674491	-0.14614	-1.09483	0.242817	0.432554	-0.285361	NotFound	E9PGC8_S1838s_1_1_1838_1838_NotFound	E9PGC8	MAP1A	3	13.41	9	6.67	99	1	1	1	0	1778.03	79.9726	3.4	S1838s	TMT6	1833	(K)	MLEEKsPEK	(V)	MLEEKS(1.0)PEK	PKMLEEKsPEKVKAM	24	8.1	1190.65	E9PGC8	HUMAN	332907	929.507	Microtubule-associated protein 1A	4820000000
E9PGC8_S1939s_1_0_1933_1939	0.758038	2.81686	-0.40309	-0.046	0.522774	0.934821	0.14614	-0.664716	-0.305769	0.161291	-0.648549	NotFound	E9PGC8_S1939s_1_0_1933_1939_NotFound	E9PGC8	MAP1A	3	12.74	8.94	9.33	1.023	3	1	0	1	3098.57	79.9782	3.7	S1939s	TMT6	1923	(R)	GREDVALEQDTYWRELsCERK	(V)	GREDVALEQDT(0.50)Y(0.0)WRELS(0.50)CERK	DTYWRELsCERKVWF	25	8.1	1190.65	E9PGC8	HUMAN	332907	636.516	Microtubule-associated protein 1A	2620000000
E9PGC8_S2014s_1_1_2014_2014	0.400531	8.75581	-0.817796	-0.0906667	0.133174	0.26033	0.764423	0.889546	-0.0719457	-0.0953085	-0.371835	NotFound	E9PGC8_S2014s_1_1_2014_2014_NotFound	E9PGC8	MAP1A	8	20.26	16.76	16.34	99	1	1	1	0	2254.2	79.9777	4.9	S2014s	TMT6	2010	(R)	WLAEsPVGLPPEEEDK	(L)	WLAES(1.0)PVGLPPEEEDK	VERWLAEsPVGLPPE	27	8.1	1190.65	E9PGC8	HUMAN	332907	778.731	Microtubule-associated protein 1A	12500000000
E9PGC8_S2035s_1_1_2035_2035	0.866039	1.45032	-0.241331	-0.0346667	0.71609	-0.343162	0.314762	-0.175954	-0.0899321	0.527862	-1.36628	NotFound	E9PGC8_S2035s_1_1_2035_2035_NotFound	E9PGC8	MAP1A	1	20.15	20.15	20.15	6.548	3	1	1	0	2268.19	79.9799	5.8	S2035s	TMT6	2029	(R)	SPFEIIsPPASPPEMVGQR	(V)	S(0.0)PFEIIS(0.99)PPAS(0.0)PPEMVGQR	RSPFEIIsPPASPPE	28	8.1	1190.65	E9PGC8	HUMAN	332907	783.395	Microtubule-associated protein 1A	260000000
E9PGC8_S2039s_1_1_2039_2039	0.955174	0.486315	0.126133	-0.019	0.894064	-0.118332	-1.66374	0.400784	-0.620531	-1.62758	1.24521	NotFound	E9PGC8_S2039s_1_1_2039_2039_NotFound	E9PGC8	MAP1A	1	18.53	18.53	19.35	1.117	3	1	1	0	2268.19	79.9742	3.3	S2039s	TMT6	2029	(R)	SPFEIISPPAsPPEMVGQR	(V)	S(0.0)PFEIIS(0.0)PPAS(0.99)PPEMVGQR	EIISPPAsPPEMVGQ	29	8.1	1190.65	E9PGC8	HUMAN	332907	783.393	Microtubule-associated protein 1A	57600000
E9PGC8_S2050s_1_1_2050_2050	0.498659	6.74318	1.12006	0.132667	0.211681	0.319496	0.0337245	-0.918871	1.31301	2.10412	-0.622607	NotFound	E9PGC8_S2050s_1_1_2050_2050_NotFound	E9PGC8	MAP1A	1	13.82	9.94	10.88	2.061	2	1	1	0	1977.11	79.9738	3.6	S2050s	TMT6	2048	(R)	VPsAPGQESPIPDPK	(L)	VPS(0.99)APGQES(0.0)PIPDPK	MVGQRVPsAPGQESP	30	8.1	1190.65	E9PGC8	HUMAN	332907	686.365	Microtubule-associated protein 1A	36500000
E9PGC8_S2056s_1_1_2056_2056	0.327744	10.5489	-1.50535	-0.162667	0.0881263	2.2483	-0.0449661	-0.0782018	-0.692477	-0.46188	-1.23657	NotFound	E9PGC8_S2056s_1_1_2056_2056_NotFound	E9PGC8	MAP1A	3	16.76	10.52	10.55	3.992	2	1	1	0	1977.11	79.9762	4.8	S2056s	TMT6	2048	(R)	VPSAPGQEsPIPDPK	(L)	VPS(0.0)APGQES(0.99)PIPDPK	PSAPGQEsPIPDPKL	31	8.1	1190.65	E9PGC8	HUMAN	332907	1029.04	Microtubule-associated protein 1A	7600000000
E9PGC8_S2260s_1_1_2260_2260	0.360087	9.71133	-1.16496	-0.131	0.106873	0.0591659	0.865596	0.351908	-1.74468	0.0366571	-0.510192	NotFound	E9PGC8_S2260s_1_1_2260_2260_NotFound	E9PGC8	MAP1A	5	12.58	5.27	8.53	2.21	3	1	1	0	1415.85	79.9736	4.9	S2260s	TMT6	2254	(K)	ELSSPIsPK	(S)	ELS(0.0)S(0.0)PIS(0.99)PK	KELSSPIsPKSLQSD	32	8.1	1190.65	E9PGC8	HUMAN	332907	748.416	Microtubule-associated protein 1A	16200000000
E9PGC8_S2308s_1_1_2308_2308	0.74492	2.9896	-0.541705	-0.0743333	0.502389	-1.19515	1.54009	0.175954	0	-0.689154	-0.415071	NotFound	E9PGC8_S2308s_1_1_2308_2308_NotFound	E9PGC8	MAP1A	1	7.01	2.41	2.26	99	1	1	1	0	1086.73	79.9714	4.4	S2308s	TMT6	2304	(R)	APILsK	(G)	APILS(1.0)K	PPRAPILsKGPSPPL	33	8.1	1190.65	E9PGC8	HUMAN	332907	583.854	Microtubule-associated protein 1A	5210000
E9PGC8_S2312s_1_1_2312_2312	0.655399	4.2063	-0.559581	-0.0613333	0.379638	0.579825	0.685732	0.00977523	0.50362	0.139297	-1.04633	NotFound	E9PGC8_S2312s_1_1_2312_2312_NotFound	E9PGC8	MAP1A	3	12.36	7.04	6.82	4.577	3	1	1	0	2166.13	79.9744	3.6	S2312s	TMT6	2310	(K)	GPsPPLNGNILSCSPDRR	(S)	GPS(0.99)PPLNGNILS(0.0)CS(0.0)PDRR	PILSKGPsPPLNGNI	34	8.1	1190.65	E9PGC8	HUMAN	332907	749.372	Microtubule-associated protein 1A	3170000000
E9PGC8_S2473s_1_1_2473_2473	0.896751	1.1086	-0.317534	-0.0703333	0.774711	0.0828322	0.910563	1.1046		2.00881	-1.24521	NotFound	E9PGC8_S2473s_1_1_2473_2473_NotFound	E9PGC8	MAP1A	2	23.53	22.52	23.53	2.401	7	1	1	0	2927.6	79.9795	4.4	S2473s	TMT6	2461	(K)	APSLDSSLPQLPsPSSPGAPLLSNLPR	(P)	APS(0.0)LDS(0.0)S(0.0)LPQLPS(0.99)PS(0.0)S(0.0)PGAPLLS(0.0)NLPR	SSLPQLPsPSSPGAP	35	8.1	1190.65	E9PGC8	HUMAN	332907	1003.2	Microtubule-associated protein 1A	284000000
E9PGC8_S2687s_1_1_2687_2687	0.777224	2.56636	0.38568	0.0306667	0.553814	-0.674491	-0.640766	0.772243	0.260803	0.681822	-0.328598	NotFound	E9PGC8_S2687s_1_1_2687_2687_NotFound	E9PGC8	MAP1A	8	25.97	20.07	20.26	1.349	5	1	1	0	3209.65	79.9877	6.5	S2687s	TMT6	2684	(R)	GELsPSFLNPPLPPSIDDRDLSTEEVR	(L)	GELS(0.99)PS(0.0)FLNPPLPPS(0.0)IDDRDLS(0.0)T(0.0)EEVR	RPHRGELsPSFLNPP	36	8.1	1190.65	E9PGC8	HUMAN	332907	1097.22	Microtubule-associated protein 1A	6620000000
E9PGC8_S2689s_1_1_2689_2689	0.618938	4.72521	-0.4768	-0.054	0.336883	0.567992	0.359728	0.478986	-0.0539593	-0.168623	0.198888	NotFound	E9PGC8_S2689s_1_1_2689_2689_NotFound	E9PGC8	MAP1A	1	10.83	10.83	10.83	1.101	5	1	1	0	3209.65	80.9678	5.3	S2689s N2692n	TMT6	2684	(R)	GELSPsFLnPPLPPSIDDRDLSTEEVR	(L)	GELS(0.0)PS(0.99)FLN(1.0)PPLPPS(0.0)IDDRDLS(0.0)T(0.0)EEVR	HRGELSPsFLNPPLP	37	8.1	1190.65	E9PGC8	HUMAN	332907	1097.55	Microtubule-associated protein 1A	28400000
E9PGC8_S2887s_1_1_2887_2887	0.192236	15.3068	1.70239	0.16	0.0294661	-0.769156	-2.37196	-0.713592	0.359728	0.711148	0.181594	NotFound	E9PGC8_S2887s_1_1_2887_2887_NotFound	E9PGC8	MAP1A	1	14.88	11.2	9.64	2.172	5	1	1	0	1735.95	79.975	4.8	S2887s	TMT6	2887	(R)	sTTSQVTPAEEK	(D)	S(0.99)T(0.0)T(0.0)S(0.0)QVT(0.0)PAEEK	RAPPRPRsTTSQVTP	39	8.1	1190.65	E9PGC8	HUMAN	332907	908.465	Microtubule-associated protein 1A	2070000000
E9PGC8_T1010t_1_0_1008_1025	0.140204	18.0998	-2.25009	-0.241333	0.015489	1.00582	0.663249	2.81527	-1.25006	-0.41056	-0.605312	NotFound	E9PGC8_T1010t_1_0_1008_1025_NotFound	E9PGC8	MAP1A	1	11.58	7.86	7.97	0	8	1	0	1	3747.85	79.9915	6.6	T1010t	TMT6	1006	(R)	FHTStYDLPGPEGAGPFEASQPADSAVPATSGK	(V)	FHT(0.25)S(0.25)T(0.25)Y(0.0)DLPGPEGAGPFEAS(0.25)QPADS(0.0)AVPAT(0.0)S(0.0)GK	PPRFHTStYDLPGPE	41	8.1	1190.65	E9PGC8	HUMAN	332907	1276.62	Microtubule-associated protein 1A	10600000
E9PGC8_S1134s_1_0_1129_1134	0.824086	1.95051	0.284195	0.0173333	0.638189	0.141998	-1.13539	-0.117303	-0.0539593	0.366571	-0.570723	NotFound	E9PGC8_S1134s_1_0_1129_1134_NotFound	E9PGC8	MAP1A	3	25.77	24.05	23.06	0	9	1	0	1	3154.6	79.9876	6.6	S1134s	TMT6	1118	(R)	TEATQGLDYVPSAGTIsPTSSLEEDK	(G)	T(0.0)EAT(0.0)QGLDY(0.0)VPS(0.33)AGT(0.33)IS(0.33)PT(0.0)S(0.0)S(0.0)LEEDK	VPSAGTIsPTSSLEE	42	8.1	1190.65	E9PGC8	HUMAN	332907	809.403	Microtubule-associated protein 1A	3830000000
E9PGC8_S1384s_1_0_1382_1384	0.563769	5.59739	-0.667371	-0.0773333	0.275588	-0.248497	0.888079	0.263931	-0.557579	0.219943	-0.760964	NotFound	E9PGC8_S1384s_1_0_1382_1384_NotFound	E9PGC8	MAP1A	7	25.08	25.08	23.33	0	8	1	0	1	3353.74	79.985	5.4	S1384s	TMT6	1382	(R)	SLsPEDAESLSVLSVPSPDTANQEPTPK	(S)	S(0.50)LS(0.50)PEDAES(0.0)LS(0.0)VLS(0.0)VPS(0.0)PDT(0.0)ANQEPT(0.0)PK	RYPDRSLsPEDAESL	43	8.1	1190.65	E9PGC8	HUMAN	332907	1145.25	Microtubule-associated protein 1A	8820000000
E9PGC8_S1398s_1_0_1398_1401	0.906974	0.999878	0.248665	0.011	0.794351	-1.66848	0.22483	1.86707	0.629525	-0.117303	0.657196	NotFound	E9PGC8_S1398s_1_0_1398_1401_NotFound	E9PGC8	MAP1A	1	16.19	16.19	16.19	0.5	8	1	0	1	3353.74	79.9676	0.4	S1398s	TMT6	1382	(R)	SLSPEDAESLSVLSVPsPDTANQEPTPK	(S)	S(0.0)LS(0.0)PEDAES(0.0)LS(0.0)VLS(0.0)VPS(0.50)PDT(0.50)ANQEPT(0.0)PK	LSVLSVPsPDTANQE	44	8.1	1190.65	E9PGC8	HUMAN	332907	859.182	Microtubule-associated protein 1A	86000000
E9PGC8_S1447s_1_0_1446_1447	0.0609557	25.1759	-3.21591	-0.364333	0.00303679	1.51465	1.15788	0.0391009	-1.68173	-1.75221	-3.50216	NotFound	E9PGC8_S1447s_1_0_1446_1447_NotFound	E9PGC8	MAP1A	1	10.5	10.5	10.5	1.074	4	1	0	1	1423.8	79.974	5.1	S1447s	TMT6	1445	(K)	ETsLDVSSK	(Q)	ET(0.50)S(0.50)LDVS(0.0)S(0.0)K	ESPSKETsLDVSSKQ	45	8.1	1190.65	E9PGC8	HUMAN	332907	752.393	Microtubule-associated protein 1A	181000000
E9PGC8_S1549s_1_0_1548_1549	0.572729	5.43176	-0.857319	-0.126667	0.286302	-0.840155	0.663249	-0.117303	-0.125905	-2.22142	-0.518839	NotFound	E9PGC8_S1549s_1_0_1548_1549_NotFound	E9PGC8	MAP1A	2	18.53	18.53	18.53	0	7	1	0	1	2833.5	79.9733	2.4	S1549s	TMT6	1542	(K)	YLPGAITsPDEHILTPDSSFSK	(S)	Y(0.0)LPGAIT(0.50)S(0.50)PDEHILT(0.0)PDS(0.0)S(0.0)FS(0.0)K	YLPGAITsPDEHILT	46	8.1	1190.65	E9PGC8	HUMAN	332907	729.124	Microtubule-associated protein 1A	273000000
E9PGC8_S1892s_1_0_1891_1892	0.858978	1.53736	0.186645	0.015	0.701882	-0.0591659	0.0786906	-0.146628	-0.0269796	0.425222	0.0345893	NotFound	E9PGC8_S1892s_1_0_1891_1892_NotFound	E9PGC8	MAP1A	4	19.33	19.33	19.33	0	3	1	0	1	3086.54	79.9813	4.7	S1892s	TMT6	1881	(R)	GQDVVQEWQETsPTREEPAGEQK	(E)	GQDVVQEWQET(0.50)S(0.50)PT(0.0)REEPAGEQK	VQEWQETsPTREEPA	47	8.1	1190.65	E9PGC8	HUMAN	332907	792.387	Microtubule-associated protein 1A	30100000000
E9PGC8_S1913s_1_0_1912_1913	0.933439	0.706565	-0.107443	-0.021	0.849852	0.319496	0.427177	-0.625615	0.206844	-0.520531	0.112415	NotFound	E9PGC8_S1913s_1_0_1912_1913_NotFound	E9PGC8	MAP1A	7	18.26	18.26	18.26	0	2	1	0	1	2086.99	79.9753	4.1	S1913s	TMT6	1904	(K)	ELAPAWEDTsPEQDNR	(Y)	ELAPAWEDT(0.50)S(0.50)PEQDNR	APAWEDTsPEQDNRY	48	8.1	1190.65	E9PGC8	HUMAN	332907	722.993	Microtubule-associated protein 1A	12400000000
E9PGC8_S2000s_1_0_1999_2000	0.452136	7.62396	-1.07097	-0.130333	0.172824	0.106499	1.29277	-0.625615	-1.1961	-1.31232	0.0691785	NotFound	E9PGC8_S2000s_1_0_1999_2000_NotFound	E9PGC8	MAP1A	2	9.6	5.34	9.6	1.066	2	1	0	1	1523.81	79.974	4.8	S2000s	TMT6	1995	(K)	DFQESsPQK	(G)	DFQES(0.50)S(0.50)PQK	FKDFQESsPQKGLEV	49	8.1	1190.65	E9PGC8	HUMAN	332907	802.396	Microtubule-associated protein 1A	4140000000
E9PGC8_S2029s_1_0_2027_2029	0.775572	2.59241	0.493216	0.0446667	0.550502	-0.591659	0.179864	-0.0391009	-0.872341	0.00733142	1.89376	NotFound	E9PGC8_S2029s_1_0_2027_2029_NotFound	E9PGC8	MAP1A	1	21.18	20.04	21.18	0	4	1	0	1	2638.42	79.9799	5	S2029s	TMT6	2026	(K)	LTRsPFEIISPPASPPEMVGQR	(V)	LT(0.50)RS(0.50)PFEIIS(0.0)PPAS(0.0)PPEMVGQR	EEDKLTRsPFEIISP	50	8.1	1190.65	E9PGC8	HUMAN	332907	906.806	Microtubule-associated protein 1A	245000000
E9PGC8_T2073t_1_0_2072_2075	0.0681721	24.299	-2.50739	-0.258667	0.00371617	2.30747	1.30402	1.44673	-1.56482	-0.579182	-0.319951	NotFound	E9PGC8_T2073t_1_0_2072_2075_NotFound	E9PGC8	MAP1A	3	19.6	19.6	17.23	0	3	1	0	1	2506.37	79.983	6.4	T2073t	TMT6	2069	(K)	NEPTtPSWLADIPPWVPK	(D)	NEPT(0.33)T(0.33)PS(0.33)WLADIPPWVPK	HMKNEPTtPSWLADI	51	8.1	1190.65	E9PGC8	HUMAN	332907	862.791	Microtubule-associated protein 1A	297000000
E9PGC8_T2296t_1_0_2280_2296	0.884766	1.24203	0.229237	0.011	0.751272	-0.177498	-1.36022	0.518087	-0.242817	0.689154	-0.778259	NotFound	E9PGC8_T2296t_1_0_2280_2296_NotFound	E9PGC8	MAP1A	6	20.56	20.56	20.56	0	10	1	0	1	4442.29	79.9774	2.4	T2296t	TMT6	2263	(K)	SLQSDTPTFSYAALAGPTVPPRPEPGPSMEPSLtPPAVPPR	(A)	S(0.0)LQS(0.0)DT(0.0)PT(0.0)FS(0.0)Y(0.0)AALAGPT(0.25)VPPRPEPGPS(0.25)MEPS(0.25)LT(0.25)PPAVPPR	PSMEPSLtPPAVPPR	52	8.1	1190.65	E9PGC8	HUMAN	332907	1131.32	Microtubule-associated protein 1A	2700000000
E9PGC8_S2323s_1_0_2321_2323	0.961674	0.417678	0.0810344	-0.00533333	0.908306	-1.41998	0.483385	0.303032	-0.332749	0.417891	-0.475602	NotFound	E9PGC8_S2323s_1_0_2321_2323_NotFound	E9PGC8	MAP1A	3	14.72	14.72	14.72	0	3	1	0	1	2166.13	79.9802	6.2	S2323s	TMT6	2310	(K)	GPSPPLNGNILSCsPDRR	(S)	GPS(0.0)PPLNGNILS(0.50)CS(0.50)PDRR	NGNILSCsPDRRSPS	53	8.1	1190.65	E9PGC8	HUMAN	332907	749.375	Microtubule-associated protein 1A	2760000000
E9PGC8_S2344s_1_0_2343_2344	0.809251	2.1412	0.49287	0.018	0.610774	0.378661	-3.00148	-0.263931	-0.296776	-0.938422	-0.172946	NotFound	E9PGC8_S2344s_1_0_2343_2344_NotFound	E9PGC8	MAP1A	7	17.16	17.16	17.16	0	5	1	0	1	2094	79.9734	3.2	S2344s	TMT6	2337	(R)	SHWDDSTsDSELEK	(G)	S(0.0)HWDDS(0.0)T(0.50)S(0.50)DS(0.0)ELEK	SHWDDSTsDSELEKG	54	8.1	1190.65	E9PGC8	HUMAN	332907	725.33	Microtubule-associated protein 1A	11600000000
E9PGC8_S2604s_1_0_2601_2604	0.764617	2.73185	-0.877648	-0.131333	0.533108	0.212997	0.696974	-0.293257	2.05045	-3.59973	-0.466955	NotFound	E9PGC8_S2604s_1_0_2601_2604_NotFound	E9PGC8	MAP1A	1	12.51	10.64	12.51	0	5	1	0	1	3475.72	79.9861	5.6	S2604s	TMT6	2585	(K)	PSPFQVPSEDCAANGPTETsPNPPGPAPAK	(A)	PS(0.0)PFQVPS(0.0)EDCAANGPT(0.33)ET(0.33)S(0.33)PNPPGPAPAK	ANGPTETsPNPPGPA	55	8.1	1190.65	E9PGC8	HUMAN	332907	889.682	Microtubule-associated protein 1A	747000000
E9PGC8_S2665s_1_0_2663_2665	0.73968	3.04953	0.46134	0.0486667	0.495504	0.52066	-0.101174	-1.23168	-0.386708	0.681822	0.276714	NotFound	E9PGC8_S2665s_1_0_2663_2665_NotFound	E9PGC8	MAP1A	7	32.43	32.43	32.43	0	9	1	0	1	4503.14	79.9941	6.1	S2665s	TMT6	2638	(R)	SSRPDTLLSPEQPVCPAGGSGGPPSSAsPEVEAGPQGCATEPR	(P)	S(0.0)S(0.0)RPDT(0.0)LLS(0.0)PEQPVCPAGGS(0.0)GGPPS(0.0)S(0.50)AS(0.50)PEVEAGPQGCAT(0.0)EPR	GGPPSSAsPEVEAGP	56	8.1	1190.65	E9PGC8	HUMAN	332907	1146.54	Microtubule-associated protein 1A	9210000000
E9PGC8_S764sS765s_2_2_764_765	0.880178	1.29669	-0.162694	-0.0233333	0.741875	0.272163	0.191106	-0.244381	-0.22483	0.10264	-0.147004	NotFound	E9PGC8_S764sS765s_2_2_764_765_NotFound	E9PGC8	MAP1A	12	14.03	14.03	14.03	14.029	3	2	2	0	2724.42	159.943	3.5	S764s S765s	TMT6	760	(R)	ELVLssPEDLTQDFEEMKR	(E)	ELVLS(0.99)S(0.99)PEDLT(0.0)QDFEEMKR	GHRELVLsSPEDLTQ|HRELVLSsPEDLTQD	57	8.1	1190.65	E9PGC8	HUMAN	332907	721.845	Microtubule-associated protein 1A	5950000000
E9PGC8_S850sT854t_2_2_850_854	0.688246	3.74157	0.417823	0.0253333	0.422515	-0.532493	-0.74194	-0.00977523	0.197851	-0.219943	-0.00864732	NotFound	E9PGC8_S850sT854t_2_2_850_854_NotFound	E9PGC8	MAP1A	7	13.68	13.68	13.68	7.728	3	2	2	0	3011.5	159.947	4.5	S850s T854t	TMT6	845	(K)	DRGLDsGAEtEEEKDTWEEK	(K)	DRGLDS(0.99)GAET(0.99)EEEKDT(0.0)WEEK	SKDRGLDsGAETEEE|GLDSGAEtEEEKDTW	58	8.1	1190.65	E9PGC8	HUMAN	332907	793.618	Microtubule-associated protein 1A	27300000000
E9PGC8_S1382sS1384s_2_2_1382_1384	0.94457	0.597839	0.0873285	-0.00966667	0.871397	0.0473327	-0.438419	-0.508312	0.323756	-0.667159	-0.294009	NotFound	E9PGC8_S1382sS1384s_2_2_1382_1384_NotFound	E9PGC8	MAP1A	4	16.19	15.17	16.05	2.261	9	2	2	0	3884.98	159.946	3.3	S1382s S1384s	TMT6	1378	(R)	YPDRsLsPEDAESLSVLSVPSPDTANQEPTPK	(S)	Y(0.0)PDRS(0.99)LS(0.99)PEDAES(0.0)LS(0.0)VLS(0.0)VPS(0.0)PDT(0.0)ANQEPT(0.0)PK	VLRYPDRsLSPEDAE|RYPDRSLsPEDAESL	59	8.1	1190.65	E9PGC8	HUMAN	332907	1011.99	Microtubule-associated protein 1A	217000000
E9PGC8_T1912tS1913s_2_2_1912_1913	0.997026	0.0304584	-0.00630139	-0.0116667	0.993011	-1.08865	0.573317	1.1828	0.332749	-0.0733142	0.389129	NotFound	E9PGC8_T1912tS1913s_2_2_1912_1913_NotFound	E9PGC8	MAP1A	1	11.86	11.86	11.86	11.855	3	2	2	0	2592.23	159.949	5.9	T1912t S1913s	TMT6	1904	(K)	ELAPAWEDtsPEQDNRYWR	(G)	ELAPAWEDT(0.99)S(0.99)PEQDNRY(0.0)WR	LAPAWEDtSPEQDNR|APAWEDTsPEQDNRY	60	8.1	1190.65	E9PGC8	HUMAN	332907	918.065	Microtubule-associated protein 1A	85300000
E9PGC8_S2035sS2039s_2_2_2035_2039	0.59514	5.09356	-0.586717	-0.0746667	0.309488	-0.118332	0	0.41056	-0.521606	0.117303	-1.06362	NotFound	E9PGC8_S2035sS2039s_2_2_2035_2039_NotFound	E9PGC8	MAP1A	11	19.29	19.29	19.29	6.476	3	2	2	0	2268.19	159.943	4.2	S2035s S2039s	TMT6	2029	(R)	SPFEIIsPPAsPPEMVGQR	(V)	S(0.0)PFEIIS(0.99)PPAS(0.99)PPEMVGQR	RSPFEIIsPPASPPE|EIISPPAsPPEMVGQ	61	8.1	1190.65	E9PGC8	HUMAN	332907	810.049	Microtubule-associated protein 1A	3780000000
E9PGC8_S2257sS2260s_2_2_2257_2260	0.549679	5.8213	-1.28459	-0.137333	0.26174	2.12997	-1.55133	1.82797	-0.944287	0.344577	-0.847437	NotFound	E9PGC8_S2257sS2260s_2_2_2257_2260_NotFound	E9PGC8	MAP1A	1	8.57	5.14	8.57	1.188	3	2	2	0	1415.85	159.94	4.4	S2257s S2260s	TMT6	2254	(K)	ELSsPIsPK	(S)	ELS(0.0)S(0.99)PIS(0.99)PK	SAEKELSsPISPKSL|KELSSPIsPKSLQSD	62	8.1	1190.65	E9PGC8	HUMAN	332907	788.399	Microtubule-associated protein 1A	17200000000
E9PGC8_S1436sS1441s_2_1_1436_1441	0.944338	0.600451	-0.0903483	-0.0116667	0.870873	0.70999	-0.393453	0.606064	0	0.175954	0.475602	NotFound	E9PGC8_S1436sS1441s_2_1_1436_1441_NotFound	E9PGC8	MAP1A	3	17.72	17.72	17.72	0.641	7	2	1	1	3061.54	159.944	3.5	S1436s S1441s	TMT6	1422	(K)	DRWPEVSPEDTQSLsLSEEsPSK	(E)	DRWPEVS(0.0)PEDT(0.0)QS(0.0)LS(0.33)LS(0.33)EES(0.33)PS(0.0)K	PEDTQSLsLSEESPS|SLSLSEEsPSKETSL	64	8.1	1190.65	E9PGC8	HUMAN	332907	1074.5	Microtubule-associated protein 1A	830000000
E9PGC8_S1456sT1462t_2_1_1456_1462	0.555098	5.72753	-0.881782	-0.101333	0.267453	-0.473327	1.28153	0.117303	-0.404694	0.293257	-1.6084	NotFound	E9PGC8_S1456sT1462t_2_1_1456_1462_NotFound	E9PGC8	MAP1A	2	14.51	14.51	14.51	0	3	2	1	1	2489.4	159.951	6.9	S1456s T1462t	TMT6	1454	(K)	QLsPESLGtLQFGELNLGK	(E)	QLS(0.33)PES(0.33)LGT(0.33)LQFGELNLGK	DVSSKQLsPESLGTL|LSPESLGtLQFGELN	65	8.1	1190.65	E9PGC8	HUMAN	332907	883.789	Microtubule-associated protein 1A	24200000
E9PGC8_S2328sS2330s_2_1_2321_2330	0.882171	1.27261	0.199167	0.00733333	0.746001	-0.899321	0.157381	0.478986	0.638518	0.00733142	-0.311303	NotFound	E9PGC8_S2328sS2330s_2_1_2321_2330_NotFound	E9PGC8	MAP1A	5	9.75	9.75	9.75	0	5	2	1	1	2891.56	160.923	2.1	N2316n S2328s S2330s	TMT6	2310	(K)	GPSPPLnGNILSCSPDRRsPsPK	(E)	GPS(0.0)PPLN(0.99)GN(0.0)ILS(0.33)CS(0.33)PDRRS(0.33)PS(0.99)PK	SCSPDRRsPSPKESG|SPDRRSPsPKESGRS	67	8.1	1190.65	E9PGC8	HUMAN	332907	763.875	Microtubule-associated protein 1A	1520000000
E9PGC8_T2343tS2344s_2_1_2342_2344	0.793772	2.35491	1.30993	0.212333	0.581445	1.68031	-0.0674491	-0.195505	-1.37596	7.49271	-0.769611	NotFound	E9PGC8_T2343tS2344s_2_1_2342_2344_NotFound	E9PGC8	MAP1A	4	12.46	12.46	12.46	0	5	2	1	1	2094	159.945	5.5	T2343t S2344s	TMT6	2337	(R)	SHWDDStsDSELEK	(G)	S(0.0)HWDDS(0.33)T(0.33)S(0.33)DS(0.0)ELEK	RSHWDDStSDSELEK|SHWDDSTsDSELEKG	68	8.1	1190.65	E9PGC8	HUMAN	332907	751.987	Microtubule-associated protein 1A	5820000000
E9PGC8_S2475sS2476s_2_1_2473_2476	0.542585	5.95206	-3.03218	-0.323667	0.253977	-0.248497	-0.629525	3.47998	-7.33846	2.57333	-1.72946	NotFound	E9PGC8_S2475sS2476s_2_1_2473_2476_NotFound	E9PGC8	MAP1A	2	23.1	21.9	23.1	0	7	2	1	1	2927.6	159.948	5	S2475s S2476s	TMT6	2461	(K)	APSLDSSLPQLPSPssPGAPLLSNLPR	(P)	APS(0.0)LDS(0.0)S(0.0)LPQLPS(0.33)PS(0.33)S(0.33)PGAPLLS(0.0)NLPR	LPQLPSPsSPGAPLL|PQLPSPSsPGAPLLS	69	8.1	1190.65	E9PGC8	HUMAN	332907	772.644	Microtubule-associated protein 1A	95500000
E9PGC8_S2646sS2665s_2_1_2638_2665	0.0473067	27.2509	-5.15655	-0.559667	0.00188325	2.26014	1.27029	5.4057	-1.77166	-2.28007	-2.48178	NotFound	E9PGC8_S2646sS2665s_2_1_2638_2665_NotFound	E9PGC8	MAP1A	1	19.91	19.91	19.91	0	9	2	1	1	4893.35	159.954	4.2	S2646s S2665s	TMT6	2638	(R)	SSRPDTLLsPEQPVCPAGGSGGPPSSAsPEVEAGPQGCATEPRPHR	(G)	S(0.14)S(0.14)RPDT(0.14)LLS(0.14)PEQPVCPAGGS(0.0)GGPPS(0.14)S(0.14)AS(0.14)PEVEAGPQGCAT(0.0)EPRPHR	SRPDTLLsPEQPVCP|GGPPSSAsPEVEAGP	70	8.1	1190.65	E9PGC8	HUMAN	332907	1011.47	Microtubule-associated protein 1A	74400000
E9PGC8_S1134sS1138s_2_0_1129_1138	0.389635	9.01631	1.95142	0.234	0.125421	-0.141998	-0.753181	-0.557188	0.386708	4.12759	-0.112415	NotFound	E9PGC8_S1134sS1138s_2_0_1129_1138_NotFound	E9PGC8	MAP1A	1	18.39	17.22	16.11	0	9	2	0	2	3154.6	159.947	4.3	S1134s S1138s	TMT6	1118	(R)	TEATQGLDYVPSAGTIsPTSsLEEDK	(G)	T(0.0)EAT(0.0)QGLDY(0.0)VPS(0.17)AGT(0.17)IS(0.17)PT(0.17)S(0.17)S(0.17)LEEDK	VPSAGTIsPTSSLEE|GTISPTSsLEEDKGF	71	8.1	1190.65	E9PGC8	HUMAN	332907	1105.52	Microtubule-associated protein 1A	1290000000
E9PGC8_S1436sS1438sS1441s_3_3_1436_1441	0.914577	0.916554	0.170467	0.00733333	0.809738	-0.946654	-0.281038	0.918871	-0.710464	0.549857	0.363187	NotFound	E9PGC8_S1436sS1438sS1441s_3_3_1436_1441_NotFound	E9PGC8	MAP1A	3	14.28	14.28	14.28	1.514	7	3	3	0	3061.54	239.925	8	S1436s S1438s S1441s	TMT6	1422	(K)	DRWPEVSPEDTQSLsLsEEsPSK	(E)	DRWPEVS(0.0)PEDT(0.0)QS(0.0)LS(0.99)LS(0.99)EES(0.99)PS(0.0)K	PEDTQSLsLSEESPS|DTQSLSLsEESPSKE|SLSLSEEsPSKETSL	72	8.1	1190.65	E9PGC8	HUMAN	332907	1101.16	Microtubule-associated protein 1A	342000000
E9PGC8_S2342sT2343tS2344s_3_3_2342_2344	0.871799	1.38465	-0.210822	-0.0306667	0.727001	-0.686324	0.876838	0.537638	0	-0.0513199	0.147004	NotFound	E9PGC8_S2342sT2343tS2344s_3_3_2342_2344_NotFound	E9PGC8	MAP1A	2	12.47	12.47	12.47	2.507	5	3	3	0	2094	239.909	4.2	S2342s T2343t S2344s	TMT6	2337	(R)	SHWDDstsDSELEK	(G)	S(0.0)HWDDS(0.99)T(0.99)S(0.99)DS(0.0)ELEK	GRSHWDDsTSDSELE|RSHWDDStSDSELEK|SHWDDSTsDSELEKG	73	8.1	1190.65	E9PGC8	HUMAN	332907	778.642	Microtubule-associated protein 1A	31200000
E9PGC8_S2029sS2035sS2039s_3_2_2027_2029	0.249665	13.0169	-1.69181	-0.183333	0.0499237	2.03531	0.5958	-0.43011	-1.1961	-0.718479	-0.959852	NotFound	E9PGC8_S2029sS2035sS2039s_3_2_2027_2029_NotFound	E9PGC8	MAP1A	1	12.05	12.05	12.05	0	4	3	2	1	2638.42	239.919	7	S2029s S2035s S2039s	TMT6	2026	(K)	LTRsPFEIIsPPAsPPEMVGQR	(V)	LT(0.50)RS(0.50)PFEIIS(0.0)PPAS(0.0)PPEMVGQR	EEDKLTRsPFEIISP|RSPFEIIsPPASPPE|EIISPPAsPPEMVGQ	74	8.1	1190.65	E9PGC8	HUMAN	332907	960.119	Microtubule-associated protein 1A	1290000000
E9PGC8_S2323sS2328sS2330s_3_2_2321_2330	0.384424	9.13283	-1.03288	-0.109667	0.1221	1.41998	0.0562076	0.371459	-0.692477	0.124634	-0.683138	NotFound	E9PGC8_S2323sS2328sS2330s_3_2_2321_2330_NotFound	E9PGC8	MAP1A	12	10.86	10.86	10.86	0	5	3	2	1	2891.56	240.896	4.1	N2316n S2323s S2328s S2330s	TMT6	2310	(K)	GPSPPLnGNILSCsPDRRsPsPK	(E)	GPS(0.0)PPLN(0.99)GN(0.0)ILS(0.25)CS(0.25)PDRRS(0.25)PS(0.25)PK	NGNILSCsPDRRSPS|SCSPDRRsPSPKESG|SPDRRSPsPKESGRS	75	8.1	1190.65	E9PGC8	HUMAN	332907	783.869	Microtubule-associated protein 1A	9050000000
E9PGC8_T1136tS1137sS1138s_3_1_1129_1138	0.35459	9.86021	-1.451	-0.160333	0.103271	0.0236663	1.16912	0.342133	-1.01623	0.403228	-2.20507	NotFound	E9PGC8_T1136tS1137sS1138s_3_1_1129_1138_NotFound	E9PGC8	MAP1A	1	18.75	16.27	17.49	0	9	3	1	2	3154.6	239.917	5.2	T1136t S1137s S1138s	TMT6	1118	(R)	TEATQGLDYVPSAGTISPtssLEEDK	(G)	T(0.0)EAT(0.0)QGLDY(0.0)VPS(0.17)AGT(0.17)IS(0.17)PT(0.17)S(0.17)S(0.17)LEEDK	SAGTISPtSSLEEDK|AGTISPTsSLEEDKG|GTISPTSsLEEDKGF	76	8.1	1190.65	E9PGC8	HUMAN	332907	1132.18	Microtubule-associated protein 1A	1920000000
E9PGC8_T1244tT1246tS1251s_3_1_1234_1251	0.192249	15.3016	-2.38387	-0.276	0.0295015	0.567992	1.66374	1.1437	-1.42992	-2.77861	0.432366	NotFound	E9PGC8_T1244tT1246tS1251s_3_1_1234_1251_NotFound	E9PGC8	MAP1A	1	10.6	10.6	10.6	0	6	3	1	2	3071.57	239.91	3.4	T1244t T1246t S1251s	TMT6	1232	(K)	MASPPPSGPPSAtHtPFHQsPVEEK	(S)	MAS(0.20)PPPS(0.20)GPPS(0.20)AT(0.20)HT(0.20)PFHQS(0.99)PVEEK	PSGPPSAtHTPFHQS|GPPSATHtPFHQSPV|THTPFHQsPVEEKSE	77	8.1	1190.65	E9PGC8	HUMAN	332907	1104.5	Microtubule-associated protein 1A	118000000
E9PGC8_S1562sS1564sS1567s_3_1_1556_1567	0.275575	12.0884	-1.84009	-0.216667	0.0618242	1.63298	-0.730698	1.54449	-0.125905	-1.78887	-1.15874	NotFound	E9PGC8_S1562sS1564sS1567s_3_1_1556_1567_NotFound	E9PGC8	MAP1A	1	17.35	16.8	16.81	0	9	3	1	2	4680.53	239.966	13.6	S1562s S1564s S1567s	TMT6	1542	(K)	YLPGAITSPDEHILTPDSSFsKsPEsLPGPALEDIAIK	(W)	Y(0.0)LPGAIT(0.0)S(0.0)PDEHILT(0.17)PDS(0.17)S(0.17)FS(0.17)KS(0.17)PES(0.17)LPGPALEDIAIK	LTPDSSFsKSPESLP|PDSSFSKsPESLPGP|SFSKSPEsLPGPALE	78	8.1	1190.65	E9PGC8	HUMAN	332907	984.904	Microtubule-associated protein 1A	35000000
P49792_S21s_1_1_21_21	0.354442	9.86329	1.85348	0.176333	0.103198	-1.46731	-1.83237	0.215055	-0.404694	0.139297	2.7412	RANBP2	P49792_S21s_1_1_21_21_RANBP2	P49792	RANBP2	2	18.12	18.12	18.12	1.658	5	1	1	0	1591.86	79.9729	3.9	S21s	TMT6	11	(R)	YIASVQGSTPsPR	(Q)	Y(0.0)IAS(0.0)VQGS(0.0)T(0.0)PS(0.99)PR	SVQGSTPsPRQKSMK	1	9.1	1158.17	P49792	HUMAN	362586	836.422	E3 SUMO-protein ligase RanBP2	964000000
P49792_S128s_1_1_128_128	0.488382	6.91961	-0.740048	-0.0896667	0.203254	0.591659	0.337245	-0.351908	-0.908314	-0.579182	-0.155652	RANBP2	P49792_S128s_1_1_128_128_RANBP2	P49792	RANBP2	1	15.57	11.67	10.44	8.36	2	1	1	0	1550.93	79.9748	5.2	S128s	TMT6	124	(K)	LFPGsPAIYK	(L)	LFPGS(0.99)PAIY(0.0)K	AAKLFPGsPAIYKLK	2	9.1	1158.17	P49792	HUMAN	362586	815.958	E3 SUMO-protein ligase RanBP2	319000000
P49792_S767s_1_1_767_767	0.855891	1.57423	0.292194	0.0186667	0.695948	0.828322	-0.775664	-0.821119	-0.233823	-0.652496	0.994442	RANBP2	P49792_S767s_1_1_767_767_RANBP2	P49792	RANBP2	4	13.04	8.11	6.33	7.124	2	1	1	0	1761.99	79.9754	4.9	S767s	TMT6	765	(K)	NGsLRNADSEIK	(H)	NGS(0.99)LRNADS(0.0)EIK	GPLYKNGsLRNADSE	3	9.1	1158.17	P49792	HUMAN	362586	614.659	E3 SUMO-protein ligase RanBP2	586000000
P49792_S781s_1_1_781_781	0.511511	6.52857	2.91786	0.343667	0.222404	-0.556159	-3.01273	-0.332358	-0.809389	6.95019	-1.28845	RANBP2	P49792_S781s_1_1_781_781_RANBP2	P49792	RANBP2	8	8.72	4.89	8.72	1.479	4	1	1	0	1111.61	79.9711	4	S781s	TMT6	777	(K)	HSTPsPTR	(Y)	HS(0.0)T(0.0)PS(0.99)PT(0.0)R	EIKHSTPsPTRYSLS	4	9.1	1158.17	P49792	HUMAN	362586	596.292	E3 SUMO-protein ligase RanBP2	2040000000
P49792_S788s_1_1_788_788	0.556561	5.70058	0.603822	0.056	0.269118	-0.579825	0.0337245	-0.566963	-0.179864	0.454548	0.423719	RANBP2	P49792_S788s_1_1_788_788_RANBP2	P49792	RANBP2	4	9.56	9.56	9.56	1.5	4	1	1	0	1239.73	79.9723	4.5	S788s	TMT6	785	(R)	YSLsPSK	(S)	Y(0.0)S(0.0)LS(0.99)PS(0.0)K	SPTRYSLsPSKSYKY	5	9.1	1158.17	P49792	HUMAN	362586	660.357	E3 SUMO-protein ligase RanBP2	29400000000
P49792_S796s_1_1_796_796	0.129618	18.7187	1.95635	0.200667	0.0134317	-1.01765	-0.123657	-1.57381	1.60079	0.645165	0.907968	RANBP2	P49792_S796s_1_1_796_796_RANBP2	P49792	RANBP2	3	11.67	5.24	4.66	3.841	4	1	1	0	1559.94	79.9732	4.2	S796s	TMT6	792	(K)	SYKYsPK	(T)	S(0.0)Y(0.0)KY(0.0)S(0.99)PK	PSKSYKYsPKTPPRW	6	9.1	1158.17	P49792	HUMAN	362586	820.46	E3 SUMO-protein ligase RanBP2	2910000000
P49792_T799t_1_1_799_799	0.0609557	25.1752	2.51041	0.244	0.00303727	-1.58564	-2.5181	-1.1046	0.467647	1.03373	0.821495	RANBP2	P49792_T799t_1_1_799_799_RANBP2	P49792	RANBP2	5	14.95	6.94	8.04	12.642	2	1	1	0	2113.18	79.9812	6.8	T799t	TMT6	799	(K)	tPPRWAEDQNSLLK	(M)	T(0.99)PPRWAEDQNS(0.0)LLK	SYKYSPKtPPRWAED	7	9.1	1158.17	P49792	HUMAN	362586	731.726	E3 SUMO-protein ligase RanBP2	15700000000
P49792_S837s_1_1_837_837	0.419936	8.30612	3.03419	0.329667	0.147703	-4.72144	0.843113	-1.01662	-0.152885	4.8534	-0.492897	RANBP2	P49792_S837s_1_1_837_837_RANBP2	P49792	RANBP2	2	9.38	5.52	9.38	2.253	4	1	1	0	1398.73	79.9699	2.4	S837s	TMT6	830	(K)	LNSSNSAsPHR	(W)	LNS(0.0)S(0.0)NS(0.0)AS(0.99)PHR	LNSSNSAsPHRWPTE	8	9.1	1158.17	P49792	HUMAN	362586	739.853	E3 SUMO-protein ligase RanBP2	73400000
P49792_S955s_1_1_955_955	0.767455	2.69462	0.353376	0.0296667	0.537698	0.473327	-0.483385	-0.0488761	0.791402	-0.20528	0.415071	RANBP2	P49792_S955s_1_1_955_955_RANBP2	P49792	RANBP2	2	14.95	9.94	14.95	5.553	3	1	1	0	1503.84	79.9739	4.8	S955s	TMT6	946	(R)	FESPATGILsPR	(G)	FES(0.0)PAT(0.0)GILS(0.99)PR	SPATGILsPRGDDYF	9	9.1	1158.17	P49792	HUMAN	362586	792.409	E3 SUMO-protein ligase RanBP2	718000000
P49792_S1110s_1_1_1110_1110	0.653455	4.2318	-0.49078	-0.063	0.377416	0.508826	0.179864	0.185729	0.431674	-0.623171	-0.406424	RANBP2	P49792_S1110s_1_1_1110_1110_RANBP2	P49792	RANBP2	2	20.63	20.63	20.63	2.375	5	1	1	0	2272.16	79.9827	6.9	S1110s	TMT6	1105	(K)	NVSGIsFTENMGSSQQK	(N)	NVS(0.0)GIS(0.99)FT(0.0)ENMGS(0.0)S(0.0)QQK	SKNVSGIsFTENMGS	10	9.1	1158.17	P49792	HUMAN	362586	1176.58	E3 SUMO-protein ligase RanBP2	610000000
P49792_S1160s_1_1_1160_1160	0.712118	3.42736	0.388108	0.0343333	0.454217	-0.473327	-0.101174	0.107528	-0.0899321	0.527862	0.25942	RANBP2	P49792_S1160s_1_1_1160_1160_RANBP2	P49792	RANBP2	16	23.56	23.56	23.56	1.451	2	1	1	0	4226.09	79.9994	7.7	S1160s	TMT6	1153	(K)	NHETDGGsAHGDDDDDGPHFEPVVPLPDKIEVK	(T)	NHET(0.0)DGGS(0.99)AHGDDDDDGPHFEPVVPLPDKIEVK	NHETDGGsAHGDDDD	11	9.1	1158.17	P49792	HUMAN	362586	1077.28	E3 SUMO-protein ligase RanBP2	34200000000
P49792_T1396t_1_1_1396_1396	0.801636	2.24868	0.326171	0.0106667	0.595844	-1.10048	-1.06794	-0.136853	-0.908314	0.30792	-0.726375	RANBP2	P49792_T1396t_1_1_1396_1396_RANBP2	P49792	RANBP2	2	19.89	19.89	19.89	2.203	2	1	1	0	2056.21	79.9744	3.8	T1396t	TMT6	1384	(K)	ELVGPPLAETVFtPK	(T)	ELVGPPLAET(0.0)VFT(0.99)PK	PLAETVFtPKTSPEN	12	9.1	1158.17	P49792	HUMAN	362586	712.733	E3 SUMO-protein ligase RanBP2	88600000
P49792_T1412t_1_1_1412_1412	0.649596	4.28807	-0.653256	-0.0646667	0.372558	1.49098	0.82063	-0.0488761	1.08818	-0.15396	-0.631254	RANBP2	P49792_T1412t_1_1_1412_1412_RANBP2	P49792	RANBP2	3	10.66	6.28	3.85	99	1	1	1	0	1591.06	79.9752	5.3	T1412t	TMT6	1408	(R)	FALVtPKK	(E)	FALVT(1.0)PKK	QDRFALVtPKKEGHW	13	9.1	1158.17	P49792	HUMAN	362586	557.682	E3 SUMO-protein ligase RanBP2	434000000
P49792_S1456s_1_1_1456_1456	0.935981	0.682488	0.384674	0.0596667	0.854577	-0.508826	-1.09043	1.1437	-0.368722	4.84607	-3.77888	RANBP2	P49792_S1456s_1_1_1456_1456_RANBP2	P49792	RANBP2	2	14.91	14.91	14.91	11.451	4	1	1	0	1739.95	79.973	3.7	S1456s	TMT6	1447	(K)	SGSSFVHQAsFK	(F)	S(0.0)GS(0.0)S(0.0)FVHQAS(0.99)FK	SSFVHQAsFKFGQGD	14	9.1	1158.17	P49792	HUMAN	362586	607.312	E3 SUMO-protein ligase RanBP2	276000000
[truncated: 35,613 more rows]

## Sheet: Description of table header
ColumnHeader	Description
[truncated: 45 more rows]
