# Supplementary material for: PPM1D mutations are oncogenic drivers of de novo diffuse midline glioma formation
Source: Nat Commun. 2022 Feb 1;13:604. doi: 10.1038/s41467-022-28198-8 (PMC8807747; doi:10.1038/s41467-022-28198-8)
Supplement: Supplementary file 9 — Supplementary Data 6 [file 41467_2022_28198_MOESM9_ESM.xls]

## Sheet: Supplementary Table 6
#term ID	term description	observed gene count	background gene count	strength	false discovery rate	matching proteins in your network (IDs)	matching proteins in your network (labels)
GO:0051276	chromosome organization	17	1066	0.89	1.7e-07	9606.ENSP00000255120,9606.ENSP00000269305,9606.ENSP00000287394,9606.ENSP00000287647,9606.ENSP00000306682,9606.ENSP00000311513,9606.ENSP00000325290,9606.ENSP00000356110,9606.ENSP00000366434,9606.ENSP00000370125,9606.ENSP00000381053,9606.ENSP00000386759,9606.ENSP00000399888,9606.ENSP00000437621,9606.ENSP00000468785,9606.ENSP00000480987,9606.ENSP00000482075	NASP,TP53,ATAD2,FANCD2,PPM1D,RSF1,GSG2,NUCKS1,UIMC1,HMGN1,ZMYND11,SETD2,HMGA1,HMGA2,MBD1,MCM3,PTGES3
GO:0006325	chromatin organization	14	713	0.98	6.82e-07	9606.ENSP00000255120,9606.ENSP00000269305,9606.ENSP00000287394,9606.ENSP00000306682,9606.ENSP00000311513,9606.ENSP00000325290,9606.ENSP00000356110,9606.ENSP00000366434,9606.ENSP00000370125,9606.ENSP00000381053,9606.ENSP00000386759,9606.ENSP00000399888,9606.ENSP00000437621,9606.ENSP00000468785	NASP,TP53,ATAD2,PPM1D,RSF1,GSG2,NUCKS1,UIMC1,HMGN1,ZMYND11,SETD2,HMGA1,HMGA2,MBD1
GO:0090304	nucleic acid metabolic process	21	2178	0.67	9.33e-07	9606.ENSP00000263092,9606.ENSP00000269305,9606.ENSP00000287647,9606.ENSP00000306682,9606.ENSP00000311513,9606.ENSP00000337632,9606.ENSP00000340507,9606.ENSP00000356110,9606.ENSP00000358374,9606.ENSP00000366434,9606.ENSP00000370125,9606.ENSP00000372023,9606.ENSP00000384849,9606.ENSP00000386759,9606.ENSP00000399888,9606.ENSP00000402515,9606.ENSP00000437621,9606.ENSP00000468785,9606.ENSP00000480987,…	METTL16,TP53,FANCD2,PPM1D,RSF1,SARNP,TRIM24,NUCKS1,SCAF11,UIMC1,HMGN1,CHEK2,CDKN1A,SETD2,HMGA1,SMG1,HMGA2,MBD1,MCM3,PTGES3,CPSF1
GO:0006974	cellular response to DNA damage stimulus	14	793	0.94	1.34e-06	9606.ENSP00000269305,9606.ENSP00000287647,9606.ENSP00000306682,9606.ENSP00000354686,9606.ENSP00000356110,9606.ENSP00000366434,9606.ENSP00000370125,9606.ENSP00000372023,9606.ENSP00000384849,9606.ENSP00000386759,9606.ENSP00000399888,9606.ENSP00000402515,9606.ENSP00000437621,9606.ENSP00000480987	TP53,FANCD2,PPM1D,ZNF652,NUCKS1,UIMC1,HMGN1,CHEK2,CDKN1A,SETD2,HMGA1,SMG1,HMGA2,MCM3
GO:0006259	DNA metabolic process	13	750	0.93	6.76e-06	9606.ENSP00000269305,9606.ENSP00000287647,9606.ENSP00000306682,9606.ENSP00000356110,9606.ENSP00000366434,9606.ENSP00000370125,9606.ENSP00000372023,9606.ENSP00000386759,9606.ENSP00000399888,9606.ENSP00000402515,9606.ENSP00000437621,9606.ENSP00000480987,9606.ENSP00000482075	TP53,FANCD2,PPM1D,NUCKS1,UIMC1,HMGN1,CHEK2,SETD2,HMGA1,SMG1,HMGA2,MCM3,PTGES3
GO:1903047	mitotic cell cycle process	12	616	0.98	7.54e-06	9606.ENSP00000255120,9606.ENSP00000265728,9606.ENSP00000269305,9606.ENSP00000287647,9606.ENSP00000306682,9606.ENSP00000325290,9606.ENSP00000357206,9606.ENSP00000372023,9606.ENSP00000384849,9606.ENSP00000386759,9606.ENSP00000437621,9606.ENSP00000480987	NASP,DBF4,TP53,FANCD2,PPM1D,GSG2,NES,CHEK2,CDKN1A,SETD2,HMGA2,MCM3
GO:0006281	DNA repair	11	522	1.01	1.53e-05	9606.ENSP00000269305,9606.ENSP00000287647,9606.ENSP00000356110,9606.ENSP00000366434,9606.ENSP00000370125,9606.ENSP00000372023,9606.ENSP00000386759,9606.ENSP00000399888,9606.ENSP00000402515,9606.ENSP00000437621,9606.ENSP00000480987	TP53,FANCD2,NUCKS1,UIMC1,HMGN1,CHEK2,SETD2,HMGA1,SMG1,HMGA2,MCM3
GO:2000112	regulation of cellular macromolecule biosynthetic process	24	3878	0.48	4.47e-05	9606.ENSP00000263092,9606.ENSP00000265728,9606.ENSP00000269305,9606.ENSP00000287394,9606.ENSP00000287647,9606.ENSP00000306682,9606.ENSP00000311513,9606.ENSP00000322915,9606.ENSP00000337632,9606.ENSP00000340507,9606.ENSP00000356110,9606.ENSP00000356172,9606.ENSP00000366434,9606.ENSP00000370125,9606.ENSP00000372023,9606.ENSP00000381053,9606.ENSP00000383986,9606.ENSP00000384849,9606.ENSP00000385795,…	METTL16,DBF4,TP53,ATAD2,FANCD2,PPM1D,RSF1,ZMYM4,SARNP,TRIM24,NUCKS1,SOX13,UIMC1,HMGN1,CHEK2,ZMYND11,CDCA7L,CDKN1A,PHF14,SETD2,HMGA1,HMGA2,MBD1,PTGES3
GO:0051052	regulation of DNA metabolic process	9	360	1.09	5.92e-05	9606.ENSP00000269305,9606.ENSP00000356110,9606.ENSP00000366434,9606.ENSP00000384849,9606.ENSP00000386759,9606.ENSP00000402515,9606.ENSP00000437621,9606.ENSP00000468785,9606.ENSP00000482075	TP53,NUCKS1,UIMC1,CDKN1A,SETD2,SMG1,HMGA2,MBD1,PTGES3
GO:0019219	regulation of nucleobase-containing compound metabolic process	24	3982	0.47	6.33e-05	9606.ENSP00000263092,9606.ENSP00000269305,9606.ENSP00000287394,9606.ENSP00000287647,9606.ENSP00000306682,9606.ENSP00000311513,9606.ENSP00000322915,9606.ENSP00000337632,9606.ENSP00000340507,9606.ENSP00000356110,9606.ENSP00000356172,9606.ENSP00000366434,9606.ENSP00000370125,9606.ENSP00000372023,9606.ENSP00000381053,9606.ENSP00000383986,9606.ENSP00000384849,9606.ENSP00000385795,9606.ENSP00000386759,…	METTL16,TP53,ATAD2,FANCD2,PPM1D,RSF1,ZMYM4,SARNP,TRIM24,NUCKS1,SOX13,UIMC1,HMGN1,CHEK2,ZMYND11,CDCA7L,CDKN1A,PHF14,SETD2,HMGA1,SMG1,HMGA2,MBD1,PTGES3
GO:2000113	negative regulation of cellular macromolecule biosynthetic process	15	1470	0.7	0.0001	9606.ENSP00000263092,9606.ENSP00000269305,9606.ENSP00000306682,9606.ENSP00000311513,9606.ENSP00000337632,9606.ENSP00000340507,9606.ENSP00000356172,9606.ENSP00000366434,9606.ENSP00000372023,9606.ENSP00000381053,9606.ENSP00000384849,9606.ENSP00000385795,9606.ENSP00000399888,9606.ENSP00000437621,9606.ENSP00000468785	METTL16,TP53,PPM1D,RSF1,SARNP,TRIM24,SOX13,UIMC1,CHEK2,ZMYND11,CDKN1A,PHF14,HMGA1,HMGA2,MBD1
GO:0034645	cellular macromolecule biosynthetic process	15	1592	0.66	0.00022	9606.ENSP00000255120,9606.ENSP00000265728,9606.ENSP00000269305,9606.ENSP00000306682,9606.ENSP00000311513,9606.ENSP00000340507,9606.ENSP00000356110,9606.ENSP00000384849,9606.ENSP00000386759,9606.ENSP00000399888,9606.ENSP00000468785,9606.ENSP00000478828,9606.ENSP00000480987,9606.ENSP00000482075,9606.ENSP00000484669	NASP,DBF4,TP53,PPM1D,RSF1,TRIM24,NUCKS1,CDKN1A,SETD2,HMGA1,MBD1,PTMS,MCM3,PTGES3,CPSF1
GO:0007569	cell aging	5	66	1.57	0.00023	9606.ENSP00000269305,9606.ENSP00000372023,9606.ENSP00000384849,9606.ENSP00000399888,9606.ENSP00000437621	TP53,CHEK2,CDKN1A,HMGA1,HMGA2
GO:0000077	DNA damage checkpoint	6	140	1.32	0.00028	9606.ENSP00000269305,9606.ENSP00000287647,9606.ENSP00000366434,9606.ENSP00000372023,9606.ENSP00000384849,9606.ENSP00000437621	TP53,FANCD2,UIMC1,CHEK2,CDKN1A,HMGA2
GO:0006355	regulation of transcription, DNA-templated	21	3388	0.48	0.00028	9606.ENSP00000269305,9606.ENSP00000287394,9606.ENSP00000287647,9606.ENSP00000306682,9606.ENSP00000311513,9606.ENSP00000322915,9606.ENSP00000337632,9606.ENSP00000340507,9606.ENSP00000356110,9606.ENSP00000356172,9606.ENSP00000366434,9606.ENSP00000370125,9606.ENSP00000372023,9606.ENSP00000381053,9606.ENSP00000383986,9606.ENSP00000384849,9606.ENSP00000385795,9606.ENSP00000386759,9606.ENSP00000399888,…	TP53,ATAD2,FANCD2,PPM1D,RSF1,ZMYM4,SARNP,TRIM24,NUCKS1,SOX13,UIMC1,HMGN1,CHEK2,ZMYND11,CDCA7L,CDKN1A,PHF14,SETD2,HMGA1,HMGA2,MBD1
GO:0051252	regulation of RNA metabolic process	22	3722	0.46	0.00028	9606.ENSP00000263092,9606.ENSP00000269305,9606.ENSP00000287394,9606.ENSP00000287647,9606.ENSP00000306682,9606.ENSP00000311513,9606.ENSP00000322915,9606.ENSP00000337632,9606.ENSP00000340507,9606.ENSP00000356110,9606.ENSP00000356172,9606.ENSP00000366434,9606.ENSP00000370125,9606.ENSP00000372023,9606.ENSP00000381053,9606.ENSP00000383986,9606.ENSP00000384849,9606.ENSP00000385795,9606.ENSP00000386759,…	METTL16,TP53,ATAD2,FANCD2,PPM1D,RSF1,ZMYM4,SARNP,TRIM24,NUCKS1,SOX13,UIMC1,HMGN1,CHEK2,ZMYND11,CDCA7L,CDKN1A,PHF14,SETD2,HMGA1,HMGA2,MBD1
GO:0010212	response to ionizing radiation	6	145	1.31	0.00033	9606.ENSP00000269305,9606.ENSP00000287647,9606.ENSP00000356110,9606.ENSP00000366434,9606.ENSP00000372023,9606.ENSP00000384849	TP53,FANCD2,NUCKS1,UIMC1,CHEK2,CDKN1A
GO:0090398	cellular senescence	4	33	1.77	0.00047	9606.ENSP00000269305,9606.ENSP00000384849,9606.ENSP00000399888,9606.ENSP00000437621	TP53,CDKN1A,HMGA1,HMGA2
GO:0007049	cell cycle	13	1313	0.69	0.00061	9606.ENSP00000255120,9606.ENSP00000265728,9606.ENSP00000269305,9606.ENSP00000287647,9606.ENSP00000306682,9606.ENSP00000325290,9606.ENSP00000357206,9606.ENSP00000372023,9606.ENSP00000381053,9606.ENSP00000384849,9606.ENSP00000386759,9606.ENSP00000437621,9606.ENSP00000480987	NASP,DBF4,TP53,FANCD2,PPM1D,GSG2,NES,CHEK2,ZMYND11,CDKN1A,SETD2,HMGA2,MCM3
GO:0031497	chromatin assembly	6	172	1.23	0.00072	9606.ENSP00000255120,9606.ENSP00000269305,9606.ENSP00000311513,9606.ENSP00000399888,9606.ENSP00000437621,9606.ENSP00000468785	NASP,TP53,RSF1,HMGA1,HMGA2,MBD1
GO:0044772	mitotic cell cycle phase transition	7	280	1.09	0.00076	9606.ENSP00000255120,9606.ENSP00000265728,9606.ENSP00000306682,9606.ENSP00000357206,9606.ENSP00000372023,9606.ENSP00000384849,9606.ENSP00000480987	NASP,DBF4,PPM1D,NES,CHEK2,CDKN1A,MCM3
GO:0009314	response to radiation	8	431	0.96	0.001	9606.ENSP00000269305,9606.ENSP00000287647,9606.ENSP00000306682,9606.ENSP00000356110,9606.ENSP00000366434,9606.ENSP00000370125,9606.ENSP00000372023,9606.ENSP00000384849	TP53,FANCD2,PPM1D,NUCKS1,UIMC1,HMGN1,CHEK2,CDKN1A
GO:0044773	mitotic DNA damage checkpoint	5	101	1.38	0.001	9606.ENSP00000269305,9606.ENSP00000287647,9606.ENSP00000372023,9606.ENSP00000384849,9606.ENSP00000437621	TP53,FANCD2,CHEK2,CDKN1A,HMGA2
GO:0006996	organelle organization	20	3450	0.45	0.0013	9606.ENSP00000255120,9606.ENSP00000269305,9606.ENSP00000287394,9606.ENSP00000287647,9606.ENSP00000299633,9606.ENSP00000306682,9606.ENSP00000311513,9606.ENSP00000322915,9606.ENSP00000325290,9606.ENSP00000356110,9606.ENSP00000366434,9606.ENSP00000370125,9606.ENSP00000372023,9606.ENSP00000381053,9606.ENSP00000386759,9606.ENSP00000399888,9606.ENSP00000437621,9606.ENSP00000468785,9606.ENSP00000480987,…	NASP,TP53,ATAD2,FANCD2,HDGFRP3,PPM1D,RSF1,ZMYM4,GSG2,NUCKS1,UIMC1,HMGN1,CHEK2,ZMYND11,SETD2,HMGA1,HMGA2,MBD1,MCM3,PTGES3
GO:0042770	signal transduction in response to DNA damage	5	107	1.36	0.0013	9606.ENSP00000269305,9606.ENSP00000306682,9606.ENSP00000366434,9606.ENSP00000372023,9606.ENSP00000384849	TP53,PPM1D,UIMC1,CHEK2,CDKN1A
GO:0006260	DNA replication	6	205	1.16	0.0015	9606.ENSP00000255120,9606.ENSP00000265728,9606.ENSP00000356110,9606.ENSP00000399888,9606.ENSP00000478828,9606.ENSP00000480987	NASP,DBF4,NUCKS1,HMGA1,PTMS,MCM3
GO:0006302	double-strand break repair	6	204	1.16	0.0015	9606.ENSP00000269305,9606.ENSP00000287647,9606.ENSP00000356110,9606.ENSP00000366434,9606.ENSP00000372023,9606.ENSP00000480987	TP53,FANCD2,NUCKS1,UIMC1,CHEK2,MCM3
GO:0044260	cellular macromolecule metabolic process	24	4976	0.37	0.0015	9606.ENSP00000255120,9606.ENSP00000263092,9606.ENSP00000265728,9606.ENSP00000269305,9606.ENSP00000287647,9606.ENSP00000298355,9606.ENSP00000306682,9606.ENSP00000311513,9606.ENSP00000325290,9606.ENSP00000340507,9606.ENSP00000356110,9606.ENSP00000366434,9606.ENSP00000370125,9606.ENSP00000372023,9606.ENSP00000384849,9606.ENSP00000386759,9606.ENSP00000399888,9606.ENSP00000402515,9606.ENSP00000437621,…	NASP,METTL16,DBF4,TP53,FANCD2,TRIM9,PPM1D,RSF1,GSG2,TRIM24,NUCKS1,UIMC1,HMGN1,CHEK2,CDKN1A,SETD2,HMGA1,SMG1,HMGA2,MBD1,PTMS,MCM3,PTGES3,CPSF1
GO:0071103	DNA conformation change	7	328	1.02	0.0015	9606.ENSP00000255120,9606.ENSP00000269305,9606.ENSP00000311513,9606.ENSP00000399888,9606.ENSP00000437621,9606.ENSP00000468785,9606.ENSP00000480987	NASP,TP53,RSF1,HMGA1,HMGA2,MBD1,MCM3
GO:0090399	replicative senescence	3	13	2.05	0.0015	9606.ENSP00000269305,9606.ENSP00000372023,9606.ENSP00000384849	TP53,CHEK2,CDKN1A
GO:0010629	negative regulation of gene expression	15	2014	0.56	0.0017	9606.ENSP00000263092,9606.ENSP00000269305,9606.ENSP00000306682,9606.ENSP00000311513,9606.ENSP00000337632,9606.ENSP00000340507,9606.ENSP00000356172,9606.ENSP00000366434,9606.ENSP00000381053,9606.ENSP00000384849,9606.ENSP00000385795,9606.ENSP00000399888,9606.ENSP00000402515,9606.ENSP00000437621,9606.ENSP00000468785	METTL16,TP53,PPM1D,RSF1,SARNP,TRIM24,SOX13,UIMC1,ZMYND11,CDKN1A,PHF14,HMGA1,SMG1,HMGA2,MBD1
GO:0045892	negative regulation of transcription, DNA-templated	12	1273	0.66	0.0019	9606.ENSP00000269305,9606.ENSP00000306682,9606.ENSP00000311513,9606.ENSP00000337632,9606.ENSP00000340507,9606.ENSP00000356172,9606.ENSP00000366434,9606.ENSP00000381053,9606.ENSP00000385795,9606.ENSP00000399888,9606.ENSP00000437621,9606.ENSP00000468785	TP53,PPM1D,RSF1,SARNP,TRIM24,SOX13,UIMC1,ZMYND11,PHF14,HMGA1,HMGA2,MBD1
GO:0006978	DNA damage response, signal transduction by p53 class mediator resulting in transcription of p21 class mediator	3	15	1.99	0.002	9606.ENSP00000269305,9606.ENSP00000372023,9606.ENSP00000384849	TP53,CHEK2,CDKN1A
GO:0045934	negative regulation of nucleobase-containing compound metabolic process	13	1528	0.62	0.002	9606.ENSP00000269305,9606.ENSP00000306682,9606.ENSP00000311513,9606.ENSP00000337632,9606.ENSP00000340507,9606.ENSP00000356172,9606.ENSP00000366434,9606.ENSP00000381053,9606.ENSP00000384849,9606.ENSP00000385795,9606.ENSP00000399888,9606.ENSP00000437621,9606.ENSP00000468785	TP53,PPM1D,RSF1,SARNP,TRIM24,SOX13,UIMC1,ZMYND11,CDKN1A,PHF14,HMGA1,HMGA2,MBD1
GO:0090343	positive regulation of cell aging	3	15	1.99	0.002	9606.ENSP00000269305,9606.ENSP00000399888,9606.ENSP00000437621	TP53,HMGA1,HMGA2
GO:2001020	regulation of response to DNA damage stimulus	6	225	1.12	0.002	9606.ENSP00000269305,9606.ENSP00000366434,9606.ENSP00000372023,9606.ENSP00000386759,9606.ENSP00000402515,9606.ENSP00000437621	TP53,UIMC1,CHEK2,SETD2,SMG1,HMGA2
GO:0010332	response to gamma radiation	4	58	1.53	0.0022	9606.ENSP00000269305,9606.ENSP00000287647,9606.ENSP00000372023,9606.ENSP00000384849	TP53,FANCD2,CHEK2,CDKN1A
GO:0010468	regulation of gene expression	23	4813	0.37	0.0026	9606.ENSP00000263092,9606.ENSP00000269305,9606.ENSP00000287394,9606.ENSP00000287647,9606.ENSP00000306682,9606.ENSP00000311513,9606.ENSP00000322915,9606.ENSP00000337632,9606.ENSP00000340507,9606.ENSP00000356110,9606.ENSP00000356172,9606.ENSP00000366434,9606.ENSP00000370125,9606.ENSP00000372023,9606.ENSP00000381053,9606.ENSP00000383986,9606.ENSP00000384849,9606.ENSP00000385795,9606.ENSP00000386759,…	METTL16,TP53,ATAD2,FANCD2,PPM1D,RSF1,ZMYM4,SARNP,TRIM24,NUCKS1,SOX13,UIMC1,HMGN1,CHEK2,ZMYND11,CDCA7L,CDKN1A,PHF14,SETD2,HMGA1,SMG1,HMGA2,MBD1
GO:0043170	macromolecule metabolic process	26	6137	0.32	0.0035	9606.ENSP00000255120,9606.ENSP00000263092,9606.ENSP00000265728,9606.ENSP00000269305,9606.ENSP00000287647,9606.ENSP00000298355,9606.ENSP00000306682,9606.ENSP00000311513,9606.ENSP00000325290,9606.ENSP00000337632,9606.ENSP00000340507,9606.ENSP00000356110,9606.ENSP00000358374,9606.ENSP00000366434,9606.ENSP00000370125,9606.ENSP00000372023,9606.ENSP00000384849,9606.ENSP00000386759,9606.ENSP00000399888,…	NASP,METTL16,DBF4,TP53,FANCD2,TRIM9,PPM1D,RSF1,GSG2,SARNP,TRIM24,NUCKS1,SCAF11,UIMC1,HMGN1,CHEK2,CDKN1A,SETD2,HMGA1,SMG1,HMGA2,MBD1,PTMS,MCM3,PTGES3,CPSF1
GO:0071479	cellular response to ionizing radiation	4	67	1.47	0.0035	9606.ENSP00000269305,9606.ENSP00000356110,9606.ENSP00000372023,9606.ENSP00000384849	TP53,NUCKS1,CHEK2,CDKN1A
GO:0080135	regulation of cellular response to stress	9	739	0.78	0.004	9606.ENSP00000269305,9606.ENSP00000366434,9606.ENSP00000372023,9606.ENSP00000381053,9606.ENSP00000386759,9606.ENSP00000399888,9606.ENSP00000402515,9606.ENSP00000437621,9606.ENSP00000482075	TP53,UIMC1,CHEK2,ZMYND11,SETD2,HMGA1,SMG1,HMGA2,PTGES3
GO:0006351	transcription, DNA-templated	8	567	0.84	0.0045	9606.ENSP00000269305,9606.ENSP00000306682,9606.ENSP00000311513,9606.ENSP00000340507,9606.ENSP00000384849,9606.ENSP00000386759,9606.ENSP00000468785,9606.ENSP00000484669	TP53,PPM1D,RSF1,TRIM24,CDKN1A,SETD2,MBD1,CPSF1
GO:0051169	nuclear transport	6	266	1.04	0.0045	9606.ENSP00000269305,9606.ENSP00000337632,9606.ENSP00000384849,9606.ENSP00000399888,9606.ENSP00000402515,9606.ENSP00000484669	TP53,SARNP,CDKN1A,HMGA1,SMG1,CPSF1
GO:0007568	aging	6	274	1.03	0.0047	9606.ENSP00000269305,9606.ENSP00000372023,9606.ENSP00000384849,9606.ENSP00000399888,9606.ENSP00000437621,9606.ENSP00000468785	TP53,CHEK2,CDKN1A,HMGA1,HMGA2,MBD1
GO:0051171	regulation of nitrogen compound metabolic process	25	5836	0.32	0.0047	9606.ENSP00000263092,9606.ENSP00000265728,9606.ENSP00000269305,9606.ENSP00000287394,9606.ENSP00000287647,9606.ENSP00000306682,9606.ENSP00000311513,9606.ENSP00000322915,9606.ENSP00000337632,9606.ENSP00000340507,9606.ENSP00000356110,9606.ENSP00000356172,9606.ENSP00000366434,9606.ENSP00000370125,9606.ENSP00000372023,9606.ENSP00000381053,9606.ENSP00000383986,9606.ENSP00000384849,9606.ENSP00000385795,…	METTL16,DBF4,TP53,ATAD2,FANCD2,PPM1D,RSF1,ZMYM4,SARNP,TRIM24,NUCKS1,SOX13,UIMC1,HMGN1,CHEK2,ZMYND11,CDCA7L,CDKN1A,PHF14,SETD2,HMGA1,SMG1,HMGA2,MBD1,PTGES3
GO:0072422	signal transduction involved in DNA damage checkpoint	4	75	1.42	0.0047	9606.ENSP00000269305,9606.ENSP00000366434,9606.ENSP00000372023,9606.ENSP00000384849	TP53,UIMC1,CHEK2,CDKN1A
GO:0090402	oncogene-induced cell senescence	2	2	2.69	0.0054	9606.ENSP00000399888,9606.ENSP00000437621	HMGA1,HMGA2
GO:0044249	cellular biosynthetic process	16	2611	0.48	0.0058	9606.ENSP00000255120,9606.ENSP00000263092,9606.ENSP00000265728,9606.ENSP00000269305,9606.ENSP00000306682,9606.ENSP00000311513,9606.ENSP00000340507,9606.ENSP00000356110,9606.ENSP00000384849,9606.ENSP00000386759,9606.ENSP00000399888,9606.ENSP00000468785,9606.ENSP00000478828,9606.ENSP00000480987,9606.ENSP00000482075,9606.ENSP00000484669	NASP,METTL16,DBF4,TP53,PPM1D,RSF1,TRIM24,NUCKS1,CDKN1A,SETD2,HMGA1,MBD1,PTMS,MCM3,PTGES3,CPSF1
GO:0030330	DNA damage response, signal transduction by p53 class mediator	4	82	1.38	0.006	9606.ENSP00000269305,9606.ENSP00000306682,9606.ENSP00000372023,9606.ENSP00000384849	TP53,PPM1D,CHEK2,CDKN1A
GO:0071158	positive regulation of cell cycle arrest	4	84	1.37	0.0065	9606.ENSP00000269305,9606.ENSP00000372023,9606.ENSP00000384849,9606.ENSP00000437621	TP53,CHEK2,CDKN1A,HMGA2
GO:0080090	regulation of primary metabolic process	25	6032	0.31	0.0077	9606.ENSP00000263092,9606.ENSP00000265728,9606.ENSP00000269305,9606.ENSP00000287394,9606.ENSP00000287647,9606.ENSP00000306682,9606.ENSP00000311513,9606.ENSP00000322915,9606.ENSP00000337632,9606.ENSP00000340507,9606.ENSP00000356110,9606.ENSP00000356172,9606.ENSP00000366434,9606.ENSP00000370125,9606.ENSP00000372023,9606.ENSP00000381053,9606.ENSP00000383986,9606.ENSP00000384849,9606.ENSP00000385795,…	METTL16,DBF4,TP53,ATAD2,FANCD2,PPM1D,RSF1,ZMYM4,SARNP,TRIM24,NUCKS1,SOX13,UIMC1,HMGN1,CHEK2,ZMYND11,CDCA7L,CDKN1A,PHF14,SETD2,HMGA1,SMG1,HMGA2,MBD1,PTGES3
GO:0071840	cellular component organization or biogenesis	24	5633	0.32	0.0082	9606.ENSP00000255120,9606.ENSP00000263092,9606.ENSP00000269305,9606.ENSP00000275820,9606.ENSP00000287394,9606.ENSP00000287647,9606.ENSP00000299633,9606.ENSP00000306682,9606.ENSP00000311513,9606.ENSP00000322915,9606.ENSP00000325290,9606.ENSP00000356110,9606.ENSP00000357206,9606.ENSP00000358374,9606.ENSP00000366434,9606.ENSP00000370125,9606.ENSP00000372023,9606.ENSP00000381053,9606.ENSP00000386759,…	NASP,METTL16,TP53,NOM1,ATAD2,FANCD2,HDGFRP3,PPM1D,RSF1,ZMYM4,GSG2,NUCKS1,NES,SCAF11,UIMC1,HMGN1,CHEK2,ZMYND11,SETD2,HMGA1,HMGA2,MBD1,MCM3,PTGES3
GO:0035986	senescence-associated heterochromatin focus assembly	2	3	2.51	0.0083	9606.ENSP00000399888,9606.ENSP00000437621	HMGA1,HMGA2
GO:0042771	intrinsic apoptotic signaling pathway in response to DNA damage by p53 class mediator	3	30	1.69	0.0084	9606.ENSP00000269305,9606.ENSP00000372023,9606.ENSP00000384849	TP53,CHEK2,CDKN1A
GO:0010165	response to X-ray	3	31	1.68	0.0091	9606.ENSP00000269305,9606.ENSP00000356110,9606.ENSP00000384849	TP53,NUCKS1,CDKN1A
GO:0071480	cellular response to gamma radiation	3	31	1.68	0.0091	9606.ENSP00000269305,9606.ENSP00000372023,9606.ENSP00000384849	TP53,CHEK2,CDKN1A
GO:1901576	organic substance biosynthetic process	16	2734	0.46	0.0093	9606.ENSP00000255120,9606.ENSP00000263092,9606.ENSP00000265728,9606.ENSP00000269305,9606.ENSP00000306682,9606.ENSP00000311513,9606.ENSP00000340507,9606.ENSP00000356110,9606.ENSP00000384849,9606.ENSP00000386759,9606.ENSP00000399888,9606.ENSP00000468785,9606.ENSP00000478828,9606.ENSP00000480987,9606.ENSP00000482075,9606.ENSP00000484669	NASP,METTL16,DBF4,TP53,PPM1D,RSF1,TRIM24,NUCKS1,CDKN1A,SETD2,HMGA1,MBD1,PTMS,MCM3,PTGES3,CPSF1
GO:0031572	G2 DNA damage checkpoint	3	32	1.66	0.0096	9606.ENSP00000366434,9606.ENSP00000384849,9606.ENSP00000437621	UIMC1,CDKN1A,HMGA2
GO:0016070	RNA metabolic process	12	1584	0.57	0.0101	9606.ENSP00000263092,9606.ENSP00000269305,9606.ENSP00000306682,9606.ENSP00000311513,9606.ENSP00000337632,9606.ENSP00000340507,9606.ENSP00000358374,9606.ENSP00000384849,9606.ENSP00000386759,9606.ENSP00000402515,9606.ENSP00000468785,9606.ENSP00000484669	METTL16,TP53,PPM1D,RSF1,SARNP,TRIM24,SCAF11,CDKN1A,SETD2,SMG1,MBD1,CPSF1
GO:0060969	negative regulation of gene silencing	3	34	1.64	0.0111	9606.ENSP00000269305,9606.ENSP00000287394,9606.ENSP00000399888	TP53,ATAD2,HMGA1
GO:0006357	regulation of transcription by RNA polymerase II	14	2172	0.5	0.0114	9606.ENSP00000269305,9606.ENSP00000287394,9606.ENSP00000311513,9606.ENSP00000322915,9606.ENSP00000337632,9606.ENSP00000356110,9606.ENSP00000356172,9606.ENSP00000370125,9606.ENSP00000381053,9606.ENSP00000384849,9606.ENSP00000385795,9606.ENSP00000399888,9606.ENSP00000437621,9606.ENSP00000468785	TP53,ATAD2,RSF1,ZMYM4,SARNP,NUCKS1,SOX13,HMGN1,ZMYND11,CDKN1A,PHF14,HMGA1,HMGA2,MBD1
GO:0006338	chromatin remodeling	5	206	1.07	0.0123	9606.ENSP00000255120,9606.ENSP00000311513,9606.ENSP00000399888,9606.ENSP00000437621,9606.ENSP00000468785	NASP,RSF1,HMGA1,HMGA2,MBD1
GO:0031323	regulation of cellular metabolic process	25	6239	0.29	0.0124	9606.ENSP00000263092,9606.ENSP00000265728,9606.ENSP00000269305,9606.ENSP00000287394,9606.ENSP00000287647,9606.ENSP00000306682,9606.ENSP00000311513,9606.ENSP00000322915,9606.ENSP00000337632,9606.ENSP00000340507,9606.ENSP00000356110,9606.ENSP00000356172,9606.ENSP00000366434,9606.ENSP00000370125,9606.ENSP00000372023,9606.ENSP00000381053,9606.ENSP00000383986,9606.ENSP00000384849,9606.ENSP00000385795,…	METTL16,DBF4,TP53,ATAD2,FANCD2,PPM1D,RSF1,ZMYM4,SARNP,TRIM24,NUCKS1,SOX13,UIMC1,HMGN1,CHEK2,ZMYND11,CDCA7L,CDKN1A,PHF14,SETD2,HMGA1,SMG1,HMGA2,MBD1,PTGES3
GO:0045935	positive regulation of nucleobase-containing compound metabolic process	13	1927	0.52	0.014	9606.ENSP00000263092,9606.ENSP00000269305,9606.ENSP00000287394,9606.ENSP00000311513,9606.ENSP00000340507,9606.ENSP00000356110,9606.ENSP00000356172,9606.ENSP00000366434,9606.ENSP00000370125,9606.ENSP00000372023,9606.ENSP00000399888,9606.ENSP00000437621,9606.ENSP00000482075	METTL16,TP53,ATAD2,RSF1,TRIM24,NUCKS1,SOX13,UIMC1,HMGN1,CHEK2,HMGA1,HMGA2,PTGES3
GO:0097549	chromatin organization involved in negative regulation of transcription	4	108	1.26	0.0141	9606.ENSP00000306682,9606.ENSP00000399888,9606.ENSP00000437621,9606.ENSP00000468785	PPM1D,HMGA1,HMGA2,MBD1
GO:0006275	regulation of DNA replication	4	111	1.25	0.0153	9606.ENSP00000265728,9606.ENSP00000269305,9606.ENSP00000356110,9606.ENSP00000372023	DBF4,TP53,NUCKS1,CHEK2
GO:0010605	negative regulation of macromolecule metabolic process	16	2875	0.43	0.0153	9606.ENSP00000263092,9606.ENSP00000269305,9606.ENSP00000306682,9606.ENSP00000311513,9606.ENSP00000337632,9606.ENSP00000340507,9606.ENSP00000356172,9606.ENSP00000366434,9606.ENSP00000372023,9606.ENSP00000381053,9606.ENSP00000384849,9606.ENSP00000385795,9606.ENSP00000399888,9606.ENSP00000402515,9606.ENSP00000437621,9606.ENSP00000468785	METTL16,TP53,PPM1D,RSF1,SARNP,TRIM24,SOX13,UIMC1,CHEK2,ZMYND11,CDKN1A,PHF14,HMGA1,SMG1,HMGA2,MBD1
GO:0016569	covalent chromatin modification	6	361	0.91	0.0159	9606.ENSP00000311513,9606.ENSP00000325290,9606.ENSP00000366434,9606.ENSP00000386759,9606.ENSP00000437621,9606.ENSP00000468785	RSF1,GSG2,UIMC1,SETD2,HMGA2,MBD1
GO:0060255	regulation of macromolecule metabolic process	25	6407	0.28	0.0188	9606.ENSP00000263092,9606.ENSP00000265728,9606.ENSP00000269305,9606.ENSP00000287394,9606.ENSP00000287647,9606.ENSP00000306682,9606.ENSP00000311513,9606.ENSP00000322915,9606.ENSP00000337632,9606.ENSP00000340507,9606.ENSP00000356110,9606.ENSP00000356172,9606.ENSP00000366434,9606.ENSP00000370125,9606.ENSP00000372023,9606.ENSP00000381053,9606.ENSP00000383986,9606.ENSP00000384849,9606.ENSP00000385795,…	METTL16,DBF4,TP53,ATAD2,FANCD2,PPM1D,RSF1,ZMYM4,SARNP,TRIM24,NUCKS1,SOX13,UIMC1,HMGN1,CHEK2,ZMYND11,CDCA7L,CDKN1A,PHF14,SETD2,HMGA1,SMG1,HMGA2,MBD1,PTGES3
GO:2000772	regulation of cellular senescence	3	43	1.53	0.0189	9606.ENSP00000269305,9606.ENSP00000399888,9606.ENSP00000437621	TP53,HMGA1,HMGA2
GO:1901988	negative regulation of cell cycle phase transition	5	235	1.02	0.0204	9606.ENSP00000269305,9606.ENSP00000366434,9606.ENSP00000372023,9606.ENSP00000384849,9606.ENSP00000437621	TP53,UIMC1,CHEK2,CDKN1A,HMGA2
GO:0000082	G1/S transition of mitotic cell cycle	4	128	1.18	0.0239	9606.ENSP00000255120,9606.ENSP00000265728,9606.ENSP00000384849,9606.ENSP00000480987	NASP,DBF4,CDKN1A,MCM3
GO:0034654	nucleobase-containing compound biosynthetic process	9	995	0.65	0.0241	9606.ENSP00000269305,9606.ENSP00000306682,9606.ENSP00000311513,9606.ENSP00000340507,9606.ENSP00000384849,9606.ENSP00000386759,9606.ENSP00000468785,9606.ENSP00000482075,9606.ENSP00000484669	TP53,PPM1D,RSF1,TRIM24,CDKN1A,SETD2,MBD1,PTGES3,CPSF1
GO:0006366	transcription by RNA polymerase II	6	406	0.86	0.027	9606.ENSP00000306682,9606.ENSP00000340507,9606.ENSP00000384849,9606.ENSP00000386759,9606.ENSP00000468785,9606.ENSP00000484669	PPM1D,TRIM24,CDKN1A,SETD2,MBD1,CPSF1
GO:0000086	G2/M transition of mitotic cell cycle	4	134	1.16	0.0271	9606.ENSP00000306682,9606.ENSP00000357206,9606.ENSP00000372023,9606.ENSP00000384849	PPM1D,NES,CHEK2,CDKN1A
GO:0071824	protein-DNA complex subunit organization	5	255	0.98	0.0271	9606.ENSP00000255120,9606.ENSP00000311513,9606.ENSP00000386759,9606.ENSP00000399888,9606.ENSP00000480987	NASP,RSF1,SETD2,HMGA1,MCM3
GO:0090400	stress-induced premature senescence	2	8	2.09	0.0273	9606.ENSP00000269305,9606.ENSP00000384849	TP53,CDKN1A
GO:0006913	nucleocytoplasmic transport	5	263	0.97	0.0301	9606.ENSP00000269305,9606.ENSP00000337632,9606.ENSP00000384849,9606.ENSP00000402515,9606.ENSP00000484669	TP53,SARNP,CDKN1A,SMG1,CPSF1
GO:0051172	negative regulation of nitrogen compound metabolic process	14	2429	0.45	0.0301	9606.ENSP00000263092,9606.ENSP00000269305,9606.ENSP00000306682,9606.ENSP00000311513,9606.ENSP00000337632,9606.ENSP00000340507,9606.ENSP00000356172,9606.ENSP00000366434,9606.ENSP00000381053,9606.ENSP00000384849,9606.ENSP00000385795,9606.ENSP00000399888,9606.ENSP00000437621,9606.ENSP00000468785	METTL16,TP53,PPM1D,RSF1,SARNP,TRIM24,SOX13,UIMC1,ZMYND11,CDKN1A,PHF14,HMGA1,HMGA2,MBD1
GO:0048519	negative regulation of biological process	22	5389	0.3	0.034	9606.ENSP00000263092,9606.ENSP00000269305,9606.ENSP00000287394,9606.ENSP00000287647,9606.ENSP00000298355,9606.ENSP00000299633,9606.ENSP00000306682,9606.ENSP00000311513,9606.ENSP00000337632,9606.ENSP00000340507,9606.ENSP00000356110,9606.ENSP00000356172,9606.ENSP00000357206,9606.ENSP00000366434,9606.ENSP00000372023,9606.ENSP00000381053,9606.ENSP00000384849,9606.ENSP00000385795,9606.ENSP00000399888,…	METTL16,TP53,ATAD2,FANCD2,TRIM9,HDGFRP3,PPM1D,RSF1,SARNP,TRIM24,NUCKS1,SOX13,NES,UIMC1,CHEK2,ZMYND11,CDKN1A,PHF14,HMGA1,SMG1,HMGA2,MBD1
GO:0031507	heterochromatin assembly	3	58	1.4	0.0368	9606.ENSP00000399888,9606.ENSP00000437621,9606.ENSP00000468785	HMGA1,HMGA2,MBD1
GO:0006977	DNA damage response, signal transduction by p53 class mediator resulting in cell cycle arrest	3	59	1.4	0.038	9606.ENSP00000269305,9606.ENSP00000372023,9606.ENSP00000384849	TP53,CHEK2,CDKN1A
GO:0016043	cellular component organization	22	5447	0.3	0.0382	9606.ENSP00000255120,9606.ENSP00000269305,9606.ENSP00000287394,9606.ENSP00000287647,9606.ENSP00000299633,9606.ENSP00000306682,9606.ENSP00000311513,9606.ENSP00000322915,9606.ENSP00000325290,9606.ENSP00000356110,9606.ENSP00000357206,9606.ENSP00000358374,9606.ENSP00000366434,9606.ENSP00000370125,9606.ENSP00000372023,9606.ENSP00000381053,9606.ENSP00000386759,9606.ENSP00000399888,9606.ENSP00000437621,…	NASP,TP53,ATAD2,FANCD2,HDGFRP3,PPM1D,RSF1,ZMYM4,GSG2,NUCKS1,NES,SCAF11,UIMC1,HMGN1,CHEK2,ZMYND11,SETD2,HMGA1,HMGA2,MBD1,MCM3,PTGES3
GO:0010557	positive regulation of macromolecule biosynthetic process	12	1906	0.49	0.0402	9606.ENSP00000265728,9606.ENSP00000269305,9606.ENSP00000287394,9606.ENSP00000311513,9606.ENSP00000340507,9606.ENSP00000356110,9606.ENSP00000356172,9606.ENSP00000370125,9606.ENSP00000372023,9606.ENSP00000399888,9606.ENSP00000437621,9606.ENSP00000482075	DBF4,TP53,ATAD2,RSF1,TRIM24,NUCKS1,SOX13,HMGN1,CHEK2,HMGA1,HMGA2,PTGES3
GO:1901987	regulation of cell cycle phase transition	6	452	0.81	0.0402	9606.ENSP00000265728,9606.ENSP00000269305,9606.ENSP00000366434,9606.ENSP00000372023,9606.ENSP00000384849,9606.ENSP00000437621	DBF4,TP53,UIMC1,CHEK2,CDKN1A,HMGA2
GO:0031647	regulation of protein stability	5	293	0.92	0.0433	9606.ENSP00000269305,9606.ENSP00000340507,9606.ENSP00000372023,9606.ENSP00000384849,9606.ENSP00000482075	TP53,TRIM24,CHEK2,CDKN1A,PTGES3
GO:0090068	positive regulation of cell cycle process	5	294	0.92	0.0436	9606.ENSP00000265728,9606.ENSP00000269305,9606.ENSP00000372023,9606.ENSP00000384849,9606.ENSP00000437621	DBF4,TP53,CHEK2,CDKN1A,HMGA2
GO:0046782	regulation of viral transcription	3	65	1.35	0.046	9606.ENSP00000311513,9606.ENSP00000356110,9606.ENSP00000437621	RSF1,NUCKS1,HMGA2
GO:0019042	viral latency	2	12	1.91	0.0461	9606.ENSP00000356110,9606.ENSP00000399888	NUCKS1,HMGA1
