# Supplementary material for: PPM1D mutations are oncogenic drivers of de novo diffuse midline glioma formation
Source: Nat Commun. 2022 Feb 1;13:604. doi: 10.1038/s41467-022-28198-8 (PMC8807747; doi:10.1038/s41467-022-28198-8)
Supplement: Supplementary file 10 — Supplementary Data 7 [file 41467_2022_28198_MOESM10_ESM.xls]

## Sheet: Two-sample mod T
id	adj.P.Val.GFP.over.Full	adj.P.Val.Trunc.over.Full	adj.P.Val.Trunc.over.GFP	Log.P.Value.GFP.over.Full	Log.P.Value.Trunc.over.Full	Log.P.Value.Trunc.over.GFP	logFC.GFP.over.Full	logFC.Trunc.over.Full	logFC.Trunc.over.GFP	logFC.raw.GFP.over.Full	logFC.raw.Trunc.over.Full	logFC.raw.Trunc.over.GFP	P.Value.GFP.over.Full	P.Value.Trunc.over.Full	P.Value.Trunc.over.GFP	127N.131 / Full1.Ref	129N.131/ Full2.Ref	130C.131/ Full3.Ref	127C.131/ GPF2.Ref	128N.131 / GFP1.Ref	130N.131 / GFP3.Ref	126.131 / Trunc3.Ref	128C.131 / Trunc2.Ref	129C.131 / Trunc1.Ref	id.mapped	id.concat	accession_number	geneSymbol	numSpectraVMsiteObserved	bestScore	bestDeltaForwardReverseScore	Best_scoreVML	Best_numPossibleVMsites_STY	Best_numActualVMSites_sty	Best_numLocalizedVMsites_sty	Best_numAmbiguousVMsites_sty	best_matched_parent_mass	variableSites	StartAA	previous_aa	sequence	next_aa	VMsiteFlanks	peptide_num	protein_group_num	protein_score	accession_numbers	species	protein_mw
A6H6J9_S149s_1_1_149_149	0.0061915	0.647614	0.0803142	27.1021	2.52689	14.5241	-1.07543	-0.206215	0.869215	-0.439333	0.039	0.478333	0.0019489	0.55887	0.0352848	-0.0178437	-0.00353137	0.337245	-1.18482	-0.74452	-0.981077	-0.0659828	0.460959	-0.697749	NotFound	A6H6J9_S149s_1_1_149_149_NotFound	A6H6J9	Ankrd50	6	12.96	9.51	1.731	8	1	1	0	3629.87	S149s M156m	140	(K)	YGASSLNGCsPSPVHTmEQKPPQSAPSK	(M)	ASSLNGCsPSPVHTM	1	1.6	2398.28	A6H6J9	MOUSE	50606.2
A6H6J9_S151s _1_1_151_151	0.100448	0.878245	0.174342	12.2132	0.780928	10.1552	-0.558524	-0.0641795	0.494345	-0.298	0.0733333	0.371333	0.0600735	0.835425	0.0964896	-0.00713747	0.572081	-0.0843113	-0.424679	-0.261688	-0.508573	0.0146628	0.471127	-0.197696	NotFound	A6H6J9_S151s _1_1_151_151_NotFound	A6H6J9	Ankrd50	3	24.52	24.52	2.052	8	1	1	0	3629.87	S151s	140	(K)	YGASSLNGCSPsPVHTMEQKPPQSAPSK	(M)	SLNGCSPsPVHTMEQ	2	1.6	2398.28	A6H6J9	MOUSE	50606.2
A6H6J9_T181t _1_0_177_181	0.974404	0.81794	0.83157	0.149205	1.19651	1.15655	0.0240058	0.178861	0.154855	-0.141667	0.141333	0.283	0.966228	0.759187	0.766205	1.65232	0.755712	-0.249268	0.406836	1.63278	0.191166	0.571851	1.73198	0.391515	NotFound	A6H6J9_T181t _1_0_177_181_NotFound	A6H6J9	Ankrd50	1	12.65	12.65	0	5	1	0	1	1818.91	T181t	175	(R)	SNSSGGtGGGDLQPSLR	(G)	RSNSSGGtGGGDLQP	3	1.6	2398.28	A6H6J9	MOUSE	50606.2
A6H6J9_S203s _1_0_202_207	0.0269975	0.39152	0.0876422	19.1057	5.31727	14.026	-0.993356	-0.373122	0.620234	-0.416667	-0.0133333	0.403333	0.0122865	0.293949	0.0395734	-0.167731	0.476734	0.883436	-0.795828	-0.501261	-0.490539	-0.271263	0.247426	0.0969096	NotFound	A6H6J9_S203s _1_0_202_207_NotFound	A6H6J9	Ankrd50	1	18.92	18.92	0	6	1	0	1	2554.24	S203s	192	(R)	GLPNGPAHAFSsPSESPDSTVDR	(Q)	GPAHAFSsPSESPDS	4	1.6	2398.28	A6H6J9	MOUSE	50606.2
A6H6J9_S223s _1_1_223_223	0.011981	0.381367	0.164855	23.475	5.46171	10.4701	-0.885108	-0.329682	0.555427	-0.386	0.00233333	0.388333	0.0044926	0.284334	0.0897406	-0.0107062	-0.356668	-0.201614	-1.23121	-1.10941	-0.883691	-0.872439	-0.0576198	-0.627974	NotFound	A6H6J9_S223s _1_1_223_223_NotFound	A6H6J9	Ankrd50	2	12.62	7.66	5.402	4	1	1	0	1407.82	S223s	217	(K)	SSLSNNsLK	(S)	KSSLSNNsLKSSKNS	5	1.6	2398.28	A6H6J9	MOUSE	50606.2
A6H6J9_S262s _1_0_248_262	0.0135527	0.0480301	0.578316	22.8096	16.7161	3.338	-1.28695	-1.04903	0.237918	-0.499667	-0.197667	0.302	0.00523644	0.0213006	0.46366	0.28193	1.00291	1.34532	-0.62096	-0.00737148	-0.602353	-0.0879771	0.179638	-0.608592	NotFound	A6H6J9_S262s _1_0_248_262_NotFound	A6H6J9	Ankrd50	1	20.78	19.94	0	12	1	0	1	3744.9	S262s	234	(R)	TTSSTATAQTVPIDSFHSLSFTEQIQQHsLPR	(S)	TEQIQQHsLPRSRSR	6	1.6	2398.28	A6H6J9	MOUSE	50606.2
A6H6J9_S391s _1_0_390_391	0.438507	0.271301	0.0468903	4.50043	7.31376	17.5545	0.385826	-0.620073	-1.0059	-0.0366667	-0.0793333	-0.0426667	0.354778	0.18562	0.0175612	0.178437	0.346074	-0.975079	0.324755	-0.176916	0.55907	-1.08505	-0.237258	-0.988478	NotFound	A6H6J9_S391s _1_0_390_391_NotFound	A6H6J9	Ankrd50	3	18.96	18.96	0	2	1	0	1	2227.22	S391s	380	(R)	AQPQFLIHQQSsEQK	(R)	FLIHQQSsEQKRRNG	7	1.6	2398.28	A6H6J9	MOUSE	50606.2
A6H6J9_S177sS178s_2_2_177_178	0.013999	0.787849	0.0387241	22.6374	1.41296	18.6408	-0.919282	0.123919	1.0432	-0.394667	0.127	0.521667	0.00544825	0.722278	0.0136748	-0.0214124	-0.1801	0.344577	-0.824378	-1.07624	-0.714167	-0.392231	0.701606	0.205448	NotFound	A6H6J9_S177sS178s_2_2_177_178_NotFound	A6H6J9	Ankrd50	1	7.09	7.09	1.312	5	2	2	0	1818.91	S177s S178s	175	(R)	SNssGGTGGGDLQPSLR	(G)	SLTIRSNsSGGTGGG|LTIRSNSsGGTGGGD	8	1.6	2398.28	A6H6J9	MOUSE	50606.2
A6H6J9_S203sS207s_2_0_202_207	0.220348	0.107906	0.812499	8.13327	12.2968	1.29391	-0.511908	-0.634957	-0.123049	-0.281667	-0.0893333	0.192333	0.1537	0.0589277	0.74235	-0.421111	-0.0565018	-0.469211	-0.206987	-1.33055	-0.945008	-1.23168	-1.10833	-0.511683	NotFound	A6H6J9_S203sS207s_2_0_202_207_NotFound	A6H6J9	Ankrd50	2	15.47	15.47	0	6	2	0	2	2554.24	S203s S207s	192	(R)	GLPNGPAHAFSsPSEsPDSTVDR	(Q)	GPAHAFSsPSESPDS|AFSSPSEsPDSTVDR	9	1.6	2398.28	A6H6J9	MOUSE	50606.2
D3Z3Q3_S138s _1_1_138_138	0.00214452	0.00104706	0.32461	33.0674	39.0213	6.65035	1.48413	1.89356	0.409422	0.271667	0.611667	0.34	0.000493474	0.000125278	0.216254	-1.77366	-1.74096	-1.84752	-0.203418	0.0294859	-0.735808	0.278594	-0.277931	0.317863	NotFound	D3Z3Q3_S138s _1_1_138_138_NotFound	D3Z3Q3	Smtn	1	7.4	7.4	1.131	2	1	1	0	942.557	S138s	136	(R)	LPsSGPR	(E)	RLCSRLPsSGPREDS	11	1.5	2398.28	D3Z3Q3|Q921U8|Q921U8-2	MOUSE	103666
D3Z3Q3_S301s _1_1_301_301	0.0015953	0.0164278	0.929185	34.7866	22.7012	0.466466	5.05469	5.20871	0.154026	1.26467	1.50833	0.243667	0.000332154	0.00536883	0.898159	-5.21392	-3.50311	-6.75224	0.781553	-1.23104	0.144276	1.29033	-2.55222	1.41876	NotFound	D3Z3Q3_S301s _1_1_301_301_NotFound	D3Z3Q3	Smtn	1	11.61	7.9	1.416	3	1	1	0	1087.67	S301s	299	(R)	SLsVLSPR	(Q)	KSCQRSLsVLSPRQP	12	1.5	2398.28	D3Z3Q3	MOUSE	103666
D3Z3Q3_S304s _1_1_304_304	0.005068	0.0266896	0.139176	28.2033	19.9931	11.4154	2.09094	1.2792	-0.811745	0.434	0.442	0.008	0.00151242	0.0100158	0.0721875	1.01352	-0.158911	0.810122	2.51239	3.39088	2.03429	2.12978	1.8879	1.48465	NotFound	D3Z3Q3_S304s _1_1_304_304_NotFound	D3Z3Q3	Smtn	1	10.53	7.88	3.247	3	1	1	0	1087.67	S304s	299	(R)	SLSVLsPR	(Q)	QRSLSVLsPRQPTPN	13	1.5	2398.28	D3Z3Q3|Q921U8|Q921U8-2	MOUSE	103666
D3Z3Q3_S357s _1_0_357_359	0.00716635	0.0300115	0.173015	26.2922	19.3436	10.2004	2.4433	1.75527	-0.688035	0.533667	0.573333	0.0396667	0.00234842	0.0116317	0.0954903	0.56386	-0.713336	1.39297	2.23403	3.46828	2.87109	2.51468	2.00991	1.98471	NotFound	D3Z3Q3_S357s _1_0_357_359_NotFound	D3Z3Q3	Smtn	1	11.63	11.63	0.708	4	1	0	1	1243.72	S357s	353	(R)	TALAsPTPTR	(L)	PPRTALAsPTPTRLP	15	1.5	2398.28	D3Z3Q3|Q921U8|Q921U8-2	MOUSE	103666
D3Z3Q3_T440t_1_0_439_448	0.000880674	0.000850949	0.123065	38.3143	40.4304	12.1135	1.64096	2.34476	0.7038	0.314667	0.735333	0.420667	0.000147424	9.05642e-05	0.0614677	-1.44177	-1.66327	-1.51027	0.0606685	0.412803	-0.165918	0.428888	0.637207	1.35286	NotFound	D3Z3Q3_T440t_1_0_439_448_NotFound	D3Z3Q3	Smtn	6	15.69	12.1	0.596	5	1	0	1	2826.41	T440t M455m	433	(K)	PCSEEPStPPPVAVGTGEPGGSmK	(T)	PCSEEPStPPPVAVG	16	1.5	2398.28	D3Z3Q3|Q921U8|Q921U8-2	MOUSE	103666
D3Z3Q3_T553t_1_0_552_553	0.00855461	0.00165925	0.000255748	25.3191	36.1211	51.3578	1.13365	-1.9634	-3.09705	0.172333	-0.446	-0.618333	0.00293824	0.000244284	7.31509e-06	-0.403267	-0.554424	0.0879771	0.59241	1.10204	0.836801	-2.43037	-1.86417	-2.46538	NotFound	D3Z3Q3_T553t_1_0_552_553_NotFound	D3Z3Q3	Smtn	1	8.74	0.77	0	3	1	0	1	3260.51	M543m T553t	537	(R)	GGCNFKmEPDPAEPPStTVEAANGAEQAR	(V)	DPAEPPStTVEAANG	18	1.5	2398.28	Q921U8-2|Q921U8-3|Q921U8-4|D3Z3Q3	MOUSE	103666
D3Z3Q3_S798s _1_0_797_798	0.000244079	0.00149148	0.0900919	46.3529	36.7758	13.8679	2.89558	2.33777	-0.557806	0.661	0.735667	0.0746667	2.31584e-05	0.000210097	0.0410403	-2.05559	-1.2607	-2.4267	1.01709	0.869835	1.05682	0.241937	0.423675	0.604716	NotFound	D3Z3Q3_S798s _1_0_797_798_NotFound	D3Z3Q3	Smtn	2	14.75	10.63	1.089	4	1	0	1	1780	S798s	796	(R)	STsFGVPNANSIK	(Q)	TAVQRSTsFGVPNAN	20	1.5	2398.28	D3Z3Q3|Q921U8|Q921U8-2|Q921U8-3|Q921U8-4|D3YVS1	MOUSE	103666
H3BJX1_S394s _1_1_394_394	3.1154e-05	0.00139651	0.241725	61.382	37.2005	8.31448	-3.21983	-2.61982	0.600011	-1.036	-0.630333	0.405667	7.27441e-07	0.000190525	0.147419	1.68444	1.89634	2.04547	-1.324	-1.20155	-1.50769	-0.971413	0.0406728	-1.30246	Evi5l	H3BJX1_S394s _1_1_394_394_Evi5l	H3BJX1	Evi5l	4	17.59	17.59	3.381	3	1	1	0	1614.9	S394s	390	(R)	VGAHsPVGMSSK	(L)	KPRVGAHsPVGMSSK	27	1.12	2398.28	H3BJX1	MOUSE	47220.5
H3BKQ3_S72s _1_0_70_72	0.0617769	0.653807	0.178439	14.7617	2.47357	10.0208	-0.876566	-0.174386	0.702181	-0.389	0.0406667	0.429667	0.0334061	0.565774	0.0995221	0.924302	1.4302	1.27567	-0.278361	0.936178	0.342656	1.13637	1.36593	0.604716	Evi5l	H3BKQ3_S72s _1_0_70_72_Evi5l	H3BKQ3	Evi5l	2	26.18	26.18	0	11	1	0	1	3491.74	S72s	68	(R)	RNSGsSLVSSSSASSNLSHLEEDTWILWGR	(I)	GSRRNSGsSLVSSSS	28	1.1	2398.28	H3BKQ3|H3BL92|H3BJ67|H3BJ57|H3BJX1	MOUSE	94015.8
H3BKQ3_S565s _1_1_565_565	0.000138767	0.000605387	0.10375	50.1669	42.7163	13.0657	2.40444	1.83305	-0.571389	0.524333	0.594333	0.07	9.62299e-06	5.35015e-05	0.0493665	-0.785122	-0.632114	-0.839448	1.65232	1.36741	1.93691	1.13637	0.989705	1.1164	Evi5l	H3BKQ3_S565s _1_1_565_565_Evi5l	H3BKQ3	Evi5l	2	7.85	3.83	99	1	1	1	0	1618	S565s	562	(R)	WKEsPRK	(L)	RGGRWKEsPRKLVLG	29	1.1	2398.28	H3BKQ3|H3BL92|H3BJ67	MOUSE	94015.8
H3BKQ3_S701s _1_0_699_701	0.00527336	0.164341	0.402035	27.9888	10.0302	5.42589	2.55236	1.51724	-1.03512	0.566667	0.501667	-0.065	0.00158898	0.0993062	0.286689	-1.59166	-1.00997	-0.502202	2.23403	2.02347	0.295766	-1.08505	0.366055	2.1669	Evi5l	H3BKQ3_S701s _1_0_699_701_Evi5l	H3BKQ3	Evi5l	1	11.62	11.62	0	4	1	0	1	1975.02	S701s	692	(R)	IQGQLNHSDsSQYIR	(E)	GQLNHSDsSQYIREL	30	1.1	2398.28	H3BKQ3|H3BL92|H3BJ67	MOUSE	94015.8
H3BKQ3_S738s _1_1_738_738	0.000380217	0.584201	0.020486	43.4844	3.10318	22.2548	2.00932	-0.456927	-2.46625	0.414	-0.05	-0.464	4.48292e-05	0.489421	0.00595006	-0.431817	-0.663897	-0.575517	1.0956	1.54064	1.72049	-0.10264	-2.55561	-0.383762	Evi5l	H3BKQ3_S738s _1_1_738_738_Evi5l	H3BKQ3	Evi5l	2	23.68	23.68	2.102	3	1	1	0	2162.13	S738s	724	(K)	GPPTFEDPLAFDGLsLTR	(H)	PLAFDGLsLTRHLDE	31	1.1	2398.28	H3BKQ3|H3BL92|H3BJ67	MOUSE	94015.8
O35609_S74s _1_1_74_74	0.00255715	0.00392928	0.248487	32.0598	30.9187	8.15691	1.77878	2.32302	0.544236	0.350667	0.723333	0.372667	0.000622322	0.000809335	0.152865	-1.63091	-0.738055	-1.83652	0.22483	0.538118	0.367904	1.08138	0.244037	1.43814	Scamp3	O35609_S74s _1_1_74_74_Scamp3	O35609	Scamp3	2	24.07	24.07	1.126	5	1	1	0	3390.85	S74s	48	(R)	EPPPAYEPPAPAPAPLPPPSAPSVQSsRK	(L)	SAPSVQSsRKLSPTE	32	1.9	2398.28	O35609|E9Q855	MOUSE	38856.8
P97366_S115s _1_0_113_115	0.00257863	0.0502644	0.0252506	32.0101	16.468	21.051	-1.93973	-0.788367	1.15136	-0.682667	-0.133333	0.549333	0.000629491	0.0225527	0.00785057	1.04564	1.69152	1.79986	-1.0278	0.0810863	-0.335442	0.755136	0.715164	0.701625	NotFound	P97366_S115s _1_0_113_115_NotFound	P97366	Evi5	2	23.65	23.65	0	11	1	0	1	3477.72	S115s	111	(R)	RNSGsSLVSSSSASSNLSHLEEDSWILWGR	(I)	GSRRNSGsSLVSSSS	33	1.11	2398.28	P97366|F8VPT6	MOUSE	93682.9
P97366_S689s _1_0_687_689	0.291735	0.00620958	0.0669949	6.65595	28.2424	15.532	0.35354	1.08382	0.730276	-0.0413333	0.389667	0.431	0.215976	0.00149884	0.027977	-0.802965	-0.685085	-0.524197	0.128474	-0.582347	-0.497753	0.344577	0.464348	0.430279	NotFound	P97366_S689s _1_0_687_689_NotFound	P97366	Evi5	1	12.34	12.34	0.103	3	1	0	1	1211.62	S689s	687	(R)	SDsNQYIR	(E)	GQLNRSDsNQYIREL	34	1.11	2398.28	P97366|F8VPT6	MOUSE	93682.9
P97366_S778s_1_0_776_778	0.884307	0.414624	0.487458	0.700688	4.99911	4.33239	-0.0445314	-0.295988	-0.251457	-0.156	0.000666667	0.156667	0.851003	0.316292	0.368775	0.321186	0.752181	0.692819	0.521035	0.703977	0.40758	0.274928	-0.0440622	0.647356	NotFound	P97366_S778s_1_0_776_778_NotFound	P97366	Evi5	1	24.76	21.12	0	5	1	0	1	3999.88	S778s M784m	763	(K)	SGPMSLNPALADGSEsEAEDGmLGPQESDPEAPQK	(Q)	ALADGSEsEAEDGML	35	1.11	2398.28	P97366|F8VPT6	MOUSE	93682.9
P97366_S776sS778s_2_2_776_778	0.515364	0.305793	0.669852	3.64144	6.6668	2.47423	-0.181218	-0.307384	-0.126165	-0.191	0.00466667	0.195667	0.43237	0.215437	0.565688	-0.00713747	-0.342542	0.0403228	-0.19628	-0.350145	-0.306587	-0.403228	-0.413507	-0.414773	NotFound	P97366_S776sS778s_2_2_776_778_NotFound	P97366	Evi5	7	27.9	27.9	2.799	5	2	2	0	3999.88	M766m S776s S778s M784m	763	(K)	SGPmSLNPALADGsEsEAEDGmLGPQESDPEAPQK	(Q)	NPALADGsESEAEDG|ALADGSEsEAEDGML	36	1.11	2398.28	P97366|F8VPT6	MOUSE	93682.9
Q3UXS0_S32s _1_1_32_32	0.340574	0.282823	0.598462	5.84087	7.08906	3.13845	0.51152	0.867883	0.356363	-0.003	0.314333	0.317333	0.260563	0.195476	0.485462	-0.510329	1.18654	0.318917	0.524604	0.99515	1.00993	1.83652	0.0643986	1.69786	Scamp3	Q3UXS0_S32s _1_1_32_32_Scamp3	Q3UXS0	Scamp3	2	22.95	20.22	2.133	6	1	1	0	5018.38	S32s	6	(R)	DTGNPFPDSGELDNPFQDPAVIQHRPsQQYATLDVYNPFENR	(E)	AVIQHRPsQQYATLD	37	1.7	2398.28	Q3UXS0|O35609|E9Q855	MOUSE	38984.9
Q3UXS0_S75s _1_0_68_75	0.020173	0.0209029	0.810279	20.6521	21.3527	1.31153	1.21216	1.10442	-0.107737	0.198667	0.400667	0.202	0.00860578	0.00732363	0.739345	-1.28474	-2.13294	-1.41863	-0.485348	-0.858778	0.144276	-0.685488	-0.294878	-0.542694	Scamp3	Q3UXS0_S75s _1_0_68_75_Scamp3	Q3UXS0	Scamp3	3	22.43	22.43	0	5	1	0	1	3518.9	S75s	48	(R)	EQPPPAYEPPAPAPAPLPPPSAPSVQSsRK	(L)	SAPSVQSsRKLSPTE	38	1.7	2398.28	Q3UXS0	MOUSE	38984.9
Q3UXS0_S79s _1_0_79_81	0.0362078	0.618215	0.00944149	17.5604	2.78974	26.8264	-1.37775	0.306293	1.68404	-0.526667	0.175	0.701667	0.0175371	0.526049	0.00207664	0.542448	0.452015	-0.953085	-1.96994	-1.06149	-1.06043	0.0843113	0.837182	0.0387638	Scamp3	Q3UXS0_S79s _1_0_79_81_Scamp3	Q3UXS0	Scamp3	6	10.04	6.12	0.411	2	1	0	1	1385.85	S79s	77	(R)	KLsPTEPR	(N)	VQSSRKLsPTEPRNY	39	1.7	2398.28	Q3UXS0|O35609|E9Q855	MOUSE	38984.9
Q3UXS0_S88s _1_0_88_91	0.0653038	0.0109015	0.0316326	14.4704	25.0199	19.7903	1.22426	2.16326	0.939	0.197667	0.683667	0.486	0.0357237	0.00314783	0.0104947	-1.87002	-0.275446	-2.13344	0.157024	-0.434918	-0.328228	1.00807	0.45079	0.752018	Scamp3	Q3UXS0_S88s _1_0_88_91_Scamp3	Q3UXS0	Scamp3	2	19.64	15.43	1.039	7	1	0	1	2475.31	S88s	85	(R)	NYGsYSTQASAAAATAELLK	(K)	TEPRNYGsYSTQASA	40	1.7	2398.28	Q3UXS0|O35609|E9Q855	MOUSE	38984.9
Q640R3_S280s_1_1_280_280	0.000811118	0.000167033	0.0113406	38.8311	52.3939	25.7488	-1.63806	-2.69319	-1.05513	-0.597667	-0.658667	-0.061	0.000130886	5.76253e-06	0.00266147	1.44177	1.30661	1.09605	-0.0856496	-0.479146	-0.504966	-1.27567	-1.52523	-1.43426	Hepacam	Q640R3_S280s_1_1_280_280_Hepacam	Q640R3	Hepacam	19	20.75	20.75	7.941	2	1	1	0	2098.01	Q278q S280s	278	(K)	qNsLEYMDQNDDRLK	(S)	RKLEKQNsLEYMDQN	41	1.4	2398.28	Q640R3	MOUSE	46594.2
Q640R3_T297t _1_1_297_297	0.048805	0.00184491	0.0260954	15.9884	35.4564	20.8568	-1.42077	-3.59445	-2.17368	-0.536	-0.914	-0.378	0.0251861	0.00028468	0.00820952	0.645941	1.57146	0.238271	0.289067	-1.52221	-0.573497	-1.9135	-3.75885	-2.65532	Hepacam	Q640R3_T297t _1_1_297_297_Hepacam	Q640R3	Hepacam	1	9.82	7.43	5.375	2	1	1	0	1117.61	T297t	293	(K)	SEADtLPR	(S)	RLKSEADtLPRSGEQ	43	1.4	2398.28	Q640R3	MOUSE	46594.2
Q640R3_S301s _1_1_301_301	0.00134026	0.000307888	0.330425	35.8008	47.5137	6.54372	-1.94584	-2.37387	-0.42803	-0.681	-0.567667	0.113333	0.000262977	1.77269e-05	0.22163	1.16341	0.942875	0.824785	-0.353305	-1.32318	-1.22995	-1.60925	-1.21679	-1.36449	Hepacam	Q640R3_S301s _1_1_301_301_Hepacam	Q640R3	Hepacam	2	9.37	9.37	1.316	3	1	1	0	2161.16	S301s	293	(K)	SEADTLPRsGEQERK	(N)	EADTLPRsGEQERKN	44	1.4	2398.28	Q640R3	MOUSE	46594.2
Q640R3_S320s _1_1_320_320	0.670227	0.541912	0.718341	2.23784	3.51415	2.04976	0.207707	0.316296	0.108589	-0.0843333	0.175667	0.26	0.597332	0.44523	0.623769	-0.831515	-0.565018	-2.00514	-0.899321	-1.01358	-0.865657	-0.806456	-0.898191	-0.748142	Hepacam	Q640R3_S320s _1_1_320_320_Hepacam	Q640R3	Hepacam	1	13.44	13.44	1.15	3	1	1	0	2245.1	S320s	317	(K)	DKDsSEPDENPATEPR	(S)	YILKDKDsSEPDENP	45	1.4	2398.28	Q640R3	MOUSE	46594.2
Q640R3_S321s _1_1_321_321	0.0304564	0.00400352	0.00956287	18.4727	30.8116	26.7427	-1.53576	-2.71278	-1.17702	-0.570667	-0.664	-0.0933333	0.0142144	0.000829552	0.00211703	2.35536	0.522642	0.652496	-0.510329	-0.00737148	-0.55907	-1.6789	-1.54896	-1.37999	Hepacam	Q640R3_S321s _1_1_321_321_Hepacam	Q640R3	Hepacam	1	14.56	8.04	1.504	3	1	1	0	1772.81	S321s	319	(K)	DSsEPDENPATEPR	(S)	ILKDKDSsEPDENPA	46	1.4	2398.28	Q640R3	MOUSE	46594.2
Q640R3_S345s _1_0_343_345	0.0167342	0.00184	0.0198474	21.6628	35.4729	22.4501	-0.751623	-1.78946	-1.03784	-0.352	-0.403667	-0.0516667	0.00681906	0.0002836	0.00568834	0.717316	0.942875	0.806456	0.0392561	0.140058	0.0324621	-1.31232	-0.538915	-1.0505	Hepacam	Q640R3_S345s _1_0_343_345_Hepacam	Q640R3	Hepacam	4	22.96	22.96	0	6	1	0	1	2111.1	S345s	333	(R)	STTEPGPPGYSVsPPVPGR	(S)	GPPGYSVsPPVPGRS	47	1.4	2398.28	Q640R3	MOUSE	46594.2
Q640R3_S352s _1_1_352_352	0.032036	0.000309364	0.011599	18.2084	47.4688	25.6131	-0.908528	-2.22123	-1.31271	-0.394333	-0.527667	-0.133333	0.0151063	1.7911e-05	0.00274591	0.87434	1.18301	0.934756	0.456798	-0.464403	0.274125	-1.16936	-1.30831	-1.19393	Hepacam	Q640R3_S352s _1_1_352_352_Hepacam	Q640R3	Hepacam	4	19.82	19.82	1.245	7	1	1	0	2831.53	S352s	333	(R)	STTEPGPPGYSVSPPVPGRsPGLPIR	(S)	SPPVPGRsPGLPIRS	48	1.4	2398.28	Q640R3	MOUSE	46594.2
Q640R3_S366s _1_1_366_366	0.0108975	0.00128781	0.41152	23.9894	37.7192	5.29354	-1.73791	-2.29343	-0.555523	-0.626333	-0.541	0.0853333	0.00399083	0.000169074	0.295561	0.645941	0.949937	0.608508	-1.06348	-0.0810863	-1.86477	-1.20602	-1.29136	-2.17853	Hepacam	Q640R3_S366s _1_1_366_366_Hepacam	Q640R3	Hepacam	1	9.32	4.23	9.316	2	1	1	0	1075.62	S366s	363	(R)	YPRsPAR	(S)	SARRYPRsPARSPAT	49	1.4	2398.28	Q640R3	MOUSE	46594.2
Q640R3_S370s _1_1_370_370	0.000814469	0.000162508	0.17591	38.8024	52.6223	10.1061	-3.07398	-3.96234	-0.888363	-0.995333	-1.01633	-0.021	0.000131754	5.46727e-06	0.0975868	2.1341	2.41899	1.68256	-0.0392561	-1.69544	-1.2516	-2.02714	-2.26751	-1.35673	Hepacam	Q640R3_S370s _1_1_370_370_Hepacam	Q640R3	Hepacam	1	10.37	6.3	2.372	3	1	1	0	1228.7	S370s	366	(R)	SPARsPATGR	(T)	YPRSPARsPATGRTH	50	1.4	2398.28	Q640R3	MOUSE	46594.2
Q640R3_S345sS352s_2_1_342_352	0.000223662	9.40809e-05	0.0068199	46.9226	57.1603	28.8117	-1.98177	-3.17184	-1.19007	-0.694	-0.792	-0.098	2.03115e-05	1.92296e-06	0.00131471	1.77723	1.64915	1.57626	-0.492485	-0.305917	-0.144276	-1.29766	-1.68792	-1.5273	Hepacam	Q640R3_S345sS352s_2_1_342_352_Hepacam	Q640R3	Hepacam	3	13.73	13.73	0	7	2	1	1	2831.53	S345s S352s	333	(R)	STTEPGPPGYSVsPPVPGRsPGLPIR	(S)	GPPGYSVsPPVPGRS|SPPVPGRsPGLPIRS	54	1.4	2398.28	Q640R3	MOUSE	46594.2
Q640R3_S366sS370s_2_2_366_370	0.0310689	0.00183969	0.0280391	18.3673	35.4745	20.4539	-0.873385	-1.99652	-1.12313	-0.387	-0.467	-0.08	0.0145637	0.000283499	0.00900754	2.20548	1.63855	2.02347	1.4953	0.96935	0.782698	0.439885	-0.189806	-0.372133	Hepacam	Q640R3_S366sS370s_2_2_366_370_Hepacam	Q640R3	Hepacam	1	7.9	7.9	7.904	3	2	2	0	1228.7	S366s S370s	366	(R)	sPARsPATGR	(T)	SARRYPRsPARSPAT|YPRSPARsPATGRTH	55	1.4	2398.28	Q640R3	MOUSE	46594.2
Q8BTI8_S142s _1_0_142_144	0.18916	0.57667	0.608441	8.92022	3.17243	3.04089	0.628617	0.359736	-0.268881	0.0303333	0.193333	0.163	0.128226	0.481678	0.49649	-0.0749434	0.187162	-1.18036	0.474642	0.187973	0.155097	-0.531528	0.810067	-0.26747	Srrm2	Q8BTI8_S142s _1_0_142_144_Srrm2	Q8BTI8	Srrm2	2	16.18	12.3	0.061	5	1	0	1	2248.07	S142s	137	(R)	AAFGIsDSYVDGSSFDPQR	(R)	LRAAFGIsDSYVDGS	56	1.1	2398.28	Q8BTI8|Q8BTI8-2|Q8BTI8-3	MOUSE	295691
Q8BTI8_S150s _1_0_149_150	0.114233	0.173299	0.0333183	11.5438	9.74306	19.488	0.540626	-0.584372	-1.125	0.00566667	-0.0793333	-0.085	0.0700841	0.106095	0.0112514	0.274793	0.0741587	-0.142963	0.374717	0.991465	0.461684	-0.637834	-0.955811	0.0465166	Srrm2	Q8BTI8_S150s _1_0_149_150_Srrm2	Q8BTI8	Srrm2	1	11.57	11.57	0	5	1	0	1	2248.07	S150s	137	(R)	AAFGISDSYVDGSsFDPQR	(R)	DSYVDGSsFDPQRRA	57	1.1	2398.28	Q8BTI8|Q8BTI8-2|Q8BTI8-3	MOUSE	295691
Q8BTI8_S172s _1_1_172_172	0.00048791	0.1683	0.00439941	41.9298	9.90113	31.489	1.8424	0.442191	-1.40021	0.369	0.216333	-0.152667	6.4124e-05	0.102303	0.000709747	-0.877909	-1.21126	-1.04106	0.521035	1.02832	0.847622	-0.641499	-0.383002	-0.779153	Srrm2	Q8BTI8_S172s _1_1_172_172_Srrm2	Q8BTI8	Srrm2	2	12.33	12.33	8.811	2	1	1	0	2053.22	S172s	162	(K)	QIAPEPPKPYsLVR	(E)	PEPPKPYsLVRETSS	58	1.1	2398.28	Q8BTI8|Q8BTI8-2|Q8BTI8-3	MOUSE	295691
Q8BTI8_S182s _1_1_182_182	0.0212011	0.101102	0.00668551	20.3927	12.6503	28.9291	1.27668	-0.703896	-1.98058	0.210333	-0.100667	-0.311	0.00913537	0.0543207	0.00127963	-0.228399	-0.173037	0.392231	0.50676	1.6549	1.65918	-0.439885	-0.521968	-1.15904	Srrm2	Q8BTI8_S182s _1_1_182_182_Srrm2	Q8BTI8	Srrm2	3	8	3.87	1.2	6	1	1	0	1634.91	S182s	176	(R)	ETSSSRsPTPK	(Q)	RETSSSRsPTPKQKK	59	1.1	2398.28	Q8BTI8|Q8BTI8-2|Q8BTI8-3	MOUSE	295691
Q8BTI8_S231s _1_1_231_231	0.00155085	0.00197218	0.262192	34.9508	35.0284	7.85082	3.11539	2.25209	-0.863291	0.722667	0.723333	0.000666667	0.000319834	0.000314167	0.164028	-1.95567	-2.53552	-1.93183	-0.246243	1.46693	1.70246	0.15396	0.640597	-0.46129	Srrm2	Q8BTI8_S231s _1_1_231_231_Srrm2	Q8BTI8	Srrm2	2	7.65	7.65	3.542	2	1	1	0	1280.78	S231s	229	(K)	HRsPTPK	(S)	SKKRKHRsPTPKSKR	60	1.1	2398.28	Q8BTI8|Q8BTI8-2|Q8BTI8-3	MOUSE	295691
Q8BTI8_T252t _1_1_252_252	0.0215336	0.0548058	0.588285	20.3094	15.9855	3.23869	1.67248	1.28825	-0.384231	0.323	0.457333	0.134333	0.00931241	0.0252027	0.474385	-1.01709	-1.86103	-0.579182	-0.449661	1.04675	0.963043	-0.1283	0.911749	-0.376009	Srrm2	Q8BTI8_T252t _1_1_252_252_Srrm2	Q8BTI8	Srrm2	2	8.57	5.93	1.339	3	1	1	0	1159.71	T252t	250	(R)	STtPAPK	(S)	RKRSRSTtPAPKSRR	61	1.1	2398.28	Q8BTI8|Q8BTI8-2|Q8BTI8-3	MOUSE	295691
Q8BTI8_S323s _1_0_322_323	0.113024	0.18785	0.734112	11.6003	9.30856	1.91906	-0.782639	-0.571479	0.21116	-0.361667	-0.066	0.295667	0.0691781	0.117258	0.642827	0.556723	0.960531	0.714814	0.0107062	0.659748	-0.786305	-0.172288	0.782952	-0.0930332	Srrm2	Q8BTI8_S323s _1_0_322_323_Srrm2	Q8BTI8	Srrm2	2	26.34	23.58	0	11	1	0	1	4777.44	S323s	286	(K)	IHTTALTGQSPPLASGHQGEGDAPSVEPGATNIQQPSsPAPSTK	(Q)	TNIQQPSsPAPSTKQ	62	1.1	2398.28	Q8BTI8|Q8BTI8-2|Q8BTI8-3	MOUSE	295691
Q8BTI8_S333s_1_1_333_333	0.157756	0.538764	0.476039	9.86901	3.54743	4.46745	0.45987	0.20725	-0.25262	-0.0146667	0.149667	0.164333	0.103062	0.441832	0.357483	-0.0856496	-0.575613	-0.318917	-0.135612	0.394374	0.140669	-0.0879771	0.101682	-0.372133	Srrm2	Q8BTI8_S333s_1_1_333_333_Srrm2	Q8BTI8	Srrm2	11	10.92	10.92	1.325	4	1	1	0	1498.78	Q330q S333s	330	(K)	qSSsPYEDK	(D)	PSTKQSSsPYEDKDK	63	1.1	2398.28	Q8BTI8|Q8BTI8-2|Q8BTI8-3	MOUSE	295691
Q8BTI8_S351s _1_1_351_351	0.170896	0.66301	0.468131	9.45288	2.39865	4.56509	0.751459	0.222345	-0.529114	0.0646667	0.160333	0.0956667	0.113426	0.575619	0.349535	-0.324755	-0.614458	-0.322583	-0.638803	1.06149	0.569891	-0.315251	0.569419	-0.848928	Srrm2	Q8BTI8_S351s _1_1_351_351_Srrm2	Q8BTI8	Srrm2	4	8.27	8.27	1.205	3	1	1	0	1411.79	S351s	344	(K)	SAVRPSPsPER	(S)	SAVRPSPsPERSSTG	64	1.1	2398.28	Q8BTI8|Q8BTI8-2|Q8BTI8-3	MOUSE	295691
Q8BTI8_S396s _1_0_392_396	0.6267	0.838251	0.782253	2.59854	1.05095	1.52423	-0.250942	-0.0843073	0.166634	-0.211	0.061	0.272	0.549725	0.785063	0.704007	0.317617	0.734524	0.0953085	0.770847	-0.726091	0.34987	-0.0806456	0.308435	0.666738	Srrm2	Q8BTI8_S396s _1_0_392_396_Srrm2	Q8BTI8	Srrm2	2	20.25	15.36	0	11	1	0	1	4872.52	S396s	355	(R)	SSTGPELPAPTPLLVEQHVDSPRPLAAIPSSQEPVNPSSEAsPTR	(G)	VNPSSEAsPTRGCSP	65	1.1	2398.28	Q8BTI8|Q8BTI8-2|Q8BTI8-3	MOUSE	295691
Q8BTI8_S406s _1_1_406_406	0.00590291	0.659773	0.00271203	27.3666	2.42565	34.4935	2.61896	-0.273683	-2.89264	0.587	0.0266667	-0.560333	0.00183376	0.572051	0.000355344	-2.78004	-2.29186	-1.04839	-0.449661	1.20155	0.984684	-2.18843	-2.0472	-2.70572	Srrm2	Q8BTI8_S406s _1_1_406_406_Srrm2	Q8BTI8	Srrm2	4	18.11	16.52	5.287	8	1	1	0	3040.59	S406s	406	(K)	sPEKPPQSTSSESCPPSPQPTK	(G)	RGCSPPKsPEKPPQS	66	1.1	2398.28	Q8BTI8|Q8BTI8-2|Q8BTI8-3	MOUSE	295691
Q8BTI8_S422s _1_1_422_422	0.421067	0.017431	0.00999049	4.71839	22.368	26.48	0.236414	-1.07513	-1.31155	-0.078	-0.204	-0.126	0.337412	0.00579693	0.00224906	0.517466	0.278978	0.593845	0.449661	0.914064	0.735808	-0.542525	-0.257594	-1.03499	Srrm2	Q8BTI8_S422s _1_1_422_422_Srrm2	Q8BTI8	Srrm2	2	21.29	21.29	5.242	8	1	1	0	3040.59	S422s	406	(K)	SPEKPPQSTSSESCPPsPQPTK	(G)	SSESCPPsPQPTKGS	67	1.1	2398.28	Q8BTI8|Q8BTI8-2|Q8BTI8-3	MOUSE	295691
Q8BTI8_S452s _1_1_452_452	0.0460501	0.425734	0.015825	16.2952	4.85183	23.7772	0.659042	-0.274166	-0.933208	0.041	0.0113333	-0.0296667	0.0234685	0.327202	0.00419065	0.0678059	-0.289572	0.296923	0.656647	0.663434	0.732201	-0.117303	-0.498242	-0.131797	Srrm2	Q8BTI8_S452s _1_1_452_452_Srrm2	Q8BTI8	Srrm2	3	10.44	4.12	1.142	5	1	1	0	1393.79	S452s	450	(R)	EIsSSPTSK	(N)	PGSRREIsSSPTSKN	68	1.1	2398.28	Q8BTI8|Q8BTI8-2	MOUSE	295691
Q8BTI8_S454s _1_0_453_454	0.169304	0.00967228	0.00246641	9.49977	25.694	35.1242	0.489759	-1.19059	-1.68035	-0.00566667	-0.241	-0.235333	0.112208	0.00269527	0.000307311	0.410404	-0.240133	0.0953085	0.777984	0.217459	0.739415	-1.26467	-1.16934	-0.872186	Srrm2	Q8BTI8_S454s _1_0_453_454_Srrm2	Q8BTI8	Srrm2	3	11.42	11.42	1.052	5	1	0	1	1393.79	S454s	450	(R)	EISSsPTSK	(N)	SRREISSsPTSKNRS	69	1.1	2398.28	Q8BTI8|Q8BTI8-2|Q8BTI8-3	MOUSE	295691
Q8BTI8_S470s _1_0_470_472	0.947047	0.619362	0.612128	0.312846	2.78002	3.00574	-0.0362433	0.351237	0.387481	-0.16	0.188333	0.348333	0.930498	0.527228	0.500526	2.08414	2.28126	1.261	1.75225	2.52105	1.24438	1.7852	3.35212	1.5428	Srrm2	Q8BTI8_S470s _1_0_470_472_Srrm2	Q8BTI8	Srrm2	1	13.07	13.07	1.045	4	1	0	1	1274.66	S470s	470	(K)	sHSHTPSHR	(A)	GRAKRDKsHSHTPSH	70	1.1	2398.28	Q8BTI8|Q8BTI8-2	MOUSE	295691
Q8BTI8_S507s _1_0_505_507	0.224454	0.00107715	0.0059669	8.03883	38.8606	29.6379	-0.762442	-4.13911	-3.37667	-0.351667	-1.053	-0.701333	0.157079	0.000129999	0.00108696	1.23478	0.46614	1.52494	0.364011	-0.626576	1.2011	-1.87684	-3.53515	-3.77947	Srrm2	Q8BTI8_S507s _1_0_505_507_Srrm2	Q8BTI8	Srrm2	2	11.06	11.06	0.296	2	1	0	1	1145.64	S507s	505	(R)	SRsPQWR	(R)	RGHSRSRsPQWRRSR	72	1.1	2398.28	Q8BTI8|Q8BTI8-2|Q8BTI8-3	MOUSE	295691
Q8BTI8_S533s _1_1_533_533	0.00795057	0.932532	0.0399259	25.726	0.424879	18.4727	1.10609	0.0419073	-1.06418	0.166	0.110333	-0.0556667	0.00267547	0.906801	0.0142144	-1.07062	-0.836934	-0.46188	0.0642372	0.379631	0.504966	-0.938422	-0.11524	-1.19005	Srrm2	Q8BTI8_S533s _1_1_533_533_Srrm2	Q8BTI8	Srrm2	3	12.18	6.74	12.178	2	1	1	0	1299.71	S533s	533	(R)	sPQRPGWSR	(S)	QRRGRSRsPQRPGWS	73	1.1	2398.28	Q8BTI8|Q8BTI8-2|Q8BTI8-3	MOUSE	295691
Q8BTI8_S563s _1_0_561_566	0.054169	0.00120901	0.000515569	15.4421	38.1243	45.8809	0.925567	-2.4265	-3.35207	0.115333	-0.582667	-0.698	0.0285622	0.000154017	2.58172e-05	-0.670922	0.183631	-0.212611	0.93144	0.0921435	1.05322	-2.23975	-3.11147	-2.62819	Srrm2	Q8BTI8_S563s _1_0_561_566_Srrm2	Q8BTI8	Srrm2	2	8.1	1.96	0.563	4	1	0	1	1227.68	S563s	559	(R)	SHSRsPATR	(G)	RGRSHSRsPATRGRS	74	1.1	2398.28	Q8BTI8|Q8BTI8-2|Q8BTI8-3	MOUSE	295691
Q8BTI8_S741s _1_0_739_743	0.3006	0.000960824	0.00149646	6.50215	39.6041	38.4005	0.473846	-2.4133	-2.88714	-0.012	-0.573667	-0.561667	0.223762	0.000109543	0.000144529	0.31048	-0.00706273	0.597511	0.0392561	1.01358	1.26963	-1.64957	-2.1116	-2.5778	Srrm2	Q8BTI8_S741s _1_0_739_743_Srrm2	Q8BTI8	Srrm2	4	12.45	12.45	0	4	1	0	1	1580.85	S741s	739	(R)	SRsNSSPEMK	(K)	TSQRRSRsNSSPEMK	75	1.1	2398.28	Q8BTI8|Q8BTI8-2	MOUSE	295691
Q8BTI8_S744s_1_1_744_744	0.11364	0.000918859	0.000947413	11.5713	39.9046	41.5328	0.77037	-2.31624	-3.08661	0.0693333	-0.551	-0.620333	0.0696414	0.000102221	7.02616e-05	0.556723	0.236601	0.920093	0.595979	1.61067	1.81788	-1.31966	-1.99297	-1.92269	Srrm2	Q8BTI8_S744s_1_1_744_744_Srrm2	Q8BTI8	Srrm2	2	7.21	7.21	1.108	3	1	1	0	1337.71	S744s M747m	741	(R)	SNSsPEmK	(K)	RRSRSNSsPEMKKSH	76	1.1	2398.28	Q8BTI8|Q8BTI8-2|Q8BTI8-3	MOUSE	295691
Q8BTI8_S773s _1_1_773_773	0.0595731	0.0427153	0.320706	14.9494	17.3813	6.71732	-0.596033	-1.09723	-0.501195	-0.308667	-0.209333	0.0993333	0.0319935	0.0182755	0.212945	0.913596	0.974657	1.18402	0.624528	0.486518	0.173131	0.186951	0.427065	-0.833422	Srrm2	Q8BTI8_S773s _1_1_773_773_Srrm2	Q8BTI8	Srrm2	4	12.92	5.53	3.316	4	1	1	0	1477.81	S773s	773	(R)	sLSGSSPCPK	(Q)	KAKSLRRsLSGSSPC	78	1.1	2398.28	Q8BTI8|Q8BTI8-2|Q8BTI8-3	MOUSE	295691
Q8BTI8_S775s _1_1_775_775	0.875946	0.182541	0.243698	0.751183	9.46509	8.27006	0.0477354	0.442523	0.394788	-0.127333	0.214667	0.342	0.841166	0.113107	0.148934	-0.36758	-0.639177	-0.252934	-0.28193	-0.232202	-0.602353	0.131966	0.176249	-0.240336	Srrm2	Q8BTI8_S775s _1_1_775_775_Srrm2	Q8BTI8	Srrm2	2	12.77	12.77	2.202	4	1	1	0	1477.81	S775s	773	(R)	SLsGSSPCPK	(Q)	KSLRRSLsGSSPCPK	79	1.1	2398.28	Q8BTI8|Q8BTI8-2|Q8BTI8-3	MOUSE	295691
Q8BTI8_S778s _1_0_777_778	0.00875718	0.000639664	0.0142533	25.1896	42.329	24.3797	-1.08323	-2.37938	-1.29615	-0.443667	-0.567667	-0.124	0.00302716	5.84928e-05	0.00364776	1.35255	1.21479	0.997073	0.417542	-0.254316	0.15149	-0.894433	-1.02021	-1.65909	Srrm2	Q8BTI8_S778s _1_0_777_778_Srrm2	Q8BTI8	Srrm2	2	10.86	5.59	1.068	4	1	0	1	1477.81	S778s	773	(R)	SLSGSsPCPK	(Q)	RRSLSGSsPCPKQKS	80	1.1	2398.28	Q8BTI8|Q8BTI8-2|Q8BTI8-3	MOUSE	295691
Q8BTI8_S794s _1_0_792_796	0.00531669	0.25743	0.177361	27.944	7.59137	10.0575	2.41329	1.03073	-1.38256	0.526	0.358	-0.168	0.00160546	0.174126	0.0986856	0.706609	-0.356668	-0.549857	3.37959	1.82444	1.83591	0.267597	0.159302	2.46538	Srrm2	Q8BTI8_S794s _1_0_792_796_Srrm2	Q8BTI8	Srrm2	2	10.74	6.85	1.074	4	1	0	1	1360.79	S794s	792	(R)	SRsGSSPPK	(Q)	TPTRRSRsGSSPPKQ	82	1.1	2398.28	Q8BTI8|Q8BTI8-2|Q8BTI8-3	MOUSE	295691
Q8BTI8_S797s _1_1_797_797	3.08476e-05	0.000494654	0.0170966	61.4625	44.0967	23.3175	6.63406	4.26755	-2.36651	1.69733	1.27	-0.427333	7.14089e-07	3.8934e-05	0.00465851	-3.19045	-3.7044	-4.05428	2.00563	3.22871	3.71872	1.60192	-0.159302	0.410897	Srrm2	Q8BTI8_S797s _1_1_797_797_Srrm2	Q8BTI8	Srrm2	2	9.5	9.5	1.311	3	1	1	0	1117.66	S797s	794	(R)	SGSsPPK	(Q)	RRSRSGSsPPKQKSK	83	1.1	2398.28	Q8BTI8|Q8BTI8-2|Q8BTI8-3|A6H6J9	MOUSE	295691
Q8BTI8_S814s _1_1_814_814	4.20132e-05	0.00122111	0.328797	59.0715	38.0731	6.57379	6.23566	5.38576	-0.849903	1.595	1.58433	-0.0106667	1.23838e-06	0.000155843	0.220101	-3.92561	-4.9651	-3.25515	2.5231	1.60698	2.43105	2.80427	0.474516	0.732637	Srrm2	Q8BTI8_S814s _1_1_814_814_Srrm2	Q8BTI8	Srrm2	1	10.6	7.4	2.179	2	1	1	0	1215.71	S814s	812	(R)	SNsPQPK	(V)	PRQSRSNsPQPKVKS	84	1.1	2398.28	Q8BTI8|Q8BTI8-2|Q8BTI8-3	MOUSE	295691
Q8BTI8_T823t _1_0_821_823	0.00414843	0.709121	0.0381022	29.3348	2.02368	18.73	1.25706	0.166078	-1.09098	0.206333	0.142667	-0.0636667	0.00116552	0.627527	0.0133967	-0.25338	-0.685085	-0.370237	0.503192	0.877207	1.08207	-0.428888	0.335551	-0.717131	Srrm2	Q8BTI8_T823t _1_0_821_823_Srrm2	Q8BTI8	Srrm2	12	25.29	25.29	0	6	1	0	1	2787.34	T823t	821	(K)	SGtPPRPGSVTNMQADECTATPQR	(Q)	QPKVKSGtPPRPGSV	85	1.1	2398.28	Q8BTI8|Q8BTI8-2|Q8BTI8-3	MOUSE	295691
Q8BTI8_T841t _1_1_841_841	0.481515	0.00544129	0.00210791	4.00975	29.0119	36.1694	0.212225	-1.23393	-1.44616	-0.0836667	-0.252333	-0.168667	0.397215	0.00125547	0.00024158	0.513898	0.0317823	0.0366571	0.556723	0.272745	0.389545	-0.98241	-1.07105	-1.06601	Srrm2	Q8BTI8_T841t _1_1_841_841_Srrm2	Q8BTI8	Srrm2	2	14.34	14.34	2.238	6	1	1	0	2787.34	T841t	821	(K)	SGTPPRPGSVTNMQADECTAtPQR	(Q)	QADECTAtPQRQSHS	86	1.1	2398.28	Q8BTI8|Q8BTI8-2|Q8BTI8-3	MOUSE	295691
Q8BTI8_S848s _1_1_848_848	0.000579412	0.101897	0.00974917	40.8655	12.6093	26.631	1.99722	0.577831	-1.41938	0.414	0.251667	-0.162333	8.19314e-05	0.0548371	0.00217222	-1.1527	-1.21832	-1.08505	1.07419	0.364888	1.0965	-0.201614	-0.718553	-0.802411	Srrm2	Q8BTI8_S848s _1_1_848_848_Srrm2	Q8BTI8	Srrm2	3	13.97	13.97	1.181	4	1	1	0	1844.94	S848s	845	(R)	QSHsESSPDGEVK	(S)	TPQRQSHsESSPDGE	87	1.1	2398.28	Q8BTI8|Q8BTI8-2|Q8BTI8-3	MOUSE	295691
Q8BTI8_S850s_1_1_850_850	0.0705379	0.317104	0.369498	14.0668	6.4684	5.91302	0.617615	0.295598	-0.322018	0.0283333	0.172667	0.144333	0.0392033	0.225507	0.25627	-0.296205	-0.41317	-0.531528	-0.135612	0.549176	0.19838	-0.15396	0.0440622	-0.244212	Srrm2	Q8BTI8_S850s_1_1_850_850_Srrm2	Q8BTI8	Srrm2	10	17.3	17.3	1.503	4	1	1	0	1615.78	Q845q S850s	845	(R)	qSHSEsSPDGEVK	(S)	QRQSHSEsSPDGEVK	88	1.1	2398.28	Q8BTI8|Q8BTI8-2|Q8BTI8-3	MOUSE	295691
Q8BTI8_S865s _1_0_862_865	0.00201569	0.857539	0.00233412	33.425	0.918149	35.4681	1.78392	0.0784326	-1.70548	0.356	0.118667	-0.237333	0.000454466	0.809441	0.000283913	-1.12058	-1.801	-0.865108	0.842221	0.405432	0.317407	-1.32699	-0.894802	-1.3296	Srrm2	Q8BTI8_S865s _1_0_862_865_Srrm2	Q8BTI8	Srrm2	2	10.83	10.83	1.062	6	1	0	1	1635.81	S865s	860	(R)	TPSRQsCSGSSPR	(V)	SRTPSRQsCSGSSPR	89	1.1	2398.28	Q8BTI8|Q8BTI8-2|Q8BTI8-3	MOUSE	295691
Q8BTI8_S870s _1_1_870_870	8.14886e-05	0.000581919	0.0128289	54.0272	43.0043	25.0166	4.39686	3.28151	-1.11535	1.08	0.999333	-0.0806667	3.95624e-06	5.00687e-05	0.00315022	-1.84147	-3.22767	-2.85925	1.84504	1.41532	2.00183	0.824785	0.444012	0.647356	Srrm2	Q8BTI8_S870s _1_1_870_870_Srrm2	Q8BTI8	Srrm2	2	10.09	3.72	1.345	4	1	1	0	1194.57	S870s	864	(R)	QSCSGSsPR	(V)	RQSCSGSsPRVKSST	90	1.1	2398.28	Q8BTI8|Q8BTI8-2|Q8BTI8-3	MOUSE	295691
Q8BTI8_T919t _1_1_919_919	0.0221279	0.636755	0.161421	20.1621	2.62388	10.5874	1.1084	0.290574	-0.81783	0.167	0.181667	0.0146667	0.00963361	0.546527	0.0873487	-0.656647	-1.0135	0.0439885	0.628097	0.829292	0.241662	-0.183286	0.494853	-1.06601	Srrm2	Q8BTI8_T919t _1_1_919_919_Srrm2	Q8BTI8	Srrm2	9	9.69	2.13	2.46	3	1	1	0	1173.69	T919t	915	(R)	VTSRtPQR	(K)	PSRVTSRtPQRKSRS	93	1.1	2398.28	Q8BTI8|Q8BTI8-2|Q8BTI8-3	MOUSE	295691
Q8BTI8_T955t _1_1_955_955	0.0363959	0.0983816	0.710498	17.5334	12.7996	2.11727	1.0236	0.879124	-0.144474	0.143	0.332667	0.189667	0.0176465	0.0524858	0.614148	0.0428248	-1.21832	-0.700151	0.346167	0.232202	0.61678	0.681822	0.0643986	0.0155055	Srrm2	Q8BTI8_T955t _1_1_955_955_Srrm2	Q8BTI8	Srrm2	9	11.94	5.82	99	1	1	1	0	1145.65	T955t	951	(K)	MELGtPLR	(H)	DSKMELGtPLRHSGS	94	1.1	2398.28	Q8BTI8|Q8BTI8-2|Q8BTI8-3	MOUSE	295691
Q8BTI8_T973t _1_1_973_973	0.00248702	0.0112937	0.822046	32.2248	24.8157	1.22413	1.28124	1.1977	-0.0835362	0.214	0.425	0.211	0.000599132	0.00329936	0.754374	-0.496054	-1.00997	-0.729476	0.585272	0.608147	0.414794	0.311585	0.840571	0.205448	Srrm2	Q8BTI8_T973t _1_1_973_973_Srrm2	Q8BTI8	Srrm2	18	19.58	15.18	5.486	4	1	1	0	2061.11	T973t	969	(K)	SMLQtPPDQNLSGSK	(S)	YLKSMLQtPPDQNLS	95	1.1	2398.28	Q8BTI8|Q8BTI8-2|Q8BTI8-3	MOUSE	295691
Q8BTI8_S980s _1_1_980_980	0.0410061	0.0277218	0.295249	16.9051	19.7789	7.18407	-0.794412	-1.2945	-0.50009	-0.360333	-0.267333	0.093	0.0203934	0.0105222	0.191246	-0.613822	0.00353137	0.120968	-0.745865	-0.947236	-1.17946	-2.15544	-1.21341	-1.00398	Srrm2	Q8BTI8_S980s _1_1_980_980_Srrm2	Q8BTI8	Srrm2	9	10.49	10.49	1.202	4	1	1	0	2061.11	S980s	969	(K)	SMLQTPPDQNLsGSK	(S)	TPPDQNLsGSKSPCP	96	1.1	2398.28	Q8BTI8|Q8BTI8-2|Q8BTI8-3	MOUSE	295691
Q8BTI8_S1000s _1_0_993_1000	0.0384791	0.19766	0.182412	17.2396	9.02789	9.88912	-1.5212	-0.514176	1.00702	-0.568	-0.0543333	0.513667	0.0188816	0.125087	0.102586	0.820809	1.44786	1.20235	-1.61664	0.387003	0.137062	0.934756	0.772783	0.220954	Srrm2	Q8BTI8_S1000s _1_0_993_1000_Srrm2	Q8BTI8	Srrm2	4	26.1	26.1	0	12	1	0	1	4443.18	S1000s	990	(K)	SRDSPTGSSGsFHLCPGVTPSSIVPGESCFSASFVQQK	(G)	SPTGSSGsFHLCPGV	97	1.1	2398.28	Q8BTI8|Q8BTI8-2|Q8BTI8-3	MOUSE	295691
Q8BTI8_S1038s _1_0_1037_1038	0.0133087	0.028037	0.888483	22.9069	19.7178	0.749467	0.790116	0.745065	-0.0450513	0.0776667	0.296	0.218333	0.00512045	0.0106714	0.841498	-0.392561	-0.448483	-0.289591	0.513898	0.375946	0.34987	0.241937	0.498242	0.36438	Srrm2	Q8BTI8_S1038s _1_0_1037_1038_Srrm2	Q8BTI8	Srrm2	8	27.55	27.55	0	8	1	0	1	3469.77	S1038s	1028	(K)	GHTQTWPDTSsPEVMQTQVESPLLQSK	(S)	QTWPDTSsPEVMQTQ	98	1.1	2398.28	Q8BTI8|Q8BTI8-2|Q8BTI8-3	MOUSE	295691
Q8BTI8_S1048s _1_0_1044_1048	0.00485371	0.104915	0.107983	28.4509	12.4486	12.8441	1.22695	0.630928	-0.596022	0.199667	0.267333	0.0676667	0.00142861	0.056904	0.05195	-0.888615	-0.678022	-0.263931	0.560291	0.445975	0.844015	-0.260265	0.318604	0.00387638	Srrm2	Q8BTI8_S1048s _1_0_1044_1048_Srrm2	Q8BTI8	Srrm2	8	27.17	27.17	0	8	1	0	1	3469.77	S1048s	1028	(K)	GHTQTWPDTSSPEVMQTQVEsPLLQSK	(S)	VMQTQVEsPLLQSKS	99	1.1	2398.28	Q8BTI8|Q8BTI8-2|Q8BTI8-3	MOUSE	295691
Q8BTI8_S1068s _1_0_1067_1074	0.0322545	0.911017	0.0559826	18.1738	0.563191	16.5462	0.755891	-0.0403318	-0.796223	0.0676667	0.0826667	0.015	0.0152271	0.878377	0.0221502	-0.560291	-0.455546	-0.241937	0.296205	0.652376	0.0613173	-0.381234	-0.206753	-0.790782	Srrm2	Q8BTI8_S1068s _1_0_1067_1074_Srrm2	Q8BTI8	Srrm2	3	11.8	7.49	0.446	5	1	0	1	1376.76	S1068s	1066	(R)	SSsPVTELTAR	(S)	GSLSRSSsPVTELTA	100	1.1	2398.28	Q8BTI8|Q8BTI8-2|Q8BTI8-3	MOUSE	295691
Q8BTI8_S1077s _1_1_1077_1077	0.00044628	0.00123077	0.848109	42.4842	38.0122	1.03814	1.93498	1.86249	-0.0724902	0.396333	0.608667	0.212333	5.64391e-05	0.000158043	0.787384	-1.04921	-1.28189	-0.813788	0.838653	0.670805	1.1506	0.872439	1.05071	0.519435	Srrm2	Q8BTI8_S1077s _1_1_1077_1077_Srrm2	Q8BTI8	Srrm2	2	19.06	19.06	2.122	6	1	1	0	2017.17	S1077s	1066	(R)	SSSPVTELTARsPVK	(Q)	VTELTARsPVKQDKS	101	1.1	2398.28	Q8BTI8|Q8BTI8-2|Q8BTI8-3	MOUSE	295691
Q8BTI8_S1097s _1_1_1097_1097	0.0239498	0.438346	0.125781	19.7392	4.69349	11.9898	0.822163	0.282695	-0.539467	0.0866667	0.172	0.0853333	0.0106188	0.339352	0.0632446	-0.274793	-0.836934	-0.300588	0.260518	0.512318	0.281338	-0.267597	0.122018	-0.418649	Srrm2	Q8BTI8_S1097s _1_1_1097_1097_Srrm2	Q8BTI8	Srrm2	16	14	9.79	3.614	3	1	1	0	1408.75	S1097s	1094	(K)	SGMsPEQSK	(T)	PKLKSGMsPEQSKTK	102	1.1	2398.28	Q8BTI8|Q8BTI8-2|Q8BTI8-3	MOUSE	295691
Q8BTI8_S1117s _1_1_1117_1117	0.00808443	0.0437591	0.809145	25.635	17.2427	1.32012	1.99706	2.20252	0.205456	0.416333	0.691333	0.275	0.00273211	0.0188683	0.737883	-3.19045	-2.12235	-1.31599	-0.567429	0.0921435	-0.162311	0.876105	-1.41677	0.519435	Srrm2	Q8BTI8_S1117s _1_1_1117_1117_Srrm2	Q8BTI8	Srrm2	1	11.18	4.54	4.537	2	1	1	0	1065.63	S1117s	1117	(K)	sFLVQSR	(L)	YPLVDSKsFLVQSRL	103	1.1	2398.28	Q8BTI8|Q8BTI8-2|Q8BTI8-3	MOUSE	295691
Q8BTI8_S1151s _1_1_1151_1151	0.0249884	0.0695851	0.477408	19.5157	14.6842	4.45201	1.30083	1.0698	-0.231024	0.218667	0.387667	0.169	0.0111798	0.0340081	0.358756	0.192712	-1.34898	-0.901765	0.442523	0.788749	0.613173	0.285925	0.613482	0.251965	Srrm2	Q8BTI8_S1151s _1_1_1151_1151_Srrm2	Q8BTI8	Srrm2	11	14.08	8.94	1.503	5	1	1	0	2150.19	S1151s	1150	(K)	FsPTQDRPESSTVLK	(V)	CIPRDKFsPTQDRPE	104	1.1	2398.28	Q8BTI8|Q8BTI8-2|Q8BTI8-3	MOUSE	295691
Q8BTI8_S1179s _1_1_1179_1179	0.113647	0.0813679	0.869238	11.5707	13.8329	0.88361	0.709493	0.800479	0.0909859	0.0556667	0.309667	0.254	0.0696508	0.0413725	0.815904	-0.695903	-0.0529705	-0.483874	0.949283	0.0258002	-0.0793519	-0.150294	0.613482	0.705502	Srrm2	Q8BTI8_S1179s _1_1_1179_1179_Srrm2	Q8BTI8	Srrm2	18	11.33	7.28	3.459	2	1	1	0	1500.85	S1179s	1173	(K)	ERSGAGsPPGK	(R)	KERSGAGsPPGKRDQ	105	1.1	2398.28	Q8BTI8|Q8BTI8-2|Q8BTI8-3	MOUSE	295691
Q8BTI8_S1194s_1_0_1193_1194	0.000728555	0.286818	0.00369996	39.4823	7.01259	32.5624	1.65285	0.350172	-1.30268	0.322333	0.197	-0.125333	0.000112661	0.198949	0.000554318	-3.08696	-2.77918	-2.566	-1.04921	-1.20524	-1.21913	-2.55133	-2.26412	-2.56617	Srrm2	Q8BTI8_S1194s_1_0_1193_1194_Srrm2	Q8BTI8	Srrm2	8	14.29	8.73	0	3	1	0	1	2277.2	S1194s M1199m	1188	(K)	SLLPNSsQDELmEVEK	(S)	KSLLPNSsQDELMEV	106	1.1	2398.28	Q8BTI8|Q8BTI8-2|Q8BTI8-3	MOUSE	295691
Q8BTI8_S1216s _1_0_1214_1216	0.232522	0.494061	0.176031	7.85493	4.03226	10.1016	0.372265	-0.32991	-0.702175	-0.0383333	0.00566667	0.044	0.163873	0.39516	0.0976869	-0.0749434	-0.483797	-0.278594	-0.124906	0.0184287	0.385939	-1.09238	0.149134	-0.883815	Srrm2	Q8BTI8_S1216s _1_0_1214_1216_Srrm2	Q8BTI8	Srrm2	11	27.48	26.36	0	4	1	0	1	2334.31	S1216s	1204	(K)	SEQPLSQVLPSLsPEHK	(E)	SQVLPSLsPEHKEMP	107	1.1	2398.28	Q8BTI8|Q8BTI8-2|Q8BTI8-3	MOUSE	295691
Q8BTI8_S1230s _1_0_1229_1230	0.00593246	0.162366	0.0819113	27.3407	10.0967	14.415	1.02357	0.440749	-0.582818	0.142333	0.214	0.0716667	0.00184472	0.0977987	0.0361827	-0.667353	-0.678022	-0.366571	0.324755	0.619205	0.414794	-0.234605	0.0542304	-0.209325	Srrm2	Q8BTI8_S1230s _1_0_1229_1230_Srrm2	Q8BTI8	Srrm2	8	23.74	16.25	0	7	1	0	1	3884.96	S1230s	1221	(K)	EMPGSNIESsPEVEERPAVLSALDQSQSQPSK	(A)	PGSNIESsPEVEERP	108	1.1	2398.28	Q8BTI8|Q8BTI8-2|Q8BTI8-3	MOUSE	295691
Q8BTI8_S1246s _1_1_1246_1246	0.330228	0.229168	0.978965	6.0066	8.2197	0.13649	0.393044	0.380003	-0.0130416	-0.0306667	0.195333	0.226	0.250807	0.150671	0.969061	-0.810103	-0.448483	-0.494871	0.453229	-0.486518	-0.541035	-0.403228	-0.101682	-0.108539	Srrm2	Q8BTI8_S1246s _1_1_1246_1246_Srrm2	Q8BTI8	Srrm2	3	10.58	8.94	1.128	7	1	1	0	3884.96	S1246s	1221	(K)	EMPGSNIESSPEVEERPAVLSALDQsQSQPSK	(A)	VLSALDQsQSQPSKA	109	1.1	2398.28	Q8BTI8|Q8BTI8-2|Q8BTI8-3	MOUSE	295691
Q8BTI8_S1269s _1_1_1269_1269	0.0498063	0.501337	0.399281	15.8806	3.94822	5.46538	0.653601	0.293539	-0.360062	0.039	0.175	0.136	0.0258191	0.402882	0.284094	-0.107062	-0.349605	-0.667159	0.271224	0.143744	0.422008	-0.48754	0.5118	-0.26747	Srrm2	Q8BTI8_S1269s _1_1_1269_1269_Srrm2	Q8BTI8	Srrm2	8	29.52	29.52	2.386	4	1	1	0	2667.36	S1269s	1253	(K)	AAETPAVASCWSGPQVsPEHK	(E)	CWSGPQVsPEHKELS	110	1.1	2398.28	Q8BTI8|Q8BTI8-2|Q8BTI8-3	MOUSE	295691
Q8BTI8_S1278s _1_1_1278_1278	0.0242693	0.376104	0.205226	19.6727	5.5361	9.22661	0.754593	0.313911	-0.440682	0.068	0.179667	0.111667	0.0107828	0.279506	0.119492	-0.360442	-0.660365	-0.183286	0.242674	0.42386	0.393152	-0.370237	0.247426	-0.13955	Srrm2	Q8BTI8_S1278s _1_1_1278_1278_Srrm2	Q8BTI8	Srrm2	24	19.44	15.64	1.1	5	1	1	0	2678.38	S1278s	1274	(K)	ELSHsPPRENSFESSLEFK	(N)	EHKELSHsPPRENSF	111	1.1	2398.28	Q8BTI8|Q8BTI8-2|Q8BTI8-3	MOUSE	295691
Q8BTI8_S1284s _1_1_1284_1284	0.00433545	0.0640405	0.00144534	29.0756	15.1414	38.6577	1.81429	-0.781191	-2.59548	0.359667	-0.121	-0.480667	0.00123721	0.0306095	0.000136217	-0.992108	-0.540299	-0.208946	0.770847	1.94239	0.988291	-1.54326	-1.06088	-1.48078	Srrm2	Q8BTI8_S1284s _1_1_1284_1284_Srrm2	Q8BTI8	Srrm2	4	18.42	14.72	2.17	5	1	1	0	2678.38	S1284s	1274	(K)	ELSHSPPRENsFESSLEFK	(N)	HSPPRENsFESSLEF	112	1.1	2398.28	Q8BTI8|Q8BTI8-2|Q8BTI8-3	MOUSE	295691
Q8BTI8_S1305s _1_1_1305_1305	0.0136123	0.0745999	0.524811	22.7864	14.3	3.90481	0.896524	0.686999	-0.209525	0.108333	0.282333	0.174	0.00526459	0.0371539	0.406929	-0.892184	-0.882841	-0.3849	0.121337	0.202716	0.205593	-0.329914	0.199975	0.0310111	Srrm2	Q8BTI8_S1305s _1_1_1305_1305_Srrm2	Q8BTI8	Srrm2	46	23.5	23.5	1.699	4	1	1	0	2206.18	S1305s	1293	(K)	NSGPVSEVNTGFsPEVK	(E)	SEVNTGFsPEVKEEL	113	1.1	2398.28	Q8BTI8|Q8BTI8-2|Q8BTI8-3	MOUSE	295691
Q8BTI8_S1338s _1_1_1338_1338	0.0015667	0.238588	0.0235698	34.8886	8.00383	21.4459	1.39607	0.4234	-0.972668	0.244667	0.210333	-0.0343333	0.000324441	0.15835	0.00716823	-0.317617	-0.529705	-0.117303	0.935008	1.26421	1.02436	0.260265	0.332161	-0.286852	Srrm2	Q8BTI8_S1338s _1_1_1338_1338_Srrm2	Q8BTI8	Srrm2	7	10.2	10.2	1.124	4	1	1	0	1748.97	S1338s	1338	(R)	sSSELSPEVVEK	(V)	QSRSSRRsSSELSPE	114	1.1	2398.28	Q8BTI8|Q8BTI8-2|Q8BTI8-3	MOUSE	295691
Q8BTI8_S1339s _1_1_1339_1339	0.00378166	0.202441	0.902391	29.8557	8.89712	0.654054	1.4897	1.35197	-0.137733	0.272333	0.484333	0.212	0.00103379	0.12891	0.86019	-1.2098	-1.86456	-2.07479	-0.47821	0.00737148	-0.2092	-1.29033	1.51506	-1.31797	Srrm2	Q8BTI8_S1339s _1_1_1339_1339_Srrm2	Q8BTI8	Srrm2	1	14.42	14.42	1.133	4	1	1	0	1748.97	S1339s	1338	(R)	SsSELSPEVVEK	(V)	SRSSRRSsSELSPEV	115	1.1	2398.28	Q8BTI8|Q8BTI8-2	MOUSE	295691
Q8BTI8_S1343s _1_1_1343_1343	0.00527368	0.7103	0.010368	27.9876	2.014	26.2688	1.24505	-0.158168	-1.40322	0.204333	0.0533333	-0.151	0.00158943	0.628926	0.00236112	-1.23835	-0.635646	-0.923759	0.221262	0.0921435	0.623994	-1.07772	-0.643986	-1.55055	Srrm2	Q8BTI8_S1343s _1_1_1343_1343_Srrm2	Q8BTI8	Srrm2	4	14.99	11.6	4.174	4	1	1	0	1748.97	S1343s	1338	(R)	SSSELsPEVVEK	(V)	RRSSSELsPEVVEKV	116	1.1	2398.28	Q8BTI8|Q8BTI8-2|Q8BTI8-3	MOUSE	295691
Q8BTI8_S1355s _1_0_1354_1355	0.888408	0.105946	0.0663482	0.674367	12.3947	15.5869	-0.0508257	0.644441	0.695267	-0.147667	0.276667	0.424333	0.856176	0.0576146	0.0276256	-3.10837	-3.48546	-3.86732	-3.34747	-3.79631	-3.46984	-2.555	-2.9725	-3.00032	Srrm2	Q8BTI8_S1355s _1_0_1354_1355_Srrm2	Q8BTI8	Srrm2	2	12.21	12.21	1.057	2	1	0	1	1323.8	S1355s	1350	(K)	VGLFSsQK	(V)	EKVGLFSsQKVSSPV	117	1.1	2398.28	Q8BTI8|Q8BTI8-2|Q8BTI8-3	MOUSE	295691
Q8BTI8_S1360s _1_0_1359_1360	0.0145015	0.652364	0.215468	22.4433	2.48682	8.96114	0.997784	0.256955	-0.74083	0.133333	0.170333	0.037	0.00569734	0.56405	0.127024	-0.599547	-0.289572	-0.810122	0.0642372	0.670805	0.55907	-0.428888	0.562641	-1.06213	Srrm2	Q8BTI8_S1360s _1_0_1359_1360_Srrm2	Q8BTI8	Srrm2	6	12.53	10.01	0	3	1	0	1	1571.9	S1360s	1358	(K)	VSsPVLETVQQR	(T)	FSSQKVSsPVLETVQ	118	1.1	2398.28	Q8BTI8|Q8BTI8-2|Q8BTI8-3	MOUSE	295691
Q8BTI8_S1377s _1_1_1377_1377	0.00820574	0.364217	0.0361364	25.5511	5.7139	19.0307	1.0963	0.291541	-0.804755	0.162	0.170667	0.00866667	0.00278545	0.268293	0.0125006	-0.36758	-0.847528	-0.795459	0.499623	0.656062	0.122635	-0.524197	-0.328772	-0.282976	Srrm2	Q8BTI8_S1377s _1_1_1377_1377_Srrm2	Q8BTI8	Srrm2	3	8.65	8.65	8.649	4	1	1	0	1363.78	S1377s	1376	(R)	SsSASPELK	(D)	TPSRERSsSASPELK	119	1.1	2398.28	Q8BTI8|Q8BTI8-2|Q8BTI8-3	MOUSE	295691
Q8BTI8_S1378s _1_1_1378_1378	0.0854155	0.437072	0.0357501	13.0607	4.70969	19.0908	0.856887	-0.352918	-1.2098	0.0986667	-0.00133333	-0.1	0.0494234	0.338089	0.0123287	-1.07062	-0.971125	-0.194283	0.670922	0.129001	-0.46529	-0.766134	-0.96259	-1.56606	Srrm2	Q8BTI8_S1378s _1_1_1378_1378_Srrm2	Q8BTI8	Srrm2	1	11.81	11.81	1.364	4	1	1	0	1363.78	S1378s	1376	(R)	SSsASPELK	(D)	PSRERSSsASPELKD	120	1.1	2398.28	Q8BTI8	MOUSE	295691
Q8BTI8_S1380s _1_1_1380_1380	0.00212037	0.0373426	0.231854	33.1308	18.1282	8.56057	1.20753	0.802164	-0.405365	0.192333	0.310667	0.118333	0.000486318	0.015388	0.139297	-0.306911	-0.476734	-0.619505	0.695903	0.740834	0.782698	0.674491	0.220311	0.108539	Srrm2	Q8BTI8_S1380s _1_1_1380_1380_Srrm2	Q8BTI8	Srrm2	3	11.91	11.91	2.79	4	1	1	0	1363.78	S1380s	1376	(R)	SSSAsPELK	(D)	RERSSSAsPELKDGL	121	1.1	2398.28	Q8BTI8|Q8BTI8-2|Q8BTI8-3	MOUSE	295691
Q8BTI8_T1390t _1_1_1390_1390	0.250794	0.954929	0.166505	7.45063	0.280624	10.4142	0.43858	-0.0265035	-0.465084	-0.0186667	0.086	0.104667	0.179861	0.937427	0.0909026	0.0463935	-0.660365	0.35924	0.417542	0.235887	0.40758	-0.0366571	0.101682	-0.399268	Srrm2	Q8BTI8_T1390t _1_1_1390_1390_Srrm2	Q8BTI8	Srrm2	12	9.92	9.92	1.222	2	1	1	0	1227.7	T1390t	1385	(K)	DGLPRtPSR	(R)	LKDGLPRtPSRRSRS	122	1.1	2398.28	Q8BTI8|Q8BTI8-2|Q8BTI8-3	MOUSE	295691
Q8BTI8_S1397s _1_0_1395_1397	0.777393	0.0668222	0.106319	1.41886	14.9072	12.9304	0.158263	-0.837137	-0.995401	-0.100667	-0.146	-0.0453333	0.721297	0.0323055	0.0509279	0.831515	0.127129	0.916428	-0.128474	1.36741	1.11093	-0.465545	-0.349108	0.178314	Srrm2	Q8BTI8_S1397s _1_0_1395_1397_Srrm2	Q8BTI8	Srrm2	2	13.27	13.27	0	4	1	0	1	1232.69	S1397s	1395	(R)	SRsGSSPGLR	(D)	TPSRRSRsGSSPGLR	124	1.1	2398.28	Q8BTI8|Q8BTI8-2|Q8BTI8-3	MOUSE	295691
Q8BTI8_S1400s _1_1_1400_1400	0.00101634	0.021328	0.0328722	37.4448	21.2402	19.5667	1.96942	1.07883	-0.890588	0.405	0.393	-0.012	0.000180104	0.00751594	0.0110491	-0.849359	-1.6774	-1.12904	0.403267	0.958293	0.890905	-0.124634	0.0813456	-0.376009	Srrm2	Q8BTI8_S1400s _1_1_1400_1400_Srrm2	Q8BTI8	Srrm2	2	9.39	5.22	1.37	3	1	1	0	989.558	S1400s	1397	(R)	SGSsPGLR	(D)	RRSRSGSsPGLRDGS	125	1.1	2398.28	Q8BTI8|Q8BTI8-2|Q8BTI8-3	MOUSE	295691
Q8BTI8_S1414s_1_1_1414_1414	0.613624	0.644866	0.923238	2.71405	2.55269	0.505874	-0.218767	-0.293982	-0.0752143	-0.206667	0.015	0.221667	0.535297	0.55556	0.890046	1.07062	0.727461	0.520531	-0.053531	1.13152	0.584318	0.802791	1.22696	-0.593087	Srrm2	Q8BTI8_S1414s_1_1_1414_1414_Srrm2	Q8BTI8	Srrm2	1	7.37	7.37	7.373	7	1	1	0	2303.18	S1414s M1422m	1405	(R)	DGSGTPSRHsLSGSSPGmK	(D)	SGTPSRHsLSGSSPG	126	1.1	2398.28	Q8BTI8	MOUSE	295691
Q8BTI8_S1419s _1_1_1419_1419	0.212413	0.0955354	0.572649	8.32031	12.9597	3.39507	0.476821	0.750821	0.274	-0.0113333	0.301333	0.312667	0.147221	0.050586	0.457608	0.260518	-0.307229	-0.106306	-0.0249811	0.858778	0.443649	0.678156	1.19646	0.22483	Srrm2	Q8BTI8_S1419s _1_1_1419_1419_Srrm2	Q8BTI8	Srrm2	8	13.38	8.4	1.16	4	1	1	0	1545.85	S1419s	1413	(R)	HSLSGSsPGMK	(D)	RHSLSGSsPGMKDTP	127	1.1	2398.28	Q8BTI8|Q8BTI8-2|Q8BTI8-3	MOUSE	295691
Q8BTI8_T1428t _1_0_1428_1430	0.0973495	0.542893	0.00742579	12.3855	3.50377	28.3007	1.00802	-0.375446	-1.38346	0.14	-0.013	-0.153	0.0577367	0.446296	0.00147886	-0.481779	-1.15829	0.663494	0.728022	0.980407	0.339049	-0.934756	-0.799899	-0.368256	Srrm2	Q8BTI8_T1428t _1_0_1428_1430_Srrm2	Q8BTI8	Srrm2	4	9.34	4.58	0.732	3	1	0	1	1130.6	T1428t	1424	(K)	DTPQtPSR	(G)	GMKDTPQtPSRGRSE	128	1.1	2398.28	Q8BTI8|Q8BTI8-2|Q8BTI8-3	MOUSE	295691
Q8BTI8_S1434s _1_1_1434_1434	0.000931947	0.0153324	0.000578215	37.976	23.079	45.0739	1.54271	-1.1989	-2.74161	0.285667	-0.237	-0.522667	0.000159369	0.00492153	3.10895e-05	-0.378286	-0.713336	-0.593845	1.13486	1.04675	0.761056	-1.30866	-1.72521	-2.2483	Srrm2	Q8BTI8_S1434s _1_1_1434_1434_Srrm2	Q8BTI8	Srrm2	2	13.56	13.56	2.515	3	1	1	0	1806.91	S1434s	1432	(R)	GRsECDSSPEPK	(A)	QTPSRGRsECDSSPE	129	1.1	2398.28	Q8BTI8|Q8BTI8-2|Q8BTI8-3	MOUSE	295691
Q8BTI8_S1439s _1_0_1438_1439	0.0633105	0.880072	0.101505	14.6323	0.769156	13.1904	0.670733	-0.0547819	-0.725515	0.0436667	0.078	0.0343333	0.0344171	0.837692	0.0479694	-0.0570997	-0.240133	-0.194283	0.19628	0.368574	0.955829	-0.190617	0.108461	-0.573705	Srrm2	Q8BTI8_S1439s _1_0_1438_1439_Srrm2	Q8BTI8	Srrm2	5	10.19	10.19	1.095	3	1	0	1	1806.91	S1439s	1432	(R)	GRSECDSsPEPK	(A)	GRSECDSsPEPKALP	130	1.1	2398.28	Q8BTI8|Q8BTI8-2|Q8BTI8-3	MOUSE	295691
Q8BTI8_T1448t _1_1_1448_1448	0.045218	0.565564	0.0929932	16.3887	3.28018	13.6878	1.1295	0.293503	-0.835992	0.175333	0.175667	0.000333333	0.0229683	0.469874	0.0427775	-0.560291	-1.68446	-0.546191	0.785122	-0.169544	-0.0180345	-1.05206	-0.33894	-0.519435	Srrm2	Q8BTI8_T1448t _1_1_1448_1448_Srrm2	Q8BTI8	Srrm2	2	11.27	5.19	99	1	1	1	0	1011.61	T1448t	1444	(K)	ALPQtPR	(A)	EPKALPQtPRARSHS	131	1.1	2398.28	Q8BTI8|Q8BTI8-2|Q8BTI8-3	MOUSE	295691
Q8BTI8_S1475s _1_0_1473_1475	0.876935	0.0165652	0.0152197	0.745552	22.6564	24.0001	-0.0485326	-1.076	-1.02747	-0.157667	-0.207667	-0.05	0.842257	0.00542455	0.00398101	0.556723	0.561487	0.0623171	0.292636	0.471775	0.270518	-0.960416	-0.366055	-0.721007	Srrm2	Q8BTI8_S1475s _1_0_1473_1475_Srrm2	Q8BTI8	Srrm2	6	15.62	8.12	1.072	4	1	0	1	1495.8	S1475s	1473	(R)	SGsESSVEQK	(N)	PQRERSGsESSVEQK	133	1.1	2398.28	Q8BTI8|Q8BTI8-2|Q8BTI8-3	MOUSE	295691
Q8BTI8_S1478s _1_0_1477_1478	0.0370504	0.038668	0.894244	17.4401	17.9361	0.70955	1.34061	1.27922	-0.0613912	0.232667	0.446667	0.214	0.0180298	0.0160837	0.849269	-1.47032	-1.83984	-0.296923	-0.421111	0.630262	0.205593	0.212611	-0.0440622	0.0620221	Srrm2	Q8BTI8_S1478s _1_0_1477_1478_Srrm2	Q8BTI8	Srrm2	1	12.54	12.54	1.047	4	1	0	1	1495.8	S1478s	1473	(R)	SGSESsVEQK	(N)	ERSGSESsVEQKNLA	134	1.1	2398.28	Q8BTI8	MOUSE	295691
Q8BTI8_S1495s _1_1_1495_1495	0.904199	0.0364857	0.016727	0.576856	18.2571	23.4597	0.0425903	-0.871509	-0.9141	-0.131	-0.151667	-0.0206667	0.875617	0.0149378	0.00450847	0.949283	0.194225	0.421557	0.720884	0.416489	0.555463	-0.293257	-0.240647	-0.515559	Srrm2	Q8BTI8_S1495s _1_1_1495_1495_Srrm2	Q8BTI8	Srrm2	7	9.89	1.54	1.111	4	1	1	0	1708.92	S1495s	1493	(R)	SRsGSSQELDGK	(P)	SPGQRSRsGSSQELD	135	1.1	2398.28	Q8BTI8|Q8BTI8-2|Q8BTI8-3	MOUSE	295691
Q8BTI8_S1497s _1_1_1497_1497	0.0605188	0.964455	0.019476	14.8674	0.220112	22.5562	1.05168	0.0272228	-1.02446	0.149333	0.0996667	-0.0496667	0.0326032	0.95058	0.00555108	0.888615	-0.706273	-0.135631	1.35255	0.958293	0.890905	-0.0293257	0.359276	-0.201572	Srrm2	Q8BTI8_S1497s _1_1_1497_1497_Srrm2	Q8BTI8	Srrm2	2	14.11	7.25	1.125	3	1	1	0	1465.79	S1497s	1495	(R)	SGsSQELDGK	(P)	GQRSRSGsSQELDGK	136	1.1	2398.28	Q8BTI8|Q8BTI8-2|Q8BTI8-3	MOUSE	295691
Q8BTI8_S1508s _1_1_1508_1508	0.0101599	0.2839	0.131266	24.3776	7.06702	11.7429	1.74069	0.792595	-0.948096	0.342	0.319667	-0.0223333	0.00364955	0.196471	0.0669436	0.292636	-1.13357	0.318917	1.93425	1.48535	1.28045	0.648831	1.44727	-0.240336	Srrm2	Q8BTI8_S1508s _1_1_1508_1508_Srrm2	Q8BTI8	Srrm2	1	11.16	11.16	1.519	5	1	1	0	2318.2	S1508s	1495	(R)	SGSSQELDGKPSAsPQER	(S)	LDGKPSAsPQERSES	137	1.1	2398.28	Q8BTI8|Q8BTI8-2|Q8BTI8-3	MOUSE	295691
Q8BTI8_S1515s _1_0_1513_1515	0.00142108	0.0425437	0.0236108	35.4607	17.4052	21.4344	1.7529	0.802848	-0.950054	0.341667	0.311333	-0.0303333	0.000284402	0.0181753	0.00718721	-0.185574	-0.247196	-0.813788	0.988539	1.3969	1.62671	0.304254	0.559251	0.298482	Srrm2	Q8BTI8_S1515s _1_0_1513_1515_Srrm2	Q8BTI8	Srrm2	2	8.49	4.63	0	5	1	0	1	1951.06	S1515s	1513	(R)	SEsDSSPDSKPK	(T)	SPQERSEsDSSPDSK	138	1.1	2398.28	Q8BTI8|Q8BTI8-2|Q8BTI8-3	MOUSE	295691
Q8BTI8_S1517s _1_0_1517_1518	0.00735621	0.410744	0.0729847	26.1511	5.05154	15.0568	1.05849	0.311191	-0.747296	0.151667	0.178333	0.0266667	0.00242597	0.312497	0.0312116	-0.528173	-0.0988782	-0.120968	0.835084	0.586033	1.00633	0.351908	0.213532	-0.379886	Srrm2	Q8BTI8_S1517s _1_0_1517_1518_Srrm2	Q8BTI8	Srrm2	2	10.93	8.32	1.085	5	1	0	1	1951.06	S1517s	1513	(R)	SESDsSPDSKPK	(T)	QERSESDsSPDSKPK	139	1.1	2398.28	Q8BTI8|Q8BTI8-2|Q8BTI8-3	MOUSE	295691
Q8BTI8_S1521s _1_1_1521_1521	0.0162487	0.024645	0.762414	21.8231	20.4451	1.68425	1.43927	1.56299	0.123724	0.262333	0.528333	0.266	0.00657186	0.00902579	0.678539	-2.2947	-2.2742	-0.916428	-0.538879	-0.217459	-0.411187	0.219943	-0.399949	-0.616345	Srrm2	Q8BTI8_S1521s _1_1_1521_1521_Srrm2	Q8BTI8	Srrm2	1	13.22	13.22	1.594	5	1	1	0	1951.06	S1521s	1513	(R)	SESDSSPDsKPK	(T)	ESDSSPDsKPKTRTP	140	1.1	2398.28	Q8BTI8|Q8BTI8-2	MOUSE	295691
Q8BTI8_S1535s _1_0_1535_1537	0.0945298	0.0981684	0.916475	12.5364	12.8121	0.55321	-1.23457	-1.35763	-0.123058	-0.486333	-0.273	0.213333	0.0557652	0.0523351	0.880398	0.353305	0.452015	0.758802	-0.84579	0.556547	-1.85034	-0.33358	0.0576198	-2.2328	Srrm2	Q8BTI8_S1535s _1_0_1535_1537_Srrm2	Q8BTI8	Srrm2	3	14.47	14.47	0.078	5	1	0	1	1674.87	S1535s	1533	(R)	SHsGSSPEVDSK	(S)	PLRQRSHsGSSPEVD	141	1.1	2398.28	Q8BTI8|Q8BTI8-2|Q8BTI8-3	MOUSE	295691
Q8BTI8_S1538s _1_0_1537_1538	0.114602	0.592388	0.0537203	11.5255	3.02586	16.7828	0.726389	-0.291122	-1.01751	0.058	0.00733333	-0.0506667	0.0703801	0.498212	0.0209759	0.442523	-0.367262	-0.714814	0.731591	0.678177	0.129848	0.139297	-0.803288	-0.848928	Srrm2	Q8BTI8_S1538s _1_0_1537_1538_Srrm2	Q8BTI8	Srrm2	1	13.03	13.03	0	5	1	0	1	1674.87	S1538s	1533	(R)	SHSGSsPEVDSK	(S)	QRSHSGSsPEVDSKS	142	1.1	2398.28	Q8BTI8|Q8BTI8-2|Q8BTI8-3	MOUSE	295691
Q8BTI8_S1557s _1_1_1557_1557	0.00265565	0.228203	0.0220105	31.8392	8.24412	21.8399	1.22185	0.360422	-0.861426	0.197667	0.190667	-0.007	0.00065476	0.149826	0.00654646	-0.428248	-0.702742	-0.476542	0.749434	0.471775	0.836801	-0.0733142	-0.138965	-0.313987	Srrm2	Q8BTI8_S1557s _1_1_1557_1557_Srrm2	Q8BTI8	Srrm2	6	10.18	10.18	1.335	3	1	1	0	1280.69	S1557s	1554	(R)	SGSsPEMK	(D)	RLSRSGSsPEMKDKP	143	1.1	2398.28	Q8BTI8|Q8BTI8-2|Q8BTI8-3	MOUSE	295691
Q8BTI8_S1572s _1_1_1572_1572	0.541863	0.906266	0.544577	3.37558	0.595275	3.68975	0.379473	-0.0408913	-0.420364	-0.041	0.078	0.119	0.459666	0.871912	0.427587	0.0499623	0.197756	-0.2566	-0.264086	1.58118	-0.187559	0.0879771	0.0440622	-0.263594	Srrm2	Q8BTI8_S1572s _1_1_1572_1572_Srrm2	Q8BTI8	Srrm2	1	13.59	13.59	1.175	4	1	1	0	1701.88	S1572s	1570	(R)	AQsGTDSSPEHK	(I)	RVLQRAQsGTDSSPE	144	1.1	2398.28	Q8BTI8|Q8BTI8-2	MOUSE	295691
Q8BTI8_S1577s _1_0_1576_1577	0.0307992	0.179041	0.180081	18.4133	9.56658	9.96402	1.83748	0.649276	-1.18821	0.363	0.273667	-0.0893333	0.0144102	0.110495	0.100832	-0.678059	-0.0141255	0.0403228	0.274793	2.76431	1.82149	0.00733142	1.04055	0.248089	Srrm2	Q8BTI8_S1577s _1_0_1576_1577_Srrm2	Q8BTI8	Srrm2	1	11.74	11.74	0	4	1	0	1	1701.88	S1577s	1570	(R)	AQSGTDSsPEHK	(I)	AQSGTDSsPEHKIPA	145	1.1	2398.28	Q8BTI8|Q8BTI8-2|Q8BTI8-3	MOUSE	295691
Q8BTI8_S1592s _1_1_1592_1592	0.00120134	0.029868	0.0617302	36.4469	19.3692	15.9968	1.93995	1.18391	-0.75604	0.395667	0.421333	0.0256667	0.000226628	0.0115633	0.0251377	0.0285499	-1.00291	-0.278594	1.41679	1.5775	1.57261	0.615839	1.21002	0.472919	Srrm2	Q8BTI8_S1592s _1_1_1592_1592_Srrm2	Q8BTI8	Srrm2	2	8.56	8.56	99	1	1	1	0	1065.65	S1592s	1587	(R)	ALPRHsR	(S)	PRALPRHsRSGSSSK	146	1.1	2398.28	Q8BTI8|Q8BTI8-2|Q8BTI8-3	MOUSE	295691
Q8BTI8_S1604s _1_1_1604_1604	0.025519	0.00554522	0.546269	19.4065	28.8968	3.67171	-1.90705	-2.53133	-0.624277	-0.676	-0.600667	0.0753333	0.0114643	0.0012892	0.429368	1.00638	1.53261	1.34165	-1.70229	0.788749	-0.926974	-1.5286	-0.118629	-2.06611	Srrm2	Q8BTI8_S1604s _1_1_1604_1604_Srrm2	Q8BTI8	Srrm2	1	21.35	16.81	1.112	7	1	1	0	2597.28	S1604s	1600	(K)	ERGPsPEGSSSSESSPEHAPK	(S)	SSKERGPsPEGSSSS	147	1.1	2398.28	Q8BTI8|Q8BTI8-2|Q8BTI8-3	MOUSE	295691
Q8BTI8_S1614s _1_0_1613_1614	0.157857	0.193816	0.0492418	9.8656	9.13562	17.2743	1.09695	-0.590797	-1.68775	0.160667	-0.071	-0.231667	0.103143	0.122022	0.0187315	-0.93144	-0.504985	0.267597	-0.656647	1.58118	1.19749	-0.872439	-1.00665	-1.06213	Srrm2	Q8BTI8_S1614s _1_0_1613_1614_Srrm2	Q8BTI8	Srrm2	3	17.07	17.07	0	7	1	0	1	2312.14	S1614s	1602	(R)	GPSPEGSSSSESsPEHAPK	(S)	GSSSSESsPEHAPKS	148	1.1	2398.28	Q8BTI8|Q8BTI8-2|Q8BTI8-3	MOUSE	295691
Q8BTI8_S1631s _1_0_1628_1631	0.111373	0.0937214	0.0250802	11.6756	13.0673	21.0885	0.799051	-0.970621	-1.76967	0.0796667	-0.185333	-0.265	0.0679889	0.0493484	0.00778309	0.738728	0.173037	0.736808	2.14838	1.01726	0.880084	-1.07039	-0.599924	0.40702	Srrm2	Q8BTI8_S1631s _1_0_1628_1631_Srrm2	Q8BTI8	Srrm2	2	8.44	2.67	0	3	1	0	1	1418.84	S1631s	1627	(R)	GSRSsIEPK	(T)	ARRGSRSsIEPKTKS	149	1.1	2398.28	Q8BTI8|Q8BTI8-2|Q8BTI8-3	MOUSE	295691
Q8BTI8_S1650s _1_1_1650_1650	0.186881	0.00167168	0.000583772	8.9827	36.079	45.0034	0.442555	-1.66888	-2.11143	-0.0196667	-0.372333	-0.352667	0.126395	0.00024666	3.1598e-05	0.388992	0.473203	0.971413	1.0956	0.792434	1.27324	-1.09605	-1.05749	-1.01949	Srrm2	Q8BTI8_S1650s _1_1_1650_1650_Srrm2	Q8BTI8	Srrm2	8	12.79	9.56	1.313	3	1	1	0	1018.57	S1650s	1649	(R)	SsPELTR	(K)	RRRSSRSsPELTRKA	150	1.1	2398.28	Q8BTI8|Q8BTI8-2|Q8BTI8-3	MOUSE	295691
Q8BTI8_S1683s _1_1_1683_1683	0.00655837	0.250385	0.00197357	26.7837	7.73964	36.5834	2.12189	-0.541187	-2.66308	0.447	-0.0543333	-0.501333	0.00209715	0.168281	0.000219614	-1.57381	-1.1936	-0.296923	0.206987	1.5001	1.59425	-1.49194	-1.52523	-1.67072	Srrm2	Q8BTI8_S1683s _1_1_1683_1683_Srrm2	Q8BTI8	Srrm2	4	11.75	6.74	1.352	5	1	1	0	1702.93	S1683s	1683	(R)	sPSVSSPEPTEK	(S)	TPPRRRRsPSVSSPE	151	1.1	2398.28	Q8BTI8|Q8BTI8-2|Q8BTI8-3	MOUSE	295691
Q8BTI8_S1688s _1_0_1687_1688	0.00613488	0.74645	0.00400982	27.16	1.72987	32.0648	2.67618	-0.198985	-2.87516	0.598	0.0323333	-0.565667	0.00192309	0.671449	0.000621611	-0.585272	-0.236601	1.03006	1.62021	3.10339	3.51312	0.161291	-0.542304	-0.00775277	Srrm2	Q8BTI8_S1688s _1_0_1687_1688_Srrm2	Q8BTI8	Srrm2	1	10.42	10.42	0	5	1	0	1	1859.03	S1688s	1682	(R)	RSPSVSsPEPTEK	(S)	RRSPSVSsPEPTEKS	152	1.1	2398.28	Q8BTI8|Q8BTI8-2|Q8BTI8-3	MOUSE	295691
Q8BTI8_S1720s _1_1_1720_1720	0.989567	0.000217413	0.000181312	0.0624756	50.2413	54.4199	-0.00707023	-3.94893	-3.94186	-0.146333	-0.997667	-0.851333	0.985717	9.45962e-06	3.61421e-06	0.446092	1.1371	1.6789	0.521035	1.36004	1.3598	-2.82626	-2.60306	-3.15538	Srrm2	Q8BTI8_S1720s _1_1_1720_1720_Srrm2	Q8BTI8	Srrm2	3	7.89	7.89	1.926	2	1	1	0	1226.76	S1720s	1718	(R)	SPsPKPR	(G)	SRRGRSPsPKPRGLQ	154	1.1	2398.28	Q8BTI8|Q8BTI8-2|Q8BTI8-3	MOUSE	295691
Q8BTI8_T1800t _1_0_1798_1800	0.38192	0.0362492	0.0353183	5.23516	18.2941	19.1583	0.362067	-0.839185	-1.20125	-0.0426667	-0.142667	-0.1	0.29956	0.0148111	0.0121387	-0.285499	-0.190694	0.00366571	0.0214124	0.877207	-0.284945	-0.601177	-1.23374	-1.15516	Srrm2	Q8BTI8_T1800t _1_0_1798_1800_Srrm2	Q8BTI8	Srrm2	2	8.14	8.14	0	4	1	0	1	1146.68	T1800t	1798	(R)	SRtPLTSR	(K)	RRRGRSRtPLTSRKR	155	1.1	2398.28	Q8BTI8|Q8BTI8-2|Q8BTI8-3	MOUSE	295691
Q8BTI8_S1813s _1_0_1812_1813	0.0472248	0.820447	0.268897	16.1624	1.17817	7.70782	0.657412	0.111557	-0.545855	0.0403333	0.128667	0.0883333	0.0241971	0.7624	0.169519	-0.278361	-0.547362	-0.175954	0.132043	0.586033	0.252483	-0.194283	0.403339	-0.876063	Srrm2	Q8BTI8_S1813s _1_0_1812_1813_Srrm2	Q8BTI8	Srrm2	11	9.68	3.36	0.379	2	1	0	1	1244.74	S1813s	1812	(R)	TsPAPWK	(R)	KRSRSRTsPAPWKRS	156	1.1	2398.28	Q8BTI8|Q8BTI8-2|Q8BTI8-3	MOUSE	295691
Q8BTI8_S1825s _1_1_1825_1825	0.694995	0.654195	0.539599	2.04322	2.46991	3.74183	0.13674	-0.25583	-0.392571	-0.104667	0.0273333	0.132	0.624709	0.566251	0.422491	0.399698	0.349605	0.3849	0.335461	0.19903	1.00993	0.0733142	1.00665	-0.713255	Srrm2	Q8BTI8_S1825s _1_1_1825_1825_Srrm2	Q8BTI8	Srrm2	9	11.7	8.16	1.4	3	1	1	0	1211.68	S1825s	1822	(R)	SRAsPATHR	(R)	KRSRSRAsPATHRRS	157	1.1	2398.28	Q8BTI8|Q8BTI8-2|Q8BTI8-3	MOUSE	295691
Q8BTI8_T1836t _1_0_1834_1836	0.728353	0.599195	0.285754	1.78574	2.96213	7.36169	-0.247479	0.526283	0.773762	-0.212667	0.244	0.456667	0.662867	0.505577	0.183582	1.10631	-0.572081	-1.19869	-0.642372	-0.162173	-0.602353	0.744139	1.10833	-0.938085	Srrm2	Q8BTI8_T1836t _1_0_1834_1836_Srrm2	Q8BTI8	Srrm2	4	10.67	10.67	0	3	1	0	1	1158.72	T1836t	1834	(R)	SRtPLISR	(R)	HRRSRSRtPLISRRR	159	1.1	2398.28	Q8BTI8|Q8BTI8-2|Q8BTI8-3	MOUSE	295691
Q8BTI8_S1869s _1_1_1869_1869	0.557231	0.33672	0.136076	3.22634	6.14656	11.5374	0.228635	-0.467933	-0.696568	-0.0796667	-0.0383333	0.0413333	0.475736	0.242853	0.0701867	0.703041	-0.23307	0.370237	0.221262	0.803492	0.501359	0.340911	-0.206753	-0.697749	Srrm2	Q8BTI8_S1869s _1_1_1869_1869_Srrm2	Q8BTI8	Srrm2	2	10.74	10.74	1.374	3	1	1	0	1088.64	S1869s	1866	(R)	SRAsPVSR	(R)	RRSRSRAsPVSRRRS	160	1.1	2398.28	Q8BTI8|Q8BTI8-2|Q8BTI8-3	MOUSE	295691
Q8BTI8_T1880t _1_0_1878_1880	0.266083	0.0340383	0.0173499	7.14315	18.6358	23.2307	0.375636	-1.19565	-1.57128	-0.0393333	-0.244333	-0.205	0.193057	0.0136905	0.00475259	0.19628	-0.15538	-0.0696485	0.0142749	0.759263	0.324621	-0.458214	-1.79299	-1.36449	Srrm2	Q8BTI8_T1880t _1_0_1878_1880_Srrm2	Q8BTI8	Srrm2	4	9.75	5.62	0	3	1	0	1	1142.68	T1880t	1878	(R)	SRtPPVTR	(R)	RRRSRSRtPPVTRRR	161	1.1	2398.28	Q8BTI8|Q8BTI8-2|Q8BTI8-3	MOUSE	295691
Q8BTI8_S1924s _1_1_1924_1924	0.416415	0.909626	0.267618	4.77918	0.572425	7.73424	0.836855	-0.117959	-0.954814	0.091	0.0623333	-0.0286667	0.332722	0.876511	0.168491	-0.777984	-1.05941	1.58359	0	2.13773	0.119028	-0.920093	0.172859	0.13955	Srrm2	Q8BTI8_S1924s _1_1_1924_1924_Srrm2	Q8BTI8	Srrm2	1	9.53	2.92	1.106	4	1	1	0	1132.66	S1924s	1924	(R)	sRTSPVTR	(R)	VTRRRSRsRTSPVTR	162	1.1	2398.28	Q8BTI8	MOUSE	295691
Q8BTI8_S1927s _1_0_1926_1927	0.425903	0.0617925	0.0531055	4.6548	15.3311	16.8482	0.403239	-0.722409	-1.12565	-0.033	-0.112	-0.079	0.342389	0.0293014	0.0206625	0.581704	0.702742	1.27567	0.406836	1.58118	1.78181	0.00733142	0.203364	0.18219	Srrm2	Q8BTI8_S1927s _1_0_1926_1927_Srrm2	Q8BTI8	Srrm2	2	7.99	7.99	1.067	4	1	0	1	1132.66	S1927s	1924	(R)	SRTsPVTR	(R)	RRSRSRTsPVTRRRS	163	1.1	2398.28	Q8BTI8|Q8BTI8-3	MOUSE	295691
Q8BTI8_T1974t _1_0_1972_1974	0.678533	0.000167928	0.00315797	2.17057	52.3145	33.545	-0.234249	-3.02201	-2.78776	-0.210667	-0.749333	-0.538667	0.606657	5.86885e-06	0.000442078	1.0385	1.14416	1.40397	-0.0606685	1.2421	1.70246	-1.5396	-2.12176	-1.81802	Srrm2	Q8BTI8_T1974t _1_0_1972_1974_Srrm2	Q8BTI8	Srrm2	2	10.38	3.22	0	2	1	0	1	1126.69	T1974t	1972	(R)	SRtPPAIR	(R)	RRRSRSRtPPAIRRR	164	1.1	2398.28	Q8BTI8|Q8BTI8-2|Q8BTI8-3	MOUSE	295691
Q8BTI8_S1998s _1_0_1996_1998	0.626204	0.000415579	0.000304641	2.60298	45.3585	49.8519	0.217754	-3.99974	-4.21749	-0.082	-1.01433	-0.932333	0.549164	2.91172e-05	1.03469e-05	0.128474	0.00706273	1.02273	0.171299	0.96935	0.670884	-4.3292	-3.51142	-3.00032	Srrm2	Q8BTI8_S1998s _1_0_1996_1998_Srrm2	Q8BTI8	Srrm2	2	10.91	10.91	0	2	1	0	1	1128.71	S1998s	1996	(R)	SRsPLAIR	(R)	RKRSRSRsPLAIRRR	166	1.1	2398.28	Q8BTI8|Q8BTI8-2	MOUSE	295691
Q8BTI8_S2023s _1_1_2023_2023	0.627563	0.00999475	0.000316327	2.59082	25.5084	49.5691	0.309621	-2.39996	-2.70958	-0.0543333	-0.574667	-0.520333	0.550703	0.00281293	1.10431e-05	-0.0856496	-0.07769	1.80353	0.81724	0.958293	0.793519	-1.7852	-2.22006	-1.55443	Srrm2	Q8BTI8_S2023s _1_1_2023_2023_Srrm2	Q8BTI8	Srrm2	1	11.35	11.35	2.378	3	1	1	0	1326.81	S2023s	2019	(R)	SLTRsPPAIR	(R)	GKRSLTRsPPAIRRR	167	1.1	2398.28	Q8BTI8|Q8BTI8-2	MOUSE	295691
Q8BTI8_T2044t _1_0_2044_2048	0.251837	0.235283	0.0174755	7.42927	8.07906	23.1893	1.03121	-0.946363	-1.97758	0.145333	-0.163333	-0.308667	0.180748	0.15563	0.00479814	-1.18482	-1.21479	0.967748	-0.453229	1.58118	0.533822	-1.38197	-1.20663	-1.68235	Srrm2	Q8BTI8_T2044t _1_0_2044_2048_Srrm2	Q8BTI8	Srrm2	1	8.8	4.6	1.016	3	1	0	1	1029.59	T2044t	2042	(R)	SAtPPATR	(N)	SDRSRSAtPPATRNH	168	1.1	2398.28	Q8BTI8|Q8BTI8-2|Q8BTI8-3	MOUSE	295691
Q8BTI8_T2056t _1_0_2052_2056	0.553809	0.146614	0.0361747	3.25956	10.6434	19.0236	0.191528	-0.551838	-0.743366	-0.0893333	-0.0653333	0.024	0.472111	0.0862307	0.0125211	0.142749	0.526173	0.894433	0.770847	0.678177	0.688918	0.197948	-0.193196	-0.0969096	Srrm2	Q8BTI8_T2056t _1_0_2052_2056_Srrm2	Q8BTI8	Srrm2	7	18.23	18.23	0	6	1	0	1	1882.01	T2056t	2050	(R)	NHSGSRtPPVALSSSR	(M)	RNHSGSRtPPVALSS	169	1.1	2398.28	Q8BTI8|Q8BTI8-2|Q8BTI8-3	MOUSE	295691
Q8BTI8_T2056t_1_1_2056_2056	0.0189051	0.158221	0.22848	20.9981	10.2366	8.64245	0.863549	0.431441	-0.432107	0.0966667	0.209333	0.112667	0.00794672	0.0946984	0.136696	-0.59241	-0.384919	-0.516865	0.0927871	0.71872	0.284945	0.106306	-0.0813456	-0.22483	Srrm2	Q8BTI8_T2056t_1_1_2056_2056_Srrm2	Q8BTI8	Srrm2	3	12.37	12.37	1.118	6	1	1	0	1882.01	N2050n T2056t	2050	(R)	nHSGSRtPPVALSSSR	(M)	RNHSGSRtPPVALSS	170	1.1	2398.28	Q8BTI8|Q8BTI8-2|Q8BTI8-3	MOUSE	295691
Q8BTI8_S2075s _1_1_2075_2075	0.000538493	0.0150718	0.0454209	41.3143	23.1787	17.7348	1.5683	0.887058	-0.681239	0.293667	0.335333	0.0416667	7.38875e-05	0.00480987	0.016847	-0.885046	-0.791026	-0.722145	0.87434	0.692919	0.739415	0.263931	0.0067788	-0.00775277	Srrm2	Q8BTI8_S2075s _1_1_2075_2075_Srrm2	Q8BTI8	Srrm2	11	16.3	12.1	1.526	5	1	1	0	2098.01	S2075s	2066	(R)	MSCFSRPSMsPTPLDR	(C)	CFSRPSMsPTPLDRC	171	1.1	2398.28	Q8BTI8|Q8BTI8-2|Q8BTI8-3	MOUSE	295691
Q8BTI8_T2077t _1_1_2077_2077	0.000363991	0.00646314	0.0600799	43.7726	28.0067	16.1495	2.04804	1.35853	-0.689503	0.427	0.469333	0.0423333	4.19507e-05	0.00158244	0.0242691	-0.90289	-1.53614	-1.09238	0.717316	0.925121	0.970257	0.366571	0.301657	-0.124044	Srrm2	Q8BTI8_T2077t _1_1_2077_2077_Srrm2	Q8BTI8	Srrm2	2	11.4	6.69	1.127	3	1	1	0	1329.7	T2077t	2072	(R)	PSMSPtPLDR	(C)	SRPSMSPtPLDRCRS	172	1.1	2398.28	Q8BTI8|Q8BTI8-2|Q8BTI8-3	MOUSE	295691
Q8BTI8_S2084s _1_1_2084_2084	0.0448735	0.404326	0.350774	16.429	5.13975	6.2046	0.619457	0.292767	-0.32669	0.03	0.174333	0.144333	0.0227562	0.306214	0.239629	-0.174868	-0.547362	-0.267597	0.19628	0.401746	0.270518	-0.20528	0.345719	-0.251965	Srrm2	Q8BTI8_S2084s _1_1_2084_2084_Srrm2	Q8BTI8	Srrm2	19	17.75	12.71	17.748	2	1	1	0	1759.91	S2084s	2082	(R)	CRsPGMLEPLGSAR	(T)	TPLDRCRsPGMLEPL	173	1.1	2398.28	Q8BTI8|Q8BTI8-2|Q8BTI8-3	MOUSE	295691
Q8BTI8_T2199t _1_0_2199_2200	0.247719	0.543107	0.0917548	7.51548	3.50153	13.764	0.338539	-0.19703	-0.535569	-0.048	0.0333333	0.0813333	0.177195	0.446527	0.0420342	0.192712	-0.314292	0.0659828	0.256949	0.324345	0.378725	-0.311585	-0.28471	-0.050393	Srrm2	Q8BTI8_T2199t _1_0_2199_2200_Srrm2	Q8BTI8	Srrm2	1	7.09	7.09	0.035	4	1	0	1	1630.9	T2199t	2199	(R)	tSAIPASVNLADSR	(T)	MNLASARtSAIPASV	175	1.1	2398.28	Q8BTI8|Q8BTI8-2|Q8BTI8-3	MOUSE	295691
Q8BTI8_S2224s _1_1_2224_2224	0.00282869	0.00742541	0.468193	31.487	27.2052	4.56422	1.76215	1.51466	-0.247496	0.347	0.507667	0.160667	0.000710067	0.00190318	0.349605	-0.413973	-1.47964	-0.769799	0.603116	1.18312	0.836801	0.634168	0.498242	0.748142	Srrm2	Q8BTI8_S2224s _1_1_2224_2224_Srrm2	Q8BTI8	Srrm2	9	20.71	20.71	20.711	2	1	1	0	1570.86	S2224s	2213	(R)	TPAAAAAMNLAsPR	(T)	AAAMNLAsPRTAVAP	176	1.1	2398.28	Q8BTI8|Q8BTI8-2|Q8BTI8-3	MOUSE	295691
Q8BTI8_T2241t _1_1_2241_2241	0.0353411	0.0652206	0.958444	17.6808	15.0388	0.271442	0.826004	0.854502	0.0284975	0.086	0.316667	0.230667	0.0170579	0.0313413	0.939411	-0.124906	0.15538	0.0183286	1.15984	1.00989	0.357083	0.828451	0.345719	1.43814	Srrm2	Q8BTI8_T2241t _1_1_2241_2241_Srrm2	Q8BTI8	Srrm2	2	23.84	17.7	4.355	4	1	1	0	2790.54	T2241t	2227	(R)	TAVAPSAVNLADPRtPAASAVNLAGAR	(T)	VNLADPRtPAASAVN	177	1.1	2398.28	Q8BTI8|Q8BTI8-2|Q8BTI8-3	MOUSE	295691
Q8BTI8_T2268t _1_0_2264_2268	0.00306141	0.00543793	0.90735	31.0502	29.0161	0.622468	1.25699	1.21696	-0.0400351	0.207	0.426333	0.219333	0.000785202	0.00125426	0.866469	-0.189143	-0.653303	-0.450882	0.899321	0.604462	0.973864	0.692819	0.932085	0.732637	Srrm2	Q8BTI8_T2268t _1_0_2264_2268_Srrm2	Q8BTI8	Srrm2	4	33.64	33.64	0	10	1	0	1	2788.47	T2268t	2254	(R)	TPAALAALSLTGSGtPPTAANYPSSSR	(T)	LSLTGSGtPPTAANY	178	1.1	2398.28	Q8BTI8|Q8BTI8-2|Q8BTI8-3	MOUSE	295691
Q8BTI8_T2281t_1_0_2271_2281	0.700046	0.92157	0.672549	2.00196	0.497702	2.45082	0.383087	-0.0556363	-0.438724	-0.0313333	0.074	0.105333	0.630672	0.891723	0.568745	0.774415	0.0670959	1.60925	1.78794	-0.608147	2.42023	0.711148	0.871076	0.701625	Srrm2	Q8BTI8_T2281t_1_0_2271_2281_Srrm2	Q8BTI8	Srrm2	1	20.79	20.75	0	12	1	0	1	4287.29	N2274n T2281t	2254	(R)	TPAALAALSLTGSGTPPTAAnYPSSSRtPQAPTPANLVVGPR	(S)	NYPSSSRtPQAPTPA	179	1.1	2398.28	Q8BTI8|Q8BTI8-2|Q8BTI8-3	MOUSE	295691
Q8BTI8_T2310t _1_1_2310_2310	0.668591	0.24441	0.626595	2.25153	7.87422	2.86683	0.224337	0.515904	0.291567	-0.0776667	0.226333	0.304	0.595452	0.163146	0.516793	0.335461	-0.391982	-0.304254	0.820809	-0.674491	0.165918	0.10264	0.16947	0.914827	Srrm2	Q8BTI8_T2310t _1_1_2310_2310_Srrm2	Q8BTI8	Srrm2	1	9.89	4.68	7.619	5	1	1	0	1600.89	T2310t	2310	(R)	tPAGLAPTNLSSSR	(M)	VNIAGSRtPAGLAPT	180	1.1	2398.28	Q8BTI8|Q8BTI8-2|Q8BTI8-3	MOUSE	295691
Q8BTI8_S2329s _1_1_2329_2329	0.296667	0.92637	0.397629	6.5708	0.465013	5.48968	0.409939	0.0315871	-0.378352	-0.027	0.0946667	0.121667	0.220252	0.89846	0.282509	0.0642372	-0.194225	-0.208946	0.724453	-0.313288	0.479718	-0.157626	-0.260984	0.174437	Srrm2	Q8BTI8_S2329s _1_1_2329_2329_Srrm2	Q8BTI8	Srrm2	2	7.28	7.28	1.223	3	1	1	0	1614.88	S2329s	2324	(R)	MAPALsGANLTSPR	(V)	SRMAPALsGANLTSP	181	1.1	2398.28	Q8BTI8|Q8BTI8-2|Q8BTI8-3	MOUSE	295691
Q8BTI8_S2335s _1_0_2334_2335	0.105624	0.0546535	0.311161	11.9516	16.0026	6.88746	0.689667	1.24149	0.551828	0.0473333	0.439	0.391667	0.0638028	0.025104	0.204764	0.460367	-0.374325	-0.502202	0.256949	0.844035	0.551856	1.00807	1.87773	0.422526	Srrm2	Q8BTI8_S2335s _1_0_2334_2335_Srrm2	Q8BTI8	Srrm2	6	19.74	14.85	1.03	3	1	0	1	1614.88	S2335s	2324	(R)	MAPALSGANLTsPR	(V)	LSGANLTsPRVPLSA	182	1.1	2398.28	Q8BTI8|Q8BTI8-2|Q8BTI8-3	MOUSE	295691
Q8BTI8_S2351s _1_0_2350_2351	0.0541513	0.76344	0.0890304	15.4443	1.59796	13.9378	0.666451	0.108416	-0.558035	0.043	0.117333	0.0743333	0.0285474	0.692156	0.0403846	0.22483	-0.448483	-0.150294	0.595979	0.405432	0.623994	-0.120968	-0.0982926	0.170561	Srrm2	Q8BTI8_S2351s _1_0_2350_2351_Srrm2	Q8BTI8	Srrm2	15	11.67	4.9	1.051	2	1	0	1	1161.65	S2351s	2350	(R)	TsPLMLDR	(A)	DRVSGRTsPLMLDRA	183	1.1	2398.28	Q8BTI8|Q8BTI8-2|Q8BTI8-3	MOUSE	295691
Q8BTI8_T2362t _1_1_2362_2362	0.00146359	0.0213729	0.131405	35.2872	21.2283	11.7366	1.39641	0.879755	-0.516652	0.246	0.335	0.089	0.000295995	0.00753657	0.0670417	-0.624528	-0.565018	-0.304254	0.949283	0.692919	1.05322	0.219943	0.627039	0.298482	Srrm2	Q8BTI8_T2362t _1_1_2362_2362_Srrm2	Q8BTI8	Srrm2	7	10.76	4.2	7.029	4	1	1	0	1256.68	T2362t	2362	(R)	tPPSAPSQSR	(M)	LDRARSRtPPSAPSQ	184	1.1	2398.28	Q8BTI8|Q8BTI8-2|Q8BTI8-3	MOUSE	295691
Q8BTI8_S2381s _1_1_2381_2381	0.00894115	0.163098	0.0487071	25.0792	10.0731	17.3375	1.54946	0.581966	-0.967496	0.289	0.254333	-0.0346667	0.00310513	0.0983299	0.0184608	-0.521035	-1.46199	-0.722145	0.974264	0.950921	0.0180345	-0.227274	-0.220311	-0.511683	Srrm2	Q8BTI8_S2381s _1_1_2381_2381_Srrm2	Q8BTI8	Srrm2	8	11.37	11.37	2.965	4	1	1	0	1803.93	S2381s	2372	(R)	MTSERERAPsPASR	(M)	SERERAPsPASRMVQ	185	1.1	2398.28	Q8BTI8|Q8BTI8-2	MOUSE	295691
Q8BTI8_S2404s _1_1_2404_2404	0.0262218	0.293581	0.115965	19.2634	6.88813	12.442	0.856638	0.37212	-0.484518	0.0963333	0.193333	0.097	0.0118485	0.204733	0.05699	-0.610254	-0.480266	0.117303	0.460367	0.681862	0.45447	0.0293257	0.0711774	0.0426402	Srrm2	Q8BTI8_S2404s _1_1_2404_2404_Srrm2	Q8BTI8	Srrm2	27	25	19.34	3.079	7	1	1	0	3468.79	S2404s	2386	(R)	MVQASSQSLLPPAQDRPRsPVPSAFSDQSR	(S)	PAQDRPRsPVPSAFS	186	1.1	2398.28	Q8BTI8|Q8BTI8-2|Q8BTI8-3	MOUSE	295691
Q8BTI8_S2496s _1_0_2486_2498	0.428035	0.0187418	0.00862418	4.62802	21.9598	27.3689	0.232317	-0.8698	-1.10212	-0.0773333	-0.149	-0.0716667	0.344507	0.00636828	0.00183279	-0.328324	-0.271915	0.02566	-0.185574	0.232202	0.075745	-1.17669	-0.949032	-1.05825	Srrm2	Q8BTI8_S2496s _1_0_2486_2498_Srrm2	Q8BTI8	Srrm2	2	20.76	20.76	0	32	1	0	1	4823.19	S2496s	2485	(R)	RSSSSSSSSSSsSSSSSSSSSSSSSSGSSSSDSEGSSLPAQPEVALK	(R)	SSSSSSSsSSSSSSS	187	1.1	2398.28	Q8BTI8|Q8BTI8-2	MOUSE	295691
Q8BTI8_S2535s _1_1_2535_2535	0.0237961	0.453438	0.23356	19.7764	4.50429	8.51732	0.753341	0.278605	-0.474736	0.0666667	0.171333	0.104667	0.0105284	0.354463	0.140692	-0.303342	-0.300166	-0.0513199	0.296205	0.659748	0.649242	-0.0953085	0.532136	-0.255841	Srrm2	Q8BTI8_S2535s _1_1_2535_2535_Srrm2	Q8BTI8	Srrm2	12	11.46	11.46	1.318	2	1	1	0	1535.97	S2535s	2532	(K)	RVPsPTPVPK	(E)	VALKRVPsPTPVPKE	188	1.1	2398.28	Q8BTI8|Q8BTI8-2	MOUSE	295691
Q8BTI8_T2553t _1_1_2553_2553	7.77815e-05	7.01225e-05	0.0122062	54.361	59.6563	25.3075	2.43365	3.38973	0.956079	0.534333	1.02733	0.493	3.6635e-06	1.08237e-06	0.00294615	-1.4953	-1.68093	-1.4113	0.867202	0.987779	0.858443	2.02347	1.80994	1.74825	Srrm2	Q8BTI8_T2553t _1_1_2553_2553_Srrm2	Q8BTI8	Srrm2	4	9.62	9.62	99	1	1	1	0	1667.95	T2553t	2546	(R)	EGRPQEPtPAK	(R)	EGRPQEPtPAKRKRR	189	1.1	2398.28	Q8BTI8|Q8BTI8-2	MOUSE	295691
Q8BTI8_S2618s _1_1_2618_2618	0.750534	0.529398	0.673093	1.6194	3.64584	2.44566	0.221257	0.42042	0.199163	-0.0773333	0.207	0.284333	0.688748	0.431932	0.569422	-1.18839	0.289572	0.817453	0.738728	-0.394374	0.238056	0.135631	0.582977	0.46129	Srrm2	Q8BTI8_S2618s _1_1_2618_2618_Srrm2	Q8BTI8	Srrm2	3	14.31	14.31	99	1	1	1	0	1975.23	S2618s	2608	(K)	PGPQALPKPAsPK	(K)	QALPKPAsPKKPPPG	190	1.1	2398.28	Q8BTI8|Q8BTI8-2|Q8BTI8-3	MOUSE	295691
Q8BTI8_S2638s _1_1_2638_2638	0.00244247	0.00509247	0.456283	32.325	29.3997	4.71475	2.30258	1.94367	-0.358916	0.496333	0.632	0.135667	0.000585459	0.00114823	0.337695	-2.15552	-1.21126	-2.44136	-0.214124	0.375946	0.937795	-0.0989742	0.366055	-0.244212	Srrm2	Q8BTI8_S2638s _1_1_2638_2638_Srrm2	Q8BTI8	Srrm2	2	9.43	5.79	1.932	2	1	1	0	1644.98	S2638s	2634	(R)	KPIDsLRDSR	(S)	SPRKPIDsLRDSRSL	191	1.1	2398.28	Q8BTI8|Q8BTI8-2|Q8BTI8-3	MOUSE	295691
Q8BTI8_S2642s _1_1_2642_2642	0.00163791	0.20015	0.0899471	34.6318	8.96043	13.877	1.65628	0.690637	-0.965638	0.317	0.29	-0.027	0.000344205	0.127045	0.040954	-0.33903	-1.0241	-0.623171	0.663785	1.15732	1.16142	0.0439885	0.7355	-0.693873	Srrm2	Q8BTI8_S2642s _1_1_2642_2642_Srrm2	Q8BTI8	Srrm2	3	8.79	1.68	1.181	2	1	1	0	1287.72	S2642s	2635	(K)	PIDSLRDsR	(S)	PIDSLRDsRSLSYSP	192	1.1	2398.28	Q8BTI8	MOUSE	295691
Q8BTI8_S2648s _1_1_2648_2648	0.0462428	0.200203	0.462065	16.2727	8.95843	4.63959	0.9981	0.625483	-0.372617	0.133333	0.262	0.128667	0.0235899	0.127103	0.34359	-0.185574	-0.904029	-1.10704	-0.0178437	0.858778	-0.0432828	0.458214	-0.355887	-0.422526	Srrm2	Q8BTI8_S2648s _1_1_2648_2648_Srrm2	Q8BTI8	Srrm2	2	13.22	8.96	2.367	4	1	1	0	1266.69	S2648s	2644	(R)	SLSYsPVER	(R)	DSRSLSYsPVERRQP	193	1.1	2398.28	Q8BTI8|Q8BTI8-2|Q8BTI8-3	MOUSE	295691
Q8BTI8_S2656s _1_1_2656_2656	0.111612	0.766471	0.194828	11.6643	1.57408	9.51827	0.570097	0.105829	-0.464268	0.0163333	0.121333	0.105	0.0681657	0.695972	0.111731	-0.603116	-0.409638	0.0109971	-0.0463935	0.556547	0.19838	-0.377568	-0.0237258	-0.282976	Srrm2	Q8BTI8_S2656s _1_1_2656_2656_Srrm2	Q8BTI8	Srrm2	11	12.56	12.56	2.934	2	1	1	0	1378.78	S2656s	2653	(R)	RQPsPQPSPR	(D)	PVERRQPsPQPSPRD	194	1.1	2398.28	Q8BTI8|Q8BTI8-2|Q8BTI8-3	MOUSE	295691
Q8BTI8_S2666s _1_1_2666_2666	0.0350985	0.000424654	0.187302	17.7181	45.1918	9.74389	-1.41617	-2.32999	-0.913824	-0.535	-0.555	-0.02	0.0169117	3.02566e-05	0.106075	1.73797	1.67387	1.9245	1.52028	-0.151115	-0.281338	-0.623171	-0.220311	-0.810164	Srrm2	Q8BTI8_S2666s _1_1_2666_2666_Srrm2	Q8BTI8	Srrm2	1	9.25	3.72	1.166	2	1	1	0	1063.56	S2666s	2663	(R)	DLQsSER	(V)	PSPRDLQsSERVSWR	195	1.1	2398.28	Q8BTI8|Q8BTI8-2|Q8BTI8-3	MOUSE	295691
Q8BTI8_S2671s _1_1_2671_2671	0.706883	0.5157	0.252111	1.94779	3.79068	8.07494	0.12657	-0.233791	-0.360361	-0.108333	0.0206667	0.129	0.638589	0.417765	0.155778	0.053531	0.663897	-0.0109971	0.531741	0.287488	0.266911	0.150294	-0.176249	0.0310111	Srrm2	Q8BTI8_S2671s _1_1_2671_2671_Srrm2	Q8BTI8	Srrm2	2	9.83	9.83	9.827	3	1	1	0	1591.84	S2671s	2663	(R)	DLQSSERVsWR	(G)	LQSSERVsWRGQRGD	196	1.1	2398.28	Q8BTI8|Q8BTI8-2|Q8BTI8-3	MOUSE	295691
Q8BTI8_S271sS272s_2_2_271_272	0.0028263	0.00915045	0.0350855	31.4911	26.0158	19.193	3.25515	1.21614	-2.03901	0.761333	0.435333	-0.326	0.000709395	0.00250276	0.0120419	-2.58733	-3.12879	-2.46336	-0.885046	1.69913	0.771877	-1.63491	-1.31848	-1.57769	Srrm2	Q8BTI8_S271sS272s_2_2_271_272_Srrm2	Q8BTI8	Srrm2	1	12.45	12.45	1.128	9	2	2	0	1587.73	S271s S272s	263	(R)	STSADSASssDTSR	(S)	TSADSASsSDTSRSR|SADSASSsDTSRSRS	200	1.1	2398.28	Q8BTI8|Q8BTI8-2|Q8BTI8-3	MOUSE	295691
Q8BTI8_S295sS323s_2_1_295_323	0.0277094	0.325324	0.411658	18.9695	6.33049	5.29117	-1.72199	-0.811247	0.910743	-0.625	-0.123667	0.501333	0.0126779	0.232783	0.295722	1.17768	1.50083	1.05572	-1.3811	0.836663	-0.887298	0.315251	1.80316	-0.817917	Srrm2	Q8BTI8_S295sS323s_2_1_295_323_Srrm2	Q8BTI8	Srrm2	9	22.94	22.94	0.569	11	2	1	1	4777.44	S295s N317n S323s	286	(K)	IHTTALTGQsPPLASGHQGEGDAPSVEPGATnIQQPSsPAPSTK	(Q)	TTALTGQsPPLASGH|TNIQQPSsPAPSTKQ	201	1.1	2398.28	Q8BTI8|Q8BTI8-2|Q8BTI8-3	MOUSE	295691
Q8BTI8_S332sS333s_2_2_332_333	0.463904	0.603441	0.186258	4.20727	2.92397	9.77453	-0.417499	0.310687	0.728186	-0.258333	0.177333	0.435667	0.379554	0.510039	0.105329	0.210555	-0.158911	-1.25734	-0.278361	-0.733463	-1.44637	-0.564519	0.457569	-0.166684	Srrm2	Q8BTI8_S332sS333s_2_2_332_333_Srrm2	Q8BTI8	Srrm2	3	7.78	7.78	1.135	4	2	2	0	1498.78	S332s S333s	330	(K)	QSssPYEDK	(D)	APSTKQSsSPYEDKD|PSTKQSSsPYEDKDK	202	1.1	2398.28	Q8BTI8|Q8BTI8-2|Q8BTI8-3	MOUSE	295691
Q8BTI8_S349sS351s_2_2_349_351	0.295237	0.215733	0.77318	6.59603	8.54796	1.59564	0.305724	0.395083	0.0893593	-0.0553333	0.200333	0.255667	0.218976	0.139702	0.692525	-0.524604	-0.56855	-0.117303	-0.00713747	-0.22483	-0.0613173	0.0586514	0.0440622	-0.127921	Srrm2	Q8BTI8_S349sS351s_2_2_349_351_Srrm2	Q8BTI8	Srrm2	8	8.03	8.03	8.029	3	2	2	0	1411.79	S349s S351s	344	(K)	SAVRPsPsPER	(S)	EKSAVRPsPSPERSS|SAVRPSPsPERSSTG	203	1.1	2398.28	Q8BTI8|Q8BTI8-2|Q8BTI8-3	MOUSE	295691
Q8BTI8_S402sS406s_2_2_402_406	0.0904233	0.760013	0.0861339	12.7623	1.624	14.1254	0.970193	0.158127	-0.812066	0.129	0.139333	0.0103333	0.0529385	0.688019	0.0386772	-1.17768	-1.33486	-0.0293257	-0.442523	0.659748	0.15149	-0.762468	-0.494853	-0.810164	Srrm2	Q8BTI8_S402sS406s_2_2_402_406_Srrm2	Q8BTI8	Srrm2	4	15.05	12.13	1.871	9	2	2	0	3896.03	S402s S406s	400	(R)	GCsPPKsPEKPPQSTSSESCPPSPQPTK	(G)	ASPTRGCsPPKSPEK|RGCSPPKsPEKPPQS	204	1.1	2398.28	Q8BTI8|Q8BTI8-2|Q8BTI8-3	MOUSE	295691
Q8BTI8_S418sS422s_2_2_418_422	0.0226657	0.0219161	0.00210326	20.0373	21.0878	36.1838	0.817005	-0.949424	-1.76643	0.0846667	-0.173	-0.257667	0.00991441	0.00778426	0.000240779	0.242674	-0.165974	0.1283	1.10631	0.615519	0.934188	-0.542525	-1.02699	-1.07376	Srrm2	Q8BTI8_S418sS422s_2_2_418_422_Srrm2	Q8BTI8	Srrm2	2	16.68	16.68	1.11	8	2	2	0	3040.59	S418s S422s	406	(K)	SPEKPPQSTSSEsCPPsPQPTK	(G)	PQSTSSEsCPPSPQP|SSESCPPsPQPTKGS	205	1.1	2398.28	Q8BTI8|Q8BTI8-2|Q8BTI8-3	MOUSE	295691
Q8BTI8_S433sS434s_2_2_433_434	0.768882	0.0177034	0.0342361	1.48126	22.2824	19.3358	0.113617	-0.906339	-1.01996	-0.111667	-0.159	-0.0473333	0.711006	0.0059124	0.0116524	-0.0142749	-0.0176568	0.304254	-0.285499	0.700291	0.19838	-0.729476	-0.701606	-1.01561	Srrm2	Q8BTI8_S433sS434s_2_2_433_434_Srrm2	Q8BTI8	Srrm2	5	10.9	10.9	1.365	6	2	2	0	2264.24	S433s S434s	431	(R)	HAssSPESLKPTPAPGSR	(R)	TKGSRHAsSSPESLK|KGSRHASsSPESLKP	206	1.1	2398.28	Q8BTI8|Q8BTI8-2|Q8BTI8-3	MOUSE	295691
Q8BTI8_S453sS454s_2_2_453_454	0.0146252	0.09713	0.265108	22.3975	12.8662	7.78852	0.915982	0.569403	-0.346578	0.113333	0.249667	0.136333	0.00575769	0.0516864	0.166398	-0.681628	-1.07707	-0.535194	-0.053531	0.291174	0.216414	-0.271263	-0.0779562	-0.236459	Srrm2	Q8BTI8_S453sS454s_2_2_453_454_Srrm2	Q8BTI8	Srrm2	7	8.53	8.53	1.21	5	2	2	0	1393.79	S453s S454s	450	(R)	EISssPTSK	(N)	GSRREISsSPTSKNR|SRREISSsPTSKNRS	207	1.1	2398.28	Q8BTI8|Q8BTI8-2|Q8BTI8-3	MOUSE	295691
Q8BTI8_S505sS507s_2_2_505_507	0.0116128	0.211034	0.284542	23.6442	8.66601	7.38508	1.17068	0.579896	-0.590781	0.183	0.258	0.075	0.004321	0.135956	0.182596	-0.935008	-1.1936	-1.11438	-0.488917	0.361203	0.396759	-0.993408	0.203364	-0.713255	Srrm2	Q8BTI8_S505sS507s_2_2_505_507_Srrm2	Q8BTI8	Srrm2	2	11.45	11.45	99	2	2	2	0	916.475	S505s S507s	505	(R)	sRsPQWR	(R)	TKRGHSRsRSPQWRR|RGHSRSRsPQWRRSR	209	1.1	2398.28	Q8BTI8|Q8BTI8-2|Q8BTI8-3	MOUSE	295691
Q8BTI8_S531sS533s_2_2_531_533	0.00362933	0.0368173	0.335808	30.0836	18.2067	6.44986	1.1946	0.862278	-0.332322	0.189667	0.324333	0.134667	0.000980938	0.0151124	0.226472	-0.538879	-0.836934	-1.05939	0.521035	0.335403	0.292159	0.223608	-0.308435	0.236459	Srrm2	Q8BTI8_S531sS533s_2_2_531_533_Srrm2	Q8BTI8	Srrm2	2	10.9	10.9	10.897	3	2	2	0	1313.68	S531s S533s	531	(R)	sRsPQRPGWSR	(S)	SPQRRGRsRSPQRPG|QRRGRSRsPQRPGWS	210	1.1	2398.28	Q8BTI8	MOUSE	295691
Q8BTI8_S773sS775s_2_2_773_775	0.410122	0.996162	0.459655	4.85898	0.0237939	4.66846	0.245135	0.00190962	-0.243226	-0.0743333	0.0923333	0.166667	0.326664	0.994536	0.341314	0.299774	-0.271915	-0.0879771	0.192712	0.302231	0.180345	-0.10264	0.28471	-0.236459	Srrm2	Q8BTI8_S773sS775s_2_2_773_775_Srrm2	Q8BTI8	Srrm2	16	11.89	11.89	2.19	4	2	2	0	1248.65	S773s S775s	773	(R)	sLsGSSPCPK	(Q)	KAKSLRRsLSGSSPC|KSLRRSLsGSSPCPK	214	1.1	2398.28	Q8BTI8|Q8BTI8-2|Q8BTI8-3	MOUSE	295691
Q8BTI8_S777sS778s_2_2_777_778	0.568749	0.321938	0.126662	3.11799	6.38845	11.9474	0.209255	-0.458821	-0.668076	-0.0853333	-0.0346667	0.0506667	0.487754	0.229697	0.0638652	0.76014	-0.0600332	0.0476542	0.214124	0.504947	0.656456	0.113637	0.0135576	-0.755895	Srrm2	Q8BTI8_S777sS778s_2_2_777_778_Srrm2	Q8BTI8	Srrm2	1	9.7	9.7	2.128	4	2	2	0	1477.81	S777s S778s	773	(R)	SLSGssPCPK	(Q)	LRRSLSGsSPCPKQK|RRSLSGSsPCPKQKS	215	1.1	2398.28	Q8BTI8|Q8BTI8-2|Q8BTI8-3	MOUSE	295691
Q8BTI8_T823tT831t_2_0_821_831	0.105437	0.817527	0.154934	11.9609	1.19953	10.8171	0.44502	-0.0862538	-0.531274	-0.0186667	0.0683333	0.087	0.0636661	0.75866	0.0828502	-0.0820809	-0.247196	-0.326248	0.278361	0.206402	0.194773	-0.659828	0.0982926	-0.352751	Srrm2	Q8BTI8_T823tT831t_2_0_821_831_Srrm2	Q8BTI8	Srrm2	12	20.38	20.38	0	6	2	0	2	2787.34	T823t T831t	821	(K)	SGtPPRPGSVtNMQADECTATPQR	(Q)	QPKVKSGtPPRPGSV|PPRPGSVtNMQADEC	218	1.1	2398.28	Q8BTI8|Q8BTI8-2|Q8BTI8-3	MOUSE	295691
Q8BTI8_S850sS851s_2_2_850_851	0.0968652	0.726745	0.0934136	12.411	1.88624	13.664	0.494785	-0.12086	-0.615646	-0.00433333	0.0603333	0.0646667	0.0573983	0.647703	0.0430131	-0.25338	-0.56855	-0.289591	0.121337	0.291174	-0.0396759	-0.560854	-0.172859	-0.740389	Srrm2	Q8BTI8_S850sS851s_2_2_850_851_Srrm2	Q8BTI8	Srrm2	9	13.96	13.96	4.792	4	2	2	0	1844.94	S850s S851s	845	(R)	QSHSEssPDGEVK	(S)	QRQSHSEsSPDGEVK|RQSHSESsPDGEVKS	219	1.1	2398.28	Q8BTI8|Q8BTI8-2|Q8BTI8-3	MOUSE	295691
Q8BTI8_T877tS882s_2_1_877_884	0.0369718	0.479895	0.114091	17.4522	4.19817	12.5335	0.896619	0.298335	-0.598283	0.109	0.175667	0.0666667	0.0179795	0.38035	0.0558023	-0.388992	-0.851059	0.109971	0.667353	0.239573	0.652849	0.161291	0.0067788	-0.403144	Srrm2	Q8BTI8_T877tS882s_2_1_877_884_Srrm2	Q8BTI8	Srrm2	6	7	3.85	0.763	5	2	1	1	1428.78	T877t S882s	875	(K)	SStPPRQsPSR	(S)	SPRVKSStPPRQSPS|SSTPPRQsPSRSSSP	221	1.1	2398.28	Q8BTI8|Q8BTI8-2|Q8BTI8-3	MOUSE	295691
Q8BTI8_T973tS980s_2_2_973_980	0.671995	0.0555889	0.0564403	2.2236	15.9057	16.4962	0.241528	1.37367	1.13214	-0.072	0.471667	0.543667	0.599293	0.0256703	0.0224069	-1.65946	-0.211882	-0.267597	0.0642372	-0.663434	-0.81516	-0.0439885	1.11511	0.91095	Srrm2	Q8BTI8_T973tS980s_2_2_973_980_Srrm2	Q8BTI8	Srrm2	20	14.09	14.09	1.115	4	2	2	0	2061.11	T973t S980s	969	(K)	SMLQtPPDQNLsGSK	(S)	YLKSMLQtPPDQNLS|TPPDQNLsGSKSPCP	222	1.1	2398.28	Q8BTI8|Q8BTI8-2|Q8BTI8-3	MOUSE	295691
Q8BTI8_S1000sS1011s_2_0_993_1011	0.768999	0.119851	0.420827	1.48025	11.7315	5.16929	0.154879	0.58184	0.426961	-0.103667	0.246667	0.350333	0.711173	0.0671203	0.304138	0.585272	1.27835	1.20602	0.763709	2.04559	0.724987	1.60192	1.72859	1.48465	Srrm2	Q8BTI8_S1000sS1011s_2_0_993_1011_Srrm2	Q8BTI8	Srrm2	1	15.45	15.45	0	12	2	0	2	4443.18	S1000s S1011s	990	(K)	SRDSPTGSSGsFHLCPGVTPSsIVPGESCFSASFVQQK	(G)	SPTGSSGsFHLCPGV|CPGVTPSsIVPGESC	223	1.1	2398.28	Q8BTI8-3|Q8BTI8-2	MOUSE	295691
Q8BTI8_S1038sS1048s_2_0_1037_1048	0.00183146	0.00366147	0.851247	33.9883	31.3303	1.01353	1.30573	1.24431	-0.0614109	0.220333	0.434667	0.214333	0.00039918	0.000736155	0.791857	-0.653078	-0.808683	-0.516865	0.471073	0.818235	0.649242	0.645165	0.643986	0.465166	Srrm2	Q8BTI8_S1038sS1048s_2_0_1037_1048_Srrm2	Q8BTI8	Srrm2	9	25.94	25.94	0	8	2	0	2	3469.77	S1038s S1048s	1028	(K)	GHTQTWPDTSsPEVMQTQVEsPLLQSK	(S)	QTWPDTSsPEVMQTQ|VMQTQVEsPLLQSKS	224	1.1	2398.28	Q8BTI8|Q8BTI8-2|Q8BTI8-3	MOUSE	295691
Q8BTI8_S1067sS1068s_2_2_1067_1068	0.0235912	0.18939	0.351122	19.8211	9.26375	6.19981	0.803671	0.480184	-0.323487	0.081	0.224	0.143	0.0104206	0.118475	0.239894	0.22483	-0.296635	0.109971	0.995677	0.670805	0.782698	0.659828	0.667712	0.151179	Srrm2	Q8BTI8_S1067sS1068s_2_2_1067_1068_Srrm2	Q8BTI8	Srrm2	9	7.49	7.49	1.181	5	2	2	0	1376.76	S1067s S1068s	1066	(R)	SssPVTELTAR	(S)	KGSLSRSsSPVTELT|GSLSRSSsPVTELTA	225	1.1	2398.28	Q8BTI8|Q8BTI8-2|Q8BTI8-3	MOUSE	295691
Q8BTI8_S1175sS1179s_2_2_1175_1179	0.00138041	0.474879	0.00627947	35.6234	4.25303	29.3219	2.36465	0.290662	-2.07399	0.511667	0.166667	-0.345	0.000273941	0.375575	0.00116898	-0.678059	-1.2607	-1.22435	0.906458	2.10824	0.916153	-0.656162	-1.22018	-0.414773	Srrm2	Q8BTI8_S1175sS1179s_2_2_1175_1179_Srrm2	Q8BTI8	Srrm2	1	9.47	9.47	99	2	2	2	0	1500.85	S1175s S1179s	1173	(K)	ERsGAGsPPGK	(R)	RVLLKERsGAGSPPG|KERSGAGsPPGKRDQ	228	1.1	2398.28	Q8BTI8	MOUSE	295691
Q8BTI8_S1214sS1216s_2_2_1214_1216	0.32526	0.188657	0.394799	6.08552	9.28651	5.52948	0.48004	1.31886	0.838816	-0.005	0.478333	0.483333	0.24629	0.117855	0.279932	-2.45886	-2.98047	-3.64372	-2.91922	-1.96081	-2.76289	-2.19209	-0.0542304	-2.88015	Srrm2	Q8BTI8_S1214sS1216s_2_2_1214_1216_Srrm2	Q8BTI8	Srrm2	3	18.65	18.65	18.653	4	2	2	0	2334.31	S1214s S1216s	1204	(K)	SEQPLSQVLPsLsPEHK	(E)	PLSQVLPsLSPEHKE|SQVLPSLsPEHKEMP	229	1.1	2398.28	Q8BTI8|Q8BTI8-2|Q8BTI8-3	MOUSE	295691
Q8BTI8_S1229sS1230s_2_2_1229_1230	0.410426	0.306262	0.748449	4.85453	6.65701	1.79992	0.228425	0.335255	0.10683	-0.0776667	0.184	0.261667	0.326999	0.215923	0.660706	-0.242674	-0.377856	0.0183286	0.0999246	0.0552861	-0.072138	-0.0879771	0.383002	0.108539	Srrm2	Q8BTI8_S1229sS1230s_2_2_1229_1230_Srrm2	Q8BTI8	Srrm2	21	15.9	14.21	3.292	7	2	2	0	3884.96	S1229s S1230s	1221	(K)	EMPGSNIEssPEVEERPAVLSALDQSQSQPSK	(A)	MPGSNIEsSPEVEER|PGSNIESsPEVEERP	230	1.1	2398.28	Q8BTI8|Q8BTI8-2|Q8BTI8-3	MOUSE	295691
Q8BTI8_S1264sS1269s_2_2_1264_1269	0.0169674	0.14298	0.766773	21.5853	10.7793	1.65019	0.847217	0.70733	-0.139887	0.0943333	0.291667	0.197333	0.00694176	0.083573	0.683882	-0.492485	-1.04882	-0.850445	0.0892184	-0.0294859	0.0901726	-0.582848	0.572809	-0.259718	Srrm2	Q8BTI8_S1264sS1269s_2_2_1264_1269_Srrm2	Q8BTI8	Srrm2	3	17.14	17.14	2.764	4	2	2	0	2667.36	S1264s S1269s	1253	(K)	AAETPAVASCWsGPQVsPEHK	(E)	PAVASCWsGPQVSPE|CWSGPQVsPEHKELS	231	1.1	2398.28	Q8BTI8|Q8BTI8-2|Q8BTI8-3	MOUSE	295691
Q8BTI8_S1278sS1284s_2_2_1278_1284	0.607195	0.110215	0.085957	2.7688	12.1824	14.1375	-0.159043	0.540796	0.699839	-0.185333	0.242667	0.428	0.528591	0.0605007	0.0385697	-0.617391	-0.501454	-0.516865	-1.07776	-0.501261	-0.533822	-0.0586514	0.305046	-0.259718	Srrm2	Q8BTI8_S1278sS1284s_2_2_1278_1284_Srrm2	Q8BTI8	Srrm2	8	9.63	9.63	1.138	5	2	2	0	2678.38	S1278s N1283n S1284s	1274	(K)	ELSHsPPREnsFESSLEFK	(N)	EHKELSHsPPRENSF|HSPPRENsFESSLEF	232	1.1	2398.28	Q8BTI8|Q8BTI8-2|Q8BTI8-3	MOUSE	295691
Q8BTI8_S1284sS1288s_2_1_1284_1288	0.0117279	0.0332796	0.447221	23.5884	18.7587	4.82843	1.53287	1.1633	-0.369573	0.283667	0.410333	0.126667	0.00437681	0.0133085	0.328971	-2.04845	-0.995845	-1.18402	-0.0678059	0.751891	-0.313801	-0.509534	-0.403339	0.174437	Srrm2	Q8BTI8_S1284sS1288s_2_1_1284_1288_Srrm2	Q8BTI8	Srrm2	1	7.28	7.28	0	5	2	1	1	2678.38	N1283n S1284s S1288s	1274	(K)	ELSHSPPREnsFESsLEFK	(N)	HSPPRENsFESSLEF|RENSFESsLEFKNSG	233	1.1	2398.28	Q8BTI8|Q8BTI8-2|Q8BTI8-3	MOUSE	295691
Q8BTI8_S1305sS1315s_2_1_1305_1320	0.0691179	0.00102321	0.0039707	14.172	39.1706	32.1263	0.618751	2.12036	1.50161	0.0296667	0.67	0.640333	0.0382648	0.000121044	0.000612871	-0.56386	-0.0494391	-0.590179	0.403267	0.0294859	0.220021	1.46262	1.61335	2.08162	Srrm2	Q8BTI8_S1305sS1315s_2_1_1305_1320_Srrm2	Q8BTI8	Srrm2	7	21.6	18.81	1.092	7	2	1	1	4640.33	S1305s N1313n S1315s M1328m	1293	(K)	NSGPVSEVNTGFsPEVKEELnGsFLNQTEADPSVDmK	(E)	SEVNTGFsPEVKEEL|VKEELNGsFLNQTEA	234	1.1	2398.28	Q8BTI8|Q8BTI8-2|Q8BTI8-3	MOUSE	295691
Q8BTI8_S1340sS1343s_2_1_1338_1343	0.000724517	0.0288192	0.0224748	39.5205	19.5626	21.7284	1.54252	0.761342	-0.781174	0.286333	0.301333	0.015	0.000111673	0.0110595	0.00671671	-0.628097	-0.964063	-0.641499	0.756572	0.832978	0.804339	-0.02566	0.0643986	0.0116292	Srrm2	Q8BTI8_S1340sS1343s_2_1_1338_1343_Srrm2	Q8BTI8	Srrm2	10	12.1	12.1	0	4	2	1	1	1905.07	S1340s S1343s	1337	(R)	RSSsELsPEVVEK	(V)	RSSRRSSsELSPEVV|RRSSSELsPEVVEKV	235	1.1	2398.28	Q8BTI8|Q8BTI8-2|Q8BTI8-3	MOUSE	295691
Q8BTI8_S1359sS1360s_2_2_1359_1360	0.0138684	0.00207533	0.192499	22.6874	34.7148	9.5888	0.922399	1.36786	0.445458	0.114333	0.466	0.351667	0.00538595	0.000337691	0.109931	-0.47821	-0.317823	-0.557188	0.81724	0.243259	0.353476	0.898099	0.921917	0.930332	Srrm2	Q8BTI8_S1359sS1360s_2_2_1359_1360_Srrm2	Q8BTI8	Srrm2	2	8.5	6.34	8.504	5	2	2	0	2647.52	S1359s S1360s	1350	(K)	VGLFSSQKVssPVLETVQQR	(T)	LFSSQKVsSPVLETV|FSSQKVSsPVLETVQ	236	1.1	2398.28	Q8BTI8|Q8BTI8-2	MOUSE	295691
Q8BTI8_T1365tS1372s_2_0_1365_1372	0.145511	0.0168016	0.199344	10.2883	22.5782	9.38751	-0.743649	-1.61104	-0.867391	-0.344667	-0.345667	-0.001	0.0935782	0.00552306	0.115146	0.324755	-0.278978	0.399562	0.128474	-1.2937	-0.620387	-1.73388	-0.630429	-2.02347	Srrm2	Q8BTI8_T1365tS1372s_2_0_1365_1372_Srrm2	Q8BTI8	Srrm2	2	9	9	0.583	5	2	0	2	2298.27	T1365t S1372s	1358	(K)	VSSPVLEtVQQRTPsRER	(S)	VSSPVLEtVQQRTPS|TVQQRTPsRERSSSA	237	1.1	2398.28	Q8BTI8|Q8BTI8-2|Q8BTI8-3	MOUSE	295691
Q8BTI8_S1378sS1380s_2_2_1378_1380	0.000383842	0.0075589	0.0193929	43.4211	27.0976	22.5878	2.51395	1.59677	-0.917179	0.557667	0.537333	-0.0203333	4.54878e-05	0.00195093	0.00551086	-1.30616	-1.85044	-0.736808	1.2669	1.22735	1.15421	0.355574	0.521968	0.0193819	Srrm2	Q8BTI8_S1378sS1380s_2_2_1378_1380_Srrm2	Q8BTI8	Srrm2	5	8.4	8.4	1.123	4	2	2	0	1363.78	S1378s S1380s	1376	(R)	SSsAsPELK	(D)	PSRERSSsASPELKD|RERSSSAsPELKDGL	238	1.1	2398.28	Q8BTI8|Q8BTI8-2|Q8BTI8-3	MOUSE	295691
Q8BTI8_S1418sS1419s_2_2_1418_1419	0.448764	0.2179	0.636548	4.38053	8.49578	2.77242	0.30128	0.552332	0.251052	-0.057	0.249667	0.306667	0.36471	0.141391	0.52815	-0.549585	-0.685085	-0.146628	-0.638803	-0.213773	0.375118	0.02566	0.660933	-0.410897	Srrm2	Q8BTI8_S1418sS1419s_2_2_1418_1419_Srrm2	Q8BTI8	Srrm2	9	11.43	11.43	2.263	4	2	2	0	1545.85	S1418s S1419s	1413	(R)	HSLSGssPGMK	(D)	SRHSLSGsSPGMKDT|RHSLSGSsPGMKDTP	240	1.1	2398.28	Q8BTI8|Q8BTI8-2|Q8BTI8-3	MOUSE	295691
Q8BTI8_S1438sS1439s_2_2_1438_1439	0.0203589	0.682576	0.0625831	20.6031	2.23408	15.9212	0.793077	0.132061	-0.661016	0.0773333	0.128333	0.051	0.00870347	0.597849	0.0255787	-0.356873	-0.497922	-0.744139	0.0678059	0.427546	0.284945	-0.476542	-0.179638	-0.54657	Srrm2	Q8BTI8_S1438sS1439s_2_2_1438_1439_Srrm2	Q8BTI8	Srrm2	8	10.07	10.07	4.93	3	2	2	0	1593.78	S1438s S1439s	1434	(R)	SECDssPEPK	(A)	RGRSECDsSPEPKAL|GRSECDSsPEPKALP	242	1.1	2398.28	Q8BTI8|Q8BTI8-2|Q8BTI8-3	MOUSE	295691
Q8BTI8_S1457sS1458s_2_0_1455_1458	0.866191	0.0400404	0.0229238	0.816389	17.7422	21.6058	0.0683313	1.09113	1.0228	-0.123667	0.391333	0.515	0.828631	0.0168184	0.00690902	-0.496054	0.0317823	-1.03373	-0.289067	-0.394374	-0.609567	0.927425	0.68127	0.166684	Srrm2	Q8BTI8_S1457sS1458s_2_0_1455_1458_Srrm2	Q8BTI8	Srrm2	2	7.74	7.74	0.281	4	2	0	2	1212.62	S1457s S1458s	1453	(R)	SHSPssPER	(N)	RARSHSPsSPERNNK|ARSHSPSsPERNNKS	243	1.1	2398.28	Q8BTI8|Q8BTI8-2|Q8BTI8-3	MOUSE	295691
Q8BTI8_S1473sS1475s_2_2_1473_1475	0.744636	0.610462	0.822356	1.66189	2.85866	1.22202	-0.106365	-0.220041	-0.113676	-0.171667	0.0356667	0.207333	0.682042	0.517766	0.754741	-0.242674	-0.197756	-0.0146628	-0.574566	0.110572	-0.310194	-0.46188	0.230479	-0.883815	Srrm2	Q8BTI8_S1473sS1475s_2_2_1473_1475_Srrm2	Q8BTI8	Srrm2	2	9.45	9.45	2.748	4	2	2	0	1495.8	S1473s S1475s	1473	(R)	sGsESSVEQK	(N)	VTPQRERsGSESSVE|PQRERSGsESSVEQK	245	1.1	2398.28	Q8BTI8|Q8BTI8-2|Q8BTI8-3	MOUSE	295691
Q8BTI8_S1495sS1497s_2_0_1493_1497	0.036252	0.295785	0.0170384	17.5542	6.84706	23.3402	0.672231	-0.326172	-0.998402	0.0426667	-0.000333333	-0.043	0.0175621	0.206678	0.00463431	0.321186	0.0988782	0.208946	0.645941	1.08361	0.916153	-0.344577	0.11524	-0.120168	Srrm2	Q8BTI8_S1495sS1497s_2_0_1493_1497_Srrm2	Q8BTI8	Srrm2	6	9.26	9.26	0	6	2	0	2	2561.33	S1495s S1497s	1493	(R)	SRsGsSQELDGKPSASPQER	(S)	SPGQRSRsGSSQELD|GQRSRSGsSQELDGK	247	1.1	2398.28	Q8BTI8|Q8BTI8-2|Q8BTI8-3	MOUSE	295691
Q8BTI8_S1517sS1518s_2_2_1517_1518	0.000388341	0.000356785	0.944893	43.3472	46.4276	0.35962	2.24107	2.27139	0.030318	0.479	0.719333	0.240333	4.62679e-05	2.27635e-05	0.92053	-1.21337	-1.29954	-1.46628	0.413973	1.17944	1.1506	1.13637	0.993094	0.705502	Srrm2	Q8BTI8_S1517sS1518s_2_2_1517_1518_Srrm2	Q8BTI8	Srrm2	3	7.44	7.44	1.647	5	2	2	0	1951.06	S1517s S1518s	1513	(R)	SESDssPDSKPK	(T)	QERSESDsSPDSKPK|ERSESDSsPDSKPKT	248	1.1	2398.28	Q8BTI8|Q8BTI8-2|Q8BTI8-3	MOUSE	295691
Q8BTI8_S1533sS1535s_2_2_1533_1535	0.871625	0.217123	0.278089	0.781587	8.51431	7.51249	-0.0521626	-0.535223	-0.48306	-0.155667	-0.0523333	0.103333	0.835298	0.140789	0.177317	-0.242674	-0.550893	-0.0989742	-0.538879	-0.0737148	-0.436435	-0.483874	-0.576198	-1.43814	Srrm2	Q8BTI8_S1533sS1535s_2_2_1533_1535_Srrm2	Q8BTI8	Srrm2	9	11.8	11.8	1.168	5	2	2	0	1959.03	S1533s S1535s	1531	(R)	QRsHsGSSPEVDSK	(S)	RTPLRQRsHSGSSPE|PLRQRSHsGSSPEVD	249	1.1	2398.28	Q8BTI8|Q8BTI8-2|Q8BTI8-3	MOUSE	295691
Q8BTI8_S1537sS1538s_2_2_1537_1538	0.00178848	0.0393035	0.286758	34.1249	17.8452	7.34137	1.50391	1.00439	-0.49952	0.275	0.37	0.095	0.000386817	0.016424	0.184443	-0.531741	-0.667428	-0.30792	0.670922	1.01358	1.32013	1.0374	0.515189	-0.0465166	Srrm2	Q8BTI8_S1537sS1538s_2_2_1537_1538_Srrm2	Q8BTI8	Srrm2	2	12.77	12.77	3.338	5	2	2	0	1674.87	S1537s S1538s	1533	(R)	SHSGssPEVDSK	(S)	RQRSHSGsSPEVDSK|QRSHSGSsPEVDSKS	250	1.1	2398.28	Q8BTI8|Q8BTI8-2|Q8BTI8-3	MOUSE	295691
Q8BTI8_S1548sS1552s_2_2_1548_1552	0.162997	0.16146	0.700369	9.69801	10.1301	2.20435	1.06975	1.33569	0.265936	0.151	0.465667	0.314667	0.107201	0.097049	0.601957	1.3811	-0.741587	-0.696485	0.588841	1.63647	0.926974	0.931091	2.32513	0.693873	Srrm2	Q8BTI8_S1548sS1552s_2_2_1548_1552_Srrm2	Q8BTI8	Srrm2	2	7.13	7.13	1.341	3	2	2	0	1095.61	S1548s S1552s	1545	(K)	SRHsPRLsR	(S)	VDSKSRHsPRLSRSG|SRHSPRLsRSGSSPE	251	1.1	2398.28	Q8BTI8|Q8BTI8-2|Q8BTI8-3	MOUSE	295691
Q8BTI8_S1576sS1577s_2_2_1576_1577	0.000104657	0.00829847	0.0139723	52.2003	26.5704	24.5021	2.34522	1.22539	-1.11983	0.509667	0.433667	-0.076	6.0252e-06	0.00220272	0.00354639	-1.36326	-1.60324	-1.57626	0.749434	0.737148	1.00633	-0.0109971	-0.16947	-0.68612	Srrm2	Q8BTI8_S1576sS1577s_2_2_1576_1577_Srrm2	Q8BTI8	Srrm2	5	10.68	10.68	10.676	4	2	2	0	1701.88	S1576s S1577s	1570	(R)	AQSGTDssPEHK	(I)	RAQSGTDsSPEHKIP|AQSGTDSsPEHKIPA	253	1.1	2398.28	Q8BTI8|Q8BTI8-2|Q8BTI8-3	MOUSE	295691
Q8BTI8_S1613sS1614s_2_2_1613_1614	0.143898	0.110417	0.0255481	10.3472	12.1723	20.9788	0.728664	-0.579472	-1.30814	0.0593333	-0.0696667	-0.129	0.0923168	0.0606421	0.00798217	-0.524604	-0.554424	0.0806456	-0.303342	1.07255	0.418401	-0.905431	-0.986316	-0.845052	Srrm2	Q8BTI8_S1613sS1614s_2_2_1613_1614_Srrm2	Q8BTI8	Srrm2	4	8.35	8.35	8.355	7	2	2	0	2597.28	S1613s S1614s	1600	(K)	ERGPSPEGSSSSEssPEHAPK	(S)	EGSSSSEsSPEHAPK|GSSSSESsPEHAPKS	254	1.1	2398.28	Q8BTI8|Q8BTI8-2|Q8BTI8-3	MOUSE	295691
Q8BTI8_S1628sS1631s_2_0_1628_1631	0.662424	0.59369	0.861373	2.30428	3.01295	0.941014	0.410594	0.745399	0.334805	-0.0323333	0.318667	0.351	0.588264	0.499695	0.80519	0.399698	0.875779	0.388565	-0.695903	0.976722	2.615	0.667159	3.80291	-0.569828	Srrm2	Q8BTI8_S1628sS1631s_2_0_1628_1631_Srrm2	Q8BTI8	Srrm2	3	7.47	7.47	0	3	2	0	2	1345.77	S1628s S1631s	1626	(R)	RGsRSsIEPK	(T)	SRTARRGsRSSIEPK|ARRGSRSsIEPKTKS	255	1.1	2398.28	Q8BTI8|Q8BTI8-2|Q8BTI8-3	MOUSE	295691
Q8BTI8_S1649sS1650s_2_0_1646_1650	0.0166508	0.151005	0.77318	21.6888	10.4886	1.59625	1.17663	0.995622	-0.181013	0.186667	0.378333	0.191667	0.00677836	0.0893596	0.692429	-1.0385	-1.86456	-2.17377	-0.385423	-0.678177	-0.483325	-0.861442	0.267763	-1.49628	Srrm2	Q8BTI8_S1649sS1650s_2_0_1646_1650_Srrm2	Q8BTI8	Srrm2	1	7.35	4.54	0	5	2	0	2	1348.74	S1649s S1650s	1646	(R)	SSRssPELTR	(K)	PRRRSSRsSPELTRK|RRRSSRSsPELTRKA	256	1.1	2398.28	Q8BTI8|Q8BTI8-2|Q8BTI8-3	MOUSE	295691
Q8BTI8_S1668sS1669s_2_2_1668_1669	0.0255577	0.266343	0.00983687	19.3987	7.40872	26.5755	2.00863	-0.582927	-2.59156	0.416	-0.0623333	-0.478333	0.0114849	0.181605	0.00220016	-1.07062	-2.06232	-0.630502	-0.585272	1.2679	1.57982	-1.92816	-1.54896	-2.0351	Srrm2	Q8BTI8_S1668sS1669s_2_2_1668_1669_Srrm2	Q8BTI8	Srrm2	1	7.39	7.39	1.157	4	2	2	0	1162.63	S1668s S1669s	1665	(R)	SASssPEIR	(S)	RRSRSASsSPEIRSR|RSRSASSsPEIRSRT	257	1.1	2398.28	Q8BTI8|Q8BTI8-2	MOUSE	295691
Q8BTI8_S1687sS1688s_2_2_1687_1688	0.0245109	0.100634	0.00621625	19.6213	12.6756	29.3877	1.09966	-0.677606	-1.77727	0.163	-0.0916667	-0.254667	0.0109111	0.054006	0.00115141	-0.560291	-0.554424	0.0219943	0.146318	0.862464	1.19749	-0.95675	-0.742279	-1.42651	Srrm2	Q8BTI8_S1687sS1688s_2_2_1687_1688_Srrm2	Q8BTI8	Srrm2	2	8.24	8.24	8.239	5	2	2	0	1859.03	S1687s S1688s	1682	(R)	RSPSVssPEPTEK	(S)	RRRSPSVsSPEPTEK|RRSPSVSsPEPTEKS	258	1.1	2398.28	Q8BTI8|Q8BTI8-2|Q8BTI8-3	MOUSE	295691
Q8BTI8_S1810sT1812t_2_2_1810_1812	0.0100419	0.0713214	0.441476	24.4426	14.5469	4.89793	1.14516	0.794886	-0.350274	0.176667	0.315667	0.139	0.00359532	0.0351002	0.323748	-1.28831	-1.17594	-0.806456	-0.246243	0.497575	-0.0865657	0.0403228	-0.108461	-0.817917	Srrm2	Q8BTI8_S1810sT1812t_2_2_1810_1812_Srrm2	Q8BTI8	Srrm2	5	7.55	7.55	1.142	3	2	2	0	1487.87	S1810s T1812t	1810	(R)	sRtSPAPWK	(R)	TSRKRSRsRTSPAPW|RKRSRSRtSPAPWKR	261	1.1	2398.28	Q8BTI8|Q8BTI8-2|Q8BTI8-3	MOUSE	295691
Q8BTI8_S1822sS1825s_2_2_1822_1825	0.0509804	0.0781593	0.636482	15.7586	14.0522	2.77327	1.23885	0.964144	-0.274703	0.201667	0.351333	0.149667	0.0265545	0.0393348	0.528048	0.0749434	-0.62152	-1.19502	1.50601	0.339088	0.129848	0.0549857	0.277931	0.817917	Srrm2	Q8BTI8_S1822sS1825s_2_2_1822_1825_Srrm2	Q8BTI8	Srrm2	1	7.66	7.66	7.66	3	2	2	0	1211.68	S1822s S1825s	1822	(R)	sRAsPATHR	(R)	APWKRSRsRASPATH|KRSRSRAsPATHRRS	262	1.1	2398.28	Q8BTI8|Q8BTI8-2|Q8BTI8-3	MOUSE	295691
Q8BTI8_S1866sS1869s_2_2_1866_1869	0.458629	0.897433	0.880162	4.26841	0.65582	0.805511	0.685873	0.291821	-0.394052	0.0573333	0.216	0.158667	0.374248	0.859841	0.830709	-2.8193	-2.77918	-4.06527	-1.54526	-4.27546	-1.78542	-1.85118	-0.22709	-6.71002	Srrm2	Q8BTI8_S1866sS1869s_2_2_1866_1869_Srrm2	Q8BTI8	Srrm2	1	7.05	7.05	7.054	3	2	2	0	1088.64	S1866s S1869s	1866	(R)	sRAsPVSR	(R)	VNRRRSRsRASPVSR|RRSRSRAsPVSRRRS	264	1.1	2398.28	Q8BTI8|Q8BTI8-2	MOUSE	295691
Q8BTI8_S1878sT1880t_2_2_1878_1880	0.0462817	0.301009	0.251105	16.2672	6.75279	8.09847	0.944327	0.455575	-0.488752	0.120333	0.22	0.0996667	0.0236202	0.211213	0.154936	-1.32757	-0.56855	-0.3849	-0.0321186	0.663434	-0.0793519	-0.608508	0.050841	-0.356627	Srrm2	Q8BTI8_S1878sT1880t_2_2_1878_1880_Srrm2	Q8BTI8	Srrm2	5	9.03	9.03	9.03	3	2	2	0	913.521	S1878s T1880t	1878	(R)	sRtPPVTR	(R)	VSRRRSRsRTPPVTR|RRRSRSRtPPVTRRR	265	1.1	2398.28	Q8BTI8|Q8BTI8-2	MOUSE	295691
Q8BTI8_S1984sT1986t_2_2_1984_1986	0.0889348	0.473014	0.499365	12.8495	4.27412	4.19627	1.08022	0.604616	-0.475601	0.159	0.259333	0.100333	0.0518863	0.373756	0.380516	0.321186	-1.50789	-0.263931	0.235536	0.501261	1.05322	-1.03373	0.691438	0.705502	Srrm2	Q8BTI8_S1984sT1986t_2_2_1984_1986_Srrm2	Q8BTI8	Srrm2	2	8.58	8.58	99	2	2	2	0	939.573	S1984s T1986t	1984	(R)	sRtPLLPR	(K)	AIRRRSRsRTPLLPR|RRRSRSRtPLLPRKR	268	1.1	2398.28	Q8BTI8|Q8BTI8-2|Q8BTI8-3	MOUSE	295691
Q8BTI8_S1996sS1998s_2_2_1996_1998	0.241727	0.650466	0.441323	7.64797	2.50351	4.90078	0.464105	0.146518	-0.317588	-0.0146667	0.129	0.143667	0.171871	0.561886	0.323536	-0.00713747	-0.204819	-0.538859	-0.328324	0.316974	0.652849	-0.00366571	-0.125408	-0.18219	Srrm2	Q8BTI8_S1996sS1998s_2_2_1996_1998_Srrm2	Q8BTI8	Srrm2	4	10.82	10.82	99	2	2	2	0	899.542	S1996s S1998s	1996	(R)	sRsPLAIR	(R)	LPRKRSRsRSPLAIR|RKRSRSRsPLAIRRR	269	1.1	2398.28	Q8BTI8|Q8BTI8-2|Q8BTI8-3	MOUSE	295691
Q8BTI8_T2021tS2023s_2_1_2019_2023	0.0085625	0.00581118	0.251684	25.3142	28.6249	8.08591	1.77908	2.28799	0.508908	0.356333	0.730333	0.374	0.00294159	0.00137248	0.155385	-2.5909	-2.16826	-1.0264	-0.496054	-0.129001	0.176738	-0.124634	0.799899	0.403144	Srrm2	Q8BTI8_T2021tS2023s_2_1_2019_2023_Srrm2	Q8BTI8	Srrm2	1	7.82	7.82	0	3	2	1	1	1326.81	T2021t S2023s	2019	(R)	SLtRsPPAIR	(R)	ARGKRSLtRSPPAIR|GKRSLTRsPPAIRRR	270	1.1	2398.28	Q8BTI8|Q8BTI8-2|Q8BTI8-3	MOUSE	295691
Q8BTI8_S2054sT2056t_2_0_2052_2056	0.112737	0.178851	0.620233	11.6133	9.57226	2.92638	0.664801	0.451558	-0.213243	0.041	0.214333	0.173333	0.0689708	0.11035	0.509755	-0.553154	-0.0211882	-0.117303	0.271224	1.00989	0.0216414	0.348243	0.237258	0.0775277	Srrm2	Q8BTI8_S2054sT2056t_2_0_2052_2056_Srrm2	Q8BTI8	Srrm2	4	10.46	5.34	0	6	2	0	2	1882.01	S2054s T2056t	2050	(R)	NHSGsRtPPVALSSSR	(M)	ATRNHSGsRTPPVAL|RNHSGSRtPPVALSS	272	1.1	2398.28	Q8BTI8|Q8BTI8-2|Q8BTI8-3	MOUSE	295691
Q8BTI8_S2073sS2075s_2_1_2073_2077	0.322221	0.10829	0.347275	6.13578	12.2773	6.25985	-0.284843	-0.666824	-0.381981	-0.223	-0.102667	0.120333	0.243457	0.0591936	0.2366	0.895752	1.03822	0.674491	0.660216	0.375946	0.717774	0.637834	-0.277931	0.248089	Srrm2	Q8BTI8_S2073sS2075s_2_1_2073_2077_Srrm2	Q8BTI8	Srrm2	2	8.64	7.1	0.974	5	2	1	1	2098.01	S2073s S2075s	2066	(R)	MSCFSRPsMsPTPLDR	(C)	MSCFSRPsMSPTPLD|CFSRPSMsPTPLDRC	273	1.1	2398.28	Q8BTI8|Q8BTI8-2|Q8BTI8-3	MOUSE	295691
Q8BTI8_T2268tT2281t_2_0_2266_2281	0.561009	0.535886	0.846859	3.19112	3.57824	1.04713	0.185999	0.295489	0.10949	-0.0913333	0.162	0.253333	0.47961	0.438708	0.785756	-0.0892184	-0.116535	-0.245603	-0.0249811	0.420175	-0.288552	-0.0366571	-0.423675	0.895445	Srrm2	Q8BTI8_T2268tT2281t_2_0_2266_2281_Srrm2	Q8BTI8	Srrm2	2	25.69	25.42	0	12	2	0	2	4287.29	T2268t T2281t	2254	(R)	TPAALAALSLTGSGtPPTAANYPSSSRtPQAPTPANLVVGPR	(S)	LSLTGSGtPPTAANY|NYPSSSRtPQAPTPA	274	1.1	2398.28	Q8BTI8|Q8BTI8-2|Q8BTI8-3	MOUSE	295691
Q8BTI8_S2360sT2362t_2_2_2360_2362	0.322784	0.667425	0.629721	6.12663	2.35992	2.83941	0.308871	0.129347	-0.179524	-0.0563333	0.122333	0.178667	0.24397	0.580775	0.520067	0.0820809	0.0423764	-0.0219943	0.292636	0.0294859	0.706953	0.351908	-0.0203364	0.158932	Srrm2	Q8BTI8_S2360sT2362t_2_2_2360_2362_Srrm2	Q8BTI8	Srrm2	13	11.48	11.48	11.48	5	2	2	0	1499.81	S2360s T2362t	2360	(R)	sRtPPSAPSQSR	(M)	LMLDRARsRTPPSAP|LDRARSRtPPSAPSQ	275	1.1	2398.28	Q8BTI8|Q8BTI8-2|Q8BTI8-3	MOUSE	295691
Q8BTI8_S2656sS2660s_2_2_2656_2660	0.00477559	0.065604	0.0984895	28.5441	15.0064	13.3624	1.35381	0.74421	-0.609596	0.233333	0.297667	0.0643333	0.00139825	0.0315765	0.0461062	-0.299774	-1.05235	-0.575517	0.488917	1.01726	0.627601	0.263931	0.172859	-0.131797	Srrm2	Q8BTI8_S2656sS2660s_2_2_2656_2660_Srrm2	Q8BTI8	Srrm2	11	7.97	5.14	99	2	2	2	0	1378.78	S2656s S2660s	2653	(R)	RQPsPQPsPR	(D)	PVERRQPsPQPSPRD|RQPSPQPsPRDLQSS	277	1.1	2398.28	Q8BTI8|Q8BTI8-2|Q8BTI8-3	MOUSE	295691
Q8BTI8_S300sS323sS327s_3_1_292_327	0.891043	0.62925	0.578734	0.658114	2.69168	3.33432	-0.0911225	0.290155	0.381277	-0.17	0.172333	0.342333	0.859387	0.538062	0.464054	-0.599547	0.709804	0.447217	-0.481779	1.06887	-0.30298	0.978745	0.650765	-0.201572	Srrm2	Q8BTI8_S300sS323sS327s_3_1_292_327_Srrm2	Q8BTI8	Srrm2	3	20.76	20.76	0	11	3	1	2	4777.44	S300s S323s S327s	286	(K)	IHTTALTGQSPPLAsGHQGEGDAPSVEPGATNIQQPSsPAPsTK	(Q)	GQSPPLAsGHQGEGD|TNIQQPSsPAPSTKQ|QPSSPAPsTKQSSSP	280	1.1	2398.28	Q8BTI8|Q8BTI8-2|Q8BTI8-3	MOUSE	295691
Q8BTI8_S402sS406sS422s_3_3_402_422	0.108819	0.0604401	0.501246	11.7966	15.4533	4.17307	0.520653	0.804991	0.284338	0.00333333	0.317	0.313667	0.0661207	0.0284886	0.382554	-0.567429	-0.85459	-0.494871	-0.442523	0.0479146	0.0396759	-0.201614	0.660933	0.0387638	Srrm2	Q8BTI8_S402sS406sS422s_3_3_402_422_Srrm2	Q8BTI8	Srrm2	6	16.57	16.57	1.634	9	3	3	0	3896.03	S402s S406s S422s	400	(R)	GCsPPKsPEKPPQSTSSESCPPsPQPTK	(G)	ASPTRGCsPPKSPEK|RGCSPPKsPEKPPQS|SSESCPPsPQPTKGS	281	1.1	2398.28	Q8BTI8|Q8BTI8-2|Q8BTI8-3	MOUSE	295691
Q8BTI8_S433sS434sS435s_3_3_433_435	0.18013	0.856991	0.391703	9.17696	0.921733	5.57576	-0.362575	-0.0641282	0.298447	-0.242	0.0743333	0.316333	0.120866	0.808773	0.276964	0.221262	0.00353137	0.135631	-0.132043	-0.342774	-0.252483	-0.0879771	0.430454	-0.174437	Srrm2	Q8BTI8_S433sS434sS435s_3_3_433_435_Srrm2	Q8BTI8	Srrm2	8	11.32	11.32	11.319	6	3	3	0	2264.24	S433s S434s S435s	431	(R)	HAsssPESLKPTPAPGSR	(R)	TKGSRHAsSSPESLK|KGSRHASsSPESLKP|GSRHASSsPESLKPT	282	1.1	2398.28	Q8BTI8|Q8BTI8-2|Q8BTI8-3	MOUSE	295691
Q8BTI8_T823tT831tT841t_3_0_821_841	0.0186342	0.553886	0.0785757	21.0756	3.39317	14.6467	0.88243	0.227351	-0.655079	0.101667	0.154333	0.0526667	0.00780619	0.457807	0.0343029	-0.285499	-0.222476	-0.843113	0.349736	0.405432	0.541035	-0.0183286	-0.0576198	-0.593087	Srrm2	Q8BTI8_T823tT831tT841t_3_0_821_841_Srrm2	Q8BTI8	Srrm2	3	13.75	13.75	0	6	3	0	3	2787.34	T823t T831t M833m T841t	821	(K)	SGtPPRPGSVtNmQADECTAtPQR	(Q)	QPKVKSGtPPRPGSV|PPRPGSVtNMQADEC|QADECTAtPQRQSHS	288	1.1	2398.28	Q8BTI8|Q8BTI8-2|Q8BTI8-3	MOUSE	295691
Q8BTI8_S848sS850sS851s_3_3_848_851	0.121815	0.305189	0.753627	11.2136	6.67711	1.75338	0.50413	0.389982	-0.114148	-0.001	0.200667	0.201667	0.0756201	0.214926	0.667824	-0.335461	-0.861653	-0.271263	-0.110631	0.14743	0.0072138	-0.425222	0.2237	-0.0969096	Srrm2	Q8BTI8_S848sS850sS851s_3_3_848_851_Srrm2	Q8BTI8	Srrm2	4	10.1	10.1	1.91	4	3	3	0	1615.78	Q845q S848s S850s S851s	845	(R)	qSHsEssPDGEVK	(S)	TPQRQSHsESSPDGE|QRQSHSEsSPDGEVK|RQSHSESsPDGEVKS	289	1.1	2398.28	Q8BTI8|Q8BTI8-2|Q8BTI8-3	MOUSE	295691
Q8BTI8_T973tS980sS984s_3_1_973_984	0.236436	0.00965775	0.024785	7.76468	25.703	21.1589	0.542001	1.72718	1.18518	0.00933333	0.562667	0.553333	0.167314	0.00268968	0.00765787	-0.792259	0.0211882	0.3849	0.738728	0.493889	0.0072138	1.17303	1.55235	2.06999	Srrm2	Q8BTI8_T973tS980sS984s_3_1_973_984_Srrm2	Q8BTI8	Srrm2	3	7.23	7.23	0	5	3	1	2	2987.59	T973t S980s S984s	969	(K)	SMLQtPPDQNLsGSKsPCPQK	(S)	YLKSMLQtPPDQNLS|TPPDQNLsGSKSPCP|QNLSGSKsPCPQKSR	291	1.1	2398.28	Q8BTI8|Q8BTI8-2|Q8BTI8-3	MOUSE	295691
Q8BTI8_S997sS998sS1000s_3_0_993_1000	0.000731026	0.00837513	0.322674	39.4626	26.5204	6.68255	1.99771	1.57037	-0.427348	0.410333	0.518667	0.108333	0.000113171	0.00222825	0.214657	-1.12415	-0.448483	-1.10704	0.852927	1.37847	1.08207	1.1327	0.166081	0.732637	Srrm2	Q8BTI8_S997sS998sS1000s_3_0_993_1000_Srrm2	Q8BTI8	Srrm2	2	17.39	17.39	0	12	3	0	3	4443.18	S997s S998s S1000s	990	(K)	SRDSPTGssGsFHLCPGVTPSSIVPGESCFSASFVQQK	(G)	SRDSPTGsSGSFHLC|RDSPTGSsGSFHLCP|SPTGSSGsFHLCPGV	292	1.1	2398.28	Q8BTI8|Q8BTI8-2|Q8BTI8-3	MOUSE	295691
Q8BTI8_S1037sS1038sS1048s_3_0_1036_1048	0.256893	0.0366026	0.188715	7.32701	18.2382	9.70066	0.327073	0.836503	0.50943	-0.0513333	0.316667	0.368	0.185054	0.0150031	0.107136	-0.174868	-0.367262	-0.315251	-0.221262	0.114258	0.230842	0.267597	0.427065	0.957467	Srrm2	Q8BTI8_S1037sS1038sS1048s_3_0_1036_1048_Srrm2	Q8BTI8	Srrm2	3	16.18	16.18	0	8	3	0	3	3469.77	S1037s S1038s S1048s	1028	(K)	GHTQTWPDTssPEVMQTQVEsPLLQSK	(S)	TQTWPDTsSPEVMQT|QTWPDTSsPEVMQTQ|VMQTQVEsPLLQSKS	293	1.1	2398.28	Q8BTI8|Q8BTI8-2|Q8BTI8-3	MOUSE	295691
Q8BTI8_S1087sT1088tS1097s_3_0_1084_1097	0.16152	0.233963	0.920712	9.74635	8.10977	0.524222	0.479181	0.43896	-0.0402207	-0.00866667	0.213667	0.222333	0.106015	0.154534	0.886294	-0.22483	-0.441421	-0.813788	-0.00356873	-0.302231	0.263304	-0.157626	0.28132	-0.286852	Srrm2	Q8BTI8_S1087sT1088tS1097s_3_0_1084_1097_Srrm2	Q8BTI8	Srrm2	2	8.38	5.64	0	6	3	0	3	2736.51	S1087s T1088t S1097s	1084	(K)	SEIstDPKLKSGMsPEQSK	(T)	KQDKSEIsTDPKLKS|QDKSEIStDPKLKSG|PKLKSGMsPEQSKTK	295	1.1	2398.28	Q8BTI8|Q8BTI8-2|Q8BTI8-3	MOUSE	295691
Q8BTI8_S1225sS1229sS1230s_3_3_1225_1230	0.668484	0.0602869	0.124172	2.2526	15.4659	12.0629	0.128927	0.641864	0.512937	-0.106333	0.267333	0.373667	0.595306	0.0284058	0.0621887	-0.0642372	-0.120066	0.267597	-0.0178437	0.383317	0.1046	0.597511	0.833793	0.577581	Srrm2	Q8BTI8_S1225sS1229sS1230s_3_3_1225_1230_Srrm2	Q8BTI8	Srrm2	5	11.48	11.48	11.478	7	3	3	0	3884.96	S1225s S1229s S1230s	1221	(K)	EMPGsNIEssPEVEERPAVLSALDQSQSQPSK	(A)	EHKEMPGsNIESSPE|MPGSNIEsSPEVEER|PGSNIESsPEVEERP	296	1.1	2398.28	Q8BTI8|Q8BTI8-2|Q8BTI8-3	MOUSE	295691
Q8BTI8_S1276sS1278sS1284s_3_0_1276_1287	0.0544271	0.00344873	0.000656706	15.4169	31.6784	44.0446	-0.583456	1.27981	1.86327	-0.303667	0.440333	0.744	0.0287283	0.000679446	3.94037e-05	0.0356873	0.222476	-0.164957	-0.496054	-0.659748	-0.501359	1.272	1.36593	1.29471	Srrm2	Q8BTI8_S1276sS1278sS1284s_3_0_1276_1287_Srrm2	Q8BTI8	Srrm2	2	8.79	8.79	1.076	5	3	0	3	2678.38	S1276s S1278s S1284s	1274	(K)	ELsHsPPRENsFESSLEFK	(N)	SPEHKELsHSPPREN|EHKELSHsPPRENSF|HSPPRENsFESSLEF	297	1.1	2398.28	Q8BTI8|Q8BTI8-2|Q8BTI8-3	MOUSE	295691
Q8BTI8_S1338sS1339sS1343s_3_2_1338_1343	0.00321076	0.00441508	0.639115	30.7806	30.2392	2.7471	1.13307	1.29584	0.162774	0.172333	0.451	0.278667	0.000835479	0.000946421	0.531239	-0.785122	-0.808683	-0.953085	0.189143	0.482832	0.180345	0.414225	0.728721	0.197696	Srrm2	Q8BTI8_S1338sS1339sS1343s_3_2_1338_1343_Srrm2	Q8BTI8	Srrm2	7	9.76	9.76	0.606	4	3	2	1	1748.97	S1338s S1339s S1343s	1338	(R)	ssSELsPEVVEK	(V)	QSRSSRRsSSELSPE|SRSSRRSsSELSPEV|RRSSSELsPEVVEKV	298	1.1	2398.28	Q8BTI8|Q8BTI8-2|Q8BTI8-3	MOUSE	295691
Q8BTI8_S1434sS1438sS1439s_3_3_1434_1439	0.011615	0.0644187	0.712919	23.6421	15.1064	2.09613	1.15012	0.953773	-0.196347	0.176667	0.361	0.184333	0.00432301	0.0308572	0.617145	-0.474642	-0.98172	-0.95675	0.328324	0.766634	-0.0577104	0.0659828	0.79312	-0.410897	Srrm2	Q8BTI8_S1434sS1438sS1439s_3_3_1434_1439_Srrm2	Q8BTI8	Srrm2	5	8.38	8.38	99	3	3	3	0	1806.91	S1434s S1438s S1439s	1432	(R)	GRsECDssPEPK	(A)	QTPSRGRsECDSSPE|RGRSECDsSPEPKAL|GRSECDSsPEPKALP	301	1.1	2398.28	Q8BTI8|Q8BTI8-2|Q8BTI8-3	MOUSE	295691
Q8BTI8_S1535sS1537sS1538s_3_3_1535_1538	0.00321177	0.151411	0.191247	30.778	10.4737	9.62421	1.18244	0.627849	-0.554594	0.185667	0.269	0.0833333	0.000835984	0.0896663	0.109038	-0.174868	-0.64624	-0.417891	0.699472	0.851406	0.75745	0.293257	0.684659	-0.333369	Srrm2	Q8BTI8_S1535sS1537sS1538s_3_3_1535_1538_Srrm2	Q8BTI8	Srrm2	12	9.37	9.37	2.265	5	3	3	0	1674.87	S1535s S1537s S1538s	1533	(R)	SHsGssPEVDSK	(S)	PLRQRSHsGSSPEVD|RQRSHSGsSPEVDSK|QRSHSGSsPEVDSKS	305	1.1	2398.28	Q8BTI8|Q8BTI8-2|Q8BTI8-3	MOUSE	295691
Q8BTI8_S1611sS1613sS1614s_3_0_1608_1614	0.793731	0.0365742	0.266763	1.30217	18.2426	7.75177	-0.13626	-0.746497	-0.610237	-0.181333	-0.116	0.0653333	0.74094	0.0149878	0.167812	0.142749	-0.324886	0.0183286	-0.663785	0.722405	-0.631208	-0.733142	-0.786341	-0.883815	Srrm2	Q8BTI8_S1611sS1613sS1614s_3_0_1608_1614_Srrm2	Q8BTI8	Srrm2	3	9.39	9.39	0	7	3	0	3	2597.28	S1611s S1613s S1614s	1600	(K)	ERGPSPEGSSSsEssPEHAPK	(S)	SPEGSSSsESSPEHA|EGSSSSEsSPEHAPK|GSSSSESsPEHAPKS	308	1.1	2398.28	Q8BTI8|Q8BTI8-2|Q8BTI8-3	MOUSE	295691
Q8BTI8_S1685sS1687sS1688s_3_2_1683_1688	0.0671472	0.939429	0.135136	14.3253	0.381344	11.5788	0.560331	0.0290183	-0.531312	0.014	0.101667	0.0876667	0.0369378	0.915937	0.0695224	-0.410404	-0.314292	0.0146628	0.371148	0.387003	0.212807	-0.30792	0.142355	-0.457413	Srrm2	Q8BTI8_S1685sS1687sS1688s_3_2_1683_1688_Srrm2	Q8BTI8	Srrm2	1	10.36	10.36	0	5	3	2	1	1859.03	S1685s S1687s S1688s	1682	(R)	RSPsVssPEPTEK	(S)	PRRRRSPsVSSPEPT|RRRSPSVsSPEPTEK|RRSPSVSsPEPTEKS	310	1.1	2398.28	Q8BTI8-3|Q8BTI8-2	MOUSE	295691
Q8BTI8_S2019sT2021tS2023s_3_3_2019_2023	0.0562807	0.211753	0.953051	15.2402	8.64668	0.306197	1.51183	1.57815	0.0663197	0.272333	0.509	0.236667	0.0299215	0.136563	0.931924	0.956421	0.0423764	-1.47728	1.01709	1.31581	1.7241	0	1.10833	3.14762	Srrm2	Q8BTI8_S2019sT2021tS2023s_3_3_2019_2023_Srrm2	Q8BTI8	Srrm2	3	8.19	8.19	99	3	3	3	0	1326.81	S2019s T2021t S2023s	2019	(R)	sLtRsPPAIR	(R)	RAARGKRsLTRSPPA|ARGKRSLtRSPPAIR|GKRSLTRsPPAIRRR	314	1.1	2398.28	Q8BTI8|Q8BTI8-2|Q8BTI8-3	MOUSE	295691
Q8BTI8_S2052sS2054sT2056t_3_3_2052_2056	0.0106433	0.267891	0.110218	24.1248	7.37923	12.7301	1.197	0.533209	-0.663793	0.19	0.242333	0.0523333	0.00386833	0.182843	0.0533325	0.0392561	-0.98172	-0.524197	0.613822	0.807177	0.703346	-0.238271	0.572809	-0.201572	Srrm2	Q8BTI8_S2052sS2054sT2056t_3_3_2052_2056_Srrm2	Q8BTI8	Srrm2	5	8.28	8.28	8.279	6	3	3	0	1882.01	S2052s S2054s T2056t	2050	(R)	NHsGsRtPPVALSSSR	(M)	PPATRNHsGSRTPPV|ATRNHSGsRTPPVAL|RNHSGSRtPPVALSS	315	1.1	2398.28	Q8BTI8|Q8BTI8-2|Q8BTI8-3	MOUSE	295691
Q924A2_S20s _1_0_20_24	0.0273033	0.104229	0.360422	19.0461	12.4823	6.05559	-1.47241	-1.12786	0.344543	-0.550667	-0.221667	0.329	0.0124562	0.0564636	0.247994	-0.210555	1.56439	1.34532	-0.496054	-0.471775	-0.750236	-0.604842	0.176249	-0.255841	Cic	Q924A2_S20s _1_0_20_24_Cic	Q924A2	Cic	2	14.57	12.28	0.747	5	1	0	1	2230.2	S20s	7	(K)	ACPGLAGSASGSKsPPATR	(A)	GSASGSKsPPATRAK	317	1.2	2398.28	Q924A2	MOUSE	259552
Q924A2_S386s _1_1_386_386	0.0896265	0.48072	0.339932	12.8085	4.18843	6.38056	0.611391	0.273358	-0.338033	0.0286667	0.168667	0.14	0.0523776	0.381204	0.230115	-1.12772	-0.526173	-1.22068	-0.110631	-0.468089	-0.461684	-0.931091	-0.355887	-0.767524	Cic	Q924A2_S386s _1_1_386_386_Cic	Q924A2	Cic	1	15.18	15.18	1.14	4	1	1	0	2250.12	S386s	376	(K)	QPEDAEVSNIsFGSNLGTR	(C)	DAEVSNIsFGSNLGT	318	1.2	2398.28	Q924A2	MOUSE	259552
Q924A2_S426s _1_1_426_426	0.318435	0.00996072	0.00389275	6.19986	25.5292	32.2593	0.58541	-1.74331	-2.32872	0.017	-0.396667	-0.413667	0.239891	0.00279947	0.00059439	0.90289	-0.218945	-0.329914	0.581704	1.48167	0.0468897	-1.39297	-2.03703	-1.44589	Cic	Q924A2_S426s _1_1_426_426_Cic	Q924A2	Cic	3	20.26	12.23	18.268	5	1	1	0	2843.33	S426s	426	(K)	sPAFGGPGRPSEQPSPCQEGSQGGSR	(S)	LLSPPPKsPAFGGPG	319	1.2	2398.28	Q924A2	MOUSE	259552
Q924A2_S450s _1_0_446_450	0.00363141	0.266809	0.0010507	30.0806	7.39952	40.8446	1.72797	-0.466247	-2.19421	0.334667	-0.0373333	-0.372	0.000981615	0.18199	8.2327e-05	-0.421111	-0.384919	-1.29766	0.59241	1.13521	1.35259	-1.30133	-0.949032	-1.25207	Cic	Q924A2_S450s _1_0_446_450_Cic	Q924A2	Cic	1	10.51	10.51	0	5	1	0	1	2843.33	S450s	426	(K)	SPAFGGPGRPSEQPSPCQEGSQGGsR	(S)	QEGSQGGsRSSSVAS	320	1.2	2398.28	Q924A2	MOUSE	259552
Q924A2_T470t _1_1_470_470	0.0090776	0.0174987	0.633035	24.9981	22.3466	2.80672	-1.09203	-0.911072	0.180961	-0.444333	-0.165667	0.278667	0.00316368	0.00582555	0.523996	0.753003	0.497922	0.425222	-0.349736	-0.947236	-0.30298	-0.538859	-0.359276	-0.158932	Cic	Q924A2_T470t _1_1_470_470_Cic	Q924A2	Cic	5	10.86	7.12	8.199	2	1	1	0	1643	T470t	468	(R)	ARtPLTAAQQK	(Y)	APAARARtPLTAAQQ	321	1.2	2398.28	Q924A2	MOUSE	259552
Q924A2_S643s _1_1_643_643	0.184219	0.87994	0.422426	9.05824	0.76997	5.14893	0.747828	-0.153762	-0.901589	0.0616667	0.0283333	-0.0333333	0.124216	0.837535	0.305567	0.588841	0.985251	0.498537	0.645941	1.27158	2.39859	1.84019	-1.15918	0.930332	Cic	Q924A2_S643s _1_1_643_643_Cic	Q924A2	Cic	1	17.04	12	5.118	2	1	1	0	1840.03	S643s	639	(R)	PANFsPINASPVIQR	(T)	GFRPANFsPINASPV	322	1.2	2398.28	Q924A2	MOUSE	259552
Q924A2_S662s _1_1_662_662	0.670753	0.940125	0.784835	2.23408	0.376822	1.50444	-0.13575	-0.0306852	0.105065	-0.180333	0.0736667	0.254	0.597849	0.916891	0.707223	0.824378	0.321354	0.329914	0.517466	0.125315	0.425614	0.509534	0.0949032	0.779153	Cic	Q924A2_S662s _1_1_662_662_Cic	Q924A2	Cic	1	10.44	10.44	2.073	3	1	1	0	1298.78	S662s	660	(R)	HLsASTPK	(A)	AVRSRHLsASTPKAG	323	1.2	2398.28	Q924A2	MOUSE	259552
Q924A2_T672t _1_1_672_672	0.00255531	0.0864105	0.000568656	32.0639	13.5039	45.1884	-1.52652	0.666676	2.19319	-0.564333	0.269333	0.833667	0.000621745	0.0446284	3.02802e-05	0.321186	0.38845	1.0264	-1.22408	-0.840349	-0.779091	1.23901	1.10156	1.3955	Cic	Q924A2_T672t _1_1_672_672_Cic	Q924A2	Cic	1	18.89	18.89	99	1	1	1	0	2115.19	T672t	668	(K)	AGVLtPPDLGPHPPPPAPR	(E)	TPKAGVLtPPDLGPH	324	1.2	2398.28	Q924A2	MOUSE	259552
Q924A2_T753t _1_1_753_753	0.00722771	0.00661208	0.341318	26.2438	27.8754	6.35726	-2.3703	-1.66229	0.708006	-0.801333	-0.367333	0.434	0.00237478	0.00163102	0.231352	1.30973	0.865184	1.81086	-1.48102	0.19903	-1.84313	-0.498537	0.125408	-0.627974	Cic	Q924A2_T753t _1_1_753_753_Cic	Q924A2	Cic	1	25.54	25.54	1.737	9	1	1	0	2646.28	T753t	740	(K)	SDSLDSGVDSVSHtPTPSTPAGFR	(A)	GVDSVSHtPTPSTPA	325	1.2	2398.28	Q924A2	MOUSE	259552
Q924A2_S766s _1_1_766_766	0.0260802	0.0892727	0.879054	19.2939	13.3258	0.813293	-0.859502	-0.794038	0.0654637	-0.379333	-0.125667	0.253667	0.0117655	0.0464966	0.829222	0.595979	-0.148317	0.0806456	-0.560291	-0.855092	-0.634815	-0.43622	-0.277931	-1.13966	Cic	Q924A2_S766s _1_1_766_766_Cic	Q924A2	Cic	1	13.82	9.36	3.148	2	1	1	0	1259.73	S766s	764	(R)	AVsPAVPFSR	(S)	PAGFRAVsPAVPFSR	326	1.2	2398.28	Q924A2	MOUSE	259552
Q924A2_S778s_1_1_778_778	0.0447187	0.483519	0.0586667	16.4485	4.15401	16.2821	0.651702	-0.310207	-0.961909	0.039	0.009	-0.03	0.0226541	0.384236	0.0235391	-0.403267	-0.0882841	-0.106306	0.417542	0.258002	0.681705	-1.0264	0.122018	-0.624098	Cic	Q924A2_S778s_1_1_778_778_Cic	Q924A2	Cic	5	25.82	22.05	13.701	4	1	1	0	2309.29	Q776q S778s	776	(R)	qPsPLLLLPPPAGLTSDPGPSVR	(R)	FSRSRQPsPLLLLPP	327	1.2	2398.28	Q924A2	MOUSE	259552
Q924A2_S807s _1_1_807_807	0.00820399	0.0201297	0.62798	25.5526	21.5646	2.855	-1.04734	-0.865241	0.182094	-0.432333	-0.154333	0.278	0.00278444	0.00697488	0.518204	0.524604	0.625052	0.659828	-0.107062	-0.464403	-0.761056	-0.351908	-0.430454	-0.00387638	Cic	Q924A2_S807s _1_1_807_807_Cic	Q924A2	Cic	4	13.89	13.89	99	1	1	1	0	1821.1	S807s	799	(R)	RVPAVQRDsPVIVR	(N)	VPAVQRDsPVIVRNP	328	1.2	2398.28	Q924A2	MOUSE	259552
Q924A2_S1012s _1_1_1012_1012	0.016538	0.0330269	0.619175	21.726	18.8027	2.93699	-0.743566	-0.945024	-0.201458	-0.349667	-0.180667	0.169	0.00672042	0.0131743	0.508512	0.899321	0.953469	0.890768	0.135612	0.099515	0.277731	0.157626	-0.559251	0.310111	Cic	Q924A2_S1012s _1_1_1012_1012_Cic	Q924A2	Cic	2	31.79	27.23	5.066	4	1	1	0	5050.54	S1012s	980	(K)	EPAESAAVAHEQPPGGTGGADPGRPPGAVCPEsPGPGPPLTLGGVDPGK	(S)	PGAVCPEsPGPGPPL	329	1.2	2398.28	Q924A2|Q924A2-2|E9QP01	MOUSE	259552
Q924A2_S1080s _1_1_1080_1080	0.0655821	0.857648	0.0934493	14.4484	0.91702	13.6621	-0.89375	0.0714946	0.965245	-0.389667	0.112333	0.502	0.0359056	0.809651	0.0430319	-0.0463935	-0.441421	-0.318917	-1.93425	-0.803492	-0.750236	0.120968	-0.0542304	-0.658985	Cic	Q924A2_S1080s _1_1_1080_1080_Cic	Q924A2	Cic	2	14.96	9.59	2.243	3	1	1	0	1402.87	S1080s	1078	(R)	TQsLSALPK	(E)	PGKRRTQsLSALPKE	330	1.2	2398.28	Q924A2|Q924A2-2|E9QP01	MOUSE	259552
Q924A2_S1192s _1_1_1192_1192	0.00797967	0.0708016	0.0876422	25.7049	14.5868	14.0256	2.16115	1.1331	-1.02806	0.461333	0.403333	-0.058	0.00268847	0.0347796	0.0395764	-1.02423	-2.56024	-1.36731	0.153456	0.0184287	1.3598	-0.656162	-0.803288	-0.0930332	Cic	Q924A2_S1192s _1_1_1192_1192_Cic	Q924A2	Cic	1	13.37	13.37	99	1	1	1	0	1465.89	S1192s	1190	(K)	PAsLGLAGGHK	(E)	SSEAKPAsLGLAGGH	331	1.2	2398.28	Q924A2|Q924A2-2|E9QP01	MOUSE	259552
Q924A2_T1212t _1_0_1206_1212	0.00452638	0.0303634	0.421859	28.8396	19.2772	5.15567	-1.1957	-0.926353	0.269348	-0.472667	-0.171	0.301667	0.00130628	0.0118107	0.305094	0.574566	0.444952	1.04839	-0.374717	-0.556547	-0.587925	-0.0549857	-0.559251	-0.0969096	Cic	Q924A2_T1212t _1_0_1206_1212_Cic	Q924A2	Cic	11	28.56	27.09	0	11	1	0	1	3752.96	T1212t	1204	(R)	ERSMSETGtAAAPGVSSELLSVAAQTLLSSDTK	(V)	RSMSETGtAAAPGVS	332	1.2	2398.28	Q924A2-2|E9QP01	MOUSE	259552
Q924A2_S1269s_1_0_1263_1269	0.000329905	0.0803466	0.974541	44.4103	13.8997	0.167905	-1.91774	-1.95498	-0.03724	-0.675667	-0.474333	0.201333	3.62217e-05	0.0407404	0.962076	1.84147	1.36664	1.42596	-0.378286	-0.405432	-0.335442	0.494871	-2.31496	0.58921	Cic	Q924A2_S1269s_1_0_1263_1269_Cic	Q924A2	Cic	6	30.48	30.48	0	9	1	0	1	4232.1	S1269s M1286m	1261	(R)	AFSHSGVHsLDGGEVDSQALQELTQmVSGPASYSGPK	(P)	FSHSGVHsLDGGEVD	333	1.2	2398.28	E9QP01|Q924A2|Q924A2-2	MOUSE	259552
Q924A2_S1338s_1_1_1338_1338	0.371029	0.307986	0.0860033	5.388	6.62648	14.1345	0.619226	-0.661701	-1.28093	0.0303333	-0.092	-0.122333	0.289201	0.217446	0.0385963	-0.0107062	-1.4867	-1.39664	0.149887	0.187973	-1.37423	-0.923759	-1.98619	-1.9692	Cic	Q924A2_S1338s_1_1_1338_1338_Cic	Q924A2	Cic	1	7.77	7.77	1.887	3	1	1	0	1569.69	S1338s M1341m	1336	(R)	AAsEDmTSDEER	(M)	SRSQRAAsEDMTSDE	334	1.2	2398.28	Q924A2|Q924A2-2|E9QP01	MOUSE	259552
Q924A2_S1387s _1_0_1386_1387	0.0285413	0.982875	0.135205	18.8084	0.105216	11.5755	1.26394	-0.0201428	-1.28408	0.207333	0.0836667	-0.123667	0.013157	0.976064	0.0695745	0.642372	-0.709804	0.0366571	0.756572	1.3453	1.65918	-1.42963	0.532136	0.806288	Cic	Q924A2_S1387s _1_0_1386_1387_Cic	Q924A2	Cic	1	14.92	9.48	0	5	1	0	1	2553.2	S1387s	1376	(K)	ERVTDSESGDSsGEDPEGNK	(G)	DSESGDSsGEDPEGN	335	1.2	2398.28	Q924A2-2|E9QP01	MOUSE	259552
Q924A2_S1403s _1_1_1403_1403	0.043587	0.0143975	0.31209	16.5862	23.4487	6.87138	-0.655324	-1.0034	-0.348071	-0.324333	-0.187	0.137333	0.0219473	0.00451987	0.205524	0.681628	0.33548	0.575517	-0.349736	-0.0921435	0.0685311	-0.311585	-0.342329	-0.763648	Cic	Q924A2_S1403s _1_1_1403_1403_Cic	Q924A2	Cic	2	12.19	3.49	99	1	1	1	0	1046.66	S1403s	1401	(K)	VFsPVIR	(S)	GFGRKVFsPVIRSSF	336	1.2	2398.28	Q924A2|Q924A2-2|E9QP01	MOUSE	259552
Q924A2_T1489t _1_1_1489_1489	0.0172131	0.00162699	0.0101993	21.5072	36.251	26.3641	1.14291	2.30517	1.16226	0.176333	0.722333	0.546	0.00706765	0.000237084	0.00230989	-0.235536	-1.32073	-0.989742	0.503192	0.206402	0.173131	1.45529	1.16595	1.74825	Cic	Q924A2_T1489t _1_1_1489_1489_Cic	Q924A2	Cic	1	25.74	25.74	4.264	6	1	1	0	3100.68	T1489t	1465	(K)	TQESGQGSTAVPLRPPPPGAGGPAtPSK	(A)	PGAGGPAtPSKATRF	337	1.2	2398.28	Q924A2|Q924A2-2|E9QP01	MOUSE	259552
Q924A2_S1514s _1_0_1511_1514	0.953369	0.364137	0.404159	0.2773	5.71574	5.39735	-0.0169537	-0.290633	-0.273679	-0.147333	0.00466667	0.152	0.938145	0.26818	0.288579	0.36758	0.236601	0.509534	0.22483	0.394374	0.443649	0.238271	-0.213532	0.217077	Cic	Q924A2_S1514s _1_0_1511_1514_Cic	Q924A2	Cic	7	27.59	21.59	0	6	1	0	1	3951.23	S1514s	1508	(K)	RPESVGsLEAPGPSVIAAPPSGGGNLLQTLVLPPSK	(E)	KRPESVGsLEAPGPS	338	1.2	2398.28	Q924A2|Q924A2-2|E9QP01	MOUSE	259552
Q924A2_S1625s _1_1_1625_1625	0.978773	0.175591	0.151726	0.12382	9.67358	10.9372	-0.011372	0.607261	0.618633	-0.144	0.260333	0.404333	0.971892	0.107806	0.0805901	-0.0214124	-0.346074	0.557188	0.214124	0.298545	-0.357083	0.329914	1.08461	0.596963	Cic	Q924A2_S1625s _1_1_1625_1625_Cic	Q924A2	Cic	4	16.35	16.35	6.943	4	1	1	0	2051.12	S1625s	1621	(R)	VPGGsPMGVSLVYSDK	(K)	GSRVPGGsPMGVSLV	339	1.2	2398.28	Q924A2|Q924A2-2|E9QP01	MOUSE	259552
Q924A2_S1644s _1_0_1643_1644	0.000877846	0.14972	0.0082559	38.3406	10.5351	27.6361	1.66921	0.533083	-1.13613	0.322	0.238	-0.084	0.000146535	0.0884074	0.00172343	-0.738728	-1.36311	-1.14737	0.542448	0.527061	0.688918	-0.810122	-0.521968	-0.317863	Cic	Q924A2_S1644s _1_0_1643_1644_Cic	Q924A2	Cic	3	17.78	17.78	0	4	1	0	1	2544.49	S1644s	1638	(K)	SAAAATsPAPHLVAGPLLGTVGK	(A)	KSAAAATsPAPHLVA	340	1.2	2398.28	Q924A2|Q924A2-2|E9QP01	MOUSE	259552
Q924A2_S1809s _1_1_1809_1809	0.0189718	0.715645	0.0967677	20.9797	1.97267	13.4653	-0.966085	-0.172118	0.793967	-0.409667	0.0426667	0.452333	0.00798046	0.634941	0.0450264	0.50676	0.261321	-0.20528	-0.488917	-1.00252	-0.844015	0.505868	0.0949032	-0.554323	Cic	Q924A2_S1809s _1_1_1809_1809_Cic	Q924A2	Cic	3	21.17	17.01	2.524	5	1	1	0	2538.43	S1809s	1805	(K)	AQSVsPVQATPSGGSAQLLPGK	(V)	PPKAQSVsPVQATPS	341	1.2	2398.28	Q924A2|Q924A2-2|E9QP01	MOUSE	259552
Q924A2_S1855s _1_0_1851_1855	0.00864506	0.36222	0.0591447	25.2605	5.74608	16.2355	1.11086	0.332442	-0.778419	0.164	0.178333	0.0143333	0.0029782	0.266313	0.0237933	0.053531	-0.222476	-0.524197	0.556723	1.08361	0.999112	-0.201614	0.0949032	0.410897	Cic	Q924A2_S1855s _1_0_1851_1855_Cic	Q924A2	Cic	1	14.5	14.5	0	4	1	0	1	3162.73	S1855s	1840	(R)	GGGAGQPLPLVSSPFsVPVQNGAQQPSK	(I)	PLVSSPFsVPVQNGA	342	1.2	2398.28	Q924A2|Q924A2-2|E9QP01	MOUSE	259552
Q924A2_S2053s _1_0_2052_2053	0.0304564	0.666353	0.131093	18.4726	2.36965	11.7514	0.780181	0.165492	-0.614688	0.0756667	0.136	0.0603333	0.0142146	0.579475	0.0668131	-0.453229	-0.420232	-0.0109971	0.781553	0.339088	0.335442	-0.568185	0.067788	0.112415	Cic	Q924A2_S2053s _1_0_2052_2053_Cic	Q924A2	Cic	6	24.08	19.32	0	11	1	0	1	3418.8	S2053s	2040	(K)	GPPASATATPAPTsPFPSATGSMTYSLVAPK	(A)	TATPAPTsPFPSATG	343	1.2	2398.28	Q924A2|Q924A2-2|E9QP01	MOUSE	259552
Q924A2_T2130t _1_1_2130_2130	0.694054	0.0319517	0.0586008	2.05068	18.9928	16.2883	0.150539	0.980407	0.829868	-0.101	0.354667	0.455667	0.623636	0.01261	0.0235054	-0.406836	0.137723	-0.593845	-0.442523	-0.228516	0.259697	0.549857	0.477906	1.0505	Cic	Q924A2_T2130t _1_1_2130_2130_Cic	Q924A2	Cic	1	19.87	19.87	2.892	5	1	1	0	3376.69	T2130t	2117	(R)	EPAAPESELEGQPtPPAPPPPTETWPPTAR	(S)	SELEGQPtPPAPPPP	344	1.2	2398.28	Q924A2|Q924A2-2|E9QP01	MOUSE	259552
Q924A2_S2148s _1_1_2148_2148	0.00959775	0.129658	0.269284	24.6939	11.3049	7.69794	-0.963968	-0.5774	0.386568	-0.408667	-0.0676667	0.341	0.00339322	0.0740481	0.169905	0.128474	0.529705	0.634168	-0.463935	-0.648691	-0.486932	-0.249268	0.220311	-0.410897	Cic	Q924A2_S2148s _1_1_2148_2148_Cic	Q924A2	Cic	4	12.32	12.32	12.321	3	1	1	0	2118.2	S2148s	2147	(R)	SsPPPPLPAEERPGTK	(G)	WPPTARSsPPPPLPA	345	1.2	2398.28	Q924A2|Q924A2-2|E9QP01	MOUSE	259552
Q924A2_S2172s _1_0_2172_2175	0.0348579	0.0446077	0.955215	17.7532	17.1379	0.291339	0.775515	0.795917	0.0204026	0.078	0.314667	0.236667	0.0167756	0.0193292	0.935117	-1.69158	-2.32717	-2.10778	-1.0385	-1.45218	-1.30931	-1.01174	-1.33542	-1.39162	Cic	Q924A2_S2172s _1_0_2172_2175_Cic	Q924A2	Cic	1	9.31	4.57	1.029	4	1	0	1	1297.64	S2172s	2170	(K)	FPsSSSDWR	(V)	ETASKFPsSSSDWRV	346	1.2	2398.28	Q924A2|Q924A2-2|E9QP01	MOUSE	259552
Q924A2_T2221t _1_1_2221_2221	0.000614399	0.000358889	0.53948	40.5065	46.3704	3.74325	2.64098	2.9183	0.27732	0.589667	0.893333	0.303667	8.8992e-05	2.30651e-05	0.422353	-0.510329	-1.41255	-0.901765	1.10988	1.81707	2.17136	2.1811	1.72182	2.02735	Cic	Q924A2_T2221t _1_1_2221_2221_Cic	Q924A2	Cic	1	8.41	8.41	99	1	1	1	0	1402.81	T2221t	2217	(R)	AAGDtPERK	(E)	SGRAAGDtPERKEVT	347	1.2	2398.28	Q924A2|Q924A2-2	MOUSE	259552
Q924A2_S2247s _1_1_2247_2247	0.718451	0.116557	0.0378989	1.85874	11.8803	18.7591	-0.223906	-1.16654	-0.942633	-0.207	-0.241	-0.034	0.651817	0.0648594	0.0133073	-0.0678059	1.94578	1.36364	0.774415	0.976722	0.818767	-0.388565	-0.315214	0.445784	Cic	Q924A2_S2247s _1_1_2247_2247_Cic	Q924A2	Cic	3	10.46	5	4.195	2	1	1	0	1269.71	S2247s	2244	(K)	TFDsVDK	(V)	PLKKTFDsVDKVLSE	348	1.2	2398.28	Q924A2|E9QP01	MOUSE	259552
Q924A2_S2284s _1_0_2283_2284	9.57521e-06	0.000528133	0.0738055	74.2774	43.6585	14.9955	-4.64071	-3.56215	1.07856	-1.43067	-0.905333	0.525333	3.73476e-08	4.30675e-05	0.0316554	2.97632	2.76153	2.89958	-1.57024	-1.82444	-1.89002	0.216277	-1.3117	-0.95359	Cic	Q924A2_S2284s _1_0_2283_2284_Cic	Q924A2	Cic	4	22.07	17.34	1.056	5	1	0	1	3140.68	S2284s	2261	(R)	FAELPEFRPEEVLPSPTLQSLATsPR	(A)	TLQSLATsPRAILGS	349	1.2	2398.28	Q924A2|Q924A2-2|E9QP01	MOUSE	259552
Q924A2_S2291s _1_1_2291_2291	0.028398	0.0207907	0.222018	18.8356	21.382	8.79338	1.5873	2.18302	0.595719	0.299	0.686	0.387	0.013075	0.0072744	0.132027	-2.63373	-0.586207	-2.1591	-0.0285499	-0.19903	-0.389545	0.740474	-0.345719	0.775277	Cic	Q924A2_S2291s _1_1_2291_2291_Cic	Q924A2	Cic	1	7.81	3.95	6.018	2	1	1	0	1008.6	S2291s	2287	(R)	AILGsYR	(K)	SPRAILGsYRKKRKN	350	1.2	2398.28	Q924A2|Q924A2-2|E9QP01	MOUSE	259552
Q924A2_S2311s _1_0_2310_2311	0.00439765	0.0608758	0.400581	28.9981	15.4149	5.44759	-1.19998	-0.859748	0.340235	-0.474333	-0.147667	0.326667	0.00125948	0.0287414	0.28526	0.25338	0.706273	0.806456	-0.442523	-0.630262	-0.761056	-0.784462	0.118629	-0.147303	Cic	Q924A2_S2311s _1_0_2310_2311_Cic	Q924A2	Cic	2	15.87	15.87	0.638	5	1	0	1	2132.08	S2311s	2298	(K)	NSTDLDSAPEDPTsPK	(R)	SAPEDPTsPKRKMRR	351	1.2	2398.28	Q924A2|Q924A2-2|E9QP01	MOUSE	259552
Q924A2_S2323s _1_0_2320_2324	0.280569	0.831682	0.245388	6.86495	1.09862	8.2322	-0.488152	0.0935322	0.581684	-0.276333	0.121	0.397333	0.205828	0.776494	0.150238	-1.13843	-0.349605	-0.612174	-1.84147	-0.96935	-0.753843	-0.542525	-0.257594	-1.01949	Cic	Q924A2_S2323s _1_0_2320_2324_Cic	Q924A2	Cic	1	9.79	9.79	0	5	1	0	1	1807.94	S2323s	2319	(R)	RSSCsSEPNTPK	(S)	MRRRSSCsSEPNTPK	352	1.2	2398.28	E9QP01|Q924A2|Q924A2-2	MOUSE	259552
Q924A2_T408tS421s_2_1_405_421	0.174729	0.0307398	0.986322	9.3377	19.2115	0.0864757	-0.754225	-0.765417	-0.0111926	-0.354	-0.125333	0.228667	0.116474	0.0119908	0.980285	1.17768	1.05941	0.832116	0.749434	0.814549	-0.75745	0.373902	0.298267	0.100786	Cic	Q924A2_T408tS421s_2_1_405_421_Cic	Q924A2	Cic	1	20.52	20.52	0	3	2	1	1	2950.79	T408t S421s	402	(K)	HPPSLGtPVLLPLPPPQLLsPPPK	(S)	KHPPSLGtPVLLPLP|LPPPQLLsPPPKSPA	353	1.2	2398.28	Q924A2	MOUSE	259552
Q924A2_T1051tS1053s_2_0_1049_1053	0.00145551	0.100727	0.0215878	35.3225	12.6697	21.9532	-1.3718	-0.496385	0.875415	-0.522667	-0.049	0.473667	0.000293593	0.0540786	0.00637792	0.485348	0.600332	0.443551	-1.07062	-0.873521	-0.642029	-0.0329914	0.138965	-0.0658985	Cic	Q924A2_T1051tS1053s_2_0_1049_1053_Cic	Q924A2	Cic	5	19.78	14.56	0	5	2	0	2	3639.85	T1051t S1053s M1063m	1047	(R)	LDSEtEsDHDDAFLSImSPEIQLPLPPGK	(R)	EPRLDSEtESDHDDA|RLDSETEsDHDDAFL	354	1.2	2398.28	Q924A2|Q924A2-2|E9QP01	MOUSE	259552
Q924A2_S1186sS1192s_2_1_1184_1192	0.197741	0.554144	0.550246	8.68338	3.39067	3.62994	0.795582	0.462838	-0.332744	0.0803333	0.221333	0.141	0.135414	0.458072	0.433517	-1.8379	-0.331948	0.0769799	-0.0392561	0.39806	-0.0649242	-1.11071	0.247426	0.158932	Cic	Q924A2_S1186sS1192s_2_1_1184_1192_Cic	Q924A2	Cic	2	10.3	10.3	0	4	2	1	1	2284.32	S1186s S1192s	1184	(K)	SSsEAKPAsLGLAGGHK	(E)	KDRKKSSsEAKPASL|SSEAKPAsLGLAGGH	355	1.2	2398.28	Q924A2|Q924A2-2|E9QP01	MOUSE	259552
Q924A2_T1212tS1232s_2_1_1206_1232	0.000967319	0.0577323	0.0194149	37.7421	15.7018	22.579	1.65284	0.63877	-1.01407	0.317	0.265	-0.052	0.000168186	0.0269044	0.00552205	-1.08846	-0.836934	-1.00807	0.496054	0.490204	1.03879	-0.362905	-0.518578	-0.135673	Cic	Q924A2_T1212tS1232s_2_1_1206_1232_Cic	Q924A2	Cic	15	16.13	16.13	0	11	2	1	1	3467.82	M1207m T1212t S1232s	1206	(R)	SmSETGtAAAPGVSSELLSVAAQTLLsSDTK	(V)	RSMSETGtAAAPGVS|VAAQTLLsSDTKVPG	356	1.2	2398.28	E9QP01|Q924A2|Q924A2-2	MOUSE	259552
Q924A2_S1265sS1269s_2_1_1263_1269	0.530699	0.154019	0.12367	3.48612	10.3824	12.0849	0.178541	-1.49833	-1.67688	-0.0963333	-0.346667	-0.250333	0.448114	0.091572	0.061874	1.33828	1.09119	1.00074	1.15627	1.50747	1.30209	0.656162	-2.24039	0.519435	Cic	Q924A2_S1265sS1269s_2_1_1263_1269_Cic	Q924A2	Cic	3	26.95	26.95	0	9	2	1	1	4232.1	S1265s S1269s M1286m	1261	(R)	AFSHsGVHsLDGGEVDSQALQELTQmVSGPASYSGPK	(P)	RPRAFSHsGVHSLDG|FSHSGVHsLDGGEVD	357	1.2	2398.28	Q924A2|Q924A2-2|E9QP01	MOUSE	259552
Q924A2_T2192tS2195s_2_2_2192_2195	0.877047	0.481502	0.564685	0.74477	4.17815	3.47545	-0.0426931	-0.266741	-0.224048	-0.153667	0.00933333	0.163	0.842409	0.382107	0.449216	0.228399	-0.0423764	0.131966	0.124906	0.00368574	0.0613173	-0.0659828	-0.637207	0.220954	Cic	Q924A2_T2192tS2195s_2_2_2192_2195_Cic	Q924A2	Cic	1	17.67	17.67	4.842	11	2	2	0	2811.32	T2192t S2195s	2188	(R)	GEPPtPPsPAPATGPSGSSSGSSEGSSGR	(A)	ESRGEPPtPPSPAPA|GEPPTPPsPAPATGP	358	1.2	2398.28	Q924A2|Q924A2-2|E9QP01	MOUSE	259552
Q924A2_T2277tS2284s_2_0_2275_2284	0.369781	0.983013	0.576648	5.40681	0.104386	3.35449	0.249028	0.00976119	-0.239267	-0.0726667	0.085	0.157667	0.287951	0.976251	0.461903	0.210555	-0.158911	0.0989742	0.385423	0.17323	0.339049	0.30792	-0.538915	0.410897	Cic	Q924A2_T2277tS2284s_2_0_2275_2284_Cic	Q924A2	Cic	4	19.1	15.1	0	5	2	0	2	3140.68	T2277t S2284s	2261	(R)	FAELPEFRPEEVLPSPtLQSLATsPR	(A)	EEVLPSPtLQSLATS|TLQSLATsPRAILGS	359	1.2	2398.28	Q924A2|Q924A2-2|E9QP01	MOUSE	259552
Q924A2_T2300tS2311s_2_0_2299_2311	0.143511	0.0428785	0.311311	10.3608	17.3594	6.88471	-0.427376	-0.8197	-0.392324	-0.26	-0.134667	0.125333	0.092029	0.0183679	0.204894	0.296205	0.10241	0.208946	-0.217693	-0.449661	-0.0072138	-0.98241	-0.210143	-0.658985	Cic	Q924A2_T2300tS2311s_2_0_2299_2311_Cic	Q924A2	Cic	6	12.52	12.52	0	5	2	0	2	2645.43	T2300t S2311s	2296	(K)	RKNStDLDSAPEDPTsPK	(R)	RKKRKNStDLDSAPE|SAPEDPTsPKRKMRR	360	1.2	2398.28	Q924A2|Q924A2-2|E9QP01	MOUSE	259552
Q924A2_S2323sS2324s_2_0_2320_2324	0.00169299	0.00733581	0.72407	34.4453	27.2808	2.00059	-2.08057	-1.87828	0.202289	-0.722333	-0.428667	0.293667	0.000359307	0.00187033	0.630871	2.28399	1.9705	1.40397	-0.456798	-0.516004	0.389545	-0.0989742	0.684659	-0.562076	Cic	Q924A2_S2323sS2324s_2_0_2320_2324_Cic	Q924A2	Cic	1	7.26	3.13	0	5	2	0	2	1964.04	S2323s S2324s	2318	(R)	RRSSCssEPNTPK	(S)	MRRRSSCsSEPNTPK|RRRSSCSsEPNTPKS	361	1.2	2398.28	Q924A2|Q924A2-2|E9QP01	MOUSE	259552
Q924A2_S1049sT1051tS1053s_3_3_1049_1053	0.0737124	0.0092048	0.554489	13.8377	25.9825	3.58134	-0.906675	-1.25103	-0.344351	-0.395333	-0.253	0.142333	0.0413268	0.00252202	0.438396	0.496054	0.381387	0.542525	-1.28118	0.129001	-0.147883	-1.06672	-0.305046	-0.961343	Cic	Q924A2_S1049sT1051tS1053s_3_3_1049_1053_Cic	Q924A2	Cic	5	17.94	12.02	2.098	5	3	3	0	3639.85	S1049s T1051t S1053s	1047	(R)	LDsEtEsDHDDAFLSIMSPEIQLPLPPGK	(R)	PGEPRLDsETESDHD|EPRLDSEtESDHDDA|RLDSETEsDHDDAFL	362	1.2	2398.28	Q924A2|Q924A2-2|E9QP01	MOUSE	259552
Q924A2_S1383sS1386sS1387s_3_0_1381_1387	0.0120784	0.0174987	0.371689	23.4314	22.3461	5.87949	0.934321	1.38786	0.453536	0.119	0.481667	0.362667	0.00453791	0.00582629	0.258256	-0.710178	-0.925218	-0.652496	0.485348	0.0405432	-0.0108207	0.531528	1.32865	0.0155055	Cic	Q924A2_S1383sS1386sS1387s_3_0_1381_1387_Cic	Q924A2	Cic	1	12.35	12.35	0	5	3	0	3	2553.2	S1383s S1386s S1387s	1376	(K)	ERVTDSEsGDssGEDPEGNK	(G)	ERVTDSEsGDSSGED|TDSESGDsSGEDPEG|DSESGDSsGEDPEGN	363	1.2	2398.28	Q924A2|Q924A2-2|E9QP01	MOUSE	259552
Q924A2_T2300tS2304sS2311s_3_1_2299_2311	0.00856579	0.165969	0.149942	25.3119	9.97584	11.0058	-0.941121	-0.464758	0.476364	-0.403	-0.0403333	0.362667	0.00294315	0.100558	0.0793261	0.703041	0.324886	0.377568	-0.456798	-0.582347	-0.378725	-0.2566	0.186417	0.0814041	Cic	Q924A2_T2300tS2304sS2311s_3_1_2299_2311_Cic	Q924A2	Cic	5	7	7	0	5	3	1	2	2645.43	T2300t S2304s S2311s	2296	(K)	RKNStDLDsAPEDPTsPK	(R)	RKKRKNStDLDSAPE|KNSTDLDsAPEDPTS|SAPEDPTsPKRKMRR	364	1.2	2398.28	Q924A2|Q924A2-2|E9QP01	MOUSE	259552
Q924A2-2_S1340s _1_1_1340_1340	0.987509	0.194599	0.0715904	0.0734956	9.11361	15.168	-0.0151482	-1.50511	-1.48997	-0.145333	-0.335333	-0.19	0.983219	0.122642	0.030423	-1.20623	1.52202	1.26467	1.14913	0.165858	0.220021	-1.82186	-1.31848	0.205448	Cic	Q924A2-2_S1340s _1_1_1340_1340_Cic	Q924A2-2	Cic	1	8.46	5.11	2.34	2	1	1	0	1182.6	S1340s	1337	(K)	TFDsVDNR	(V)	PLKKTFDsVDNRVLS	366	1.3	2398.28	Q924A2-2	MOUSE	164434
P20357_S18s_1_0_16_18	0.149015	0.0663303	0.531813	10.1639	14.9459	3.82635	-0.532053	-0.845381	-0.313328	-0.292	-0.143667	0.148333	0.0962953	0.0320194	0.414348	0.76014	1.0135	1.09605	0.392561	0.884578	-0.0036069	-0.432554	0.630429	0.135673	Map2	P20357_S18s_1_0_16_18_Map2	P20357	Map2	2	11.66	11.66	0	5	1	0	1	2814.44	S18s M31m	11	(K)	APHWTSAsLTEAAAHPHSPEmK	(D)	APHWTSAsLTEAAAH	1	2.1	1696.65	P20357|Q3TLQ0|Q80ZL4|Q80X35	MOUSE	199528
P20357_S28s _1_1_28_28	0.0011847	0.0181933	0.022493	36.5252	22.13	21.722	-2.60688	-1.14986	1.45702	-0.870333	-0.238333	0.632	0.000222579	0.00612352	0.00672667	2.13767	2.12941	1.4003	-1.12772	0.114258	-1.13978	0.997073	0.460959	0.759771	Map2	P20357_S28s _1_1_28_28_Map2	P20357	Map2	26	28.37	28.37	4.368	5	1	1	0	2814.44	S28s	11	(K)	APHWTSASLTEAAAHPHsPEMK	(D)	EAAAHPHsPEMKDQG	2	2.1	1696.65	P20357|Q3TLQ0|Q80ZL4|Q80X35	MOUSE	199528
P20357_S63s _1_1_63_63	0.128994	0.270695	0.735566	10.9178	7.32475	1.90511	-0.488875	-0.35505	0.133824	-0.276	-0.006	0.27	0.080951	0.185151	0.644895	0.00356873	0.0459077	0.142963	-0.117768	-0.777692	-0.378725	-0.395897	0.0271152	-0.50393	Map2	P20357_S63s _1_1_63_63_Map2	P20357	Map2	4	13.91	6.51	4.267	5	1	1	0	1444.77	S63s	63	(R)	sQGTYSDTK	(E)	GAFGEHRsQGTYSDT	3	2.1	1696.65	P20357|Q3TLQ0|Q80ZL4|Q80X35	MOUSE	199528
P20357_S68s _1_1_68_68	0.111499	0.288944	0.0132121	11.6705	6.97324	24.8415	-0.565589	0.396155	0.961744	-0.298667	0.195667	0.494333	0.0680683	0.200759	0.0032798	0.763709	-0.0459077	0.238271	-0.110631	-0.283802	-0.346263	0.557188	0.715164	0.872186	Map2	P20357_S68s _1_1_68_68_Map2	P20357	Map2	1	13.85	8.91	1.537	5	1	1	0	1444.77	S68s	63	(R)	SQGTYsDTK	(E)	HRSQGTYsDTKENGI	4	2.1	1696.65	P20357|Q3TLQ0|Q80ZL4|Q80X35	MOUSE	199528
P20357_S136s _1_1_136_136	2.47767e-05	7.05011e-05	0.309467	63.3923	59.6092	6.91898	-3.74711	-3.39794	0.349173	-1.181	-0.852667	0.328333	4.57895e-07	1.09416e-06	0.203284	2.00563	2.04819	2.29107	-1.39181	-1.9645	-1.54015	-1.40763	-1.13884	-1.30246	Map2	P20357_S136s _1_1_136_136_Map2	P20357	Map2	10	31.8	31.8	4.03	8	1	1	0	4612.39	S136s	118	(K)	DQPAALPLAAEETANLPPsPPPSPASEQTATVEEDLLTASK	(M)	ETANLPPsPPPSPAS	5	2.1	1696.65	P20357	MOUSE	199528
P20357_T204t _1_0_201_204	0.608177	0.689274	0.384506	2.76065	2.17738	5.68528	-0.222721	0.15051	0.373231	-0.207333	0.127667	0.335	0.529584	0.605706	0.270067	1.69515	1.00644	1.70456	0.642372	1.55907	1.53654	1.6459	1.76588	1.44589	Map2	P20357_T204t _1_0_201_204_Map2	P20357	Map2	3	23.31	17.63	0	4	1	0	1	3641.97	T204t	184	(K)	MPSKPGEDFEHAALVPDTSKtPQDK	(K)	LVPDTSKtPQDKKDL	6	2.1	1696.65	P20357	MOUSE	199528
P20357_T239t _1_0_238_239	0.000138098	0.000964407	0.393095	50.1957	39.5823	5.55486	-2.89546	-2.53042	0.365035	-0.948	-0.611	0.337	9.55929e-06	0.000110097	0.278301	1.83076	2.60615	2.21409	-0.53531	-0.486518	-1.01354	-0.571851	0.216922	-0.585334	Map2	P20357_T239t _1_0_238_239_Map2	P20357	Map2	2	19.6	18.23	0	5	1	0	1	3051.74	T239t	236	(R)	KQStEPSIVMPSIGLSAEPPAPK	(E)	LEDRKQStEPSIVMP	7	2.1	1696.65	P20357	MOUSE	199528
P20357_S283s _1_1_283_283	0.000108689	0.000473368	0.300969	51.9165	44.4114	7.07908	-2.41343	-2.06236	0.351062	-0.812	-0.482333	0.329667	6.43201e-06	3.62127e-05	0.195926	1.64519	1.52908	1.49561	-0.685197	-1.12415	-0.761056	-0.568185	-0.274541	-0.674491	Map2	P20357_S283s _1_1_283_283_Map2	P20357	Map2	24	24.93	21.62	6.099	2	1	1	0	2494.39	S283s	273	(K)	KDEWGLAAPIsPGPLTPMR	(E)	WGLAAPIsPGPLTPM	8	2.1	1696.65	P20357	MOUSE	199528
P20357_S309s_1_1_309_309	0.815177	0.00355407	0.0095531	1.15693	31.5043	26.7482	0.156491	-2.52126	-2.67775	-0.103	-0.616333	-0.513333	0.766139	0.000707246	0.00211438	0.974264	0.946406	1.89151	0.678059	2.54316	1.06043	-0.762468	-2.10143	-0.887692	Map2	P20357_S309s_1_1_309_309_Map2	P20357	Map2	7	14.9	14.9	1.159	5	1	1	0	2995.51	S309s M311m	306	(K)	QFDsPmPSPFHGGSFTLPLDTMK	(N)	WEGKQFDsPMPSPFH	9	2.1	1696.65	P20357	MOUSE	199528
P20357_T321t_1_0_319_321	0.0296248	0.507971	0.205957	18.6147	3.87636	9.20575	-1.22025	-0.477208	0.743041	-0.482	-0.053	0.429	0.0137573	0.409603	0.120067	-0.199849	1.23245	-0.0366571	-0.945715	-0.777692	-0.941402	0.663494	-1.03716	-0.0620221	Map2	P20357_T321t_1_0_319_321_Map2	P20357	Map2	4	17.13	17.13	0	5	1	0	1	2995.51	T321t M327m	306	(K)	QFDSPMPSPFHGGSFtLPLDTmK	(N)	PFHGGSFtLPLDTMK	10	2.1	1696.65	P20357	MOUSE	199528
P20357_S333s _1_1_333_333	0.0265215	0.856012	0.0897997	19.2012	0.928333	13.8866	-0.828	-0.0663762	0.761624	-0.379	0.0553333	0.434333	0.0120192	0.807545	0.0408644	2.91922	2.94869	2.99489	1.91998	2.56159	1.89723	2.9289	2.49799	3.23678	Map2	P20357_S333s _1_1_333_333_Map2	P20357	Map2	1	10.96	10.96	10.956	2	1	1	0	2880.5	S333s	329	(K)	NERVsEGPRPFAPVFFQSDDK	(V)	TMKNERVsEGPRPFA	11	2.1	1696.65	P20357	MOUSE	199528
P20357_S351s _1_1_351_351	0.00709086	0.181818	0.00454354	26.3476	9.4858	31.2919	-1.04652	0.569313	1.61584	-0.432333	0.237667	0.67	0.0023187	0.112569	0.000742694	0.174868	0.462609	-0.113637	-0.770847	-0.925121	-0.91976	0.747805	0.274541	1.20943	Map2	P20357_S351s _1_1_351_351_Map2	P20357	Map2	1	16.87	12.62	1.47	6	1	1	0	4008.17	S351s	332	(R)	VSEGPRPFAPVFFQSDDKVsLQDPSALATSK	(E)	FQSDDKVsLQDPSAL	12	2.1	1696.65	P20357	MOUSE	199528
P20357_S361s _1_0_360_361	0.00740171	0.300497	0.00809253	26.1189	6.76159	27.7669	2.09652	-0.89653	-2.99305	0.438667	-0.163667	-0.602333	0.00244405	0.210785	0.00167226	-0.206987	-1.77981	-1.25367	0.935008	1.7065	0.40758	-2.88491	-2.35902	-0.68612	Map2	P20357_S361s _1_0_360_361_Map2	P20357	Map2	2	13.11	13.11	1.079	4	1	0	1	1775.03	S361s	350	(K)	VSLQDPSALATsK	(E)	DPSALATsKESSKDE	13	2.1	1696.65	P20357	MOUSE	199528
P20357_S365s _1_0_364_365	0.156571	0.00446739	0.000910534	9.91016	30.1687	41.8186	1.0737	-3.57789	-4.65158	0.149667	-0.905667	-1.05533	0.10209	0.000961897	6.57864e-05	1.30973	0.593269	-0.751471	1.70585	2.08244	0.584318	-4.11293	-3.21315	-2.25606	Map2	P20357_S365s _1_0_364_365_Map2	P20357	Map2	1	11.52	11.52	0	2	1	0	1	1849.05	S365s	363	(K)	ESsKDEEPLK	(D)	LATSKESsKDEEPLK	14	2.1	1696.65	P20357	MOUSE	199528
P20357_T388t_1_0_387_395	0.904791	0.0335449	0.0668632	0.573115	18.7128	15.5436	0.0605069	-1.08732	-1.14783	-0.126	-0.220667	-0.0946667	0.876372	0.01345	0.0279022	1.65589	1.02056	1.55426	1.94496	0.681862	1.78542	0.641499	-0.254205	0.581458	Map2	P20357_T388t_1_0_387_395_Map2	P20357	Map2	3	18.94	18.6	0	7	1	0	1	3956.13	T388t N392n	378	(K)	VADVSISEVTtLLGnVHSPVVEGYVGENISGEVK	(V)	VSISEVTtLLGNVHS	15	2.1	1696.65	P20357	MOUSE	199528
P20357_S447s _1_1_447_447	0.834586	0.00518071	0.0173123	1.02456	29.2903	23.2457	0.141128	-1.95996	-2.10109	-0.105667	-0.457	-0.351333	0.789848	0.00117753	0.00473619	0.117768	0.261321	-0.733142	0.424679	0.755577	-1.11093	-2.4377	-2.28446	-1.51179	Map2	P20357_S447s _1_1_447_447_Map2	P20357	Map2	2	15.54	9.37	2.742	3	1	1	0	1591.93	S447s	444	(K)	STVsIEEAVAK	(K)	LDEKSTVsIEEAVAK	16	2.1	1696.65	P20357	MOUSE	199528
P20357_S472s _1_0_471_472	0.0120711	0.0108567	0.0010209	23.4346	25.044	41.022	1.93032	-2.63007	-4.56039	0.388667	-0.641	-1.02967	0.00453459	0.00313037	7.9031e-05	0.692334	-0.49086	-0.828451	1.44891	2.52842	1.18667	-3.838	-2.83015	-1.84904	Map2	P20357_S472s _1_0_471_472_Map2	P20357	Map2	2	13.33	13.33	1.076	6	1	0	1	1971.08	S472s	466	(K)	TGVIQTsTEQSFSK	(E)	KTGVIQTsTEQSFSK	17	2.1	1696.65	P20357	MOUSE	199528
P20357_S476s _1_1_476_476	0.701783	0.000453537	0.00428953	1.98866	44.7099	31.6409	-0.227787	-2.69488	-2.46709	-0.206333	-0.654667	-0.448333	0.632607	3.38075e-05	0.000685343	0.549585	0.87931	-0.0146628	1.2098	0.0368574	-0.515787	-2.15544	-2.08448	-2.43049	Map2	P20357_S476s _1_1_476_476_Map2	P20357	Map2	4	19.58	18.93	3.403	6	1	1	0	1971.08	S476s	466	(K)	TGVIQTSTEQsFSK	(E)	IQTSTEQsFSKEDQK	18	2.1	1696.65	P20357	MOUSE	199528
P20357_S496s_1_1_496_496	0.378466	0.000864306	0.00291463	5.28255	40.3253	34.0495	0.435854	-1.92053	-2.35639	-0.0216667	-0.439333	-0.417667	0.296309	9.27831e-05	0.000393596	-0.910027	-0.353137	-0.813788	-0.103493	0.401746	-1.06764	-2.61365	-2.67424	-2.55066	Map2	P20357_S496s_1_1_496_496_Map2	P20357	Map2	1	9.86	9.86	3.37	5	1	1	0	2368.19	Q494q S496s M510m	494	(K)	qDsFPISLEQAVTDAAmTSK	(T)	IDELKQDsFPISLEQ	19	2.1	1696.65	P20357	MOUSE	199528
P20357_S520s _1_0_519_520	0.661537	0.0848654	0.0655551	2.31145	13.6057	15.6572	0.130606	-0.805453	-0.936058	-0.106667	-0.127	-0.0203333	0.587293	0.0435948	0.0271818	0.053531	0.215413	-0.0549857	-0.0178437	0.151115	0.472504	-0.703816	-0.172859	-1.32572	Map2	P20357_S520s _1_0_519_520_Map2	P20357	Map2	1	12.08	12.08	1.09	3	1	0	1	1432.75	S520s	518	(K)	VTsEPEAVSER	(R)	KTLGKVTsEPEAVSE	20	2.1	1696.65	P20357	MOUSE	199528
P20357_T552t _1_0_550_552	0.206552	0.282267	0.884323	8.46328	7.09949	0.77751	-0.37895	-0.331604	0.047346	-0.247667	-0.004	0.243667	0.142453	0.195007	0.836082	0.289067	-0.0247196	-0.168623	-0.538879	-0.210087	-0.292159	-0.337245	-0.325382	-0.236459	Map2	P20357_T552t _1_0_550_552_Map2	P20357	Map2	5	21.5	20.93	0	3	1	0	1	2615.33	T552t	545	(K)	LEGAGSAtIAEVEMPFYEDK	(S)	LEGAGSAtIAEVEMP	21	2.1	1696.65	P20357	MOUSE	199528
P20357_S574s _1_0_573_574	0.652757	0.168376	0.132619	2.38365	9.89809	11.6849	-0.208323	0.974112	1.18244	-0.198667	0.344	0.542667	0.57761	0.102374	0.0678445	0.381855	0.268384	1.0154	0.984971	0.243259	-0.187559	2.05646	0.349108	2.1824	Map2	P20357_S574s _1_0_573_574_Map2	P20357	Map2	1	10.3	10.3	1.07	3	1	0	1	1416.81	S574s	570	(K)	YFETsALK	(E)	MSKYFETsALKEDMT	22	2.1	1696.65	P20357	MOUSE	199528
P20357_T584t _1_0_581_584	0.0148395	0.000484199	0.0277332	22.3161	44.2523	20.5141	-1.42964	-2.91479	-1.48515	-0.538333	-0.713333	-0.175	0.00586663	3.75635e-05	0.00888352	0.731591	1.11238	0.465545	-0.542448	-1.41532	-0.0216414	-2.55867	-1.62013	-2.25606	Map2	P20357_T584t _1_0_581_584_Map2	P20357	Map2	3	16.63	12.52	0	8	1	0	1	2583.17	T584t	578	(K)	EDMTRStELGSDYYELSDSR	(G)	KEDMTRStELGSDYY	23	2.1	1696.65	P20357	MOUSE	199528
P20357_S588s _1_1_588_588	0.0124095	0.0190539	0.475592	23.2825	21.8712	4.47341	-2.05331	-1.63963	0.413686	-0.709667	-0.368	0.341667	0.00469628	0.00649956	0.356992	1.14913	-0.261321	-0.322583	-1.04564	-1.89079	-2.65829	-1.43696	-1.74215	-1.17454	Map2	P20357_S588s _1_1_588_588_Map2	P20357	Map2	1	19.56	19.56	3.677	7	1	1	0	1950.91	S588s	583	(R)	STELGsDYYELSDSR	(G)	TRSTELGsDYYELSD	24	2.1	1696.65	P20357	MOUSE	199528
P20357_S594s _1_1_594_594	0.000863702	0.0173484	0.346222	38.4396	22.3929	6.27684	-1.758	-1.33127	0.426738	-0.63	-0.274667	0.355333	0.000143231	0.00576377	0.235676	0.728022	0.974657	0.373902	-1.07062	-1.29001	-0.836801	-0.718479	-0.0474516	-1.15129	Map2	P20357_S594s _1_1_594_594_Map2	P20357	Map2	2	14.31	10.16	1.545	11	1	1	0	3493.72	S594s	583	(R)	STELGSDYYELsDSRGSAQESLDTISPK	(N)	GSDYYELsDSRGSAQ	25	2.1	1696.65	P20357	MOUSE	199528
P20357_S599s _1_1_599_599	0.0928313	0.0317095	0.714526	12.6333	19.0359	2.08245	-0.960793	-1.14486	-0.184065	-0.406667	-0.227667	0.179	0.0545348	0.0124856	0.619092	0.556723	0.557956	1.63124	0.653078	-0.151115	-0.638422	-0.417891	-0.138965	-0.131797	Map2	P20357_S599s _1_1_599_599_Map2	P20357	Map2	1	22.62	19.52	1.104	11	1	1	0	3493.72	S599s	583	(R)	STELGSDYYELSDSRGsAQESLDTISPK	(N)	ELSDSRGsAQESLDT	26	2.1	1696.65	P20357	MOUSE	199528
P20357_S603s _1_1_603_603	0.0569733	0.000763595	0.00266201	15.1778	41.179	34.6187	-0.961398	-2.82378	-1.86238	-0.412	-0.691333	-0.279333	0.0303541	7.62253e-05	0.000345249	1.07776	1.4973	0.315251	0.346167	0.121629	-0.461684	-1.98682	-1.55912	-2.0351	Map2	P20357_S603s _1_1_603_603_Map2	P20357	Map2	3	17.02	14.04	2.403	4	1	1	0	1790.99	S603s	598	(R)	GSAQEsLDTISPK	(N)	SRGSAQEsLDTISPK	27	2.1	1696.65	P20357	MOUSE	199528
P20357_S608s _1_1_608_608	3.65033e-05	0.012607	0.00617835	60.1834	24.196	29.4254	-3.62854	-1.55335	2.07519	-1.14633	-0.333667	0.812667	9.58659e-07	0.00380543	0.00114146	0.863634	0.769838	0.971413	-2.50525	-2.56896	-3.20654	-0.509534	-0.0881244	-1.45752	Map2	P20357_S608s _1_1_608_608_Map2	P20357	Map2	4	18.98	13.6	2.214	4	1	1	0	1790.99	S608s	598	(R)	GSAQESLDTIsPK	(N)	QESLDTIsPKNQHDE	28	2.1	1696.65	P20357	MOUSE	199528
P20357_S626s _1_1_626_626	0.00435576	0.00912978	0.848898	29.0515	26.0278	1.03128	-1.20079	-1.28684	-0.086056	-0.474667	-0.264333	0.210333	0.0012441	0.00249586	0.788627	0.396129	0.261321	0.186951	-0.688766	-0.788749	-1.28045	-1.46262	-0.599924	-0.95359	Map2	P20357_S626s _1_1_626_626_Map2	P20357	Map2	3	19.46	19.46	2.369	11	1	1	0	4295.02	S626s	622	(K)	ASQPsPPAQEAGYSTLAQSYTPDHPSELPEEPSSPQER	(M)	QAKASQPsPPAQEAG	29	2.1	1696.65	P20357	MOUSE	199528
P20357_S655s _1_0_654_655	0.0181799	0.062232	0.974541	21.211	15.2948	0.167639	-0.92808	-0.912956	0.0151242	-0.400333	-0.161	0.239333	0.00756652	0.0295473	0.962135	0.421111	1.00997	0.366571	-0.142749	-0.497575	-0.346263	-0.707482	0.250816	-0.484548	Map2	P20357_S655s _1_0_654_655_Map2	P20357	Map2	6	27.81	27.81	0	11	1	0	1	4295.02	S655s	622	(K)	ASQPSPPAQEAGYSTLAQSYTPDHPSELPEEPSsPQER	(M)	ELPEEPSsPQERMFT	30	2.1	1696.65	P20357	MOUSE	199528
P20357_S687s _1_1_687_687	0.192056	0.355703	0.631801	8.84149	5.84409	2.81901	-0.474934	-0.292667	0.182267	-0.271	0.00966667	0.280667	0.130572	0.26037	0.522515	-0.560291	-0.861653	-0.340911	-0.799396	-0.866149	-1.52211	-0.821119	-0.986316	-0.833422	Map2	P20357_S687s _1_1_687_687_Map2	P20357	Map2	1	13.65	3.91	99	1	1	1	0	888.546	S687s	687	(R)	sLGLGGR	(S)	DDLTLSRsLGLGGRS	31	2.1	1696.65	P20357	MOUSE	199528
P20357_S702s_1_1_702_702	0.191343	0.0296186	0.055537	8.86177	19.4149	16.5889	-0.477012	-2.50051	-2.0235	-0.277667	-0.623667	-0.346	0.129964	0.0114422	0.0219334	0.870771	1.7904	1.10338	0.806534	0.733463	0.793519	-0.821119	-2.90811	-0.00775277	Map2	P20357_S702s_1_1_702_702_Map2	P20357	Map2	5	17.49	17.49	1.101	4	1	1	0	2659.32	S702s M707m	700	(R)	SMsINLPmSCLDSIALGFNFGR	(G)	AIEQRSMsINLPMSC	32	2.1	1696.65	P20357	MOUSE	199528
P20357_S726s_1_1_726_726	0.000150143	0.365228	0.0401403	49.6475	5.69818	18.4415	-2.7849	-0.787747	1.99715	-0.911667	-0.144667	0.767	1.08454e-05	0.269266	0.0143168	0.706609	0.547362	1.39297	-1.76652	-1.97187	-1.96937	0.975079	-1.44727	0.755895	Map2	P20357_S726s_1_1_726_726_Map2	P20357	Map2	3	27.54	21.96	3.398	9	1	1	0	4102.02	S726s M740m	722	(R)	GHDLsPLASDILTNTSGSmDEGDDYLPPTTPAVEK	(M)	FGRGHDLsPLASDIL	33	2.1	1696.65	P20357	MOUSE	199528
P20357_S739s_1_0_734_739	0.000204718	0.000433106	0.0207575	47.5018	45.0272	22.174	-2.01924	-3.38454	-1.3653	-0.705	-0.858667	-0.153667	1.77753e-05	3.14254e-05	0.00606173	1.85574	2.10823	1.73755	-0.0392561	-0.14743	-0.169524	-1.20968	-2.25395	-0.988478	Map2	P20357_S739s_1_0_734_739_Map2	P20357	Map2	28	32.73	29.91	0	9	1	0	1	4102.02	S739s M740m	722	(R)	GHDLSPLASDILTNTSGsmDEGDDYLPPTTPAVEK	(M)	ILTNTSGsMDEGDDY	34	2.1	1696.65	P20357	MOUSE	199528
P20357_T751t_1_0_750_751	0.80426	0.165454	0.126355	1.23047	9.99407	11.9637	-0.106574	1.41305	1.51962	-0.169	0.464333	0.633333	0.753273	0.100137	0.0636247	-0.28193	-1.15123	-0.0146628	-0.78869	-0.401746	-0.577104	1.88418	-0.782952	1.6901	Map2	P20357_T751t_1_0_750_751_Map2	P20357	Map2	1	23.26	19.1	0	9	1	0	1	4102.02	N735n M740m T751t	722	(R)	GHDLSPLASDILTnTSGSmDEGDDYLPPTtPAVEK	(M)	DDYLPPTtPAVEKMP	35	2.1	1696.65	P20357	MOUSE	199528
P20357_S790s _1_0_786_790	0.649997	0.97499	0.683479	2.40548	0.153612	2.3524	0.165303	-0.0115212	-0.176825	-0.0983333	0.08	0.178333	0.574714	0.965248	0.581782	1.13129	0.773369	0.843113	1.4953	1.13521	0.613173	1.20235	0.627039	0.883815	Map2	P20357_S790s _1_0_786_790_Map2	P20357	Map2	2	17.51	17.51	0	6	1	0	1	2521.36	S790s	776	(K)	VTGGQTIQVETSSEsPFPAK	(E)	QVETSSEsPFPAKEY	36	2.1	1696.65	P20357	MOUSE	199528
P20357_S823s _1_1_823_823	0.0547256	0.0864077	0.976477	15.3874	13.5042	0.153607	-0.692756	-0.681081	0.0116749	-0.334	-0.103667	0.230333	0.0289244	0.0446247	0.965249	-0.0321186	0.596801	0.109971	-0.214124	-0.637633	-0.551856	-0.586514	-0.654154	-0.127921	Map2	P20357_S823s _1_1_823_823_Map2	P20357	Map2	3	16.31	16.31	1.745	2	1	1	0	1417.78	S823s	821	(R)	LAsVSADAEVAR	(R)	GTRSRLAsVSADAEV	37	2.1	1696.65	P20357	MOUSE	199528
P20357_S825s _1_1_825_825	0.14334	0.00975335	0.0773088	10.3676	25.6468	14.7379	-0.530594	-1.21898	-0.688388	-0.291	-0.248667	0.0423333	0.0918831	0.00272472	0.0335899	1.24549	0.882841	0.560854	0.717316	0.232202	0.147883	-0.469211	-0.0643986	-0.434155	Map2	P20357_S825s _1_1_825_825_Map2	P20357	Map2	1	11.83	11.83	2.293	2	1	1	0	1417.78	S825s	821	(R)	LASVsADAEVAR	(R)	RSRLASVsADAEVAR	38	2.1	1696.65	P20357	MOUSE	199528
P20357_S835s_1_1_835_835	9.13671e-05	0.000155988	0.187467	53.1823	52.9619	9.73872	-2.99825	-3.38741	-0.389167	-0.974333	-0.85	0.124333	4.8059e-06	5.056e-06	0.106201	1.92355	1.9811	2.69063	-0.799396	-0.777692	-0.822374	-1.29766	-1.12189	-1.14741	Map2	P20357_S835s_1_1_835_835_Map2	P20357	Map2	22	30.77	25.59	1.103	10	1	1	0	5199.6	S835s M869m	835	(K)	sVPSEAMLAESSTSLPPVADESPVTVKPDSQLEDmGYCVFNK	(Y)	AEVARRKsVPSEAML	39	2.1	1696.65	P20357	MOUSE	199528
P20357_S856s_1_1_856_856	0.0181576	0.87217	0.0341425	21.2179	0.819568	19.3557	-0.820379	-0.0494271	0.770952	-0.37	0.0723333	0.442333	0.00755452	0.828025	0.0115991	0.810103	0.949937	1.11438	0.235536	-0.121629	0.299373	0.95675	0.932085	0.837299	Map2	P20357_S856s_1_1_856_856_Map2	P20357	Map2	10	27.82	22.4	1.151	10	1	1	0	5199.6	M841m S856s M869m	835	(K)	SVPSEAmLAESSTSLPPVADEsPVTVKPDSQLEDmGYCVFNK	(Y)	LPPVADEsPVTVKPD	40	2.1	1696.65	P20357	MOUSE	199528
P20357_S897s _1_0_888_897	0.00254257	0.00173192	0.298678	32.0954	35.8505	7.12235	-1.21074	-1.56507	-0.354325	-0.478667	-0.348667	0.13	0.000617242	0.000259987	0.193984	0.992108	1.09825	1.1437	0.0927871	-0.187973	-0.30298	-0.315251	-0.766005	-0.379886	Map2	P20357_S897s _1_0_888_897_Map2	P20357	Map2	9	23.61	19.49	0	9	1	0	1	3576.73	S897s	877	(K)	YTVPLPSPVQDSENLSGESGsFYEGTDDK	(V)	NLSGESGsFYEGTDD	41	2.1	1696.65	P20357	MOUSE	199528
P20357_S897s _1_0_892_897	0.0212045	0.00134788	0.269073	20.391	37.417	7.7029	-1.63209	-2.32434	-0.692255	-0.596333	-0.561333	0.035	0.00913897	0.000181259	0.169711	1.43106	2.12235	1.12904	0.959989	-0.578661	-0.595139	-0.498537	-1.09817	-0.693873	Map2	P20357_S897s _1_0_892_897_Map2	P20357	Map2	1	22.82	21.77	0	9	1	0	1	3576.73	S897s	877	(K)	YTVPLPSPVQDSENLSGESGsFYEGTDDK	(V)	NLSGESGsFYEGTDD	42	2.1	1696.65	P20357	MOUSE	199528
P20357_S915s _1_1_915_915	0.00102851	0.112737	0.190019	37.3722	12.0602	9.6631	2.14497	1.13181	-1.01316	0.455	0.391667	-0.0633333	0.000183138	0.0622278	0.108066	-1.43463	-0.942875	-1.10338	1.51671	0.420175	1.01715	0.549857	-1.24391	0.608592	Map2	P20357_S915s _1_1_915_915_Map2	P20357	Map2	1	13.61	13.61	3.363	2	1	1	0	1775.06	S915s	909	(R)	DLATDLsLIEVK	(L)	RDLATDLsLIEVKLA	43	2.1	1696.65	P20357	MOUSE	199528
P20357_S938s _1_1_938_938	0.00791449	0.0764998	0.268245	25.7509	14.1635	7.72075	-1.23711	-0.816551	0.420556	-0.485333	-0.136667	0.348667	0.00266015	0.0383402	0.169015	1.13129	0.462609	0.304254	-0.449661	-0.847721	-0.515787	-0.557188	0.176249	-0.170561	Map2	P20357_S938s _1_1_938_938_Map2	P20357	Map2	3	16.29	8.8	4.376	3	1	1	0	1460.8	S938s	936	(K)	EAsPPTSADK	(S)	FTAEKEAsPPTSADK	44	2.1	1696.65	P20357	MOUSE	199528
P20357_S969s _1_1_969_969	0.146772	0.197397	0.00369199	10.244	9.03521	32.5758	0.997067	-0.935437	-1.9325	0.131667	-0.172333	-0.304	0.0945364	0.124876	0.000552613	1.27404	-0.628583	-0.527862	1.00995	1.5001	0.598746	-0.465545	-1.25408	-0.969096	Map2	P20357_S969s _1_1_969_969_Map2	P20357	Map2	2	12.02	3.41	7.893	2	1	1	0	1402.76	S969s	969	(K)	sEEHIDSK	(E)	LDTVLEKsEEHIDSK	45	2.1	1696.65	P20357	MOUSE	199528
P20357_S1013s _1_0_1012_1013	0.162435	0.120942	0.962031	9.71715	11.6804	0.246146	6.22059	6.5473	0.326706	1.59467	1.848	0.253333	0.10673	0.0679135	0.944899	-8.02965	-6.32821	-6.36001	4.32174	1.64753	-8.02536	-2.49635	-4.94853	6.3689	Map2	P20357_S1013s _1_0_1012_1013_Map2	P20357	Map2	2	8.45	5.9	0.485	3	1	0	1	1721.99	S1013s	1011	(K)	DTsPEKTEK	(G)	LITTKDTsPEKTEKG	46	2.1	1696.65	P20357	MOUSE	199528
P20357_S1023s _1_1_1023_1023	0.00351433	0.0087503	0.978726	30.2734	26.2743	0.138101	-1.34784	-1.33417	0.0136638	-0.515667	-0.276	0.239667	0.000938994	0.00235816	0.968701	0.806534	0.805151	0.813788	-0.0927871	-0.652376	-0.87287	-0.711148	0.0101682	-0.876063	Map2	P20357_S1023s _1_1_1023_1023_Map2	P20357	Map2	3	13.02	13.02	1.17	4	1	1	0	2101.18	S1023s	1020	(K)	GLSsVPEVAEVEPTTK	(A)	KTEKGLSsVPEVAEV	47	2.1	1696.65	P20357	MOUSE	199528
P20357_S1140s _1_0_1136_1140	9.03191e-05	0.00115037	0.0178518	53.2552	38.4451	23.07	-5.0165	-2.84393	2.17256	-1.53767	-0.696333	0.841333	4.72583e-06	0.000143052	0.00493174	3.00131	2.64499	2.49268	-2.85142	-1.2421	-2.81699	0.135631	0.413507	-0.941961	Map2	P20357_S1140s _1_0_1136_1140_Map2	P20357	Map2	5	19.49	18.11	0	7	1	0	1	3385.66	S1140s	1134	(K)	EESYESsGEHESLTMESLKPDEGK	(K)	KEESYESsGEHESLT	48	2.1	1696.65	P20357	MOUSE	199528
P20357_S1161s _1_1_1161_1161	5.53036e-05	0.0016008	0.00831787	56.9917	36.3462	27.59	-2.88682	-1.68901	1.19781	-0.942333	-0.378	0.564333	1.99907e-06	0.000231945	0.0017418	1.41322	1.25363	1.62758	-1.29545	-1.40058	-1.67	-0.417891	0.0406728	-0.395391	Map2	P20357_S1161s _1_1_1161_1161_Map2	P20357	Map2	10	13.68	13.68	1.136	4	1	1	0	2218.22	S1161s	1159	(K)	ETsPETSLIQDEVALK	(L)	DEGKKETsPETSLIQ	49	2.1	1696.65	P20357	MOUSE	199528
P20357_S1176s _1_1_1176_1176	0.0088499	0.0769781	0.00212067	25.1326	14.1312	36.123	2.14463	-1.34735	-3.49198	0.45	-0.288667	-0.738667	0.00306721	0.0386263	0.000244176	-0.0285499	-1.45845	-1.36731	0.642372	2.07876	0.858443	-2.60632	-2.89455	-1.3955	Map2	P20357_S1176s _1_1_1176_1176_Map2	P20357	Map2	1	15.76	15.76	9.888	4	1	1	0	2741.43	S1176s	1175	(K)	LsVEIPCPPPVSEADLSTDEK	(G)	DEVALKLsVEIPCPP	50	2.1	1696.65	P20357	MOUSE	199528
P20357_S1186s _1_1_1186_1186	0.155238	0.0768142	0.619933	9.95566	14.1417	2.93021	-0.625004	-0.912265	-0.287261	-0.313333	-0.169333	0.144	0.101026	0.0385326	0.509306	0.442523	-0.162443	0.0403228	0.132043	-0.947236	-0.739415	-1.1327	-1.1829	-0.100786	Map2	P20357_S1186s _1_1_1186_1186_Map2	P20357	Map2	1	16.15	16.15	4.808	4	1	1	0	2741.43	S1186s	1175	(K)	LSVEIPCPPPVsEADLSTDEK	(G)	IPCPPPVsEADLSTD	51	2.1	1696.65	P20357	MOUSE	199528
P20357_S1191s _1_1_1191_1191	0.00376035	0.00939864	0.858916	29.8858	25.8611	0.956685	-1.25415	-1.18747	0.0666835	-0.492667	-0.244333	0.248333	0.00102664	0.00259353	0.80229	1.75582	1.27482	1.34898	0.182005	0.445975	-0.0108207	-0.02566	0.33894	0.50393	Map2	P20357_S1191s _1_1_1191_1191_Map2	P20357	Map2	2	19.28	19.98	1.103	4	1	1	0	2741.43	S1191s	1175	(K)	LSVEIPCPPPVSEADLsTDEK	(G)	PVSEADLsTDEKGEV	52	2.1	1696.65	P20357	MOUSE	199528
P20357_S1240s _1_1_1240_1240	0.000112794	0.00274075	0.00252385	51.6231	33.0435	34.9705	-3.76238	-1.47543	2.28695	-1.18433	-0.319667	0.864667	6.88163e-06	0.000496197	0.000318383	1.11345	0.974657	1.43696	-2.40176	-2.04559	-3.31474	-0.131966	-0.257594	-0.511683	Map2	P20357_S1240s _1_1_1240_1240_Map2	P20357	Map2	2	28.48	23.75	1.225	8	1	1	0	5396.58	S1240s	1208	(K)	EESTETPDIPAIPSDVTQPQPEAIVSEPAEVPsEEEEIEAGGEYDK	(L)	SEPAEVPsEEEEIEA	53	2.1	1696.65	P20357	MOUSE	199528
P20357_S1264s _1_1_1264_1264	0.0572481	0.423724	0.683567	15.1512	4.87676	2.35041	1.32314	3.08486	1.76172	0.234667	1.01667	0.782	0.0305408	0.32533	0.582048	-4.23609	-5.37121	-5.2493	-3.19402	-3.01862	-4.67455	-6.10341	4.87396	-4.37256	Map2	P20357_S1264s _1_1_1264_1264_Map2	P20357	Map2	1	17.25	17.25	5.001	5	1	1	0	1892.02	S1264s	1258	(R)	SDTLQIsDLLVSESR	(E)	RSDTLQIsDLLVSES	54	2.1	1696.65	P20357	MOUSE	199528
P20357_S1271s _1_0_1269_1271	0.201185	0.000103301	0.000146128	8.59456	56.372	56.1982	-0.486015	-3.89189	-3.40588	-0.28	-0.987	-0.707	0.138211	2.30566e-06	2.39985e-06	1.65232	1.39842	0.828451	1.15984	0.62289	0.638422	-2.47069	-2.51155	-2.81425	Map2	P20357_S1271s _1_0_1269_1271_Map2	P20357	Map2	2	30.05	24.16	0	6	1	0	1	3539.82	S1271s	1258	(R)	SDTLQISDLLVSEsREEFVETCPGELK	(G)	SDLLVSEsREEFVET	55	2.1	1696.65	P20357	MOUSE	199528
P20357_S1352s _1_1_1352_1352	5.51767e-05	0.00102633	0.0614746	57.0402	39.1498	16.0202	-2.97462	-2.20416	0.770458	-0.967667	-0.519	0.448667	1.97688e-06	0.000121624	0.0250022	1.895	1.58558	2.12611	-1.08133	-0.991465	-1.24438	-0.399562	0.0915138	-0.697749	Map2	P20357_S1352s _1_1_1352_1352_Map2	P20357	Map2	4	18.38	18.38	11.282	2	1	1	0	1413.71	S1352s	1350	(K)	DGsPDAPATPEK	(E)	QAEPKDGsPDAPATP	56	2.1	1696.65	P20357	MOUSE	199528
P20357_T1358t _1_1_1358_1358	0.0168596	0.0800091	0.290384	21.6203	13.9241	7.27478	-1.05792	-0.749332	0.308592	-0.436	-0.119333	0.316667	0.00688611	0.0405128	0.187293	0.0321186	0.720399	-0.249268	-0.831515	-0.987779	-0.851229	-0.619505	-0.505021	-0.620221	Map2	P20357_T1358t _1_1_1358_1358_Map2	P20357	Map2	5	21.17	19.05	4.364	4	1	1	0	2954.52	T1358t	1350	(K)	DGSPDAPAtPEKEEVAFSEYK	(T)	GSPDAPAtPEKEEVA	57	2.1	1696.65	P20357	MOUSE	199528
P20357_T1445t _1_0_1444_1445	0.000285443	0.000133505	0.0235647	45.3669	54.3174	21.4472	-2.72223	-3.89039	-1.16817	-0.9	-0.988	-0.088	2.9061e-05	3.70046e-06	0.00716607	2.09842	1.95991	1.37098	-1.30259	-0.976722	-0.458077	-1.73755	-2.05059	-2.45375	Map2	P20357_T1445t _1_0_1444_1445_Map2	P20357	Map2	3	7.97	7.97	1.04	2	1	0	1	1288.8	T1445t	1443	(R)	IStPERK	(V)	TGRGRIStPERKVAK	59	2.1	1696.65	P20357	MOUSE	199528
P20357_S1485s _1_1_1485_1485	0.000657949	0.000340195	0.0275139	40.0818	46.7731	20.5589	-1.73053	-2.51199	-0.78146	-0.623667	-0.606667	0.017	9.8133e-05	2.10228e-05	0.00879251	1.78794	1.2042	1.34898	-0.264086	-0.265373	-0.321014	-1.22435	-0.881244	-1.08926	Map2	P20357_S1485s _1_1_1485_1485_Map2	P20357	Map2	24	15.84	15.84	1.511	3	1	1	0	2041.21	S1485s	1478	(K)	KSEVQAHsPSRK	(L)	KSEVQAHsPSRKLIL	61	2.1	1696.65	P20357	MOUSE	199528
P20357_S1537s _1_1_1537_1537	0.182501	0.231113	0.0909869	9.10734	8.17489	13.8118	-0.962597	0.984163	1.94676	-0.407	0.345667	0.752667	0.122819	0.152234	0.0415737	0.0392561	0.639177	0.912762	0.777984	-0.534433	-1.54015	0.832116	0.769394	2.94218	Map2	P20357_S1537s _1_1_1537_1537_Map2	P20357	Map2	13	10.1	4.36	4.313	2	1	1	0	1177.72	S1537s	1532	(K)	VTDGIsK	(S)	DKVTDGIsKSPEKRS	62	2.1	1696.65	P20357|Q3TLQ0|Q80ZL4|Q80X35	MOUSE	199528
P20357_S1539s _1_1_1539_1539	0.0357961	0.432677	0.0328444	17.6185	4.76569	19.5715	-1.59299	0.561637	2.15462	-0.584333	0.237	0.821333	0.0173041	0.333758	0.0110369	0.678059	1.12297	1.94649	0.0570997	0.37226	-1.4608	0.799125	1.93535	2.69796	Map2	P20357_S1539s _1_1_1539_1539_Map2	P20357	Map2	5	15.57	15.57	1.103	3	1	1	0	1848.1	S1539s	1532	(K)	VTDGISKsPEK	(R)	VTDGISKsPEKRSSL	63	2.1	1696.65	P20357|Q3TLQ0|Q80ZL4|Q80X35	MOUSE	199528
P20357_S1545s _1_0_1544_1545	0.0210522	0.0138401	0.539111	20.4276	23.6726	3.74664	-0.78392	-0.967598	-0.183678	-0.361333	-0.182667	0.178667	0.00906226	0.00429275	0.422023	0.881477	1.20773	0.740474	0.264086	0.0479146	0.165918	-0.109971	-0.0406728	0.0775277	Map2	P20357_S1545s _1_0_1544_1545_Map2	P20357	Map2	8	9.92	9.92	0	4	1	0	1	1948.18	S1545s	1543	(K)	RSsLPRPSSILPPRR	(G)	KSPEKRSsLPRPSSI	64	2.1	1696.65	P20357|Q3TLQ0|Q80ZL4|Q80X35	MOUSE	199528
P20357_S1551s _1_0_1550_1551	0.0323304	0.00781834	0.103614	18.1604	26.9006	13.0746	0.828993	1.39839	0.569394	0.0876667	0.474667	0.387	0.0152743	0.00204145	0.0492656	-0.942146	-0.575613	-1.4003	-0.185574	-0.0110572	-0.234449	0.733142	0.260984	0.282976	Map2	P20357_S1551s _1_0_1550_1551_Map2	P20357	Map2	9	9.55	9.55	0	4	1	0	1	1635.97	S1551s	1544	(R)	SSLPRPSsILPPR	(R)	SSLPRPSsILPPRRG	65	2.1	1696.65	P20357|Q3TLQ0|Q80ZL4|Q80X35	MOUSE	199528
P20357_S1560s _1_1_1560_1560	0.00322152	0.00206675	0.330412	30.7615	34.7375	6.54408	-1.14241	-1.45511	-0.312698	-0.460333	-0.313333	0.147	0.000839169	0.000335931	0.221611	1.08846	0.87931	0.916428	-0.378286	-0.114258	-0.0504966	-0.46188	-0.325382	-0.693873	Map2	P20357_S1560s _1_1_1560_1560_Map2	P20357	Map2	31	17.08	11.49	15.214	7	1	1	0	2584.29	S1560s	1557	(R)	RGVsGDREENSFSLNSSISSAR	(R)	LPPRRGVsGDREENS	66	2.1	1696.65	P20357|Q3TLQ0|Q80ZL4|Q80X35	MOUSE	199528
P20357_S1573s _1_0_1572_1573	0.105906	0.334754	0.456986	11.9384	6.1789	4.70577	0.997512	0.498475	-0.499037	0.137333	0.220667	0.0833333	0.063997	0.241052	0.338394	-1.25976	-0.236601	-0.835782	1.09917	-0.615519	0.176738	-0.0659828	-0.921917	0.151179	Map2	P20357_S1573s _1_0_1572_1573_Map2	P20357	Map2	5	18.99	18.99	0	7	1	0	1	2584.29	S1573s	1557	(R)	RGVSGDREENSFSLNSsISSAR	(R)	NSFSLNSsISSARRT	67	2.1	1696.65	P20357|Q3TLQ0|Q80ZL4	MOUSE	199528
P20357_S1576s _1_0_1575_1576	0.799327	0.627816	0.769964	1.26442	2.70567	1.62299	-0.150432	-0.311263	-0.160831	-0.182667	-0.00333333	0.179333	0.747408	0.536331	0.688178	-1.06348	0.204819	-1.35265	-0.403267	-1.41532	-0.844015	-0.663494	-1.6947	-0.786906	Map2	P20357_S1576s _1_0_1575_1576_Map2	P20357	Map2	3	16.01	16.01	0	7	1	0	1	2584.29	S1576s	1558	(R)	GVSGDREENSFSLNSSISsARR	(T)	SLNSSISsARRTTRS	68	2.1	1696.65	P20357|Q3TLQ0|Q80ZL4|Q80X35	MOUSE	199528
P20357_S1583s _1_1_1583_1583	0.00859084	0.671352	0.0147512	25.296	2.32553	24.1736	1.05449	0.142072	-0.912418	0.145333	0.122333	-0.023	0.00295392	0.585393	0.00382503	1.77723	1.23951	1.22435	2.5231	2.59108	2.29038	1.60558	1.54218	1.51954	Map2	P20357_S1583s _1_1_1583_1583_Map2	P20357	Map2	2	10.35	10.35	2.149	3	1	1	0	1188.69	S1583s	1580	(R)	TTRsEPIR	(R)	SARRTTRsEPIRRAG	69	2.1	1696.65	P20357|Q3TLQ0|Q80ZL4|Q80X35	MOUSE	199528
P20357_S1592s _1_1_1592_1592	0.00345665	0.00635337	0.872026	30.3632	28.1066	0.862393	-1.41015	-1.4664	-0.056254	-0.532	-0.313667	0.218333	0.000919772	0.00154647	0.8199	0.820809	0.41317	1.261	-0.624528	-0.674491	-0.436435	-0.670825	-0.372834	-0.860557	Map2	P20357_S1592s _1_1_1592_1592_Map2	P20357	Map2	4	15.44	15.47	1.133	14	1	1	0	2637.32	S1592s	1592	(K)	sGTSTPTTPGSTAITPGTPPSYSSR	(T)	PIRRAGKsGTSTPTT	70	2.1	1696.65	P20357|Q3TLQ0|Q80ZL4|Q80X35	MOUSE	199528
P20357_T1598t _1_0_1595_1599	0.0209639	0.112986	0.8742	20.4494	12.0468	0.84737	-0.92241	-0.829571	0.0928393	-0.399333	-0.137667	0.261667	0.00901687	0.062419	0.822741	0.742297	1.11944	0.868773	0.289067	0.114258	-0.440042	0.619505	0.335551	-0.713255	Map2	P20357_T1598t _1_0_1595_1599_Map2	P20357	Map2	1	13.72	13.72	0.029	14	1	0	1	2637.32	T1598t	1592	(K)	SGTSTPtTPGSTAITPGTPPSYSSR	(T)	KSGTSTPtTPGSTAI	71	2.1	1696.65	P20357|Q3TLQ0|Q80ZL4|Q80X35	MOUSE	199528
P20357_T1609t _1_0_1606_1609	0.00231659	0.00692045	0.249354	32.6264	27.6156	8.13683	-1.67947	-1.22834	0.451138	-0.607	-0.252	0.355	0.000546213	0.00173159	0.153574	1.27047	0.688616	0.806456	-0.388992	-1.23104	-0.652849	-0.439885	-0.16947	-0.310111	Map2	P20357_T1609t _1_0_1606_1609_Map2	P20357	Map2	4	22.55	22.55	1.077	14	1	0	1	2637.32	T1609t	1592	(K)	SGTSTPTTPGSTAITPGtPPSYSSR	(T)	STAITPGtPPSYSSR	72	2.1	1696.65	P20357|Q3TLQ0|Q80ZL4|Q80X35	MOUSE	199528
P20357_T1609t _1_1_1609_1609	0.374854	0.326236	0.937848	5.33382	6.31559	0.406243	-0.36271	-0.402467	-0.0397575	-0.241667	-0.0176667	0.224	0.292832	0.233583	0.910701	-0.160593	-0.144786	0.454548	-0.117768	0.0552861	-0.876477	-0.692819	0.0881244	-0.453537	Map2	P20357_T1609t _1_1_1609_1609_Map2	P20357	Map2	11	21.53	21.53	1.106	14	1	1	0	2637.32	T1609t	1592	(K)	SGTSTPTTPGSTAITPGtPPSYSSR	(T)	STAITPGtPPSYSSR	73	2.1	1696.65	P20357|Q3TLQ0|Q80ZL4|Q80X35	MOUSE	199528
P20357_T1617t _1_1_1617_1617	0.134212	0.00672399	0.107661	10.7115	27.7818	12.86	-0.506292	-1.1662	-0.65991	-0.284333	-0.233667	0.0506667	0.0848897	0.00166656	0.0517602	0.499623	0.582675	0.381234	-0.107062	0.394374	-0.342656	-0.964082	-0.477906	-0.593087	Map2	P20357_T1617t _1_1_1617_1617_Map2	P20357	Map2	7	16.49	16.49	2.699	5	1	1	0	1459.77	T1617t	1617	(R)	tPGTPGTPSYPR	(T)	PPSYSSRtPGTPGTP	74	2.1	1696.65	P20357|Q3TLQ0|Q80ZL4|Q80X35	MOUSE	199528
P20357_T1620t _1_1_1620_1620	0.144867	0.0600143	0.9908	10.3107	15.4907	0.0593726	-1.06156	-1.07116	-0.00959974	-0.441333	-0.212667	0.228667	0.0930949	0.0282439	0.986422	0.521035	1.52202	0.395897	-0.353305	0.877207	-1.26963	-0.744139	-0.193196	0.162808	Map2	P20357_T1620t _1_1_1620_1620_Map2	P20357	Map2	3	15.13	15.13	2.215	5	1	1	0	1459.77	T1620t	1617	(R)	TPGtPGTPSYPR	(T)	YSSRTPGtPGTPSYP	75	2.1	1696.65	P20357|Q3TLQ0|Q80ZL4|Q80X35	MOUSE	199528
P20357_T1623t _1_1_1623_1623	0.504309	0.569531	0.159066	3.76054	3.24249	10.6692	-0.277252	0.23665	0.513902	-0.220667	0.151333	0.372	0.420674	0.473971	0.0857201	-0.285499	0.448483	-0.568185	-0.467504	-0.0552861	-0.714167	-0.02566	0.0745668	0.255841	Map2	P20357_T1623t _1_1_1623_1623_Map2	P20357	Map2	3	15.67	15.67	3.056	5	1	1	0	1459.77	T1623t	1617	(R)	TPGTPGtPSYPR	(T)	RTPGTPGtPSYPRTP	76	2.1	1696.65	P20357|Q3TLQ0|Q80ZL4|Q80X35	MOUSE	199528
P20357_S1625s _1_1_1625_1625	0.00399149	0.289473	0.0193416	29.5535	6.96358	22.602	-1.49132	-0.375997	1.11532	-0.554333	-0.0196667	0.534667	0.00110828	0.201207	0.00549289	0.264086	0.896967	0.725811	-0.528173	-1.3195	-0.739415	0.157626	0.105071	0.496177	Map2	P20357_S1625s _1_1_1625_1625_Map2	P20357	Map2	4	9.91	4	1.158	5	1	1	0	1459.77	S1625s	1617	(R)	TPGTPGTPsYPR	(T)	PGTPGTPsYPRTPGT	77	2.1	1696.65	P20357|Q3TLQ0|Q80ZL4|Q80X35	MOUSE	199528
P20357_T1629t _1_1_1629_1629	0.011631	0.864781	0.051311	23.6341	0.869857	17.0453	-1.0421	-0.0749266	0.967171	-0.431333	0.0593333	0.490667	0.004331	0.818492	0.0197457	1.27047	0.7769	0.953085	0.303342	-0.335403	-0.0937795	0.663494	0.62365	1.48853	Map2	P20357_T1629t _1_1_1629_1629_Map2	P20357	Map2	2	13	13	1.15	7	1	1	0	2270.25	T1629t	1617	(R)	TPGTPGTPSYPRtPGTPK	(S)	GTPSYPRtPGTPKSG	78	2.1	1696.65	P20357|Q3TLQ0|Q80ZL4|Q80X35	MOUSE	199528
P20357_S1635s _1_1_1635_1635	0.00966278	0.0210825	0.14214	24.6505	21.3053	11.2968	2.39134	1.24129	-1.15006	0.518333	0.432	-0.0863333	0.0034273	0.00740402	0.0741853	-0.942146	-1.83278	-1.99781	-0.053531	2.12299	0.331835	-0.392231	-0.555862	-0.100786	Map2	P20357_S1635s _1_1_1635_1635_Map2	P20357	Map2	5	16.39	13.96	6.659	2	1	1	0	1387.86	S1635s	1635	(K)	sGILVPSEK	(K)	RTPGTPKsGILVPSE	79	2.1	1696.65	P20357|Q3TLQ0|Q80ZL4|Q80X35	MOUSE	199528
P20357_S1641s _1_1_1641_1641	0.000143193	0.0112151	0.566293	49.9464	24.8616	3.45995	2.14027	1.80982	-0.330456	0.448	0.574333	0.126333	1.01241e-05	0.00326466	0.450822	0.695903	0.434358	0.542525	2.79075	2.73113	2.57172	2.48169	1.48456	3.13599	Map2	P20357_S1641s _1_1_1641_1641_Map2	P20357	Map2	5	12.82	9.41	6.646	2	1	1	0	1387.86	S1641s	1635	(K)	SGILVPsEK	(K)	KSGILVPsEKKVAII	80	2.1	1696.65	P20357|Q3TLQ0|Q80ZL4|Q80X35	MOUSE	199528
P20357_T1650t _1_1_1650_1650	0.00962764	0.0308465	0.357925	24.6721	19.1927	6.09546	-1.67658	-1.26515	0.411427	-0.606	-0.257667	0.348333	0.00341025	0.0120427	0.245728	-0.171299	0.829871	1.10338	-0.842221	-0.755577	-1.67	-0.883436	-0.332161	-0.817917	Map2	P20357_T1650t _1_1_1650_1650_Map2	P20357	Map2	23	15.72	15.72	11.244	3	1	1	0	2263.45	T1650t	1645	(K)	VAIIRtPPKSPATPK	(Q)	KKVAIIRtPPKSPAT	81	2.1	1696.65	P20357|Q3TLQ0|Q80ZL4|Q80X35	MOUSE	199528
P20357_S1654s _1_1_1654_1654	0.0114249	0.208172	0.0172755	23.7347	8.74142	23.2582	-2.78499	-1.25613	1.52887	-0.909333	-0.255333	0.654	0.00423188	0.133616	0.00472263	-1.09203	1.20066	1.74121	-1.5524	-2.55053	-2.4022	-1.22435	-0.240647	-0.453537	Map2	P20357_S1654s _1_1_1654_1654_Map2	P20357	Map2	5	10.39	10.39	1.401	3	1	1	0	1711.07	S1654s	1650	(R)	TPPKsPATPK	(Q)	IIRTPPKsPATPKQL	82	2.1	1696.65	P20357|Q3TLQ0|Q80ZL4|Q80X35	MOUSE	199528
P20357_S1680s _1_0_1680_1681	0.0275137	0.00551229	0.0465815	19.0058	28.9344	17.5939	-1.00232	-2.16507	-1.16275	-0.423667	-0.506333	-0.0826667	0.0125725	0.00127809	0.0174026	1.39894	1.17948	0.439885	-0.303342	0.210087	0.1046	-0.692819	-0.830403	-1.9537	Map2	P20357_S1680s _1_0_1680_1681_Map2	P20357	Map2	3	11.27	3.96	0.083	2	1	0	1	1305.78	S1680s	1678	(K)	IGsTDNIK	(Y)	NVKSKIGsTDNIKYQ	83	2.1	1696.65	P20357|Q3TLQ0|Q80ZL4|Q80X35	MOUSE	199528
P20357_S1707s _1_0_1706_1707	0.00465363	0.143548	0.98626	28.6928	10.7588	0.0871577	2.25922	2.23182	-0.0274012	0.489667	0.687	0.197333	0.00135119	0.0839699	0.980131	-3.78286	-2.10823	-3.28081	-0.25338	-1.27158	-0.869263	0.571851	-3.3894	0.341122	Map2	P20357_S1707s _1_0_1706_1707_Map2	P20357	Map2	2	12.07	8.17	0	3	1	0	1	1815.13	S1707s	1699	(K)	KIDLSHVTsK	(C)	IDLSHVTsKCGSLKN	84	2.1	1696.65	P20357|Q3TLQ0|Q80ZL4|Q80X35	MOUSE	199528
P20357_S1728s _1_1_1728_1728	0.832732	0.413976	0.193316	1.03618	5.00833	9.56411	0.305438	1.28814	0.9827	-0.0576667	0.433	0.490667	0.787738	0.315622	0.110558	-2.92636	1.56086	-2.38271	-0.239105	-1.82813	-0.764663	0.645165	-0.90497	0.376009	Map2	P20357_S1728s _1_1_1728_1728_Map2	P20357	Map2	4	13.56	7.94	99	1	1	1	0	1766.1	S1728s	1726	(K)	IEsVKLDFK	(E)	GGRVKIEsVKLDFKE	85	2.1	1696.65	P20357|Q3TLQ0|Q80ZL4|Q80X35	MOUSE	199528
P20357_S1743s _1_1_1743_1743	0.923604	0.000163118	0.000133223	0.457028	52.5687	57.1556	0.0398769	-3.4085	-3.44838	-0.134667	-0.855333	-0.720667	0.900113	5.5352e-06	1.92506e-06	1.74154	1.46199	0.854111	1.63805	1.00989	1.52933	-2.05646	-2.00653	-2.10488	Map2	P20357_S1743s _1_1_1743_1743_Map2	P20357	Map2	11	17.62	16.38	99	1	1	1	0	2116.17	S1743s	1741	(K)	VGsLDNAHHVPGGGNVK	(I)	KAQAKVGsLDNAHHV	86	2.1	1696.65	P20357|Q3TLQ0|Q80ZL4|Q80X35	MOUSE	199528
P20357_S1783s _1_1_1783_1783	0.0101011	0.0637329	0.683527	24.4107	15.168	2.35136	-0.969513	-0.800534	0.168979	-0.411333	-0.129667	0.281667	0.00362184	0.0304231	0.581921	0.756572	0.497922	0.30792	-0.228399	-0.486518	-0.631208	-0.593845	0.2237	-0.469042	Map2	P20357_S1783s _1_1_1783_1783_Map2	P20357	Map2	30	22.53	17.58	1.265	3	1	1	0	1966.07	S1783s	1771	(K)	ARVDHGAEIITQsPSR	(S)	GAEIITQsPSRSSVA	87	2.1	1696.65	P20357|Q3TLQ0|Q80ZL4|Q80X35	MOUSE	199528
P20357_S1791s _1_1_1791_1791	0.0914852	0.0284643	0.184179	12.7051	19.6352	9.83563	-1.10394	-1.71041	-0.606463	-0.446	-0.377	0.069	0.0536406	0.0108762	0.103857	0.695903	0.0105941	1.93183	-0.00356873	0.0442289	-0.714167	-0.865108	-0.406728	-1.22106	Map2	P20357_S1791s _1_1_1791_1791_Map2	P20357	Map2	8	9.96	5.68	9.963	3	1	1	0	1088.64	S1791s	1787	(R)	SSVAsPRR	(L)	PSRSSVAsPRRLSNV	88	2.1	1696.65	P20357|Q3TLQ0|Q80ZL4|Q80X35	MOUSE	199528
P20357_S1800s _1_1_1800_1800	0.0092216	0.415149	0.0453022	24.9104	4.99233	17.7485	-1.01637	-0.278775	0.737598	-0.423667	0.007	0.430667	0.00322822	0.316787	0.016794	0.59241	0.69921	1.12904	-0.0321186	-0.22483	-0.371511	0.597511	0.28132	0.705502	Map2	P20357_S1800s _1_1_1800_1800_Map2	P20357	Map2	23	23.08	23.08	1.125	8	1	1	0	3557.97	S1800s	1795	(R)	LSNVSsSGSINLLESPQLATLAEDVTAALAK	(Q)	RRLSNVSsSGSINLL	89	2.1	1696.65	P20357|Q3TLQ0|Q80ZL4|Q80X35	MOUSE	199528
P20357_S1809s _1_1_1809_1809	0.0231267	0.596442	0.0452683	19.9295	2.98717	17.7541	-1.01131	-0.194351	0.816959	-0.426333	0.0313333	0.457667	0.0101637	0.50267	0.0167722	1.28831	1.28542	0.597511	-0.356873	0.339088	0.155097	0.784462	1.01682	0.786906	Map2	P20357_S1809s _1_1_1809_1809_Map2	P20357	Map2	9	26.49	26.49	1.378	8	1	1	0	3557.97	S1809s	1795	(R)	LSNVSSSGSINLLEsPQLATLAEDVTAALAK	(Q)	GSINLLEsPQLATLA	90	2.1	1696.65	P20357|Q3TLQ0|Q80ZL4|Q80X35	MOUSE	199528
P20357_S18sS28s_2_1_16_28	0.0981518	0.201766	0.67329	12.3377	8.91366	2.44381	-0.751981	-0.613662	0.138319	-0.351667	-0.081	0.270667	0.0583751	0.12842	0.569664	-0.0285499	1.23598	0.399562	-0.0749434	-0.361203	-0.212807	-0.0696485	0.118629	-0.282976	Map2	P20357_S18sS28s_2_1_16_28_Map2	P20357	Map2	4	22.59	22.59	0	5	2	1	1	2814.44	S18s S28s	11	(K)	APHWTSAsLTEAAAHPHsPEMK	(D)	APHWTSAsLTEAAAH|EAAAHPHsPEMKDQG	91	2.1	1696.65	P20357|Q3TLQ0|Q80ZL4|Q80X35	MOUSE	199528
P20357_S136sT146t_2_1_136_146	0.00014634	0.00113996	0.281214	49.8091	38.5047	7.44996	-2.16553	-1.81845	0.347084	-0.742333	-0.413667	0.328667	1.04495e-05	0.0001411	0.179889	1.02423	1.02056	1.35265	-1.04921	-1.06887	-0.981077	-0.938422	-0.437233	-0.682244	Map2	P20357_S136sT146t_2_1_136_146_Map2	P20357	Map2	21	32.58	30.63	0	8	2	1	1	4612.39	S136s T146t	118	(K)	DQPAALPLAAEETANLPPsPPPSPASEQtATVEEDLLTASK	(M)	ETANLPPsPPPSPAS|PSPASEQtATVEEDL	92	2.1	1696.65	P20357	MOUSE	199528
P20357_S283sT288t_2_2_283_288	0.46985	0.0120569	0.0053716	4.13878	24.4463	30.2675	0.278949	-1.18814	-1.46709	-0.0646667	-0.238333	-0.173667	0.385586	0.00359228	0.000940258	-0.192712	-0.229539	0.476542	0.103493	0.737148	0.0504966	-1.34165	-1.17612	-0.992354	Map2	P20357_S283sT288t_2_2_283_288_Map2	P20357	Map2	24	18.98	12.35	99	2	2	2	0	2494.39	S283s T288t	273	(K)	KDEWGLAAPIsPGPLtPMR	(E)	WGLAAPIsPGPLTPM|PISPGPLtPMREKDV	93	2.1	1696.65	P20357	MOUSE	199528
P20357_S309sS313s_2_2_309_313	0.0305342	0.940271	0.0468606	18.4567	0.375765	17.5589	1.6248	-0.043924	-1.66872	0.308	0.074	-0.234	0.014267	0.917114	0.0175433	-1.23121	-1.22185	-0.274928	-0.0285499	1.85393	0.321014	-0.722145	-1.63369	-0.50393	Map2	P20357_S309sS313s_2_2_309_313_Map2	P20357	Map2	8	12.97	12.97	2.259	5	2	2	0	2995.51	S309s M311m S313s M327m	306	(K)	QFDsPmPsPFHGGSFTLPLDTmK	(N)	WEGKQFDsPMPSPFH|QFDSPMPsPFHGGSF	94	2.1	1696.65	P20357	MOUSE	199528
P20357_S603sS608s_2_2_603_608	0.34159	0.000670835	0.000984733	5.82493	42.0317	41.2676	-0.461646	-3.11711	-2.65546	-0.272333	-0.769333	-0.497	0.261521	6.26371e-05	7.46856e-05	1.12415	0.46614	-0.113637	0.356873	0.25063	-0.515787	-2.94357	-2.20989	-2.72122	Map2	P20357_S603sS608s_2_2_603_608_Map2	P20357	Map2	1	10.48	10.48	1.284	4	2	2	0	1790.99	S603s S608s	598	(R)	GSAQEsLDTIsPK	(N)	SRGSAQEsLDTISPK|QESLDTIsPKNQHDE	95	2.1	1696.65	P20357	MOUSE	199528
P20357_S626sS655s_2_1_626_655	0.0128432	0.266277	0.0577154	23.1	7.41075	16.3697	-1.63769	-0.391357	1.24634	-0.598	-0.019	0.579	0.00489783	0.18152	0.0230691	0.406836	0.685085	0.931091	-1.59879	0	-1.29127	0.509534	0.362666	-0.0232583	Map2	P20357_S626sS655s_2_1_626_655_Map2	P20357	Map2	4	22.2	22.2	0	11	2	1	1	4295.02	S626s S655s	622	(K)	ASQPsPPAQEAGYSTLAQSYTPDHPSELPEEPSsPQER	(M)	QAKASQPsPPAQEAG|ELPEEPSsPQERMFT	96	2.1	1696.65	P20357	MOUSE	199528
P20357_S726sY746y_2_1_726_746	0.0141916	0.00306199	0.0141984	22.5616	32.3863	24.4045	-0.819027	-2.77863	-1.9596	-0.371667	-0.691667	-0.32	0.00554423	0.000577265	0.003627	1.27761	1.14416	0.890768	0.246243	0.32066	0.288552	-1.05206	-2.79287	-1.17842	Map2	P20357_S726sY746y_2_1_726_746_Map2	P20357	Map2	14	26.97	23.63	0	9	2	1	1	4102.02	S726s M740m Y746y	722	(R)	GHDLsPLASDILTNTSGSmDEGDDyLPPTTPAVEK	(M)	FGRGHDLsPLASDIL|SMDEGDDyLPPTTPA	97	2.1	1696.65	P20357	MOUSE	199528
P20357_S835sS856s_2_2_835_856	0.000861822	0.00299344	0.917902	38.4557	32.5182	0.54305	-1.9562	-1.90838	0.0478237	-0.686667	-0.448667	0.238	0.000142703	0.000559984	0.88246	2.16265	2.17532	2.8006	0.749434	0.390689	0.129848	0.241937	0.183028	0.988478	Map2	P20357_S835sS856s_2_2_835_856_Map2	P20357	Map2	4	26.15	26.15	1.114	10	2	2	0	5199.6	S835s M841m S856s	835	(K)	sVPSEAmLAESSTSLPPVADEsPVTVKPDSQLEDMGYCVFNK	(Y)	AEVARRKsVPSEAML|LPPVADEsPVTVKPD	98	2.1	1696.65	P20357	MOUSE	199528
P20357_S892sS895s_2_0_888_895	0.0151249	0.0526848	0.533338	22.213	16.2096	3.81134	-0.841026	-0.632443	0.208583	-0.376	-0.0893333	0.286667	0.0060076	0.0239351	0.415782	0.553154	0.554424	0.428888	-0.549585	-0.364888	-0.072138	-0.227274	-0.203364	0.0697749	Map2	P20357_S892sS895s_2_0_888_895_Map2	P20357	Map2	2	23.64	23.64	0	9	2	0	2	3576.73	S892s S895s	877	(K)	YTVPLPSPVQDSENLsGEsGSFYEGTDDK	(V)	VQDSENLsGESGSFY|SENLSGEsGSFYEGT	99	2.1	1696.65	P20357	MOUSE	199528
P20357_S1139sS1140s_2_2_1139_1140	0.0170681	0.0392036	0.246529	21.5532	17.8594	8.20281	-1.75743	-1.07574	0.681693	-0.633667	-0.210333	0.423333	0.00699327	0.0163704	0.151258	1.46675	0.851059	0.227274	-1.51671	0.0663434	-1.27684	-0.245603	-0.0643986	-0.372133	Map2	P20357_S1139sS1140s_2_2_1139_1140_Map2	P20357	Map2	6	11.04	11.04	1.345	7	2	2	0	3385.66	S1139s S1140s	1134	(K)	EESYEssGEHESLTMESLKPDEGK	(K)	DKEESYEsSGEHESL|KEESYESsGEHESLT	101	2.1	1696.65	P20357	MOUSE	199528
P20357_S1161sS1165s_2_0_1161_1165	0.00494053	0.0822928	0.000973703	28.3506	13.7722	41.3434	-1.12288	0.588911	1.71179	-0.457	0.244	0.701	0.00146198	0.0419543	7.33935e-05	2.09485	1.65974	1.60558	0.560291	0.641319	0.789912	2.32773	2.3997	2.39948	Map2	P20357_S1161sS1165s_2_0_1161_1165_Map2	P20357	Map2	5	12.47	12.47	0	4	2	0	2	2575.48	S1161s S1165s	1158	(K)	KETsPETsLIQDEVALK	(L)	DEGKKETsPETSLIQ|KETSPETsLIQDEVA	102	2.1	1696.65	P20357	MOUSE	199528
P20357_T1211tS1240s_2_1_1210_1240	0.0714256	0.0674483	0.0128234	14.0044	14.8522	25.0189	1.24441	-1.77015	-3.01456	0.200333	-0.410667	-0.611	0.0397702	0.0327176	0.00314855	0.285499	-1.00644	-0.964082	0.292636	1.64016	0.115421	-2.91057	-3.16231	-0.922579	Map2	P20357_T1211tS1240s_2_1_1210_1240_Map2	P20357	Map2	1	24.08	24.08	0	8	2	1	1	5396.58	T1211t S1240s	1208	(K)	EEStETPDIPAIPSDVTQPQPEAIVSEPAEVPsEEEEIEAGGEYDK	(L)	QLPKEEStETPDIPA|SEPAEVPsEEEEIEA	103	2.1	1696.65	P20357	MOUSE	199528
P20357_S1352sT1358t_2_2_1352_1358	0.000114837	0.00219275	0.0354099	51.4975	34.381	19.1445	-2.61603	-1.72215	0.893887	-0.866667	-0.386	0.480667	7.08345e-06	0.00036467	0.0121773	1.47746	1.13357	1.62391	-0.999246	-1.46693	-1.14699	-0.223608	-0.0372834	-0.670614	Map2	P20357_S1352sT1358t_2_2_1352_1358_Map2	P20357	Map2	15	19.01	19.01	6.231	4	2	2	0	2954.52	S1352s T1358t	1350	(K)	DGsPDAPAtPEKEEVAFSEYK	(T)	QAEPKDGsPDAPATP|GSPDAPAtPEKEEVA	104	2.1	1696.65	P20357	MOUSE	199528
P20357_T1606tT1609t_2_2_1606_1609	0.0034054	0.144049	0.120827	30.4507	10.7405	12.2132	-1.09741	-0.527145	0.57026	-0.445667	-0.0546667	0.391	0.000901431	0.0843229	0.0600737	0.317617	0.441421	0.612174	-0.570997	-0.722405	-0.627601	-0.35924	0.311825	-0.162808	Map2	P20357_T1606tT1609t_2_2_1606_1609_Map2	P20357	Map2	14	17.47	13.63	2.041	14	2	2	0	2637.32	T1606t T1609t	1592	(K)	SGTSTPTTPGSTAItPGtPPSYSSR	(T)	TPGSTAItPGTPPSY|STAITPGtPPSYSSR	105	2.1	1696.65	P20357|Q3TLQ0|Q80ZL4|Q80X35	MOUSE	199528
P20357_T1617tT1620t_2_2_1617_1620	0.228187	0.0425988	0.40938	7.95154	17.3973	5.32405	-0.520852	-0.873044	-0.352192	-0.289333	-0.157	0.132333	0.160268	0.0182082	0.293491	0.974264	0.395513	0.17962	-0.317617	0.574976	-0.270518	-0.366571	-0.555862	-0.147303	Map2	P20357_T1617tT1620t_2_2_1617_1620_Map2	P20357	Map2	11	15.06	15.06	2.59	5	2	2	0	1459.77	T1617t T1620t	1617	(R)	tPGtPGTPSYPR	(T)	PPSYSSRtPGTPGTP|YSSRTPGtPGTPSYP	106	2.1	1696.65	P20357|Q3TLQ0|Q80ZL4|Q80X35	MOUSE	199528
P20357_T1629tT1632t_2_2_1629_1632	0.0431539	0.0694334	0.827324	16.6404	14.6983	1.18603	-0.766347	-0.850915	-0.0845677	-0.356333	-0.149	0.207333	0.021675	0.0338979	0.761022	0.888615	0.660365	0.0623171	-0.192712	-0.210087	-0.284945	-0.766134	-0.128797	-0.0465166	Map2	P20357_T1629tT1632t_2_2_1629_1632_Map2	P20357	Map2	7	7.35	7.35	1.451	7	2	2	0	2270.25	T1629t T1632t	1617	(R)	TPGTPGTPSYPRtPGtPK	(S)	GTPSYPRtPGTPKSG|SYPRTPGtPKSGILV	107	2.1	1696.65	P20357|Q3TLQ0|Q80ZL4|Q80X35	MOUSE	199528
P20357_S1635sS1641s_2_2_1635_1641	0.0006686	0.00100782	0.361337	39.9877	39.3108	6.0409	3.65585	2.9742	-0.68165	0.869333	0.905333	0.036	0.000100284	0.000117199	0.248834	-1.7237	-2.00228	-2.65031	0.392561	2.20407	1.99462	0.916428	0.203364	1.42651	Map2	P20357_S1635sS1641s_2_2_1635_1641_Map2	P20357	Map2	3	9.17	9.17	99	2	2	2	0	1387.86	S1635s S1641s	1635	(K)	sGILVPsEK	(K)	RTPGTPKsGILVPSE|KSGILVPsEKKVAII	108	2.1	1696.65	P20357	MOUSE	199528
P20357_T1650tS1654s_2_2_1650_1654	0.00463318	0.0178651	0.695008	28.7178	22.2321	2.25081	-1.14147	-0.995504	0.145971	-0.458333	-0.185	0.273333	0.00134346	0.0059812	0.595551	0.549585	0.441421	0.806456	-0.428248	-0.394374	-0.804339	-0.707482	-0.101682	-0.379886	Map2	P20357_T1650tS1654s_2_2_1650_1654_Map2	P20357	Map2	53	11.39	8.29	1.677	3	2	2	0	2263.45	T1650t S1654s	1645	(K)	VAIIRtPPKsPATPK	(Q)	KKVAIIRtPPKSPAT|IIRTPPKsPATPKQL	109	2.1	1696.65	P20357|Q3TLQ0|Q80ZL4|Q80X35	MOUSE	199528
P20357_S1788sS1791s_2_1_1785_1791	0.111223	0.210473	0.759077	11.6832	8.68061	1.71115	-0.515409	-0.417873	0.0975356	-0.284333	-0.0253333	0.259	0.0678708	0.1355	0.67435	-0.19628	0.169506	0.392231	-0.371148	-0.246945	-0.562677	-0.241937	-0.2237	-0.422526	Map2	P20357_S1788sS1791s_2_1_1785_1791_Map2	P20357	Map2	9	10.32	10.32	0	6	2	1	1	2650.42	S1788s S1791s	1771	(K)	ARVDHGAEIITQSPSRSsVAsPR	(R)	TQSPSRSsVASPRRL|PSRSSVAsPRRLSNV	110	2.1	1696.65	P20357|Q3TLQ0|Q80ZL4|Q80X35	MOUSE	199528
P20357_S1799sS1800s_2_2_1799_1800	0.00332546	0.00391723	0.732148	30.5778	30.9411	1.93581	-1.08113	-1.18411	-0.102973	-0.442667	-0.241333	0.201333	0.000875428	0.000805183	0.640352	0.910027	1.0135	1.12171	0.00713747	-0.154801	-0.0504966	-0.212611	-0.189806	-0.104662	Map2	P20357_S1799sS1800s_2_2_1799_1800_Map2	P20357	Map2	111	19.56	18.88	1.309	8	2	2	0	3557.97	S1799s S1800s	1795	(R)	LSNVssSGSINLLESPQLATLAEDVTAALAK	(Q)	PRRLSNVsSSGSINL|RRLSNVSsSGSINLL	111	2.1	1696.65	P20357|Q3TLQ0|Q80ZL4|Q80X35	MOUSE	199528
P20357_S136sS140sT146t_3_1_136_148	0.156229	0.113532	0.678756	9.92216	12.022	2.39537	-0.411814	-0.552204	-0.14039	-0.256	-0.0613333	0.194667	0.101808	0.0627775	0.576053	0.364011	0.293103	0.678156	0.160593	0.0258002	-0.0865657	-0.109971	0.149134	-0.360504	Map2	P20357_S136sS140sT146t_3_1_136_148_Map2	P20357	Map2	6	33.37	33.37	0	8	3	1	2	4612.39	S136s S140s T146t	118	(K)	DQPAALPLAAEETANLPPsPPPsPASEQtATVEEDLLTASK	(M)	ETANLPPsPPPSPAS|LPPSPPPsPASEQTA|PSPASEQtATVEEDL	112	2.1	1696.65	P20357	MOUSE	199528
P20357_T1596tT1599tT1609t_3_1_1592_1609	0.43287	0.0256881	0.062343	4.56944	20.2013	15.9408	-0.220469	-0.97429	-0.75382	-0.203667	-0.179	0.0246667	0.349185	0.00954708	0.0254634	0.285499	0.201288	-0.0916428	-0.121337	-0.19903	0.0541035	-1.261	-0.518578	-0.748142	Map2	P20357_T1596tT1599tT1609t_3_1_1592_1609_Map2	P20357	Map2	14	15.48	11.25	0	14	3	1	2	2637.32	T1596t T1599t T1609t	1592	(K)	SGTStPTtPGSTAITPGtPPSYSSR	(T)	AGKSGTStPTTPGST|SGTSTPTtPGSTAIT|STAITPGtPPSYSSR	113	2.1	1696.65	P20357|Q3TLQ0|Q80ZL4|Q80X35	MOUSE	199528
P20357_T1617tT1620tT1623t_3_3_1617_1623	0.117189	0.0106543	0.193971	11.4135	25.154	9.5431	-0.538532	-1.04064	-0.502109	-0.293333	-0.201667	0.0916667	0.0722187	0.00305211	0.111094	0.428248	0.480266	0.194283	-0.474642	0.239573	-0.277731	-0.850445	-0.742279	-0.426402	Map2	P20357_T1617tT1620tT1623t_3_3_1617_1623_Map2	P20357	Map2	9	10.53	10.53	2	5	3	3	0	1230.61	T1617t T1620t T1623t	1617	(R)	tPGtPGtPSYPR	(T)	PPSYSSRtPGTPGTP|YSSRTPGtPGTPSYP|RTPGTPGtPSYPRTP	114	2.1	1696.65	P20357|Q3TLQ0|Q80ZL4|Q80X35	MOUSE	199528
P20357_T1629tT1632tS1635s_3_3_1629_1635	0.342173	0.572842	0.666904	5.81569	3.21037	2.50117	0.612719	0.376497	-0.236222	0.0236667	0.189667	0.166	0.262078	0.477488	0.56219	-0.396129	0.240133	-1.61658	-0.317617	0.715034	-0.331835	-0.747805	-0.0813456	0.186066	Map2	P20357_T1629tT1632tS1635s_3_3_1629_1635_Map2	P20357	Map2	4	10.05	9.02	8.437	4	3	3	0	2198.34	T1629t T1632t S1635s	1629	(R)	tPGtPKsGILVPSEK	(K)	GTPSYPRtPGTPKSG|SYPRTPGtPKSGILV|RTPGTPKsGILVPSE	115	2.1	1696.65	P20357|Q3TLQ0|Q80ZL4|Q80X35	MOUSE	199528
P20357_T1650tS1654sT1657t_3_3_1650_1657	0.239281	0.0296652	0.134933	7.70245	19.4061	11.5903	-0.412446	-1.18204	-0.769597	-0.26	-0.243333	0.0166667	0.169729	0.0114654	0.0693375	1.04207	1.16182	0.637834	0.513898	0.899321	0.191166	-0.868773	-0.145744	0.310111	Map2	P20357_T1650tS1654sT1657t_3_3_1650_1657_Map2	P20357	Map2	13	7.23	7.23	99	3	3	3	0	2263.45	T1650t S1654s T1657t	1645	(K)	VAIIRtPPKsPAtPK	(Q)	KKVAIIRtPPKSPAT|IIRTPPKsPATPKQL|TPPKSPAtPKQLRLI	116	2.1	1696.65	P20357|Q3TLQ0|Q80ZL4|Q80X35	MOUSE	199528
P20357_S1787sS1788sS1791s_3_3_1787_1791	0.0396908	0.0107219	0.493176	17.0757	25.1149	4.26731	-0.689996	-0.924012	-0.234016	-0.334	-0.166667	0.167333	0.0196077	0.00307968	0.374343	0.246243	0.268384	0.249268	-0.50676	-0.103201	-0.696132	-0.773465	-0.606703	-0.627974	Map2	P20357_S1787sS1788sS1791s_3_3_1787_1791_Map2	P20357	Map2	13	11.5	11.5	1.111	6	3	3	0	2423.28	S1787s S1788s S1791s	1773	(R)	VDHGAEIITQSPSRssVAsPR	(R)	ITQSPSRsSVASPRR|TQSPSRSsVASPRRL|PSRSSVAsPRRLSNV	117	2.1	1696.65	P20357|Q3TLQ0|Q80ZL4|Q80X35	MOUSE	199528
P20357_S1801sS1803sS1809s_3_1_1800_1809	0.00235813	0.000889908	0.0862563	32.5317	40.128	14.1176	-1.15008	-1.70237	-0.552297	-0.463667	-0.386333	0.0773333	0.000558256	9.70951e-05	0.0387473	1.62377	1.50083	1.63124	0.335461	0.501261	0.468897	-0.260265	-0.122018	0.0310111	Map2	P20357_S1801sS1803sS1809s_3_1_1800_1809_Map2	P20357	Map2	177	21.3	21.3	0	8	3	1	2	3557.97	S1801s S1803s S1809s	1795	(R)	LSNVSSsGsINLLEsPQLATLAEDVTAALAK	(Q)	RLSNVSSsGSINLLE|SNVSSSGsINLLESP|GSINLLEsPQLATLA	118	2.1	1696.65	Q3TLQ0|Q80ZL4|Q80X35|P20357	MOUSE	199528
Q3TLQ0_S136s _1_0_136_140	0.000769487	0.000877522	0.819049	39.1644	40.2278	1.24616	-1.66711	-1.7469	-0.0797886	-0.604667	-0.395	0.209667	0.000121217	9.48905e-05	0.750558	1.13129	1.22538	1.41863	-0.381855	-0.681862	-0.162311	-0.439885	-0.389781	-0.635727	Map2	Q3TLQ0_S136s _1_0_136_140_Map2	Q3TLQ0	Map2	38	31.4	26.11	1.04	7	1	0	1	5168.63	S136s	118	(K)	DQPAALPLAAEETANLPPsPPPSPASEQTATVEEAASGDLAQAPGAFK	(Q)	ETANLPPsPPPSPAS	119	2.2	1696.65	Q3TLQ0|Q80ZL4	MOUSE	52788.9
Q3TLQ0_S357s _1_1_357_357	0.240006	0.334709	0.92373	7.68697	6.17978	0.502654	-0.643893	-0.598643	0.0452498	-0.323	-0.075	0.248	0.170335	0.241002	0.890706	0.949283	0.865184	-0.564519	-0.128474	-0.57129	0.0180345	-0.351908	0.352498	-0.54657	Map2	Q3TLQ0_S357s _1_1_357_357_Map2	Q3TLQ0	Map2	1	13.22	13.22	13.217	2	1	1	0	1726	S357s	356	(K)	HsAGGGNVQIVTK	(K)	SKDNIKHsAGGGNVQ	120	2.2	1696.65	Q3TLQ0	MOUSE	52788.9
Q3TLQ0_S140sS154s_2_0_136_154	0.0278677	0.0396151	0.997765	18.9388	17.8023	0.0138614	-0.733355	-0.734328	-0.000972975	-0.345333	-0.113	0.232333	0.0127678	0.016587	0.996813	0.570997	0.314292	0.681822	-0.36758	-0.265373	0	-0.326248	-0.0033894	-0.306234	Map2	Q3TLQ0_S140sS154s_2_0_136_154_Map2	Q3TLQ0	Map2	47	33.23	28.39	0	7	2	0	2	5168.63	S140s S154s	118	(K)	DQPAALPLAAEETANLPPSPPPsPASEQTATVEEAAsGDLAQAPGAFK	(Q)	LPPSPPPsPASEQTA|ATVEEAAsGDLAQAP	121	2.2	1696.65	Q3TLQ0|Q80ZL4	MOUSE	52788.9
Q3TLQ0_S143sT146tT148t_3_0_136_154	0.00394708	0.0243363	0.436863	29.6147	20.5142	4.95889	1.14406	0.893541	-0.250519	0.177333	0.338	0.160667	0.00109278	0.0088834	0.319235	-1.22764	-1.03116	-0.762468	0.107062	0.0405432	0.263304	-0.370237	-0.0440622	0.0736513	Map2	Q3TLQ0_S143sT146tT148t_3_0_136_154_Map2	Q3TLQ0	Map2	18	32.09	27.35	0	7	3	0	3	5168.63	S143s T146t T148t	118	(K)	DQPAALPLAAEETANLPPSPPPSPAsEQtAtVEEAASGDLAQAPGAFK	(Q)	SPPPSPAsEQTATVE|PSPASEQtATVEEAA|PASEQTAtVEEAASG	122	2.2	1696.65	Q3TLQ0|Q80ZL4	MOUSE	52788.9
Q80X35_S139s _1_0_135_139	0.000648604	0.00148679	0.93186	40.181	36.7956	0.449697	-1.7796	-1.75212	0.0274805	-0.635333	-0.395667	0.239667	9.59169e-05	0.000209142	0.901634	0.870771	1.06294	1.49928	-0.628097	-0.715034	-0.562677	-0.659828	-0.481295	-0.682244	NotFound	Q80X35_S139s _1_0_135_139_NotFound	Q80X35	Map2	13	27.82	21.79	0	7	1	0	1	5097.59	S139s	118	(K)	DQPAALPLAEETANLPPSPPPsPASEQTATVEEAASGDLAQAPGAFK	(Q)	LPPSPPPsPASEQTA	123	2.3	1696.65	Q80X35	MOUSE	49321
Q80X35_S139sS153s_2_0_135_153	0.0238778	0.06187	0.667755	19.7556	15.3243	2.49408	-0.80128	-0.669042	0.132238	-0.364	-0.0966667	0.267333	0.0105788	0.0293475	0.563108	0.435386	0.550893	0.989742	-0.221262	-0.213773	0.0072138	-0.117303	0.0745668	0.0116292	NotFound	Q80X35_S139sS153s_2_0_135_153_NotFound	Q80X35	Map2	8	26.55	19.94	0	7	2	0	2	5097.59	S139s S153s	118	(K)	DQPAALPLAEETANLPPSPPPsPASEQTATVEEAAsGDLAQAPGAFK	(Q)	LPPSPPPsPASEQTA|ATVEEAAsGDLAQAP	124	2.3	1696.65	Q80X35	MOUSE	49321
Q80X35_S142sT145tT147t_3_0_129_153	0.0235891	0.498628	0.120099	19.8219	3.97816	12.2484	0.984196	0.238356	-0.745841	0.131667	0.156333	0.0246667	0.0104187	0.400114	0.0595881	-0.942146	-0.791026	-0.659828	-0.317617	0.202716	0.674491	-0.142963	-0.782952	-0.752018	NotFound	Q80X35_S142sT145tT147t_3_0_129_153_NotFound	Q80X35	Map2	5	24.42	15.7	0	7	3	0	3	5097.59	N131n S142s T145t T147t	118	(K)	DQPAALPLAEETAnLPPSPPPSPAsEQtAtVEEAASGDLAQAPGAFK	(Q)	SPPPSPAsEQTATVE|PSPASEQtATVEEAA|PASEQTAtVEEAASG	125	2.3	1696.65	Q80X35	MOUSE	49321
Q6P5H2_S51s _1_1_51_51	0.00029766	0.000153528	0.154022	45.1232	53.0919	10.8504	3.17082	3.83577	0.664947	0.74	1.15367	0.413667	3.07383e-05	4.90689e-06	0.0822161	-2.43388	-2.88866	-1.9025	0.328324	1.37478	0.584318	1.71555	1.26425	1.30246	Nes	Q6P5H2_S51s _1_1_51_51_Nes	Q6P5H2	Nes	2	11.4	11.4	5.33	2	1	1	0	1206.61	S51s	45	(R)	AQSGDAsWR	(A)	RAQSGDAsWRARADD	1	3.1	1531.82	Q6P5H2|Q6P5H2-2	MOUSE	207748
Q6P5H2_S127s _1_1_127_127	0.000270652	0.00061316	0.0797466	45.724	42.6241	14.5628	2.1944	3.24108	1.04668	0.469333	0.979667	0.510333	2.67669e-05	5.46502e-05	0.0349722	-2.17336	-1.96697	-2.07479	-0.103493	-0.0442289	0.515787	1.68256	0.325382	1.50016	Nes	Q6P5H2_S127s _1_1_127_127_Nes	Q6P5H2	Nes	1	10.61	10.61	1.115	2	1	1	0	1589.85	S127s	124	(R)	GWLsTQAAELER	(E)	KNARGWLsTQAAELE	2	3.1	1531.82	Q6P5H2|Q6P5H2-2	MOUSE	207748
Q6P5H2_T158t _1_1_158_158	0.000928586	0.00317398	0.496113	38.0017	32.1802	4.23538	2.55705	2.25539	-0.301662	0.565	0.71	0.145	0.000158426	0.000605311	0.377104	-1.64162	-0.843996	-2.11878	0.856496	1.48167	0.728594	0.33358	0.684659	1.14353	Nes	Q6P5H2_T158t _1_1_158_158_Nes	Q6P5H2	Nes	4	18.14	18.14	99	1	1	1	0	1538.81	T158t	149	(R)	AHLNAQAACtPR	(R)	LNAQAACtPRRPPAP	3	3.1	1531.82	Q6P5H2|Q6P5H2-2	MOUSE	207748
Q6P5H2_S169s _1_1_169_169	0.000600301	0.00077227	0.316297	40.6512	41.0984	6.7934	2.79957	3.12391	0.324344	0.637	0.957667	0.320667	8.60759e-05	7.76536e-05	0.209247	-1.29545	-2.69443	-1.58725	0.735159	1.08729	0.999112	1.41496	1.32526	1.05438	Nes	Q6P5H2_S169s _1_1_169_169_Nes	Q6P5H2	Nes	15	24.71	24.71	99	1	1	1	0	2493.39	S169s	161	(R)	RPPAPAHAsPIRAPEVEELAR	(R)	PPAPAHAsPIRAPEV	4	3.1	1531.82	Q6P5H2|Q6P5H2-2	MOUSE	207748
Q6P5H2_S235s _1_1_235_235	0.364773	0.127864	0.291359	5.47698	11.3805	7.25601	0.505367	0.8925	0.387134	-0.00366667	0.335	0.338667	0.283336	0.0727699	0.188105	-0.492485	-0.370793	-1.90984	-0.838653	-0.335403	-0.0829588	0.0109971	0.0135576	-0.120168	Nes	Q6P5H2_S235s _1_1_235_235_Nes	Q6P5H2	Nes	3	15.9	15.9	99	1	1	1	0	2157.15	S235s	224	(R)	LEVQQLQADRDsLQER	(R)	QLQADRDsLQERREA	5	3.1	1531.82	Q6P5H2|Q6P5H2-2	MOUSE	207748
Q6P5H2_S297s _1_1_297_297	0.0035122	0.000865193	0.0114911	30.2768	40.3165	25.6706	2.02274	3.53803	1.51529	0.419333	1.06267	0.643333	0.000938257	9.29721e-05	0.00270979	-1.01709	-1.91753	-2.50001	-0.0963558	0.232202	0.497753	2.27641	1.16256	1.7405	Nes	Q6P5H2_S297s _1_1_297_297_Nes	Q6P5H2	Nes	1	12.7	12.7	2.206	4	1	1	0	1498.81	S297s	294	(K)	MSLsLEVATYR	(T)	AHLKMSLsLEVATYR	6	3.1	1531.82	Q6P5H2	MOUSE	207748
Q6P5H2_S324s _1_1_324_324	0.00172112	0.00352806	0.295074	34.3482	31.5417	7.18874	1.48047	1.95692	0.476444	0.269333	0.624667	0.355333	0.000367437	0.000701183	0.191041	-1.35969	-0.812214	-1.25734	0.231968	0.221145	0.55907	1.26467	0.172859	1.00398	Nes	Q6P5H2_S324s _1_1_324_324_Nes	Q6P5H2	Nes	3	15.29	10.07	3.683	3	1	1	0	1691.94	S324s	320	(R)	SSQAsLGFPDPK	(L)	PGRSSQAsLGFPDPK	7	3.1	1531.82	Q6P5H2|Q6P5H2-2	MOUSE	207748
Q6P5H2_S359s _1_0_353_359	0.000384427	0.79483	0.58007	43.4108	1.36479	3.32253	2.17181	-1.66427	-3.83608	0.460667	-0.475	-0.935667	4.55958e-05	0.730334	0.465315	-0.87434	-0.572081	-0.238271	1.58452	1.34898	1.89723	3.40178	-13.2153	3.13599	Nes	Q6P5H2_S359s _1_0_353_359_Nes	Q6P5H2	Nes	4	31.48	29.75	0	9	1	0	1	4857.68	S359s	334	(K)	LHFLGIPEDQHLGSVLPVLSPTSFSsPLPNTLETPVTAFLK	(T)	LSPTSFSsPLPNTLE	8	3.1	1531.82	Q6P5H2|Q6P5H2-2	MOUSE	207748
Q6P5H2_T385t _1_0_383_389	0.00122837	0.000322848	0.915925	36.3194	47.2018	0.557522	2.32116	2.37928	0.0581181	0.497667	0.743333	0.245667	0.000233376	1.90469e-05	0.879524	-0.413973	-0.226007	-0.626837	1.13843	2.48788	2.07036	2.17377	1.81333	1.88392	Nes	Q6P5H2_T385t _1_0_383_389_Nes	Q6P5H2	Nes	3	17.12	17.12	0	6	1	0	1	2683.49	T385t	381	(K)	ARTPtLASTPIPPMSEAPYPK	(N)	FLKARTPtLASTPIP	9	3.1	1531.82	Q6P5H2|Q6P5H2-2	MOUSE	207748
Q6P5H2_S485s _1_1_485_485	1.70931e-05	0.000146084	0.552947	67.0218	53.5493	3.59901	4.0968	3.83819	-0.258605	0.994667	1.14767	0.153	1.98527e-07	4.41643e-06	0.436616	-2.39819	-2.04819	-2.0418	1.83076	2.20407	1.76738	2.08212	1.1185	1.82578	Nes	Q6P5H2_S485s _1_1_485_485_Nes	Q6P5H2	Nes	3	14.6	14.6	1.181	2	1	1	0	2479.35	S485s	483	(R)	VSsIFQEEEGQIWELVK	(K)	SSESRVSsIFQEEEG	10	3.1	1531.82	Q6P5H2|Q6P5H2-2	MOUSE	207748
Q6P5H2_T537t_1_0_523_537	0.000636567	0.000809613	0.674268	40.2953	40.7655	2.43498	2.76845	2.93802	0.169574	0.628333	0.904333	0.276	9.34271e-05	8.38401e-05	0.570824	-1.75582	-3.07582	-2.40837	0.114199	0.792434	0.158704	0.293257	0.474516	0.806288	Nes	Q6P5H2_T537t_1_0_523_537_Nes	Q6P5H2	Nes	1	25.25	26.01	0	6	1	0	1	5173.57	M535m T537t M547m	508	(K)	VENSLAQEIQESGLDTEEIQDSQGPLQmEtLEALGDEPLmSLK	(T)	QGPLQMEtLEALGDE	11	3.1	1531.82	Q6P5H2|Q6P5H2-2	MOUSE	207748
Q6P5H2_T556t _1_1_556_556	3.6364e-06	2.2686e-05	0.772327	87.0099	73.1007	1.60335	8.18911	8.32283	0.133719	2.12833	2.38667	0.258333	1.99073e-09	4.89697e-08	0.691298	-3.29751	-3.75031	-4.02128	4.32174	4.57769	4.5988	5.15765	4.04356	4.69818	Nes	Q6P5H2_T556t _1_1_556_556_Nes	Q6P5H2	Nes	5	16.51	16.51	9.482	2	1	1	0	1469.81	T556t	551	(K)	TQNHEtPGK	(E)	LKTQNHEtPGKENCN	12	3.1	1531.82	Q6P5H2|Q6P5H2-2	MOUSE	207748
Q6P5H2_S564s_1_1_564_564	0.000293802	0.00046509	0.955109	45.2053	44.5238	0.292148	3.78136	3.80439	0.0230299	0.909667	1.146	0.236333	3.01629e-05	3.52875e-05	0.934943	-1.69872	-3.27711	-2.00148	1.60236	1.7581	1.00633	1.59458	1.48456	1.35673	Nes	Q6P5H2_S564s_1_1_564_564_Nes	Q6P5H2	Nes	1	13.52	13.52	1.118	4	1	1	0	2126.04	N563n S564s	560	(K)	ENCnsSIEENSGTVK	(S)	PGKENCNsSIEENSG	13	3.1	1531.82	Q6P5H2|Q6P5H2-2	MOUSE	207748
Q6P5H2_S565s _1_1_565_565	3.00944e-05	9.97495e-05	0.547025	61.7022	56.6474	3.66389	5.18653	4.97498	-0.211551	1.29933	1.46867	0.169333	6.75742e-07	2.16402e-06	0.430141	-2.29826	-3.21001	-1.93916	2.62302	2.50262	2.98652	2.75295	2.40647	2.31808	Nes	Q6P5H2_S565s _1_1_565_565_Nes	Q6P5H2	Nes	3	17.19	17.19	1.123	4	1	1	0	2126.04	S565s	560	(K)	ENCNSsIEENSGTVK	(S)	GKENCNSsIEENSGT	14	3.1	1531.82	Q6P5H2|Q6P5H2-2	MOUSE	207748
Q6P5H2_S575s_1_1_575_575	3.83883e-05	5.08972e-05	0.00681738	59.754	62.6114	28.8159	2.97215	4.15852	1.18637	0.686	1.24233	0.556333	1.05828e-06	5.48099e-07	0.00131343	-2.89424	-2.59202	-2.52201	0.33903	0.302231	0.266911	1.19869	1.58624	1.68235	Nes	Q6P5H2_S575s_1_1_575_575_Nes	Q6P5H2	Nes	15	22.31	22.31	0.5	7	1	1	0	4018.06	N561n S575s	551	(K)	TQNHETPGKEnCNSSIEENSGTVKsPEK	(E)	ENSGTVKsPEKEKQT	15	3.1	1531.82	Q6P5H2|Q6P5H2-2	MOUSE	207748
Q6P5H2_T582t _1_1_582_582	5.2237e-05	0.000154375	0.194404	57.4964	53.051	9.5302	7.83071	8.38961	0.558902	2.02733	2.40267	0.375333	1.77975e-06	4.95334e-06	0.111424	-1.38467	-3.92335	-3.42011	4.6001	5.21164	4.95228	5.75517	4.97564	5.70991	Nes	Q6P5H2_T582t _1_1_582_582_Nes	Q6P5H2	Nes	2	8.96	4.28	99	1	1	1	0	1530.98	T582t	579	(K)	EKQtPLK	(S)	SPEKEKQtPLKSLEE	16	3.1	1531.82	Q6P5H2|Q6P5H2-2	MOUSE	207748
Q6P5H2_T597t _1_1_597_597	4.12703e-05	8.71365e-05	0.11901	59.2213	57.8149	12.3005	5.36404	5.96003	0.595991	1.34367	1.734	0.390333	1.19639e-06	1.65391e-06	0.0588777	-0.877909	-2.41545	-1.9245	3.42955	3.88109	3.56362	4.57847	3.98255	4.10121	Nes	Q6P5H2_T597t _1_1_597_597_Nes	Q6P5H2	Nes	3	17.55	17.55	17.554	2	1	1	0	1660.99	T597t	597	(K)	tLENGVLELSK	(P)	KNVEAEKtLENGVLE	17	3.1	1531.82	Q6P5H2|Q6P5H2-2	MOUSE	207748
Q6P5H2_S606s _1_1_606_606	0.000176873	0.000202483	0.187689	48.4929	50.7975	9.73146	4.52671	5.05867	0.531962	1.109	1.48633	0.377333	1.41484e-05	8.32239e-06	0.106379	-1.82362	-1.17241	-2.97656	2.04488	2.90436	2.65829	2.98755	3.25044	2.96543	Nes	Q6P5H2_S606s _1_1_606_606_Nes	Q6P5H2	Nes	2	20.3	20.3	8.59	2	1	1	0	2568.43	S606s	597	(K)	TLENGVLELsKPLGEEEPR	(M)	ENGVLELsKPLGEEE	18	3.1	1531.82	Q6P5H2|Q6P5H2-2	MOUSE	207748
Q6P5H2_S623s_1_1_623_623	1.0884e-05	2.47395e-05	0.0719018	72.018	70.6694	15.1466	4.31965	4.93895	0.619296	1.06033	1.46067	0.400333	6.28345e-08	8.57157e-08	0.0305734	-3.46167	-3.63377	-3.40178	0.695903	0.77032	0.995505	1.6459	1.38288	1.29084	Nes	Q6P5H2_S623s_1_1_623_623_Nes	Q6P5H2	Nes	36	19.18	19.18	3.449	4	1	1	0	2879.46	M616m S623s	616	(R)	mEDQELMsPEHTLETVSFLGK	(E)	MEDQELMsPEHTLET	19	3.1	1531.82	Q6P5H2|Q6P5H2-2	MOUSE	207748
Q6P5H2_S645s _1_0_644_645	2.08267e-05	4.1879e-05	0.0212497	64.8849	64.6788	22.0432	3.2664	4.1597	0.893303	0.767667	1.24567	0.478	3.24723e-07	3.40505e-07	0.0062471	-2.90138	-2.96635	-2.89958	0.274793	0.32066	0.436435	1.4223	1.33203	0.957467	Nes	Q6P5H2_S645s _1_0_644_645_Nes	Q6P5H2	Nes	4	23	23	0	4	1	0	1	2937.56	S645s	637	(K)	ENQEVVRSsEEQNLESLITFK	(E)	NQEVVRSsEEQNLES	20	3.1	1531.82	Q6P5H2|Q6P5H2-2	MOUSE	207748
Q6P5H2_S652s _1_1_652_652	4.43851e-05	0.00042832	0.0160459	58.6376	45.1162	23.7014	3.43555	5.86622	2.43066	0.815667	1.702	0.886333	1.36847e-06	3.07879e-05	0.00426447	-3.93275	-3.21354	-3.71703	-0.192712	-0.32066	-0.0432828	3.20017	0.810067	2.7251	Nes	Q6P5H2_S652s _1_1_652_652_Nes	Q6P5H2	Nes	2	13.73	13.73	3.322	4	1	1	0	2083.13	S652s	644	(R)	SSEEQNLEsLITFK	(E)	SEEQNLEsLITFKEE	21	3.1	1531.82	Q6P5H2|Q6P5H2-2	MOUSE	207748
Q6P5H2_S688s _1_1_688_688	2.29952e-05	4.1879e-05	0.0220554	64.0669	64.7114	21.8263	3.58166	4.4866	0.904937	0.855333	1.33767	0.482333	3.92019e-07	3.37959e-07	0.00656701	-2.98703	-3.42542	-3.15251	0.22483	0.475461	0.479718	1.33798	1.52184	1.03499	Nes	Q6P5H2_S688s _1_1_688_688_Nes	Q6P5H2	Nes	25	21.63	16.61	99	1	1	1	0	3060.59	S688s	681	(K)	EDQRFPRsPEEDQQAFRPLEK	(E)	EDQRFPRsPEEDQQA	22	3.1	1531.82	Q6P5H2|Q6P5H2-2	MOUSE	207748
Q6P5H2_S731s _1_0_728_731	0.00103968	0.000194374	0.000487499	37.3131	51.0799	46.3168	3.03228	5.62918	2.5969	0.704	1.648	0.944	0.000185649	7.79839e-06	2.33518e-05	-2.10912	-3.95866	-3.52275	-0.0249811	-0.328031	-0.140669	2.00514	2.53188	2.75999	Nes	Q6P5H2_S731s _1_0_728_731_Nes	Q6P5H2	Nes	5	17.26	12.12	0.346	2	1	0	1	2664.36	S731s	724	(K)	ERQESLKsPEEEDQQAFR	(L)	ERQESLKsPEEEDQQ	23	3.1	1531.82	Q6P5H2|Q6P5H2-2	MOUSE	207748
Q6P5H2_S731s _1_1_731_731	5.31561e-05	2.2686e-05	0.000405179	57.3257	72.9997	47.647	3.31242	5.89228	2.57986	0.782	1.72567	0.943667	1.8511e-06	5.01222e-08	1.7191e-05	-4.06479	-3.71853	-4.23023	-0.956421	-0.755577	-0.364297	1.95749	2.05059	1.65522	Nes	Q6P5H2_S731s _1_1_731_731_Nes	Q6P5H2	Nes	9	17.82	13.82	1.396	2	1	1	0	2664.36	S731s	724	(K)	ERQESLKsPEEEDQQAFR	(L)	ERQESLKsPEEEDQQ	24	3.1	1531.82	Q6P5H2|Q6P5H2-2	MOUSE	207748
Q6P5H2_S813s _1_1_813_813	2.05413e-05	0.00010806	0.132685	65.0436	56.065	11.6818	4.04756	3.46933	-0.578232	0.980333	1.05333	0.073	3.13069e-07	2.47459e-06	0.0678915	-1.91641	-2.22829	-2.33872	1.57381	2.13773	1.94773	1.08872	1.6303	1.20556	Nes	Q6P5H2_S813s _1_1_813_813_Nes	Q6P5H2	Nes	1	16.26	9.11	3.23	2	1	1	0	1977.18	S813s	808	(R)	LVEKEsQESLK	(S)	ERLVEKEsQESLKSP	25	3.1	1531.82	Q6P5H2|Q6P5H2-2	MOUSE	207748
Q6P5H2_S819s _1_1_819_819	0.000253852	4.52175e-05	0.00407591	46.1208	63.9102	31.9643	3.15573	5.10258	1.94684	0.737333	1.50767	0.770333	2.44298e-05	4.06424e-07	0.000636171	-2.98346	-3.7609	-3.53008	-0.910027	-0.0847721	0.187559	1.81819	1.85061	1.36449	Nes	Q6P5H2_S819s _1_1_819_819_Nes	Q6P5H2	Nes	3	14.73	8.51	2.222	3	1	1	0	2249.13	S819s	812	(K)	ESQESLKsPEEEDQR	(T)	ESQESLKsPEEEDQR	26	3.1	1531.82	Q6P5H2|Q6P5H2-2	MOUSE	207748
Q6P5H2_S841s _1_1_841_841	5.06671e-05	3.67666e-05	0.00105343	57.7145	65.8814	40.8173	3.29362	4.96266	1.66904	0.777333	1.46833	0.691	1.69257e-06	2.58144e-07	8.28453e-05	-3.47952	-3.5914	-2.88491	-0.0428248	0.014743	-0.0468897	1.57259	1.76249	1.59707	Nes	Q6P5H2_S841s _1_1_841_841_Nes	Q6P5H2	Nes	4	19.46	19.39	9.935	3	1	1	0	2176.21	S841s	841	(R)	sLDENQETIVLLESK	(N)	ENQESLRsLDENQET	27	3.1	1531.82	Q6P5H2|Q6P5H2-2	MOUSE	207748
Q6P5H2_S862s _1_1_862_862	0.000127736	5.47413e-05	0.0315204	50.7422	61.7081	19.811	5.41862	6.7943	1.37568	1.36333	1.97433	0.611	8.42913e-06	6.74817e-07	0.0104448	-3.8007	-5.12401	-5.3556	-0.19628	1.3711	0.800732	1.88418	2.12515	2.09325	Nes	Q6P5H2_S862s _1_1_862_862_Nes	Q6P5H2	Nes	1	17.79	17.79	99	1	1	1	0	1476.74	S862s	862	(R)	sLEVEEEEQR	(I)	KNQRPLRsLEVEEEE	28	3.1	1531.82	Q6P5H2|Q6P5H2-2	MOUSE	207748
Q6P5H2_S880s _1_1_880_880	1.5389e-05	0.000128337	0.043498	68.1474	54.6151	17.9845	5.03812	4.03164	-1.00648	1.25767	1.21367	-0.044	1.53199e-07	3.45532e-06	0.0159055	-3.1048	-3.72912	-3.30281	1.28118	1.99399	1.70246	1.03373	0.769394	0.155055	Nes	Q6P5H2_S880s _1_1_880_880_Nes	Q6P5H2	Nes	2	16.29	16.29	1.394	3	1	1	0	1676.98	S880s	879	(K)	VsQVSLESLEK	(E)	VKPLEKVsQVSLESL	29	3.1	1531.82	Q6P5H2|Q6P5H2-2	MOUSE	207748
Q6P5H2_S883s _1_1_883_883	1.3823e-05	0.00114536	0.000190258	69.2052	38.4735	54.0077	5.6996	1.93006	-3.76954	1.43833	0.626	-0.812333	1.20082e-07	0.000142119	3.97405e-06	-2.43031	-2.89219	-3.00222	3.06554	3.31717	2.39138	-0.806456	-1.08461	-0.64348	Nes	Q6P5H2_S883s _1_1_883_883_Nes	Q6P5H2	Nes	4	17.07	17.07	3.23	3	1	1	0	1676.98	S883s	879	(K)	VSQVsLESLEK	(E)	LEKVSQVsLESLEKE	30	3.1	1531.82	Q6P5H2|Q6P5H2-2	MOUSE	207748
Q6P5H2_S886s _1_1_886_886	1.70931e-05	0.000213876	0.234267	66.9217	50.3756	8.50021	4.41468	3.88438	-0.530302	1.08367	1.15967	0.076	2.03156e-07	9.17149e-06	0.141247	-2.11269	-2.8039	-2.60265	1.96994	2.02716	1.72771	1.60558	0.749058	1.77926	Nes	Q6P5H2_S886s _1_1_886_886_Nes	Q6P5H2	Nes	2	17.45	17.45	3.522	3	1	1	0	1676.98	S886s	879	(K)	VSQVSLEsLEK	(E)	VSQVSLEsLEKENVQ	31	3.1	1531.82	Q6P5H2|Q6P5H2-2	MOUSE	207748
Q6P5H2_S894s _1_1_894_894	0.0214675	0.035564	0.314326	20.3269	18.3977	6.82929	2.87687	1.84533	-1.03154	0.656333	0.602333	-0.054	0.00927497	0.0144622	0.207525	-1.44177	-3.4113	-1.3893	-0.242674	2.59845	0.0324621	-0.450882	-0.488074	0.232583	Nes	Q6P5H2_S894s _1_1_894_894_Nes	Q6P5H2	Nes	5	15.08	15.08	10.542	2	1	1	0	2561.31	S894s	890	(K)	ENVQsPRYLEEDDHMIK	(S)	LEKENVQsPRYLEED	32	3.1	1531.82	Q6P5H2|Q6P5H2-2	MOUSE	207748
Q6P5H2_S919s _1_1_919_919	0.0543456	0.0552187	0.867526	15.4251	15.9423	0.896733	1.32263	1.43841	0.115787	0.223	0.492333	0.269333	0.0286744	0.025455	0.813442	-1.34541	-0.921686	-2.50735	-1.07419	0.0331717	0.234449	-0.835782	0.562641	-0.186066	Nes	Q6P5H2_S919s _1_1_919_919_Nes	Q6P5H2	Nes	2	12.9	12.9	12.901	2	1	1	0	1498.81	S919s	913	(K)	THEILGsLEDR	(N)	KTHEILGsLEDRNGE	33	3.1	1531.82	Q6P5H2|Q6P5H2-2	MOUSE	207748
Q6P5H2_S957s _1_1_957_957	4.22317e-05	0.000131006	0.623061	58.9897	54.439	2.90026	5.11326	4.8057	-0.30757	1.279	1.43167	0.152667	1.26192e-06	3.59831e-06	0.51283	-4.42523	-4.44599	-5.08801	-0.303342	0.987779	0.696132	0.593845	0.433843	-0.569828	Nes	Q6P5H2_S957s _1_1_957_957_Nes	Q6P5H2	Nes	3	15.41	6.77	99	1	1	1	0	1137.61	S957s	956	(K)	EsQEFLR	(S)	VNHLEKEsQEFLRSP	34	3.1	1531.82	Q6P5H2|Q6P5H2-2	MOUSE	207748
Q6P5H2_S963s _1_1_963_963	3.07188e-05	6.90884e-05	0.147247	61.5375	59.7672	11.1018	3.21437	3.67043	0.456058	0.752	1.10967	0.357667	7.01854e-07	1.05507e-06	0.0775924	-2.44458	-2.68384	-2.89591	0.549585	0.578661	0.490539	0.993408	1.17951	0.814041	Nes	Q6P5H2_S963s _1_1_963_963_Nes	Q6P5H2	Nes	7	26.89	26.89	4.628	2	1	1	0	2780.32	S963s	956	(K)	ESQEFLRsPEAEEEEEQVMVR	(S)	ESQEFLRsPEAEEEE	35	3.1	1531.82	Q6P5H2|Q6P5H2-2	MOUSE	207748
Q6P5H2_S977s _1_1_977_977	0.00701893	0.00270345	0.090766	26.4088	33.1272	13.8262	1.50827	2.30501	0.796739	0.276	0.732667	0.456667	0.0022862	0.000486718	0.0414363	-1.15627	-1.45845	-2.26174	-0.431817	0.206402	-0.126242	0.667159	1.16595	0.205448	Nes	Q6P5H2_S977s _1_1_977_977_Nes	Q6P5H2	Nes	8	21.15	21.15	4.132	4	1	1	0	3711.84	S977s	963	(R)	SPEAEEEEEQVMVRsLEGENHDPLSSVVK	(E)	EEQVMVRsLEGENHD	36	3.1	1531.82	Q6P5H2|Q6P5H2-2	MOUSE	207748
Q6P5H2_S1004s _1_1_1004_1004	3.44147e-05	7.44542e-05	0.0662447	60.5913	59.029	15.5968	5.56476	4.64219	-0.922565	1.404	1.38067	-0.0233333	8.72703e-07	1.25056e-06	0.0275626	-3.39743	-4.2447	-3.24782	1.45604	2.62056	1.72771	1.11804	0.999873	0.918703	Nes	Q6P5H2_S1004s _1_1_1004_1004_Nes	Q6P5H2	Nes	2	8.42	8.42	8.422	2	1	1	0	1663.9	S1004s	1000	(K)	LENEsQDSRK	(S)	ESKLENEsQDSRKSL	37	3.1	1531.82	Q6P5H2|Q6P5H2-2	MOUSE	207748
Q6P5H2_S1010s _1_1_1010_1010	0.000132562	6.5456e-05	0.00535489	50.4916	60.2308	30.2869	2.2566	3.50569	1.24909	0.487333	1.06367	0.576333	8.92976e-06	9.48233e-07	0.000936084	-2.25187	-2.3413	-2.08579	-0.114199	-0.0258002	0.230842	1.22068	1.47778	1.13966	Nes	Q6P5H2_S1010s _1_1_1010_1010_Nes	Q6P5H2	Nes	3	19.79	19.79	4.733	4	1	1	0	2157.1	S1010s	1010	(K)	sLEDESQETFGSLEK	(E)	ESQDSRKsLEDESQE	38	3.1	1531.82	Q6P5H2|Q6P5H2-2	MOUSE	207748
Q6P5H2_S1015s _1_1_1015_1015	3.66251e-05	7.14958e-05	0.265185	60.1606	59.459	7.78691	3.8233	3.40156	-0.421742	0.919667	1.03333	0.113667	9.63697e-07	1.13266e-06	0.16646	-2.94421	-2.56377	-2.75661	0.628097	1.43744	1.13978	0.744139	0.552472	0.64348	Nes	Q6P5H2_S1015s _1_1_1015_1015_Nes	Q6P5H2	Nes	2	15.5	12.69	3.152	4	1	1	0	2157.1	S1015s	1010	(K)	SLEDEsQETFGSLEK	(E)	RKSLEDEsQETFGSL	39	3.1	1531.82	Q6P5H2|Q6P5H2-2	MOUSE	207748
Q6P5H2_S1021s _1_1_1021_1021	0.000633725	0.000175407	0.00986913	40.3226	52.0072	26.553	1.82134	3.05951	1.23817	0.364	0.933333	0.569333	9.28415e-05	6.29908e-06	0.00221159	-1.83433	-1.4302	-1.7962	-0.128474	0.409117	0.122635	1.6459	1.06088	1.411	Nes	Q6P5H2_S1021s _1_1_1021_1021_Nes	Q6P5H2	Nes	2	20.85	18.04	1.131	4	1	1	0	2157.1	S1021s	1010	(K)	SLEDESQETFGsLEK	(E)	ESQETFGsLEKENLE	40	3.1	1531.82	Q6P5H2|Q6P5H2-2	MOUSE	207748
Q6P5H2_S1029s _1_1_1029_1029	0.000507533	2.38467e-05	0.00141747	41.6915	72.5746	38.8097	4.10307	8.27103	4.16796	1.00133	2.377	1.37567	6.77409e-05	5.5276e-08	0.000131533	-5.38879	-5.51599	-6.20605	-2.84071	-0.785063	-1.17585	2.70896	1.99297	3.00032	Nes	Q6P5H2_S1029s _1_1_1029_1029_Nes	Q6P5H2	Nes	1	9.21	2.46	99	1	1	1	0	1089.61	S1029s	1025	(K)	ENLEsLR	(S)	LEKENLEsLRSLAGQ	41	3.1	1531.82	Q6P5H2|Q6P5H2-2	MOUSE	207748
Q6P5H2_S1032s _1_1_1032_1032	2.80912e-05	4.85175e-05	0.00218005	62.2452	63.2833	35.945	3.73744	5.80215	2.06471	0.898333	1.69	0.791667	5.96315e-07	4.69533e-07	0.00025439	-3.43312	-3.21354	-3.88199	0.292636	0.0700291	0.321014	2.48902	1.6947	2.69409	Nes	Q6P5H2_S1032s _1_1_1032_1032_Nes	Q6P5H2	Nes	1	16.54	16.54	1.111	2	1	1	0	2532.33	S1032s	1025	(K)	ENLESLRsLAGQDQEEQK	(L)	ENLESLRsLAGQDQE	42	3.1	1531.82	Q6P5H2	MOUSE	207748
Q6P5H2_S1084s _1_1_1084_1084	3.62664e-05	0.000645078	0.0130449	60.2317	42.2747	24.9122	3.0917	2.02963	-1.06208	0.715667	0.652	-0.0636667	9.48047e-07	5.92279e-05	0.00322683	-1.324	-1.60677	-1.47362	1.69872	1.7581	1.41391	0.274928	0.657544	0.752018	Nes	Q6P5H2_S1084s _1_1_1084_1084_Nes	Q6P5H2	Nes	2	11.59	11.59	99	1	1	1	0	1760.99	S1084s	1077	(R)	NDQEVVRsLDK	(E)	NDQEVVRsLDKENQE	43	3.1	1531.82	Q6P5H2|Q6P5H2-2	MOUSE	207748
Q6P5H2_S1095s _1_1_1095_1095	0.000236475	7.0783e-05	0.0122983	46.5517	59.5411	25.2607	2.9577	4.23684	1.27914	0.68	1.263	0.583	2.21223e-05	1.11146e-06	0.00297805	-3.05484	-2.54258	-3.36512	-0.135612	0.471775	-0.425614	1.08872	1.26764	1.39162	Nes	Q6P5H2_S1095s _1_1_1095_1095_Nes	Q6P5H2	Nes	3	19.92	19.92	5.178	3	1	1	0	2422.25	S1095s	1088	(K)	ENQESLVsLNEGGMETVK	(S)	ENQESLVsLNEGGME	45	3.1	1531.82	Q6P5H2|Q6P5H2-2	MOUSE	207748
Q6P5H2_S1107s _1_0_1106_1107	0.0157252	0.109446	0.246429	22.0002	12.2194	8.20528	1.33524	0.771215	-0.564029	0.230333	0.310667	0.0803333	0.00630925	0.0599876	0.151172	-1.29188	-2.19298	-2.08946	-1.10631	-0.364888	-0.0973864	-0.821119	-0.881244	-1.55831	Nes	Q6P5H2_S1107s _1_0_1106_1107_Nes	Q6P5H2	Nes	1	23.91	23.91	0	5	1	0	1	2339.12	S1107s	1106	(K)	SsETENIESLETVGECLGR	(R)	GMETVKSsETENIES	46	3.1	1531.82	Q6P5H2|Q6P5H2-2	MOUSE	207748
Q6P5H2_S1114s _1_1_1114_1114	0.00126825	0.000340195	0.00242942	36.126	46.7879	35.2146	1.77525	4.42051	2.64526	0.354	1.311	0.957	0.000244008	2.09511e-05	0.000300978	-1.82719	-2.58143	-2.60632	-0.588841	-0.685548	-0.414794	1.18036	2.29462	2.77161	Nes	Q6P5H2_S1114s _1_1_1114_1114_Nes	Q6P5H2	Nes	2	22.96	22.96	2.886	5	1	1	0	2339.12	S1114s	1106	(K)	SSETENIEsLETVGECLGR	(R)	SETENIEsLETVGEC	47	3.1	1531.82	Q6P5H2|Q6P5H2-2	MOUSE	207748
Q6P5H2_S1127s _1_1_1127_1127	0.0119579	0.154179	0.30303	23.4863	10.3758	7.03851	1.40361	0.862355	-0.541256	0.251	0.337667	0.0866667	0.00448096	0.0917102	0.197765	-0.810103	-1.63855	-0.43622	0.827946	0.180601	0.317407	-0.626837	0.650765	-0.32174	Nes	Q6P5H2_S1127s _1_1_1127_1127_Nes	Q6P5H2	Nes	8	28.73	26.13	2.259	9	1	1	0	5271.51	S1127s	1127	(K)	sVDTQEPLWSTEVTSETIEPLEDETQEPLGCVDENQEVLTPLER	(E)	ECLGRRKsVDTQEPL	48	3.1	1531.82	Q6P5H2|Q6P5H2-2	MOUSE	207748
Q6P5H2_T1166t_1_1_1166_1166	0.00965641	0.0396474	0.603373	24.6549	17.7975	3.08917	1.71616	1.46871	-0.247446	0.341667	0.497667	0.156	0.00342383	0.0166055	0.491002	-3.81498	-2.81803	-2.20676	-0.885046	-1.35267	-1.45358	-1.49194	-2.02686	-0.914827	Nes	Q6P5H2_T1166t_1_1_1166_1166_Nes	Q6P5H2	Nes	1	28.25	21.04	3.317	9	1	1	0	5271.51	N1161n T1166t	1127	(K)	SVDTQEPLWSTEVTSETIEPLEDETQEPLGCVDEnQEVLtPLER	(E)	DENQEVLtPLERESQ	49	3.1	1531.82	Q6P5H2|Q6P5H2-2	MOUSE	207748
Q6P5H2_S1188s _1_1_1188_1188	0.000780106	0.000852373	0.202844	39.0747	40.4206	9.29195	1.70718	2.19327	0.486088	0.333333	0.700667	0.367333	0.000123747	9.07697e-05	0.117708	-1.86645	-1.50789	-1.4003	-0.121337	0.305917	0.162311	0.245603	0.96259	0.596963	Nes	Q6P5H2_S1188s _1_1_1188_1188_Nes	Q6P5H2	Nes	2	21.39	21.39	1.121	3	1	1	0	3286.5	S1188s	1181	(K)	WNPETVEsPGGVEDSQQCLEVEEGPER	(E)	WNPETVEsPGGVEDS	50	3.1	1531.82	Q6P5H2|Q6P5H2-2	MOUSE	207748
Q6P5H2_S1195s _1_1_1195_1195	0.026526	0.0321969	0.819884	19.2003	18.9495	1.23997	1.36401	1.46279	0.0987819	0.236333	0.492	0.255667	0.0120219	0.0127365	0.751629	-1.83433	-0.296635	-0.571851	0.117768	0.759263	0.51218	0.190617	0.521968	0.972972	Nes	Q6P5H2_S1195s _1_1_1195_1195_Nes	Q6P5H2	Nes	1	27.02	27.02	5.981	3	1	1	0	3286.5	S1195s	1181	(K)	WNPETVESPGGVEDsQQCLEVEEGPER	(E)	SPGGVEDsQQCLEVE	51	3.1	1531.82	Q6P5H2|Q6P5H2-2	MOUSE	207748
Q6P5H2_S1213s _1_1_1213_1213	0.000726443	0.00014761	0.00192011	39.5033	53.3909	36.7603	2.65309	4.5979	1.94481	0.595	1.359	0.764	0.000112115	4.58046e-06	0.00021085	-2.09485	-2.05172	-3.21483	0.531741	0.22483	-0.158704	1.82919	2.17261	2.43049	Nes	Q6P5H2_S1213s _1_1_1213_1213_Nes	Q6P5H2	Nes	4	15.7	16.2	1.131	4	1	1	0	4293.98	S1213s	1181	(K)	WNPETVESPGGVEDSQQCLEVEEGPEREQHQEsLR	(S)	EREQHQEsLRSLGEV	52	3.1	1531.82	Q6P5H2|Q6P5H2-2	MOUSE	207748
Q6P5H2_S1216s _1_1_1216_1216	0.000340661	4.95911e-05	0.00244674	44.1981	62.8329	35.1765	2.4798	4.25188	1.77207	0.548	1.26667	0.718667	3.80356e-05	5.2085e-07	0.000303631	-2.38391	-2.19298	-1.75588	0.0285499	0.825606	0.252483	2.02714	2.15905	2.23667	Nes	Q6P5H2_S1216s _1_1_1216_1216_Nes	Q6P5H2	Nes	3	25.33	18.98	23.822	3	1	1	0	2088.06	S1216s	1216	(R)	sLGEVEWELPGSGSQQR	(W)	QHQESLRsLGEVEWE	53	3.1	1531.82	Q6P5H2|Q6P5H2-2	MOUSE	207748
Q6P5H2_S1227s _1_1_1227_1227	8.5741e-05	0.00025124	0.406988	53.6231	48.9981	5.35805	2.79662	2.51857	-0.27805	0.633667	0.785333	0.151667	4.34205e-06	1.25949e-05	0.291202	-1.61307	-1.75862	-2.05646	0.852927	1.29001	0.818767	0.736808	0.545694	0.845052	Nes	Q6P5H2_S1227s _1_1_1227_1227_Nes	Q6P5H2	Nes	3	17.48	17.48	1.329	3	1	1	0	2088.06	S1227s	1216	(R)	SLGEVEWELPGsGSQQR	(W)	VEWELPGsGSQQRWE	54	3.1	1531.82	Q6P5H2|Q6P5H2-2	MOUSE	207748
Q6P5H2_S1246s _1_1_1246_1246	5.16248e-05	4.57607e-05	0.00201059	57.5926	63.7505	36.4534	3.30646	5.59883	2.29237	0.779	1.63367	0.854667	1.74075e-06	4.21647e-07	0.000226287	-2.91209	-2.99107	-2.59532	0.178437	0.416489	0.825981	2.65031	2.29462	3.35307	Nes	Q6P5H2_S1246s _1_1_1246_1246_Nes	Q6P5H2	Nes	2	24.22	20.37	2.167	3	1	1	0	3108.49	S1246s	1233	(R)	WEDVVEDGEGQEAsLGATGVETEDK	(A)	DGEGQEAsLGATGVE	55	3.1	1531.82	Q6P5H2|Q6P5H2-2	MOUSE	207748
Q6P5H2_S1287s _1_1_1287_1287	0.000114153	5.35424e-05	0.00210814	51.5337	61.8667	36.1674	3.11342	4.74888	1.63546	0.723	1.401	0.678	7.02477e-06	6.50629e-07	0.00024169	-2.61231	-2.12235	-3.01321	0.731591	0.615519	0.245269	2.10778	2.03025	2.36072	Nes	Q6P5H2_S1287s _1_1_1287_1287_Nes	Q6P5H2	Nes	4	30.72	26.81	3.667	3	1	1	0	2959.53	S1287s	1271	(K)	AVEEGELLQDAVGEAWsLGSSEPK	(E)	DAVGEAWsLGSSEPK	56	3.1	1531.82	Q6P5H2|Q6P5H2-2	MOUSE	207748
Q6P5H2_S1291s _1_0_1290_1291	0.000111078	0.000201113	0.556109	51.7514	50.841	3.56458	3.85884	3.62968	-0.229167	0.933333	1.09833	0.165	6.68127e-06	8.23945e-06	0.44009	-2.83714	-3.79975	-3.84533	0.599547	-0.140058	0.634815	0.0953085	0.0982926	0.213201	Nes	Q6P5H2_S1291s _1_0_1290_1291_Nes	Q6P5H2	Nes	1	29.6	26.64	0	3	1	0	1	2959.53	S1291s	1271	(K)	AVEEGELLQDAVGEAWSLGSsEPK	(E)	EAWSLGSsEPKEQRV	57	3.1	1531.82	Q6P5H2|Q6P5H2-2	MOUSE	207748
Q6P5H2_S1418s _1_0_1417_1418	2.90944e-05	7.12829e-05	0.559389	61.9738	59.4788	3.52993	3.61431	3.79865	0.184338	0.862667	1.141	0.278333	6.34782e-07	1.1275e-06	0.443615	-2.0663	-2.65559	-2.25075	1.14913	1.25315	1.46801	1.39297	1.38288	1.64746	Nes	Q6P5H2_S1418s _1_0_1417_1418_Nes	Q6P5H2	Nes	4	19.14	17.6	0	5	1	0	1	3119.67	S1418s	1403	(K)	EAGALDSGIPELPKTsSETLECK	(G)	IPELPKTsSETLECK	58	3.1	1531.82	Q6P5H2|Q6P5H2-2	MOUSE	207748
Q6P5H2_S1440s _1_1_1440_1440	0.000330268	0.00090664	0.879425	44.3986	40.012	0.811112	2.10829	2.04242	-0.0658679	0.442667	0.658667	0.216	3.63197e-05	9.97236e-05	0.829638	-1.14913	-1.25717	-1.39664	0.463935	0.939864	1.11814	0.898099	1.0541	0.372133	Nes	Q6P5H2_S1440s _1_1_1440_1440_Nes	Q6P5H2	Nes	13	15.32	15.32	1.561	5	1	1	0	4060.89	S1440s	1426	(K)	GWEESGEGWGEEEAsLETSDHEGSHAPQPRPPK	(T)	GWGEEEAsLETSDHE	59	3.1	1531.82	Q6P5H2|Q6P5H2-2	MOUSE	207748
Q6P5H2_S1481s _1_1_1481_1481	0.000268143	0.000259277	0.00969947	45.7844	48.7745	26.6611	3.70119	5.16217	1.46098	0.891	1.51767	0.626667	2.63976e-05	1.32602e-05	0.00215718	-3.52234	-3.43602	-1.96482	0.835084	0.670805	0.674491	2.67597	1.59641	2.29094	Nes	Q6P5H2_S1481s _1_1_1481_1481_Nes	Q6P5H2	Nes	7	32.66	32.66	1.927	3	1	1	0	5609.77	S1481s	1476	(K)	LLEPCsPIPILTDAHELQPQAEGIQEAGWQPEAGTEALGRVEDEPEFGR	(G)	PKLLEPCsPIPILTD	60	3.1	1531.82	Q6P5H2|Q6P5H2-2	MOUSE	207748
Q6P5H2_S1541s _1_1_1541_1541	2.14937e-05	8.49313e-05	0.562139	64.6753	58.0545	3.50248	3.76414	3.55885	-0.205291	0.902333	1.07467	0.172333	3.40775e-07	1.56514e-06	0.446428	-2.33038	-1.9811	-2.26541	1.30259	1.72493	1.68803	1.66423	1.20663	1.22881	Nes	Q6P5H2_S1541s _1_1_1541_1541_Nes	Q6P5H2	Nes	6	29.05	29.05	4.804	5	1	1	0	5604.71	S1541s	1516	(R)	VEDEPEFGRGEIPEGLQDWEEGREDsEADELGETLPDSTPLGLYLK	(S)	WEEGREDsEADELGE	61	3.1	1531.82	Q6P5H2|Q6P5H2-2	MOUSE	207748
Q6P5H2_S1565s _1_1_1565_1565	0.0266223	0.0394721	0.92417	19.1814	17.8222	0.499453	2.62075	2.50845	-0.1123	0.591	0.774667	0.183667	0.0120742	0.0165113	0.891363	-2.95134	-0.949937	-0.498537	2.66584	0.143744	0.652849	0.421557	0.389781	2.3142	Nes	Q6P5H2_S1565s _1_1_1565_1565_Nes	Q6P5H2	Nes	5	14.77	10.82	1.573	2	1	1	0	2029.09	S1565s	1562	(K)	SPAsPKWEQAGEQR	(L)	LYLKSPAsPKWEQAG	62	3.1	1531.82	Q6P5H2|Q6P5H2-2	MOUSE	207748
Q6P5H2_S1614s _1_0_1610_1622	0.00283216	0.0119534	0.495676	31.4804	24.4926	4.23964	1.88071	1.53972	-0.340989	0.380667	0.523667	0.143	0.000711152	0.00355421	0.376735	-1.30973	-1.51142	-0.604842	0.22483	1.19418	0.797125	0.161291	0.965979	0.0658985	Nes	Q6P5H2_S1614s _1_0_1610_1622_Nes	Q6P5H2	Nes	3	30.92	24.07	0	7	1	0	1	5478.64	S1614s	1585	(K)	EGWSPAALAAQGLSDPPEEEQQGHDSDLSsEEFEDLGTEASLLPGVPK	(E)	GHDSDLSsEEFEDLG	63	3.1	1531.82	Q6P5H2|Q6P5H2-2	MOUSE	207748
Q6P5H2_S1837s _1_1_1837_1837	4.1926e-05	4.47254e-05	0.212239	59.097	64.0155	9.04395	3.2487	3.67782	0.429119	0.761	1.11	0.349	1.23111e-06	3.96688e-07	0.124625	-2.55521	-2.61321	-2.71996	0.256949	0.810863	0.789912	1.05939	1.07783	1.00786	Nes	Q6P5H2_S1837s _1_1_1837_1837_Nes	Q6P5H2	Nes	16	20.23	20.23	7.221	2	1	1	0	2155.3	S1837s	1832	(K)	APLVGsPVHLGPSQPLK	(F)	LKAPLVGsPVHLGPS	64	3.1	1531.82	Q6P5H2|Q6P5H2-2	MOUSE	207748
Q6P5H2_S1861s _1_0_1860_1861	0.000120103	0.00230155	0.0189383	51.1838	34.094	22.7197	2.53421	1.47795	-1.05627	0.561667	0.496333	-0.0653333	7.61408e-06	0.000389586	0.00534602	-1.06705	-1.21126	-1.20235	1.44891	1.02832	1.64475	0.216277	0.132187	0.604716	Nes	Q6P5H2_S1861s _1_0_1860_1861_Nes	Q6P5H2	Nes	2	17.02	17.02	0	5	1	0	1	1887.84	S1861s	1849	(K)	FTLSGVDGDSWSsGED	(-)	VDGDSWSsGED----	65	3.1	1531.82	Q6P5H2|Q6P5H2-2	MOUSE	207748
Q6P5H2_S312sT316t_2_2_312_316	6.45074e-05	0.000140451	0.0424217	55.8134	53.901	18.1239	2.99446	3.85685	0.862382	0.692333	1.15667	0.464333	2.62215e-06	4.07283e-06	0.0154033	-2.26971	-2.89572	-2.36438	0.481779	0.409117	0.562677	1.7742	0.952422	1.31409	Nes	Q6P5H2_S312sT316t_2_2_312_316_Nes	Q6P5H2	Nes	2	7.01	7.01	7.007	3	2	2	0	1914.06	S312s T316t	305	(R)	TLLEAENsRLQtPGR	(S)	TLLEAENsRLQTPGR|AENSRLQtPGRSSQA	66	3.1	1531.82	Q6P5H2|Q6P5H2-2	MOUSE	207748
Q6P5H2_S358sS359s_2_0_353_359	2.80912e-05	0.917358	0.487245	62.2438	0.525266	4.33486	4.04449	0.507133	-3.53736	0.979	0.154	-0.825	5.9651e-07	0.886081	0.368565	-1.64162	-1.41608	-1.61658	2.19834	2.28516	2.97569	3.18184	-9.14121	2.8065	Nes	Q6P5H2_S358sS359s_2_0_353_359_Nes	Q6P5H2	Nes	4	33.63	31.57	0	9	2	0	2	4857.68	S358s S359s	334	(K)	LHFLGIPEDQHLGSVLPVLSPTSFssPLPNTLETPVTAFLK	(T)	VLSPTSFsSPLPNTL|LSPTSFSsPLPNTLE	67	3.1	1531.82	Q6P5H2|Q6P5H2-2	MOUSE	207748
Q6P5H2_S564sS565s_2_2_564_565	1.49642e-05	4.95911e-05	0.206372	68.3951	62.9111	9.19588	5.58152	6.10189	0.52037	1.40733	1.776	0.368667	1.44708e-07	5.11557e-07	0.12034	-2.68369	-3.57727	-3.62172	2.07343	2.28885	2.49958	2.40104	2.73864	3.2833	Nes	Q6P5H2_S564sS565s_2_2_564_565_Nes	Q6P5H2	Nes	7	18.06	18.06	1.392	6	2	2	0	3347.67	N561n S564s S565s	551	(K)	TQNHETPGKEnCNssIEENSGTVK	(S)	PGKENCNsSIEENSG|GKENCNSsIEENSGT	68	3.1	1531.82	Q6P5H2|Q6P5H2-2	MOUSE	207748
Q6P5H2_S623sT627t_2_2_623_627	1.29847e-05	0.000531878	0.134158	70.0398	43.6091	11.6206	4.5603	5.91916	1.35887	1.122	1.71	0.588	9.90887e-08	4.35598e-05	0.0688553	-2.07343	-2.03054	-2.52934	2.15195	2.41048	2.48516	4.69578	2.14888	4.27953	Nes	Q6P5H2_S623sT627t_2_2_623_627_Nes	Q6P5H2	Nes	3	12.06	12.06	4.274	4	2	2	0	2879.46	M616m M622m S623s T627t	616	(R)	mEDQELmsPEHtLETVSFLGK	(E)	MEDQELMsPEHTLET|ELMSPEHtLETVSFL	69	3.1	1531.82	Q6P5H2|Q6P5H2-2	MOUSE	207748
Q6P5H2_S728sS731s_2_2_728_731	3.29919e-05	9.09891e-05	0.268942	60.8975	57.4913	7.70658	7.17479	7.691	0.516218	1.858	2.22733	0.369333	8.13292e-07	1.78186e-06	0.169567	-5.87771	-7.62775	-5.80282	0.756572	1.12047	0.339049	0.806456	1.1829	1.77538	Nes	Q6P5H2_S728sS731s_2_2_728_731_Nes	Q6P5H2	Nes	1	9.71	6.63	99	2	2	2	0	2664.36	S728s S731s	724	(K)	ERQEsLKsPEEEDQQAFR	(L)	IEKERQEsLKSPEEE|ERQESLKsPEEEDQQ	70	3.1	1531.82	Q6P5H2|Q6P5H2-2	MOUSE	207748
Q6P5H2_S813sS816s_2_2_813_816	9.60267e-05	0.000587463	0.0254573	52.8517	42.9215	20.9984	4.43597	3.11173	-1.32424	1.08933	0.956333	-0.133	5.18601e-06	5.10324e-05	0.00794614	-2.51953	-3.51371	-3.53008	0.567429	1.66227	1.5149	-0.509534	0.172859	0.108539	Nes	Q6P5H2_S813sS816s_2_2_813_816_Nes	Q6P5H2	Nes	3	8.47	8.47	5.504	3	2	2	0	2947.58	S813s S816s	808	(R)	LVEKEsQEsLKSPEEEDQR	(T)	ERLVEKEsQESLKSP|VEKESQEsLKSPEEE	71	3.1	1531.82	Q6P5H2|Q6P5H2-2	MOUSE	207748
Q6P5H2_S883sS886s_2_2_883_886	1.57497e-05	0.000759342	0.000112039	67.9014	41.2164	58.6692	6.70645	3.0942	-3.61226	1.72133	0.957333	-0.764	1.62128e-07	7.5572e-05	1.35857e-06	-3.41528	-4.52368	-3.17084	2.94064	3.30242	2.76649	-0.568185	-0.437233	-0.821793	Nes	Q6P5H2_S883sS886s_2_2_883_886_Nes	Q6P5H2	Nes	4	11.65	11.65	3.65	3	2	2	0	1676.98	S883s S886s	879	(K)	VSQVsLEsLEK	(E)	LEKVSQVsLESLEKE|VSQVSLEsLEKENVQ	72	3.1	1531.82	Q6P5H2|Q6P5H2-2	MOUSE	207748
Q6P5H2_S957sS963s_2_2_957_963	0.000851819	0.000583002	0.0893232	38.5315	42.9899	13.9157	1.72566	2.32516	0.599504	0.339333	0.731	0.391667	0.000140234	5.02351e-05	0.0405914	-1.17054	-1.64208	-1.03006	0.56386	0.269059	0.501359	0.964082	0.85074	1.31797	Nes	Q6P5H2_S957sS963s_2_2_957_963_Nes	Q6P5H2	Nes	2	15.12	15.12	99	2	2	2	0	2780.32	S957s S963s	956	(K)	EsQEFLRsPEAEEEEEQVMVR	(S)	VNHLEKEsQEFLRSP|ESQEFLRsPEAEEEE	73	3.1	1531.82	Q6P5H2|Q6P5H2-2	MOUSE	207748
Q6P5H2_S1010sS1021s_2_1_1010_1021	0.0201933	0.00127607	0.110765	20.6465	37.7767	12.7	1.12276	1.95815	0.835384	0.172	0.627333	0.455333	0.00861696	0.000166853	0.0537031	-0.720884	-0.769838	-0.465545	1.10631	-0.0405432	0.346263	0.986076	1.20324	1.72887	Nes	Q6P5H2_S1010sS1021s_2_1_1010_1021_Nes	Q6P5H2	Nes	1	17.39	17.39	0.5	4	2	1	1	2157.1	S1010s S1021s	1010	(K)	sLEDESQETFGsLEK	(E)	ESQDSRKsLEDESQE|ESQETFGsLEKENLE	74	3.1	1531.82	Q6P5H2|Q6P5H2-2	MOUSE	207748
Q6P5H2_S1029sS1032s_2_2_1029_1032	0.0001233	0.000238615	0.0124502	50.9989	49.4422	25.1896	4.14154	6.38498	2.24344	1.008	1.844	0.836	7.94524e-06	1.13706e-05	0.00302722	-2.5909	-3.39717	-4.00296	0.346167	0.965664	1.12175	3.57407	1.8879	3.70195	Nes	Q6P5H2_S1029sS1032s_2_2_1029_1032_Nes	Q6P5H2	Nes	1	8	8	99	2	2	2	0	2532.33	S1029s S1032s	1025	(K)	ENLEsLRsLAGQDQEEQK	(L)	LEKENLEsLRSLAGQ|ENLESLRsLAGQDQE	75	3.1	1531.82	Q6P5H2|Q6P5H2-2	MOUSE	207748
Q6P5H2_S1092sS1095s_2_2_1092_1095	9.55587e-05	0.000155217	0.0407054	52.9033	52.9977	18.36	2.71479	3.60592	0.891129	0.613333	1.08467	0.471333	5.12474e-06	5.01458e-06	0.014588	-2.67298	-2.26361	-2.82626	-0.0392561	0.110572	0.310194	0.828451	0.745668	1.48078	Nes	Q6P5H2_S1092sS1095s_2_2_1092_1095_Nes	Q6P5H2	Nes	1	11.95	11.95	11.948	3	2	2	0	2422.25	S1092s S1095s	1088	(K)	ENQEsLVsLNEGGMETVK	(S)	LDKENQEsLVSLNEG|ENQESLVsLNEGGME	76	3.1	1531.82	Q6P5H2|Q6P5H2-2	MOUSE	207748
Q6P5H2_S1127sT1166t_2_2_1127_1166	0.245032	0.5264	0.509668	7.57414	3.67573	4.07295	2.04737	0.849413	-1.19796	0.439667	0.335	-0.104667	0.174818	0.42897	0.391476	-5.61719	-2.30598	-2.48902	1.50957	-3.09971	-2.67993	-3.94064	-2.12854	-1.79477	Nes	Q6P5H2_S1127sT1166t_2_2_1127_1166_Nes	Q6P5H2	Nes	4	27.76	25.47	1.19	9	2	2	0	5784.87	S1127s T1166t	1125	(R)	RKsVDTQEPLWSTEVTSETIEPLEDETQEPLGCVDENQEVLtPLER	(E)	ECLGRRKsVDTQEPL|DENQEVLtPLERESQ	77	3.1	1531.82	Q6P5H2|Q6P5H2-2	MOUSE	207748
Q6P5H2_S1213sS1216s_2_2_1213_1216	0.00351637	0.0011744	0.0453022	30.2687	38.2995	17.7482	2.44128	3.67729	1.23601	0.537333	1.101	0.563667	0.000940002	0.000147928	0.016795	-1.33114	-2.35542	-0.612174	0.485348	1.54064	0.999112	2.3094	1.61335	2.81038	Nes	Q6P5H2_S1213sS1216s_2_2_1213_1216_Nes	Q6P5H2	Nes	1	16.78	16.78	16.783	4	2	2	0	3095.53	S1213s S1216s	1208	(R)	EQHQEsLRsLGEVEWELPGSGSQQR	(W)	EREQHQEsLRSLGEV|QHQESLRsLGEVEWE	78	3.1	1531.82	Q6P5H2|Q6P5H2-2	MOUSE	207748
Q6P5H2_S1287sS1290s_2_1_1287_1291	0.000236475	0.000410754	0.269839	46.5553	45.4635	7.68711	2.11193	2.50794	0.396015	0.444667	0.779333	0.334667	2.21038e-05	2.84217e-05	0.170329	-1.55597	-1.12651	-1.46628	0.688766	0.57129	0.926974	1.02273	0.867687	1.48465	Nes	Q6P5H2_S1287sS1290s_2_1_1287_1291_Nes	Q6P5H2	Nes	2	20.93	20.93	1.097	3	2	1	1	2959.53	S1287s S1290s	1271	(K)	AVEEGELLQDAVGEAWsLGsSEPK	(E)	DAVGEAWsLGSSEPK|GEAWSLGsSEPKEQR	79	3.1	1531.82	Q6P5H2|Q6P5H2-2	MOUSE	207748
Q6P5H2_S1440sS1444s_2_1_1440_1444	0.00132486	0.000579651	0.0409539	35.8666	43.0314	18.3248	1.88455	2.96431	1.07976	0.383333	0.916	0.532667	0.000259024	4.97571e-05	0.0147069	-1.47746	-1.93519	-1.17669	-0.00713747	0.34646	0.724987	1.72655	1.73198	0.845052	Nes	Q6P5H2_S1440sS1444s_2_1_1440_1444_Nes	Q6P5H2	Nes	5	18.21	18.21	0	5	2	1	1	4060.89	S1440s S1444s	1426	(K)	GWEESGEGWGEEEAsLETsDHEGSHAPQPRPPK	(T)	GWGEEEAsLETSDHE|EEASLETsDHEGSHA	80	3.1	1531.82	Q6P5H2|Q6P5H2-2	MOUSE	207748
Q6P5H2_S1613sS1614s_2_0_1598_1622	0.000119963	0.000317895	0.413088	51.2005	47.2815	5.27218	2.25482	2.53772	0.282898	0.484333	0.791333	0.307	7.58484e-06	1.87002e-05	0.297018	-1.68801	-1.41961	-1.64224	0.53531	0.696605	0.782698	1.31232	0.752447	0.798535	Nes	Q6P5H2_S1613sS1614s_2_0_1598_1622_Nes	Q6P5H2	Nes	4	32.45	27.62	0	7	2	0	2	5478.64	S1613s S1614s	1585	(K)	EGWSPAALAAQGLSDPPEEEQQGHDSDLssEEFEDLGTEASLLPGVPK	(E)	QGHDSDLsSEEFEDL|GHDSDLSsEEFEDLG	82	3.1	1531.82	Q6P5H2|Q6P5H2-2	MOUSE	207748
Q6P5H2_S1837sS1844s_2_2_1837_1844	3.50022e-05	0.00263471	0.339521	60.4369	33.3012	6.38739	3.80271	3.12553	-0.677178	0.914333	0.945333	0.031	9.04296e-07	0.000467607	0.229753	-2.34466	-2.75093	-2.88858	0.813671	1.12784	1.48244	1.04106	-0.745668	1.09702	Nes	Q6P5H2_S1837sS1844s_2_2_1837_1844_Nes	Q6P5H2	Nes	1	14.51	14.51	99	2	2	2	0	2155.3	S1837s S1844s	1832	(K)	APLVGsPVHLGPsQPLK	(F)	LKAPLVGsPVHLGPS|SPVHLGPsQPLKFTL	83	3.1	1531.82	Q6P5H2|Q6P5H2-2	MOUSE	207748
Q6P5H2_S1860sS1861s_2_2_1860_1861	0.0462716	0.0490137	0.679976	16.2692	16.6074	2.38424	0.619446	0.773979	0.154533	0.0286667	0.305333	0.276667	0.0236092	0.0218402	0.577532	-0.214124	0.00706273	-0.300588	0.256949	0.54549	0.548249	0.381234	1.00665	0.426402	Nes	Q6P5H2_S1860sS1861s_2_2_1860_1861_Nes	Q6P5H2	Nes	7	13.64	13.64	2.28	5	2	2	0	1887.84	S1860s S1861s	1849	(K)	FTLSGVDGDSWssGED	(-)	GVDGDSWsSGED---|VDGDSWSsGED----	84	3.1	1531.82	Q6P5H2|Q6P5H2-2	MOUSE	207748
Q6P5H2_S356sS358sS359s_3_0_353_359	0.000531809	0.799251	0.693241	41.3845	1.3311	2.26594	3.9185	1.44469	-2.47382	0.939333	0.393333	-0.546	7.27034e-05	0.736021	0.59348	-0.231968	-0.985251	-0.516865	2.2947	4.4192	3.30753	5.96411	-8.88023	5.51609	Nes	Q6P5H2_S356sS358sS359s_3_0_353_359_Nes	Q6P5H2	Nes	2	33.64	33.64	0	9	3	0	3	4857.68	S356s S358s S359s	334	(K)	LHFLGIPEDQHLGSVLPVLSPTsFssPLPNTLETPVTAFLK	(T)	LPVLSPTsFSSPLPN|VLSPTSFsSPLPNTL|LSPTSFSsPLPNTLE	85	3.1	1531.82	Q6P5H2|Q6P5H2-2	MOUSE	207748
Q6P5H2_S1588sS1614sT1622t_3_1_1588_1625	2.98612e-05	5.4041e-05	0.254531	61.7653	61.8085	8.0227	3.49584	3.85292	0.357075	0.830333	1.15733	0.327	6.65993e-07	6.59401e-07	0.157663	-2.39105	-2.45077	-1.99048	1.0956	1.12047	1.43915	1.68989	1.5015	1.53505	Nes	Q6P5H2_S1588sS1614sT1622t_3_1_1588_1625_Nes	Q6P5H2	Nes	10	29.93	23.64	0	7	3	1	2	5478.64	S1588s S1614s T1622t	1585	(K)	EGWsPAALAAQGLSDPPEEEQQGHDSDLSsEEFEDLGtEASLLPGVPK	(E)	EARKEGWsPAALAAQ|GHDSDLSsEEFEDLG|EEFEDLGtEASLLPG	87	3.1	1531.82	Q6P5H2|Q6P5H2-2	MOUSE	207748
Q6P5H2_S1858sS1860sS1861s_3_3_1858_1861	0.000167804	0.000882464	0.0895579	48.8783	40.1943	13.9019	2.48232	1.89891	-0.583402	0.546667	0.616667	0.07	1.29469e-05	9.56242e-05	0.0407206	-1.03493	-1.60677	-1.30499	0.888615	1.36004	1.2516	0.516865	0.671101	0.562076	Nes	Q6P5H2_S1858sS1860sS1861s_3_3_1858_1861_Nes	Q6P5H2	Nes	9	11.31	11.31	11.306	5	3	3	0	1887.84	S1858s S1860s S1861s	1849	(K)	FTLSGVDGDsWssGED	(-)	LSGVDGDsWSSGED-|GVDGDSWsSGED---|VDGDSWSsGED----	88	3.1	1531.82	Q6P5H2|Q6P5H2-2	MOUSE	207748
Q9R0L6-2_S24s_1_0_21_24	0.0396964	0.0678589	0.72928	17.0747	14.8203	1.95859	-0.699332	-0.864256	-0.164924	-0.336333	-0.157	0.179333	0.0196125	0.0329583	0.637003	0.599547	0.918155	0.923759	0.399698	-0.099515	0.0432828	0.465545	-0.643986	0.0271347	Pcm1	Q9R0L6-2_S24s_1_0_21_24_Pcm1	Q9R0L6-2	Pcm1	1	8.31	8.31	0	3	1	0	1	4545.03	S24s M32m	2	(M)	ATGGGPFEEVMHDQDLPNWSNDsVDDRLNNmEWGGQQK	(K)	LPNWSNDsVDDRLNN	1	4.1	1474.89	Q9R0L6-2	MOUSE	234265
Q9R0L6-2_S65s _1_1_65_65	0.170038	0.345609	0.0678532	9.47868	6.00247	15.4626	-0.463209	0.480934	0.944142	-0.271667	0.227	0.498667	0.112754	0.251046	0.0284278	0.117768	0.476734	-0.304254	-0.453229	-0.361203	-0.284945	0.450882	1.27441	0.00775277	Pcm1	Q9R0L6-2_S65s _1_1_65_65_Pcm1	Q9R0L6-2	Pcm1	10	19.35	19.35	5.515	4	1	1	0	1699.92	S65s	60	(R)	VTNAIsPESSPGVGR	(R)	KRVTNAIsPESSPGV	2	4.1	1474.89	Q9R0L6-2	MOUSE	234265
Q9R0L6-2_S69s _1_0_68_69	0.112737	0.14122	0.0164512	11.6133	10.8492	23.5494	-0.56551	0.634309	1.19982	-0.295667	0.266	0.561667	0.0689717	0.0822397	0.00441636	-0.446092	-0.448483	0.157626	-0.628097	-1.10204	-0.703346	-0.0953085	0.664323	0.596963	Pcm1	Q9R0L6-2_S69s _1_0_68_69_Pcm1	Q9R0L6-2	Pcm1	4	16.42	13.88	0	4	1	0	1	1699.92	S69s	60	(R)	VTNAISPESsPGVGR	(R)	NAISPESsPGVGRRR	3	4.1	1474.89	Q9R0L6-2	MOUSE	234265
Q9R0L6-2_S93s _1_1_93_93	0.0002748	0.0024516	0.737042	45.6272	33.7235	1.89392	1.84178	1.7067	-0.135081	0.371333	0.559	0.187667	2.73703e-05	0.000424276	0.646558	-1.75225	-1.68093	-1.6569	0.124906	0.00737148	0.30298	-0.0623171	-0.372834	0.465166	Pcm1	Q9R0L6-2_S93s _1_1_93_93_Pcm1	Q9R0L6-2	Pcm1	21	18.99	18.99	4.223	3	1	1	0	2242.15	S93s	88	(R)	YMTQMsVPEQAELEK	(L)	SRYMTQMsVPEQAEL	4	4.1	1474.89	Q9R0L6-2	MOUSE	234265
Q9R0L6-2_S110s _1_1_110_110	0.0171216	0.0174887	0.941693	21.537	22.3517	0.382083	-0.956851	-0.984106	-0.0272547	-0.407	-0.185333	0.221667	0.00701946	0.00581872	0.915781	0.521035	0.314292	-0.0733142	-0.510329	-1.02832	-0.569891	-0.568185	-0.877855	-0.744266	Pcm1	Q9R0L6-2_S110s _1_1_110_110_Pcm1	Q9R0L6-2	Pcm1	2	12.31	7.16	99	1	1	1	0	1336.71	S110s	107	(R)	INFsDLDQR	(S)	LKQRINFsDLDQRSI	5	4.1	1474.89	Q9R0L6-2	MOUSE	234265
Q9R0L6-2_S119s _1_1_119_119	0.225353	0.104974	0.0108277	8.01748	12.4455	26.0219	0.4656	-0.790632	-1.25623	-0.0143333	-0.135667	-0.121333	0.157853	0.0569439	0.00249924	0.692334	0.0423764	-0.311585	0.663785	0.427546	0.728594	-0.476542	-1.11172	-0.360504	Pcm1	Q9R0L6-2_S119s _1_1_119_119_Pcm1	Q9R0L6-2	Pcm1	1	11.26	4.93	2.843	3	1	1	0	1135.59	S119s	116	(R)	SIGsDSQGR	(A)	LDQRSIGsDSQGRAT	6	4.1	1474.89	Q9R0L6-2	MOUSE	234265
Q9R0L6-2_S159s _1_1_159_159	0.000993208	0.0255112	0.0516275	37.5831	20.2439	17.0085	1.7925	1.06091	-0.731589	0.355333	0.382333	0.027	0.000174458	0.00945382	0.0199137	-0.471073	-1.19007	-1.18402	0.949283	0.825606	0.75745	0.450882	-0.101682	-0.0116292	Pcm1	Q9R0L6-2_S159s _1_1_159_159_Pcm1	Q9R0L6-2	Pcm1	2	12.56	8.21	2.551	2	1	1	0	1260.76	S159s	155	(K)	DATAsLPK	(R)	KSKDATAsLPKREMT	8	4.1	1474.89	Q9R0L6-2	MOUSE	234265
Q9R0L6-2_S168s _1_0_166_168	0.0883021	0.773895	0.269005	12.885	1.51789	7.70477	-0.481936	-0.0982556	0.38368	-0.275333	0.0596667	0.335	0.0514634	0.705035	0.169638	0.314049	0.137723	0.274928	-0.260518	-0.361203	-0.0973864	0.494871	-0.0745668	0.0116292	Pcm1	Q9R0L6-2_S168s _1_0_166_168_Pcm1	Q9R0L6-2	Pcm1	2	8.8	4.99	0	3	1	0	1	1669.88	S168s	163	(K)	REMTTsAQCK	(E)	PKREMTTsAQCKELF	9	4.1	1474.89	Q9R0L6-2	MOUSE	234265
Q9R0L6-2_S180s _1_1_180_180	0.856786	0.985751	0.808668	0.878064	0.0879173	1.32519	-0.0993211	0.00964298	0.108964	-0.171667	0.091	0.262667	0.816947	0.97996	0.737022	1.3811	0.00706273	0.905431	0.0785122	1.09835	0.818767	0.678156	0.938864	0.705502	Pcm1	Q9R0L6-2_S180s _1_1_180_180_Pcm1	Q9R0L6-2	Pcm1	2	23.58	23.58	4.629	3	1	1	0	2824.36	S180s	173	(K)	ELFASALsNDLLQNCQVSEEDGR	(G)	ELFASALsNDLLQNC	10	4.1	1474.89	Q9R0L6-2	MOUSE	234265
Q9R0L6-2_S190s_1_1_190_190	0.0427235	0.155763	0.541224	16.6926	10.321	3.72575	-0.64253	-0.446125	0.196405	-0.321333	-0.0346667	0.286667	0.0214159	0.0928752	0.424058	0.84579	0.515579	0.692819	-0.164162	0.103201	0.187559	0.245603	0.39656	0.0736513	Pcm1	Q9R0L6-2_S190s_1_1_190_190_Pcm1	Q9R0L6-2	Pcm1	4	23.95	23.95	4.652	6	1	1	0	4196.01	S190s M200m	173	(K)	ELFASALSNDLLQNCQVsEEDGRGEPAmESSQIVSR	(L)	LLQNCQVsEEDGRGE	11	4.1	1474.89	Q9R0L6-2	MOUSE	234265
Q9R0L6-2_S423s _1_1_423_423	0.337516	0.103199	0.959409	5.88903	12.5383	0.264626	-0.51302	-0.547138	-0.034118	-0.286	-0.059	0.227	0.25769	0.0557401	0.940887	0.0463935	-0.0635646	0.150294	-0.995677	0.549176	-0.959436	-0.623171	-0.206753	-0.678367	Pcm1	Q9R0L6-2_S423s _1_1_423_423_Pcm1	Q9R0L6-2	Pcm1	5	11.73	11.73	1.112	2	1	1	0	1809.97	S423s	421	(R)	NPsVSEHLPDEK	(V)	ISQSRNPsVSEHLPD	13	4.1	1474.89	Q9R0L6-2	MOUSE	234265
Q9R0L6-2_S474s _1_0_472_474	0.0866406	0.222021	0.0171775	12.9847	8.39394	23.2908	0.603579	-0.5442	-1.14778	0.0233333	-0.0673333	-0.0906667	0.0502954	0.144746	0.00468723	-0.149887	0.430827	-0.329914	0.503192	0.663434	0.595139	-0.795459	-0.84735	-0.0387638	Pcm1	Q9R0L6-2_S474s _1_0_472_474_Pcm1	Q9R0L6-2	Pcm1	2	16.08	16.08	0	5	1	0	1	2159.1	S474s	461	(R)	DQHLNNSSFVPSTsLQR	(S)	SSFVPSTsLQRSGDK	14	4.1	1474.89	Q9R0L6-2	MOUSE	234265
Q9R0L6-2_T485t _1_0_483_485	0.695704	0.219	0.381533	2.03722	8.46869	5.73031	0.158853	0.541517	0.382665	-0.100333	0.231333	0.331667	0.625573	0.142276	0.267281	0.385423	-0.00706273	-0.469211	-0.206987	0.560233	0.0324621	0.553522	0.084735	0.895445	Pcm1	Q9R0L6-2_T485t _1_0_483_485_Pcm1	Q9R0L6-2	Pcm1	3	28.13	23.24	0	12	1	0	1	5738.9	T485t	482	(K)	RSStVALSAPVGFASAVNGEANSLISSVPCPATSLVSQNESENEGHLNPAEK	(L)	SGDKRSStVALSAPV	15	4.1	1474.89	Q9R0L6-2	MOUSE	234265
Q9R0L6-2_S522s_1_0_507_522	0.00202682	0.0159645	0.677147	33.3933	22.8586	2.40941	-1.22125	-1.43322	-0.21197	-0.482	-0.318	0.164	0.000457789	0.00517773	0.574195	0.899321	1.10179	1.07039	-0.146318	-0.106887	-0.339049	-0.190617	-1.16934	0.131797	Pcm1	Q9R0L6-2_S522s_1_0_507_522_Pcm1	Q9R0L6-2	Pcm1	4	26.17	26.17	0	12	1	0	1	5738.9	N499n N520n S522s N524n	482	(K)	RSSTVALSAPVGFASAVnGEANSLISSVPCPATSLVSQnEsEnEGHLNPAEK	(L)	SLVSQNEsENEGHLN	16	4.1	1474.89	Q9R0L6-2	MOUSE	234265
Q9R0L6-2_S522s _1_0_514_522	0.0155318	0.0143564	0.675421	22.0655	23.463	2.42474	-1.09654	-1.28076	-0.184217	-0.447667	-0.272	0.175667	0.0062152	0.00450503	0.572172	0.76014	1.05941	1.49928	-0.182005	0.431232	-0.220021	-0.175954	-0.576198	0.228707	Pcm1	Q9R0L6-2_S522s _1_0_514_522_Pcm1	Q9R0L6-2	Pcm1	9	31.99	32.28	0	12	1	0	1	5738.9	S522s	482	(K)	RSSTVALSAPVGFASAVNGEANSLISSVPCPATSLVSQNEsENEGHLNPAEK	(L)	SLVSQNEsENEGHLN	17	4.1	1474.89	Q9R0L6-2	MOUSE	234265
Q9R0L6-2_S581s _1_1_581_581	0.0282411	0.0316336	0.557246	18.8637	19.0483	3.55268	0.911681	1.17868	0.267004	0.112667	0.414667	0.302	0.0129907	0.0124501	0.441299	-0.785122	-1.52555	-0.857776	-0.296205	0.162173	-0.299373	-0.403228	0.11185	0.658985	Pcm1	Q9R0L6-2_S581s _1_1_581_581_Pcm1	Q9R0L6-2	Pcm1	2	20.02	20.02	4.476	6	1	1	0	2967.28	S581s	571	(K)	DEETEESEYDsEHENSEPVTNIR	(N)	TEESEYDsEHENSEP	18	4.1	1474.89	Q9R0L6-2	MOUSE	234265
Q9R0L6-2_S608s _1_0_606_608	0.0541632	0.748321	0.0670908	15.4428	1.71645	15.5229	1.01269	0.160417	-0.85227	0.142667	0.138333	-0.00433333	0.0285578	0.673526	0.0280359	-0.688766	-1.18301	0.0586514	0.599547	-0.103201	0.728594	-0.784462	-0.183028	-0.36438	Pcm1	Q9R0L6-2_S608s _1_0_606_608_Pcm1	Q9R0L6-2	Pcm1	5	27.33	27.33	0	6	1	0	1	2921.34	S608s	594	(R)	NPQVASTWNEVNTNsNTQCGSNNR	(D)	WNEVNTNsNTQCGSN	19	4.1	1474.89	Q9R0L6-2	MOUSE	234265
Q9R0L6-2_S624s _1_1_624_624	0.24829	0.846998	0.292592	7.50204	0.991485	7.23546	0.646372	-0.0914715	-0.737843	0.0393333	0.0613333	0.022	0.177745	0.795887	0.188996	-0.364011	-0.342542	0.0109971	1.42036	0.165858	-0.342656	-0.890768	-0.366055	0.286852	Pcm1	Q9R0L6-2_S624s _1_1_624_624_Pcm1	Q9R0L6-2	Pcm1	1	8.3	8.3	99	1	1	1	0	1873.91	S624s	618	(R)	DGRPVNsNCEINNR	(S)	RDGRPVNsNCEINNR	20	4.1	1474.89	Q9R0L6-2	MOUSE	234265
Q9R0L6-2_S684s _1_0_683_684	0.783665	0.00999475	0.0178174	1.37117	25.5075	23.0811	0.0852819	1.31585	1.23057	-0.118	0.455	0.573	0.729261	0.0028135	0.00491911	-0.274793	-0.593269	-0.41056	-0.595979	-0.0552861	-0.371511	0.395897	1.3117	0.961343	Pcm1	Q9R0L6-2_S684s _1_0_683_684_Pcm1	Q9R0L6-2	Pcm1	4	25.19	25.19	0	2	1	0	1	2466.24	S684s	682	(R)	RSsLVDEAPEDEEFEQK	(I)	SLSSRRSsLVDEAPE	21	4.1	1474.89	Q9R0L6-2	MOUSE	234265
Q9R0L6-2_S756s _1_1_756_756	0.610399	0.940725	0.416793	2.74181	0.372448	5.22172	-0.284922	0.0508819	0.335804	-0.220333	0.104667	0.325	0.531886	0.917815	0.300488	-0.667353	0.886373	0.868773	0.381855	-0.0442289	-0.1046	-0.0439885	0.827014	0.457413	Pcm1	Q9R0L6-2_S756s _1_1_756_756_Pcm1	Q9R0L6-2	Pcm1	1	15.19	15.19	4.439	2	1	1	0	2135.19	S756s	754	(R)	ENsNKIDTGVNEK	(T)	SNNARENsNKIDTGV	22	4.1	1474.89	Q9R0L6-2	MOUSE	234265
Q9R0L6-2_S813s _1_1_813_813	0.829819	0.0162704	0.0186513	1.05601	22.7535	22.8104	-0.0677962	1.17377	1.24157	-0.162333	0.412333	0.574667	0.78415	0.00530462	0.00523549	0.84579	0.653303	0.579182	0.524604	0.39806	0.952222	1.39297	2.34208	1.86454	Pcm1	Q9R0L6-2_S813s _1_1_813_813_Pcm1	Q9R0L6-2	Pcm1	2	14.06	14.06	1.228	6	1	1	0	2291.23	S813s	806	(K)	ACPDLQLsATSISSGPTK	(K)	ACPDLQLsATSISSG	23	4.1	1474.89	Q9R0L6-2	MOUSE	234265
Q9R0L6-2_S816s _1_0_815_816	0.082178	0.780688	0.222536	13.2641	1.46691	8.78194	0.483846	0.0877746	-0.396072	-0.00833333	0.110333	0.118667	0.0471623	0.71336	0.132375	0.132043	0.0529705	0.0623171	0.560291	0.449661	0.688918	0.381234	-0.0643986	0.193819	Pcm1	Q9R0L6-2_S816s _1_0_815_816_Pcm1	Q9R0L6-2	Pcm1	2	19.01	15.35	0	6	1	0	1	2291.23	S816s	806	(K)	ACPDLQLSATsISSGPTK	(K)	DLQLSATsISSGPTK	24	4.1	1474.89	Q9R0L6-2	MOUSE	234265
Q9R0L6-2_S819s _1_0_818_819	0.0461059	0.00677456	0.125258	16.2888	27.7361	12.0145	-0.713926	-1.36134	-0.647412	-0.342667	-0.287	0.0556667	0.0235027	0.0016842	0.0628854	1.30259	0.87931	1.06306	0.0428248	0.670805	0.389545	-0.645165	0.108461	-0.302358	Pcm1	Q9R0L6-2_S819s _1_0_818_819_Pcm1	Q9R0L6-2	Pcm1	1	13.75	13.75	0	6	1	0	1	2291.23	S819s	806	(K)	ACPDLQLSATSISsGPTK	(K)	LSATSISsGPTKKYL	25	4.1	1474.89	Q9R0L6-2	MOUSE	234265
Q9R0L6-2_T834t _1_0_832_834	0.243906	0.421385	0.856577	7.59949	4.90805	0.97542	-0.335531	-0.27262	0.0629109	-0.234667	0.0113333	0.246	0.173801	0.322995	0.798837	0.299774	0.278978	0.696485	0.167731	-0.00368574	0.1046	0.439885	-0.067788	0.0852804	Pcm1	Q9R0L6-2_T834t _1_0_832_834_Pcm1	Q9R0L6-2	Pcm1	5	17.24	17.24	0	9	1	0	1	2583.36	T834t	825	(K)	YLPAITSTPtVNENDSSTSK	(C)	PAITSTPtVNENDSS	26	4.1	1474.89	Q9R0L6-2	MOUSE	234265
Q9R0L6-2_S840s _1_1_840_840	0.181416	0.0481692	0.643344	9.13772	16.7015	2.70855	-0.614005	-0.852237	-0.238232	-0.312333	-0.144	0.168333	0.121963	0.021372	0.535975	0.753003	0.663897	1.272	-0.0785122	-0.0737148	0.999112	0.0219943	0.39317	-0.282976	Pcm1	Q9R0L6-2_S840s _1_1_840_840_Pcm1	Q9R0L6-2	Pcm1	1	18.22	18.22	1.114	9	1	1	0	2583.36	S840s	825	(K)	YLPAITSTPTVNENDsSTSK	(C)	PTVNENDsSTSKCVI	27	4.1	1474.89	Q9R0L6-2	MOUSE	234265
Q9R0L6-2_S853s _1_0_852_853	0.166821	0.940271	0.416306	9.5781	0.375661	5.22937	0.537932	0.0446819	-0.49325	0.00733333	0.0903333	0.083	0.110202	0.917136	0.29996	-0.107062	0.434358	0.168623	1.10274	0.19903	0.807946	0.538859	-0.688048	0.779153	Pcm1	Q9R0L6-2_S853s _1_0_852_853_Pcm1	Q9R0L6-2	Pcm1	5	22.62	22.62	0	3	1	0	1	2595.19	S853s	845	(K)	CVIDPEDSsVVDNELWSDMR	(R)	VIDPEDSsVVDNELW	28	4.1	1474.89	Q9R0L6-2	MOUSE	234265
Q9R0L6-2_S898s _1_0_897_898	0.260236	0.0196978	0.0757784	7.25877	21.6888	14.8503	0.300997	0.928956	0.627959	-0.0573333	0.348	0.405333	0.187985	0.00677833	0.0327317	-0.456798	-0.617989	-0.322583	-0.214124	-0.117944	-0.162311	0.17962	0.725332	0.484548	Pcm1	Q9R0L6-2_S898s _1_0_897_898_Pcm1	Q9R0L6-2	Pcm1	5	15.45	15.45	0	4	1	0	1	1758	S898s	891	(R)	QGLAETSsPVAISLR	(S)	QGLAETSsPVAISLR	29	4.1	1474.89	Q9R0L6-2	MOUSE	234265
Q9R0L6-2_S906s _1_1_906_906	0.815248	0.0702441	0.137618	1.15643	14.631	11.475	0.0855215	0.951649	0.866127	-0.118667	0.357667	0.476333	0.766226	0.0344272	0.0712032	0.0713747	-0.0141255	0.183286	-0.289067	0.162173	0.623994	0.538859	1.82011	0.736513	Pcm1	Q9R0L6-2_S906s _1_1_906_906_Pcm1	Q9R0L6-2	Pcm1	3	23.46	23.46	1.147	8	1	1	0	3473.76	S906s	890	(R)	RQGLAETSSPVAISLRsDGSENLCTPQQSR	(T)	PVAISLRsDGSENLC	30	4.1	1474.89	Q9R0L6-2	MOUSE	234265
Q9R0L6-2_S909s _1_1_909_909	0.00616304	0.0660373	0.0821762	27.1331	14.9707	14.396	1.38932	0.704315	-0.685003	0.244667	0.285	0.0403333	0.00193504	0.0318365	0.036341	-0.47821	-1.23598	-0.843113	0.353305	0.269059	0.988291	-0.131966	-0.199975	-0.112415	Pcm1	Q9R0L6-2_S909s _1_1_909_909_Pcm1	Q9R0L6-2	Pcm1	1	15.75	15.75	2.452	4	1	1	0	1807.84	S909s	906	(R)	SDGsENLCTPQQSR	(T)	ISLRSDGsENLCTPQ	31	4.1	1474.89	Q9R0L6-2	MOUSE	234265
Q9R0L6-2_T914t _1_1_914_914	0.0741278	0.0521533	0.952709	13.8055	16.2619	0.308649	0.690299	0.663969	-0.02633	0.0476667	0.273	0.225333	0.0416339	0.023649	0.931397	-0.0749434	-0.127129	-0.370237	-0.0285499	0.740834	0.786305	0.322583	0.674491	0.422526	Pcm1	Q9R0L6-2_T914t _1_1_914_914_Pcm1	Q9R0L6-2	Pcm1	2	18.4	18.4	5.157	4	1	1	0	1807.84	T914t	906	(R)	SDGSENLCtPQQSR	(T)	DGSENLCtPQQSRTE	32	4.1	1474.89	Q9R0L6-2	MOUSE	234265
Q9R0L6-2_S996s _1_1_996_996	0.862223	0.101397	0.156877	0.844078	12.6351	10.7483	0.0574889	0.576923	0.519434	-0.124	0.251333	0.375333	0.823365	0.0545112	0.0841728	-0.289067	-0.349605	0.0733142	0.124906	-0.431232	-0.0865657	0.260265	0.660933	0.244212	Pcm1	Q9R0L6-2_S996s _1_1_996_996_Pcm1	Q9R0L6-2	Pcm1	9	15.2	15.2	1.567	3	1	1	0	2203.23	S996s	991	(K)	SNRPVsADGNYRPLAK	(T)	WKSNRPVsADGNYRP	33	4.1	1474.89	Q9R0L6-2	MOUSE	234265
Q9R0L6-2_S1013s _1_1_1013_1013	0.00288492	0.000807938	0.0199324	31.3764	40.7888	22.4198	2.50012	3.72437	1.22426	0.549333	1.115	0.565667	0.000728383	8.33902e-05	0.00572821	-0.553154	-0.999376	-2.29473	0.977833	0.961979	1.71328	2.85559	2.26073	2.20954	Pcm1	Q9R0L6-2_S1013s _1_1_1013_1013_Pcm1	Q9R0L6-2	Pcm1	1	9.99	9.99	99	1	1	1	0	1233.66	S1013s	1009	(R)	QQNIsMQR	(Q)	KTRQQNIsMQRQENL	34	4.1	1474.89	Q9R0L6-2	MOUSE	234265
Q9R0L6-2_S1024s _1_1_1024_1024	0.00185444	0.176914	0.0173102	33.9142	9.63601	23.2466	-1.2872	-0.383889	0.903313	-0.499333	-0.019	0.480333	0.00040605	0.108742	0.0047352	0.442523	0.430827	0.337245	-1.11345	-0.722405	-0.81516	0.0623171	-0.0033894	0	Pcm1	Q9R0L6-2_S1024s _1_1_1024_1024_Pcm1	Q9R0L6-2	Pcm1	1	14.53	14.53	2.499	3	1	1	0	1841.01	S1024s	1022	(R)	WVsELSYIEEK	(E)	QENLRWVsELSYIEE	35	4.1	1474.89	Q9R0L6-2	MOUSE	234265
Q9R0L6-2_S1027s _1_1_1027_1027	0.000172358	0.0130199	0.383996	48.6836	24.017	5.69306	3.43149	4.77581	1.34432	0.813667	1.38767	0.574	1.35406e-05	0.00396548	0.269584	-2.79075	-2.24948	-1.84752	1.10631	0.637633	1.66278	4.21923	-0.183028	3.40346	Pcm1	Q9R0L6-2_S1027s _1_1_1027_1027_Pcm1	Q9R0L6-2	Pcm1	2	17.58	17.58	4.213	3	1	1	0	1841.01	S1027s	1022	(R)	WVSELsYIEEK	(E)	LRWVSELsYIEEKEQ	36	4.1	1474.89	Q9R0L6-2	MOUSE	234265
Q9R0L6-2_S1131s_1_1_1131_1131	0.113498	0.770593	0.125031	11.5784	1.54303	12.024	-1.2658	-0.248926	1.01688	-0.488667	0.0173333	0.506	0.0695282	0.700966	0.0627476	-1.1527	0.275446	1.15103	-0.446092	-1.21998	-1.85755	-0.736808	-0.298267	0.562076	Pcm1	Q9R0L6-2_S1131s_1_1_1131_1131_Pcm1	Q9R0L6-2	Pcm1	1	7.27	7.27	99	1	1	1	0	1935.09	Q1121q S1131s	1121	(R)	qQNQHPEKPRsK	(E)	QHPEKPRsKERGSSA	37	4.1	1474.89	Q9R0L6-2	MOUSE	234265
Q9R0L6-2_S1223s _1_0_1222_1223	0.0111339	0.0659248	0.655576	23.8745	14.9797	2.60046	1.33131	1.04033	-0.290979	0.227333	0.369333	0.142	0.00409783	0.0317707	0.549482	-0.945715	-0.62152	-0.824785	0.0214124	0.368574	1.21192	0.788128	-0.613482	0.554323	Pcm1	Q9R0L6-2_S1223s _1_0_1222_1223_Pcm1	Q9R0L6-2	Pcm1	7	14.47	14.47	1.055	4	1	0	1	1696.92	S1223s	1218	(K)	PFESSsSLGAEK	(Q)	PKPFESSsSLGAEKQ	38	4.1	1474.89	Q9R0L6|Q9R0L6-2	MOUSE	234265
Q9R0L6-2_S1267s _1_1_1267_1267	0.228787	0.286379	0.0328722	7.93765	7.02092	19.5668	-0.372069	0.350628	0.722697	-0.246	0.184	0.43	0.160781	0.198567	0.011049	0.399698	0.314292	-0.168623	-0.178437	-0.302231	-0.0901726	0.520531	0.599924	0.476795	Pcm1	Q9R0L6-2_S1267s _1_1_1267_1267_Pcm1	Q9R0L6-2	Pcm1	2	13.37	13.37	1.365	3	1	1	0	1455.81	S1267s	1262	(K)	TGFTEsVEK	(A)	FKTGFTEsVEKATNS	39	4.1	1474.89	Q9R0L6-2	MOUSE	234265
Q9R0L6-2_S1293s_1_1_1293_1293	0.795125	0.0885966	0.139489	1.29288	13.3672	11.4035	0.0829193	0.800161	0.717242	-0.118333	0.315333	0.433667	0.742527	0.0460555	0.0723849	-0.413973	-0.536768	-0.157626	-0.513898	0.0258002	-0.371511	-0.10264	1.03038	0.36438	Pcm1	Q9R0L6-2_S1293s_1_1_1293_1293_Pcm1	Q9R0L6-2	Pcm1	5	17.87	17.87	1.171	7	1	1	0	3314.65	S1293s M1300m	1287	(R)	RQFDEEsLESFSSmPDPIDPTTVTK	(T)	RRQFDEEsLESFSSM	40	4.1	1474.89	Q9R0L6-2	MOUSE	234265
Q9R0L6-2_S1299s _1_0_1296_1299	0.681999	0.221902	0.463819	2.14273	8.39694	4.61742	0.140155	0.450341	0.310186	-0.103667	0.216333	0.32	0.610558	0.144646	0.345349	-0.103493	0.0529705	0.267597	-0.214124	0.357517	0.494146	0.23094	0.945643	0.391515	Pcm1	Q9R0L6-2_S1299s _1_0_1296_1299_Pcm1	Q9R0L6-2	Pcm1	2	23.1	23.1	0	7	1	0	1	3158.55	S1299s	1288	(R)	QFDEESLESFSsMPDPIDPTTVTK	(T)	ESLESFSsMPDPIDP	41	4.1	1474.89	Q9R0L6-2	MOUSE	234265
Q9R0L6-2_S1319s _1_1_1319_1319	0.0280612	0.00798065	0.309928	18.8976	26.7802	6.91101	0.70577	1.02136	0.315589	0.0536667	0.370667	0.317	0.0128896	0.00209885	0.203657	0.0999246	-0.0105941	0.23094	0.913596	0.593404	0.930581	1.1437	1.21341	1.02724	Pcm1	Q9R0L6-2_S1319s _1_1_1319_1319_Pcm1	Q9R0L6-2	Pcm1	2	14.94	7.57	3.229	3	1	1	0	1749.08	S1319s	1317	(R)	KAsAQASLASK	(D)	TFKTRKAsAQASLAS	42	4.1	1474.89	Q9R0L6-2	MOUSE	234265
Q9R0L6-2_S1323s _1_1_1323_1323	0.00213077	0.00966144	0.262789	33.1034	25.7004	7.83828	1.51849	1.17448	-0.344003	0.28	0.414667	0.134667	0.0004894	0.00269128	0.164502	-1.34898	-0.62152	-1.10704	0.638803	0.276431	0.562677	0.139297	0.159302	0.147303	Pcm1	Q9R0L6-2_S1323s _1_1_1323_1323_Pcm1	Q9R0L6-2	Pcm1	1	9.59	9.59	9.594	3	1	1	0	1391.83	S1323s	1318	(K)	ASAQAsLASK	(D)	RKASAQAsLASKDKT	43	4.1	1474.89	Q9R0L6-2	MOUSE	234265
Q9R0L6-2_S1326s _1_1_1326_1326	0.00910211	0.00352185	0.270869	24.9809	31.5517	7.6616	1.2029	1.57785	0.374946	0.189333	0.524667	0.335333	0.00317621	0.000699568	0.171333	-0.128474	-0.275446	-0.890768	0.645941	1.09098	0.577104	1.09605	1.3117	1.03112	Pcm1	Q9R0L6-2_S1326s _1_1_1326_1326_Pcm1	Q9R0L6-2	Pcm1	2	15.95	10.08	3.631	3	1	1	0	1391.83	S1326s	1318	(K)	ASAQASLAsK	(D)	SAQASLAsKDKTPKS	44	4.1	1474.89	Q9R0L6-2	MOUSE	234265
Q9R0L6-2_S1354s _1_1_1354_1354	0.844566	0.0512954	0.037601	0.958904	16.3541	18.808	0.0711146	0.813351	0.742236	-0.122	0.313333	0.435333	0.80188	0.0231518	0.0131583	0.321186	-0.367262	-0.443551	-0.0285499	-0.283802	0.036069	0.773465	0.684659	0.492301	Pcm1	Q9R0L6-2_S1354s _1_1_1354_1354_Pcm1	Q9R0L6-2	Pcm1	2	20.23	20.23	2.193	6	1	1	0	2347.13	S1354s	1349	(K)	NIGYEsASVSSTCEPCK	(N)	VKNIGYEsASVSSTC	46	4.1	1474.89	Q9R0L6-2	MOUSE	234265
Q9R0L6-2_T1360t _1_0_1358_1360	0.6995	0.524945	0.378965	2.00644	3.69123	5.76949	0.117261	-0.199846	-0.317108	-0.109333	0.0306667	0.14	0.630023	0.427442	0.264881	0.192712	0	0.0806456	0.517466	0.143744	-0.036069	0.0989742	-0.386392	-0.0387638	Pcm1	Q9R0L6-2_T1360t _1_0_1358_1360_Pcm1	Q9R0L6-2	Pcm1	1	24.87	24.87	0	6	1	0	1	2347.13	T1360t	1349	(K)	NIGYESASVSStCEPCK	(N)	ESASVSStCEPCKNR	47	4.1	1474.89	Q9R0L6-2	MOUSE	234265
Q9R0L6-2_S1371s _1_1_1371_1371	0.442988	0.938429	0.634003	4.4482	0.388184	2.79761	-0.238316	0.0473355	0.285652	-0.208	0.112667	0.320667	0.35907	0.914496	0.525096	-0.570997	-0.141255	-0.421557	-0.767278	-0.309602	-0.771877	-0.370237	0.521968	-1.14353	Pcm1	Q9R0L6-2_S1371s _1_1_1371_1371_Pcm1	Q9R0L6-2	Pcm1	3	11.33	11.33	1.106	2	1	1	0	2053.12	S1371s	1368	(R)	NRHsAQTEEPVQAK	(L)	CKNRNRHsAQTEEPV	48	4.1	1474.89	Q9R0L6-2	MOUSE	234265
Q9R0L6-2_S1405s _1_0_1404_1405	0.0696097	0.647475	0.0305693	14.1369	2.52885	19.9825	0.934094	-0.247216	-1.18131	0.117667	0.0156667	-0.102	0.0385756	0.558619	0.0100405	0.785122	-0.480266	0.326248	1.59879	0.781377	1.05322	0.337245	-0.579588	0.131797	Pcm1	Q9R0L6-2_S1405s _1_0_1404_1405_Pcm1	Q9R0L6-2	Pcm1	4	18.97	18.97	0	6	1	0	1	2293.09	S1405s	1400	(R)	SAEISsETGSDFSMFEALR	(D)	SRSAEISsETGSDFS	49	4.1	1474.89	Q9R0L6-2	MOUSE	234265
Q9R0L6-2_S1467s _1_1_1467_1467	0.127235	0.627332	0.74899	10.9871	2.71069	1.79546	0.673342	0.383471	-0.289871	0.047	0.188	0.141	0.0796683	0.535712	0.661384	-0.567429	-0.250727	-0.1283	0.938577	-0.265373	0.400366	1.39664	-1.06088	-0.131797	Pcm1	Q9R0L6-2_S1467s _1_1_1467_1467_Pcm1	Q9R0L6-2	Pcm1	2	14.66	14.66	9.68	2	1	1	0	1477.86	S1467s	1458	(R)	ALYALQDIVsR	(H)	YALQDIVsRHISESD	50	4.1	1474.89	Q9R0L6-2	MOUSE	234265
Q9R0L6-2_S1471s _1_0_1471_1473	0.0151948	0.00145853	0.235874	22.1877	36.9198	8.46059	1.16916	1.66809	0.498931	0.181667	0.549667	0.368	0.00604268	0.000203246	0.142542	-0.574566	-1.07	-1.00807	-0.285499	0.700291	0.440042	0.722145	0.745668	0.883815	Pcm1	Q9R0L6-2_S1471s _1_0_1471_1473_Pcm1	Q9R0L6-2	Pcm1	6	16.01	11.56	1.06	2	1	0	1	2087.08	S1471s	1469	(R)	HIsESDEREGENVK	(P)	DIVSRHIsESDEREG	51	4.1	1474.89	Q9R0L6-2	MOUSE	234265
Q9R0L6-2_T1488t_1_0_1486_1488	0.0341624	0.0796807	0.845188	17.8599	13.946	1.05852	1.45673	1.68164	0.224907	0.26	0.542667	0.282667	0.0163686	0.0403085	0.783696	-0.645941	-0.87931	-0.278594	-0.0713747	1.90553	0.732201	0.0109971	0.559251	2.67083	Pcm1	Q9R0L6-2_T1488t_1_0_1486_1488_Pcm1	Q9R0L6-2	Pcm1	1	9.16	9.16	0	12	1	0	1	5537.73	N1485n T1488t N1493n	1469	(R)	HISESDEREGENVKPVnSGtWVASnSELTPSESLVTTDDETFEK	(N)	VKPVNSGtWVASNSE	53	4.1	1474.89	Q9R0L6-2	MOUSE	234265
Q9R0L6-2_T1505t _1_0_1504_1505	0.00637929	0.00256338	0.233852	26.9344	33.4509	8.5102	1.07907	1.52086	0.44179	0.157667	0.507667	0.35	0.00202563	0.000451757	0.140922	-0.670922	-0.900498	-0.630502	0.0321186	0.527061	0.476111	0.557188	0.694827	1.10865	Pcm1	Q9R0L6-2_T1505t _1_0_1504_1505_Pcm1	Q9R0L6-2	Pcm1	3	25.16	25.16	0	10	1	0	1	4584.31	T1505t	1477	(R)	EGENVKPVNSGTWVASNSELTPSESLVTtDDETFEK	(N)	PSESLVTtDDETFEK	54	4.1	1474.89	Q9R0L6-2	MOUSE	234265
Q9R0L6-2_S1534s _1_0_1531_1537	0.949365	0.323337	0.400363	0.299456	6.36472	5.45044	0.0344318	-0.696566	-0.730997	-0.132667	-0.094	0.0386667	0.933371	0.230955	0.285073	-0.524604	-0.187162	-0.190617	-0.0321186	0.39806	-1.16503	-0.0586514	-0.708385	-2.22504	Pcm1	Q9R0L6-2_S1534s _1_0_1531_1537_Pcm1	Q9R0L6-2	Pcm1	3	29.03	29.03	0	7	1	0	1	4535.18	S1534s	1521	(K)	VSEQNDADNVSVMsVSSNFEPFATDDLGNTVIHLDQALAR	(M)	ADNVSVMsVSSNFEP	55	4.1	1474.89	Q9R0L6-2	MOUSE	234265
Q9R0L6-2_S1573s _1_1_1573_1573	0.16331	0.575703	0.6889	9.6877	3.18168	2.30567	0.886297	0.511713	-0.374584	0.102667	0.219333	0.116667	0.107456	0.480654	0.588076	-0.78869	0.307229	-1.23901	0.0927871	-0.261688	1.10732	1.18402	-1.31509	-0.0542694	Pcm1	Q9R0L6-2_S1573s _1_1_1573_1573_Pcm1	Q9R0L6-2	Pcm1	2	16.06	16.06	3.174	4	1	1	0	1420.67	S1573s	1569	(K)	TETEsHSNMR	(C)	RMKTETEsHSNMRCT	56	4.1	1474.89	Q9R0L6-2	MOUSE	234265
Q9R0L6-2_S1610s _1_1_1610_1610	0.240753	0.016038	0.0950956	7.6701	22.8334	13.5659	0.393613	1.02025	0.626633	-0.033	0.372667	0.405667	0.170998	0.00520785	0.0439953	-0.660216	-0.0988782	-0.293257	-0.28193	0.132687	0.277731	0.546191	0.911749	0.550446	Pcm1	Q9R0L6-2_S1610s _1_1_1610_1610_Pcm1	Q9R0L6-2	Pcm1	5	32.3	25.54	1.633	7	1	1	0	4616.23	S1610s	1583	(R)	VIEDEDGAAAAATVSNSEETPIIENHNsPQPISDVSAVPCPR	(I)	PIIENHNsPQPISDV	57	4.1	1474.89	Q9R0L6-2	MOUSE	234265
Q9R0L6-2_S1768s _1_1_1768_1768	0.0566083	0.351497	0.278902	15.209	5.90858	7.49605	0.618253	0.295744	-0.322509	0.03	0.172	0.142	0.0301369	0.256532	0.17799	-0.0570997	-0.515579	-0.0476542	0.503192	0.460718	0.270518	0.0329914	0.179638	0.0542694	Pcm1	Q9R0L6-2_S1768s _1_1_1768_1768_Pcm1	Q9R0L6-2	Pcm1	7	24.48	20.22	17.241	3	1	1	0	3858.99	S1768s	1761	(R)	ILEGDHGsPAGEIDDEDKDKDETETVK	(Q)	ILEGDHGsPAGEIDD	58	4.1	1474.89	Q9R0L6-2	MOUSE	234265
Q9R0L6-2_S1792s _1_0_1791_1792	0.0164239	0.567995	0.0559841	21.7639	3.25736	16.5458	-1.03203	-0.252022	0.78001	-0.428333	0.0216667	0.45	0.0066621	0.47235	0.0221522	0.0142749	0.935812	0.535194	-0.467504	-0.670805	-0.472504	0.245603	0.627039	-0.143426	Pcm1	Q9R0L6-2_S1792s _1_0_1791_1792_Pcm1	Q9R0L6-2	Pcm1	1	9.6	9.6	1.075	4	1	0	1	1727.92	S1792s	1788	(K)	QTQTsEVYDAK	(G)	TVKQTQTsEVYDAKG	59	4.1	1474.89	Q9R0L6-2	MOUSE	234265
Q9R0L6-2_S1805s _1_1_1805_1805	0.803853	0.182438	0.362951	1.23349	9.4682	6.01494	0.101474	0.6275	0.526025	-0.113	0.269333	0.382333	0.752751	0.113026	0.250326	-0.146318	-0.208351	-0.318917	-0.328324	-0.560233	0.519394	0.146628	1.13206	-0.0697749	Pcm1	Q9R0L6-2_S1805s _1_1_1805_1805_Pcm1	Q9R0L6-2	Pcm1	2	15.54	15.54	2.797	3	1	1	0	2252.01	S1805s	1802	(K)	NVRsDVSDQEEDEESER	(C)	KGPKNVRsDVSDQEE	60	4.1	1474.89	Q9R0L6-2	MOUSE	234265
Q9R0L6-2_S1808s _1_1_1808_1808	0.00708489	0.00970689	0.707352	26.3529	25.6746	2.14467	1.15209	1.28848	0.136388	0.178	0.444667	0.266667	0.00231583	0.00270735	0.610285	-0.356873	-1.0135	-0.469211	0.417542	0.751891	0.447256	0.362905	0.701606	0.961343	Pcm1	Q9R0L6-2_S1808s _1_1_1808_1808_Pcm1	Q9R0L6-2	Pcm1	4	20.61	20.61	2.906	5	1	1	0	3110.48	S1808s	1805	(R)	SDVsDQEEDEESERCPVSINLSK	(A)	KNVRSDVsDQEEDEE	61	4.1	1474.89	Q9R0L6-2	MOUSE	234265
Q9R0L6-2_S1816s _1_1_1816_1816	0.123271	0.0501726	0.295074	11.1522	16.4786	7.18867	0.65085	1.00406	0.353206	0.0423333	0.367333	0.325	0.0766971	0.0224977	0.191044	-0.852927	-1.75862	-0.670825	-0.50676	-0.538118	-0.284945	-0.227274	-0.267763	0.22483	Pcm1	Q9R0L6-2_S1816s _1_1_1816_1816_Pcm1	Q9R0L6-2	Pcm1	1	12.6	12.6	2.252	5	1	1	0	3110.48	S1816s	1805	(R)	SDVSDQEEDEEsERCPVSINLSK	(A)	DQEEDEEsERCPVSI	62	4.1	1474.89	Q9R0L6-2	MOUSE	234265
Q9R0L6-2_S1822s _1_1_1822_1822	0.150723	0.00134915	0.00328452	10.1067	37.4115	33.2952	0.544972	2.15272	1.60774	0.009	0.685	0.676	0.0975733	0.000181489	0.000468255	-0.178437	-0.367262	-0.997073	0.335461	-0.0774006	-0.165918	1.60925	1.94552	1.36061	Pcm1	Q9R0L6-2_S1822s _1_1_1822_1822_Pcm1	Q9R0L6-2	Pcm1	1	11.95	9.71	4.593	2	1	1	0	1475.87	S1822s	1819	(R)	CPVsINLSK	(A)	ESERCPVsINLSKAE	63	4.1	1474.89	Q9R0L6-2	MOUSE	234265
Q9R0L6-2_T1886t _1_1_1886_1886	0.269224	0.00380454	0.0366844	7.08332	31.1094	18.9433	0.452259	1.43271	0.980449	-0.015	0.483333	0.498333	0.195735	0.000774567	0.0127546	0.167731	-0.494391	-0.300588	0.635235	-0.313288	0.40758	1.32699	1.16934	1.17454	Pcm1	Q9R0L6-2_T1886t _1_1_1886_1886_Pcm1	Q9R0L6-2	Pcm1	1	14.38	14.38	2.635	6	1	1	0	2175.12	T1886t	1886	(K)	tPESTNVPSDQEPTSK	(N)	LQHDLEKtPESTNVP	64	4.1	1474.89	Q9R0L6-2	MOUSE	234265
Q9R0L6-2_S1894s _1_1_1894_1894	0.426811	0.0882776	0.0363332	4.64406	13.387	19.0005	-0.319294	0.750719	1.07001	-0.228	0.302667	0.530667	0.343237	0.0458454	0.0125878	-0.356873	-1.04882	-0.41056	-1.32043	-1.01726	-0.436435	0.0806456	0.549083	-0.193819	Pcm1	Q9R0L6-2_S1894s _1_1_1894_1894_Pcm1	Q9R0L6-2	Pcm1	1	17.98	17.02	5.216	6	1	1	0	2175.12	S1894s	1886	(K)	TPESTNVPsDQEPTSK	(N)	PESTNVPsDQEPTSK	65	4.1	1474.89	Q9R0L6-2	MOUSE	234265
Q9R0L6-2_S1907s _1_0_1906_1907	0.00292806	0.00290406	0.000489721	31.299	32.6975	46.2789	-1.70169	1.36039	3.06208	-0.617667	0.457333	1.075	0.000741481	0.000537339	2.35566e-05	1.28831	1.64208	1.4003	-0.753003	0.350145	-0.371511	2.96556	2.72508	2.72122	Pcm1	Q9R0L6-2_S1907s _1_0_1906_1907_Pcm1	Q9R0L6-2	Pcm1	5	27.31	27.31	0.5	5	1	0	1	3930.03	S1907s	1902	(K)	NDQDSsPVKPCYLNILENEQQLNSATHK	(D)	SKNDQDSsPVKPCYL	66	4.1	1474.89	Q9R0L6-2	MOUSE	234265
Q9R0L6-2_S1980s _1_0_1975_1980	0.0029828	0.00353478	0.182862	31.189	31.5311	9.8753	1.10332	1.63292	0.529598	0.164667	0.539333	0.374667	0.00076051	0.000702889	0.102913	-0.642372	-0.727461	-0.502202	0.413973	0.486518	0.537428	0.513199	1.12189	1.39162	Pcm1	Q9R0L6-2_S1980s _1_0_1975_1980_Pcm1	Q9R0L6-2	Pcm1	3	24.83	23.6	0	10	1	0	1	4094.99	S1980s	1963	(K)	SAQETPESSLAGSPDTEsPVLVNDYEAESGNISQK	(S)	AGSPDTEsPVLVNDY	67	4.1	1474.89	Q9R0L6-2	MOUSE	234265
Q9R0L6-2_S1998s _1_1_1998_1998	0.0223099	0.00225956	0.0552031	20.1198	34.2102	16.6212	0.819314	1.48797	0.668656	0.0843333	0.5	0.415667	0.00972798	0.000379297	0.0217711	-0.0856496	-0.434358	-0.564519	0.428248	0.681862	0.263304	1.10338	1.23713	1.03887	Pcm1	Q9R0L6-2_S1998s _1_1_1998_1998_Pcm1	Q9R0L6-2	Pcm1	5	13.31	13.31	99	1	1	1	0	2450.36	S1998s	1998	(K)	sDEEDFVKVEDLPLK	(L)	SGNISQKsDEEDFVK	68	4.1	1474.89	Q9R0L6-2	MOUSE	234265
Q9R0L6-2_S2017s _1_1_2017_2017	0.92344	0.0460467	0.0625815	0.45791	16.9579	15.9216	-0.03025	0.680961	0.711211	-0.148667	0.277667	0.426333	0.899931	0.020147	0.0255765	-0.203418	-0.331948	-0.146628	-0.0570997	-0.574976	-0.140669	0.223608	0.610092	0.527188	Pcm1	Q9R0L6-2_S2017s _1_1_2017_2017_Pcm1	Q9R0L6-2	Pcm1	2	12.51	12.51	3.811	3	1	1	0	1825.05	S2017s	2013	(K)	LTVYsEEELRK	(K)	PLKLTVYsEEELRKK	69	4.1	1474.89	Q9R0L6-2	MOUSE	234265
Q9R0L6-2_S2035s _1_1_2035_2035	0.382507	0.237896	0.0838552	5.22752	8.01902	14.2812	-0.249688	0.39123	0.640919	-0.211333	0.197333	0.408667	0.300088	0.157797	0.037315	0.0392561	0.360199	0.190617	-0.0927871	-0.228516	0.162311	0.326248	0.867687	0.569828	Pcm1	Q9R0L6-2_S2035s _1_1_2035_2035_Pcm1	Q9R0L6-2	Pcm1	2	23.25	23.25	8.642	3	1	1	0	3059.55	S2035s	2032	(K)	NHLsGEICEMQTEELAGNSQILK	(E)	EEQKNHLsGEICEMQ	70	4.1	1474.89	Q9R0L6-2	MOUSE	234265
Q9R0L6-2_S2063s _1_1_2063_2063	0.00272607	0.0434176	0.0598842	31.6955	17.2871	16.1696	-2.03226	-1.20717	0.825095	-0.706	-0.243333	0.462667	0.000676779	0.0186762	0.024157	0.221262	1.59265	1.09238	-0.806534	-1.00252	-1.38144	-0.109971	0.0576198	-0.662862	Pcm1	Q9R0L6-2_S2063s _1_1_2063_2063_Pcm1	Q9R0L6-2	Pcm1	1	11.36	5.52	9.291	2	1	1	0	1259.67	S2063s	2055	(K)	EPETVGAQsI	(-)	PETVGAQsI------	71	4.1	1474.89	Q9R0L6-2	MOUSE	234265
Q9R0L6-2_S21sS24s_2_2_21_24	0.0354872	0.00440535	0.629934	17.6601	30.2548	2.83697	-1.25938	-1.55029	-0.290913	-0.492333	-0.347	0.145333	0.0171391	0.000943007	0.520359	1.93425	1.34545	1.85852	0.214124	-0.217459	1.36341	0.417891	-0.213532	0.282976	Pcm1	Q9R0L6-2_S21sS24s_2_2_21_24_Pcm1	Q9R0L6-2	Pcm1	1	16.76	16.76	4.627	3	2	2	0	4545.03	S21s S24s M32m	2	(M)	ATGGGPFEEVMHDQDLPNWsNDsVDDRLNNmEWGGQQK	(K)	DQDLPNWsNDSVDDR|LPNWSNDsVDDRLNN	72	4.1	1474.89	Q9R0L6-2	MOUSE	234265
Q9R0L6-2_S65sS68s_2_2_65_68	0.344563	0.422299	0.994995	5.77809	4.89484	0.0313979	0.283011	0.280271	-0.00274085	-0.0633333	0.171667	0.235	0.264357	0.323978	0.992796	-0.542448	-0.49086	-0.491205	-0.567429	0.00737148	-0.115421	-0.432554	0.210143	-0.46129	Pcm1	Q9R0L6-2_S65sS68s_2_2_65_68_Pcm1	Q9R0L6-2	Pcm1	12	11.56	11.56	1.172	4	2	2	0	1699.92	S65s S68s	60	(R)	VTNAIsPEsSPGVGR	(R)	KRVTNAIsPESSPGV|TNAISPEsSPGVGRR	73	4.1	1474.89	Q9R0L6-2	MOUSE	234265
Q9R0L6-2_S116sS119s_2_2_116_119	0.0753194	0.00231235	0.0182627	13.7217	34.0615	22.937	-0.538183	-1.57068	-1.0325	-0.291667	-0.342333	-0.0506667	0.0424451	0.000392514	0.00508516	0.449661	0.685085	0.524197	0.239105	-0.165858	-0.0288552	-1.01174	-0.711774	-1.3296	Pcm1	Q9R0L6-2_S116sS119s_2_2_116_119_Pcm1	Q9R0L6-2	Pcm1	1	8.89	2.75	2.321	3	2	2	0	1135.59	S116s S119s	116	(R)	sIGsDSQGR	(A)	FSDLDQRsIGSDSQG|LDQRSIGsDSQGRAT	74	4.1	1474.89	Q9R0L6-2	MOUSE	234265
Q9R0L6-2_S294sS297s_2_2_294_297	0.19647	0.215666	0.790242	8.71903	8.5496	1.46339	0.600726	0.713634	0.112908	0.0286667	0.296333	0.267667	0.134307	0.13965	0.713939	-1.26333	-1.35251	-0.0659828	-0.278361	-0.287488	-0.313801	-0.381234	0.383002	-0.542694	Pcm1	Q9R0L6-2_S294sS297s_2_2_294_297_Pcm1	Q9R0L6-2	Pcm1	4	20.87	20.87	1.136	12	2	2	0	5496.7	S294s S297s	272	(R)	TVDSAVGSGSVAESTSLNADVQsEAsDTTARDPQQEPMEETENLKK	(Q)	SLNADVQsEASDTTA|ADVQSEAsDTTARDP	75	4.1	1474.89	Q9R0L6-2	MOUSE	234265
Q9R0L6-2_S423sS425s_2_0_417_425	0.0402207	0.104216	0.479076	17.006	12.4831	4.43228	-1.13148	-0.799926	0.331549	-0.456333	-0.13	0.326333	0.019925	0.056454	0.360389	0.435386	0.565018	1.49928	-0.670922	0.328031	-0.551856	0.249268	0.176249	-0.325616	Pcm1	Q9R0L6-2_S423sS425s_2_0_417_425_Pcm1	Q9R0L6-2	Pcm1	1	7.64	2.39	0	4	2	0	2	2510.33	S423s S425s	415	(R)	EISQSRNPsVsEHLPDEK	(V)	ISQSRNPsVSEHLPD|QSRNPSVsEHLPDEK	76	4.1	1474.89	Q9R0L6-2	MOUSE	234265
Q9R0L6-2_T485tS522s_2_0_483_522	0.000641535	0.0121733	0.790312	40.2449	24.3955	1.46253	-2.09872	-1.93444	0.164286	-0.725667	-0.459	0.266667	9.45172e-05	0.00363457	0.71408	1.29188	2.08351	1.90617	-0.374717	-0.574976	-0.0649242	0.450882	-1.13545	0.162808	Pcm1	Q9R0L6-2_T485tS522s_2_0_483_522_Pcm1	Q9R0L6-2	Pcm1	3	26.16	23.51	0	12	2	0	2	5738.9	T485t N503n S522s	482	(K)	RSStVALSAPVGFASAVNGEAnSLISSVPCPATSLVSQNEsENEGHLNPAEK	(L)	SGDKRSStVALSAPV|SLVSQNEsENEGHLN	77	4.1	1474.89	Q9R0L6|Q9R0L6-2	MOUSE	234265
Q9R0L6-2_Y579yS581s_2_0_569_581	0.0801251	0.00472656	0.0581372	13.3968	29.8435	16.3318	0.585155	1.25878	0.673625	0.0206667	0.435667	0.415	0.0457427	0.00103669	0.0232712	-0.378286	-0.519111	-0.0329914	0.178437	0.552861	0.0937795	0.938422	0.860908	1.04662	Pcm1	Q9R0L6-2_Y579yS581s_2_0_569_581_Pcm1	Q9R0L6-2	Pcm1	3	24.41	24.41	0	12	2	0	2	5795.56	M560m N568n Y579y S581s	549	(R)	ELVHYYEQTSDmMTDAVNEnTKDEETEESEyDsEHENSEPVTNIR	(N)	EETEESEyDSEHENS|TEESEYDsEHENSEP	78	4.1	1474.89	Q9R0L6-2	MOUSE	234265
Q9R0L6-2_S683sS684s_2_2_683_684	0.0185747	0.00335575	0.313458	21.094	31.8462	6.84577	1.51384	2.16254	0.648697	0.279333	0.694333	0.415	0.00777329	0.00065371	0.206739	-1.54883	-2.0376	-1.1657	-0.556723	0.836663	-0.490539	-0.0366571	1.12867	0.64348	Pcm1	Q9R0L6-2_S683sS684s_2_2_683_684_Pcm1	Q9R0L6-2	Pcm1	1	17.46	17.46	99	2	2	2	0	2466.24	S683s S684s	682	(R)	RssLVDEAPEDEEFEQK	(I)	ASLSSRRsSLVDEAP|SLSSRRSsLVDEAPE	79	4.1	1474.89	Q9R0L6-2	MOUSE	234265
Q9R0L6-2_S816sS819s_2_0_815_819	0.0334799	0.181531	0.536485	17.9694	9.49337	3.77551	-0.726176	-0.494795	0.231381	-0.344333	-0.051	0.293333	0.0159612	0.112373	0.419227	0.653078	0.681553	1.05572	0.0214124	0.302231	-0.111814	-0.0696485	0.359276	0.616345	Pcm1	Q9R0L6-2_S816sS819s_2_0_815_819_Pcm1	Q9R0L6-2	Pcm1	3	16.85	13.55	0	6	2	0	2	2291.23	S816s S819s	806	(K)	ACPDLQLSATsISsGPTK	(K)	DLQLSATsISSGPTK|LSATSISsGPTKKYL	80	4.1	1474.89	Q9R0L6|Q9R0L6-2	MOUSE	234265
Q9R0L6-2_S840sS841s_2_2_840_841	0.184058	0.0204052	0.23964	9.06301	21.4867	8.36678	-0.44495	-0.92011	-0.47516	-0.266	-0.168667	0.0973333	0.124079	0.00710109	0.145654	0.331892	0.141255	0.150294	-0.117768	0.0700291	-0.66367	-0.483874	-1.04055	-0.612469	Pcm1	Q9R0L6-2_S840sS841s_2_2_840_841_Pcm1	Q9R0L6-2	Pcm1	4	15.98	15.98	1.113	9	2	2	0	2583.36	S840s S841s	825	(K)	YLPAITSTPTVNENDssTSK	(C)	PTVNENDsSTSKCVI|TVNENDSsTSKCVID	81	4.1	1474.89	Q9R0L6-2	MOUSE	234265
Q9R0L6-2_S852sS853s_2_2_852_853	0.224254	0.100091	0.409634	8.04353	12.707	5.31987	-0.410518	-0.815717	-0.405198	-0.255333	-0.139333	0.116	0.156909	0.0536162	0.293774	0.149887	0.441421	0.685488	-0.0392561	-0.265373	0.34987	-1.03006	-0.318604	0.178314	Pcm1	Q9R0L6-2_S852sS853s_2_2_852_853_Pcm1	Q9R0L6-2	Pcm1	3	21.97	21.97	8.139	3	2	2	0	2595.19	S852s S853s	845	(K)	CVIDPEDssVVDNELWSDMR	(R)	CVIDPEDsSVVDNEL|VIDPEDSsVVDNELW	82	4.1	1474.89	Q9R0L6-2	MOUSE	234265
Q9R0L6-2_S898sS903s_2_1_897_903	0.00415034	0.41034	0.0233402	29.3313	5.05666	21.5003	1.14757	0.276175	-0.871394	0.175667	0.166667	-0.009	0.00116646	0.312129	0.00707904	-0.717316	-0.23307	-0.571851	0.510329	0.667119	0.743022	-0.491205	-0.0474516	-0.155055	Pcm1	Q9R0L6-2_S898sS903s_2_1_897_903_Pcm1	Q9R0L6-2	Pcm1	2	10.8	10.8	1.093	4	2	1	1	1914.1	S898s S903s	890	(R)	RQGLAETSsPVAIsLR	(S)	QGLAETSsPVAISLR|TSSPVAIsLRSDGSE	83	4.1	1474.89	Q9R0L6-2	MOUSE	234265
Q9R0L6-2_S906sS909s_2_2_906_909	0.175718	0.177078	0.779187	9.30583	9.63039	1.54902	0.530958	0.70708	0.176123	-0.0415	0.272	0.3135	0.117332	0.108883	0.700001	0.160593	0.69921	0.579182	1.22051		0.800732	0.722145		1.65134	Pcm1	Q9R0L6-2_S906sS909s_2_2_906_909_Pcm1	Q9R0L6-2	Pcm1	1	11.68	11.68	1.227	8	2	2	0	3473.76	S906s S909s N911n	890	(R)	RQGLAETSSPVAISLRsDGsEnLCTPQQSR	(T)	PVAISLRsDGSENLC|ISLRSDGsENLCTPQ	84	4.1	1474.89	Q9R0L6-2	MOUSE	234265
Q9R0L6-2_S1223sS1224s_2_2_1223_1224	0.00546533	0.549515	0.0194061	27.7922	3.43669	22.583	-1.33155	-0.268007	1.06354	-0.512	0.00733333	0.519333	0.00166255	0.453243	0.0055169	0.342598	1.27835	0.876105	-0.378286	-0.560233	-0.55907	0.883436	0.11185	0.697749	Pcm1	Q9R0L6-2_S1223sS1224s_2_2_1223_1224_Pcm1	Q9R0L6-2	Pcm1	3	9.68	9.68	1.212	4	2	2	0	1696.92	S1223s S1224s	1218	(K)	PFESSssLGAEK	(Q)	PKPFESSsSLGAEKQ|KPFESSSsLGAEKQR	85	4.1	1474.89	Q9R0L6-2	MOUSE	234265
Q9R0L6-2_S1293sS1299s_2_1_1293_1299	0.50843	0.487824	0.229262	3.7155	4.10449	8.62331	-0.206006	0.273087	0.479093	-0.198667	0.167667	0.366333	0.42506	0.388643	0.1373	0.0249811	-0.250727	0.293257	-0.36758	0.0479146	-0.230842	-0.10264	0.721942	0.26747	Pcm1	Q9R0L6-2_S1293sS1299s_2_1_1293_1299_Pcm1	Q9R0L6-2	Pcm1	15	12.32	12.32	0	7	2	1	1	3314.65	S1293s S1299s	1287	(R)	RQFDEEsLESFSsMPDPIDPTTVTK	(T)	RRQFDEEsLESFSSM|ESLESFSsMPDPIDP	86	4.1	1474.89	Q9R0L6-2	MOUSE	234265
Q9R0L6-2_S1323sS1326s_2_2_1323_1326	0.00238771	0.00337437	0.689256	32.4545	31.8137	2.30207	1.35822	1.52325	0.165034	0.236	0.515667	0.279667	0.000568257	0.000658608	0.588564	-1.09203	-1.09825	-0.890768	0.513898	0.504947	-0.0252483	0.645165	0.766005	0.0775277	Pcm1	Q9R0L6-2_S1323sS1326s_2_2_1323_1326_Pcm1	Q9R0L6-2	Pcm1	2	10.46	10.46	10.455	3	2	2	0	1391.83	S1323s S1326s	1318	(K)	ASAQAsLAsK	(D)	RKASAQAsLASKDKT|SAQASLAsKDKTPKS	87	4.1	1474.89	Q9R0L6-2	MOUSE	234265
Q9R0L6-2_S1354sS1356s_2_0_1352_1358	0.0245468	0.0509305	0.724378	19.6142	16.3931	1.99762	0.760492	0.639985	-0.120507	0.0703333	0.265333	0.195	0.0109289	0.0229449	0.631303	-0.471073	-0.678022	-0.502202	0.492485	0.0294859	0.108207	0.216277	-0.067788	0.120168	Pcm1	Q9R0L6-2_S1354sS1356s_2_0_1352_1358_Pcm1	Q9R0L6-2	Pcm1	2	10.15	10.15	0	6	2	0	2	2347.13	N1349n S1354s S1356s	1349	(K)	nIGYEsAsVSSTCEPCK	(N)	VKNIGYEsASVSSTC|NIGYESAsVSSTCEP	88	4.1	1474.89	Q9R0L6-2	MOUSE	234265
Q9R0L6-2_S1405sS1409s_2_0_1404_1409	0.853595	0.467499	0.627135	0.898747	4.33928	2.86256	-0.0656166	-0.259499	-0.193883	-0.16	0.0133333	0.173333	0.813065	0.36819	0.517301	-0.124906	0.360199	-0.0659828	0.0999246	-0.394374	0.266911	-0.406894	-0.345719	0.143426	Pcm1	Q9R0L6-2_S1405sS1409s_2_0_1404_1409_Pcm1	Q9R0L6-2	Pcm1	2	15.01	15.01	0	6	2	0	2	2293.09	S1405s S1409s	1400	(R)	SAEISsETGsDFSMFEALR	(D)	SRSAEISsETGSDFS|EISSETGsDFSMFEA	89	4.1	1474.89	Q9R0L6-2	MOUSE	234265
Q9R0L6-2_S1471sS1473s_2_2_1471_1473	0.112222	0.107392	0.732114	11.6368	12.3219	1.93637	0.621625	0.740744	0.119119	0.031	0.296333	0.265333	0.0685997	0.0585886	0.640269	0.121337	-0.900498	-0.509534	0.228399	0.239573	0.108207	0.546191	0.406728	-0.0193819	Pcm1	Q9R0L6-2_S1471sS1473s_2_2_1471_1473_Pcm1	Q9R0L6-2	Pcm1	5	14.69	14.69	1.171	12	2	2	0	5537.73	S1471s S1473s	1469	(R)	HIsEsDEREGENVKPVNSGTWVASNSELTPSESLVTTDDETFEK	(N)	DIVSRHIsESDEREG|VSRHISEsDEREGEN	90	4.1	1474.89	Q9R0L6-2	MOUSE	234265
Q9R0L6-2_T1504tT1505t_2_0_1499_1505	0.000261311	0.00323392	0.0573069	45.9399	32.0631	16.4109	-2.12955	-1.36186	0.767691	-0.733333	-0.290667	0.442667	2.54691e-05	0.000621857	0.0228511	0.974264	0.808683	0.912762	-1.50957	-0.899321	-1.28406	-0.190617	-0.664323	-0.534941	Pcm1	Q9R0L6-2_T1504tT1505t_2_0_1499_1505_Pcm1	Q9R0L6-2	Pcm1	1	14.75	14.75	0	10	2	0	2	4584.31	T1504t T1505t	1477	(R)	EGENVKPVNSGTWVASNSELTPSESLVttDDETFEK	(N)	TPSESLVtTDDETFE|PSESLVTtDDETFEK	91	4.1	1474.89	Q9R0L6-2	MOUSE	234265
Q9R0L6-2_S1534sS1537s_2_1_1534_1537	0.247246	0.876648	0.413451	7.52607	0.790844	5.26684	0.537953	-0.11327	-0.651223	0.008	0.0446667	0.0366667	0.176764	0.833519	0.297383	-0.342598	0.229539	-0.157626	0.635235	-0.291174	0.999112	0.362905	-1.42694	0.453537	Pcm1	Q9R0L6-2_S1534sS1537s_2_1_1534_1537_Pcm1	Q9R0L6-2	Pcm1	4	29.95	29.95	0.656	7	2	1	1	4535.18	M1533m S1534s S1537s	1521	(K)	VSEQNDADNVSVmsVSsNFEPFATDDLGNTVIHLDQALAR	(M)	ADNVSVMsVSSNFEP|VSVMSVSsNFEPFAT	92	4.1	1474.89	Q9R0L6-2	MOUSE	234265
Q9R0L6-2_T1602tS1610s_2_1_1595_1610	0.565151	0.211918	0.499459	3.1523	8.64245	4.19516	-0.210439	-0.464744	-0.254305	-0.200667	-0.04	0.160667	0.483916	0.136696	0.380613	-0.774415	-0.141255	-0.747805	-1.10988	-0.42386	-0.761056	-0.773465	-1.23374	-1.0505	Pcm1	Q9R0L6-2_T1602tS1610s_2_1_1595_1610_Pcm1	Q9R0L6-2	Pcm1	2	29.22	21.3	0	7	2	1	1	4616.23	T1602t S1610s	1583	(R)	VIEDEDGAAAAATVSNSEEtPIIENHNsPQPISDVSAVPCPR	(I)	TVSNSEEtPIIENHN|PIIENHNsPQPISDV	93	4.1	1474.89	Q9R0L6-2	MOUSE	234265
Q9R0L6-2_S1805sS1808s_2_2_1805_1808	0.47286	0.206618	0.112376	4.10415	8.78162	12.6185	-0.215097	0.426965	0.642062	-0.202333	0.209667	0.412	0.388674	0.132385	0.0547204	0	-0.00706273	-0.0953085	-0.585272	-0.00368574	-0.158704	0.46188	0.67788	0.0387638	Pcm1	Q9R0L6-2_S1805sS1808s_2_2_1805_1808_Pcm1	Q9R0L6-2	Pcm1	7	18.81	18.81	11.735	5	2	2	0	3479.7	S1805s S1808s	1802	(K)	NVRsDVsDQEEDEESERCPVSINLSK	(A)	KGPKNVRsDVSDQEE|KNVRSDVsDQEEDEE	95	4.1	1474.89	Q9R0L6-2	MOUSE	234265
Q9R0L6-2_T1886tS1894s_2_2_1886_1894	0.498651	0.106475	0.023388	3.82352	12.3684	21.4888	-0.313158	0.768476	1.08163	-0.227333	0.297667	0.525	0.414618	0.0579638	0.00709768	0.471073	-0.515579	-0.582848	-0.206987	-1.01358	-0.346263	0.465545	0.410117	0.802411	Pcm1	Q9R0L6-2_T1886tS1894s_2_2_1886_1894_Pcm1	Q9R0L6-2	Pcm1	1	11	11	2.36	6	2	2	0	2175.12	T1886t S1894s	1886	(K)	tPESTNVPsDQEPTSK	(N)	LQHDLEKtPESTNVP|PESTNVPsDQEPTSK	96	4.1	1474.89	Q9R0L6-2	MOUSE	234265
Q9R0L6-2_T1967tS1980s_2_1_1967_1980	0.97268	0.00118565	0.000491543	0.159072	38.2451	46.2582	0.012509	2.11298	2.10047	-0.134667	0.676	0.810667	0.964035	0.000149792	2.36689e-05	-0.87434	-1.53614	-0.714814	-1.0278	-1.03201	-1.02797	0.876105	1.24052	1.09702	Pcm1	Q9R0L6-2_T1967tS1980s_2_1_1967_1980_Pcm1	Q9R0L6-2	Pcm1	4	17.42	17.42	0	10	2	1	1	4094.99	T1967t S1980s	1963	(K)	SAQEtPESSLAGSPDTEsPVLVNDYEAESGNISQK	(S)	EVKSAQEtPESSLAG|AGSPDTEsPVLVNDY	97	4.1	1474.89	Q9R0L6-2	MOUSE	234265
Q9R0L6-2_S1995sS1998s_2_0_1987_1998	0.0417828	0.114205	0.487736	16.8079	11.9911	4.32861	1.03341	0.643881	-0.389524	0.143667	0.268333	0.124667	0.0208552	0.0632251	0.369096	-0.299774	-0.109472	-0.480208	0.242674	0.445975	1.52211	0.780796	0.366055	-0.104662	Pcm1	Q9R0L6-2_S1995sS1998s_2_0_1987_1998_Pcm1	Q9R0L6-2	Pcm1	1	19.88	13.62	1.066	11	2	0	2	5273.56	S1995s S1998s	1963	(K)	SAQETPESSLAGSPDTESPVLVNDYEAESGNIsQKsDEEDFVK	(V)	EAESGNIsQKSDEED|SGNISQKsDEEDFVK	98	4.1	1474.89	Q9R0L6-2	MOUSE	234265
Q9R0L6-2_S65sS68sS69s_3_3_65_69	0.0521355	0.137489	0.812814	15.6406	10.9905	1.29111	0.607824	0.521958	-0.0858656	0.027	0.232667	0.205667	0.0272858	0.0796076	0.742829	-0.428248	-0.370793	-0.718479	0.264086	-0.0663434	0.108207	-0.311585	0.11185	0.248089	Pcm1	Q9R0L6-2_S65sS68sS69s_3_3_65_69_Pcm1	Q9R0L6-2	Pcm1	5	9.67	9.67	9.667	4	3	3	0	1856.02	S65s S68s S69s	59	(K)	RVTNAIsPEssPGVGR	(R)	KRVTNAIsPESSPGV|TNAISPEsSPGVGRR|NAISPESsPGVGRRR	100	4.1	1474.89	Q9R0L6-2	MOUSE	234265
Q9R0L6-2_S515sS518sS522s_3_2_507_522	0.874789	0.0111209	0.0132091	0.759257	24.9115	24.843	0.0497547	-1.20753	-1.25729	-0.130333	-0.245667	-0.115333	0.839604	0.00322736	0.00327872	0.720884	0.716867	0.997073	0.813671	1.15364	0.61678	0.0513199	-0.521968	-0.717131	Pcm1	Q9R0L6-2_S515sS518sS522s_3_2_507_522_Pcm1	Q9R0L6-2	Pcm1	1	19.57	19.57	0	12	3	2	1	5738.9	S515s S518s S522s	482	(K)	RSSTVALSAPVGFASAVNGEANSLISSVPCPATsLVsQNEsENEGHLNPAEK	(L)	SVPCPATsLVSQNES|CPATSLVsQNESENE|SLVSQNEsENEGHLN	101	4.1	1474.89	Q9R0L6-2	MOUSE	234265
Q9R0L6-2_T574tS577sS581s_3_3_574_581	0.850323	0.884618	0.98332	0.920677	0.740597	0.108816	-0.0582155	-0.0690771	-0.0108616	-0.157333	0.0776667	0.235	0.80897	0.843219	0.975255	-0.178437	-0.547362	-0.454548	-0.674491	-0.449661	-0.230842	-0.722145	0.206753	-0.872186	Pcm1	Q9R0L6-2_T574tS577sS581s_3_3_574_581_Pcm1	Q9R0L6-2	Pcm1	2	16.38	16.38	1.546	6	3	3	0	2967.28	T574t S577s S581s	571	(K)	DEEtEEsEYDsEHENSEPVTNIR	(N)	ENTKDEEtEESEYDS|KDEETEEsEYDSEHE|TEESEYDsEHENSEP	102	4.1	1474.89	Q9R0L6-2	MOUSE	234265
Q9R0L6-2_T815tS816sS819s_3_0_813_819	0.885674	0.854675	0.951029	0.692683	0.938905	0.320775	-0.0960003	-0.123822	-0.0278214	-0.167	0.0526667	0.219667	0.852573	0.805581	0.928801	-0.906458	0.843996	0.791794	0.638803	-0.294859	0.0973864	-0.0476542	0.0643986	0.341122	Pcm1	Q9R0L6-2_T815tS816sS819s_3_0_813_819_Pcm1	Q9R0L6-2	Pcm1	2	12.66	12.66	0	6	3	0	3	2291.23	T815t S816s S819s	806	(K)	ACPDLQLSAtsISsGPTK	(K)	PDLQLSAtSISSGPT|DLQLSATsISSGPTK|LSATSISsGPTKKYL	103	4.1	1474.89	Q9R0L6-2	MOUSE	234265
Q9R0L6-2_S841sT842tS843s_3_0_834_843	0.00694856	0.0043815	0.947186	26.465	30.2881	0.345842	-1.22751	-1.25644	-0.0289385	-0.483333	-0.260667	0.222667	0.00225681	0.000935812	0.923455	0.795828	0.540299	0.751471	-0.503192	-0.114258	-0.977471	-0.762468	-0.562641	-0.356627	Pcm1	Q9R0L6-2_S841sT842tS843s_3_0_834_843_Pcm1	Q9R0L6-2	Pcm1	2	12.22	12.22	0	9	3	0	3	2583.36	N838n S841s T842t S843s	825	(K)	YLPAITSTPTVNEnDSstsK	(C)	TVNENDSsTSKCVID|VNENDSStSKCVIDP|NENDSSTsKCVIDPE	104	4.1	1474.89	Q9R0L6-2	MOUSE	234265
Q9R0L6-2_S1222sS1223sS1224s_3_0_1221_1224	0.0169748	0.389425	0.0254877	21.5829	5.34624	20.9919	-2.23877	-0.768832	1.46994	-0.759	-0.131667	0.627333	0.00694563	0.291995	0.00795817	-1.08133	1.17241	1.17303	-1.28118	-2.25936	-1.91166	-0.322583	-1.00665	0.286852	Pcm1	Q9R0L6-2_S1222sS1223sS1224s_3_0_1221_1224_Pcm1	Q9R0L6-2	Pcm1	4	15.71	15.71	0	6	3	0	3	2893.53	M1213m S1222s S1223s S1224s	1210	(K)	TEYmAFPKPFESsssLGAEK	(Q)	FPKPFESsSSLGAEK|PKPFESSsSLGAEKQ|KPFESSSsLGAEKQR	106	4.1	1474.89	Q9R0L6-2	MOUSE	234265
Q9R0L6-2_S1296sS1298sS1299s_3_0_1293_1299	0.721476	0.741312	0.999501	1.83581	1.77115	0.00285278	-0.106415	-0.106214	0.000200889	-0.170333	0.0573333	0.227667	0.655268	0.665096	0.999343	0.0142749	-0.0565018	0.304254	0.171299	-0.228516	0	-0.00733142	-0.196585	0.147303	Pcm1	Q9R0L6-2_S1296sS1298sS1299s_3_0_1293_1299_Pcm1	Q9R0L6-2	Pcm1	27	22.63	22.63	0	7	3	0	3	3158.55	S1296s S1298s S1299s	1288	(R)	QFDEESLEsFssMPDPIDPTTVTK	(T)	FDEESLEsFSSMPDP|EESLESFsSMPDPID|ESLESFSsMPDPIDP	107	4.1	1474.89	Q9R0L6-2	MOUSE	234265
Q9R0L6-2_S1405sT1407tS1409s_3_3_1405_1409	0.0395085	0.202391	0.368621	17.1001	8.89852	5.92601	1.73016	0.92696	-0.803202	0.336333	0.351667	0.0153333	0.0194978	0.128869	0.255505	0.406836	-0.872247	-0.865108	0.417542	0.910378	2.53205	-0.348243	1.40321	0.395391	Pcm1	Q9R0L6-2_S1405sT1407tS1409s_3_3_1405_1409_Pcm1	Q9R0L6-2	Pcm1	2	11.18	11.18	11.185	6	3	3	0	2293.09	S1405s T1407t S1409s	1400	(R)	SAEISsEtGsDFSMFEALR	(D)	SRSAEISsETGSDFS|SAEISSEtGSDFSMF|EISSETGsDFSMFEA	108	4.1	1474.89	Q9R0L6-2	MOUSE	234265
Q9R0L6-2_S1531sS1534sS1537s_3_2_1531_1537	0.518568	0.771933	0.573371	3.60841	1.53275	3.38701	0.293098	-0.278851	-0.57195	-0.06	-0.00133333	0.0586667	0.435671	0.702628	0.458458	-0.0606685	0.632114	0.491205	1.16341	-0.0258002	0.804339	1.48828	-1.4405	0.178314	Pcm1	Q9R0L6-2_S1531sS1534sS1537s_3_2_1531_1537_Pcm1	Q9R0L6-2	Pcm1	4	25.78	25.78	0	7	3	2	1	4535.18	S1531s M1533m S1534s S1537s	1521	(K)	VSEQNDADNVsVmsVSsNFEPFATDDLGNTVIHLDQALAR	(M)	QNDADNVsVMSVSSN|ADNVSVMsVSSNFEP|VSVMSVSsNFEPFAT	110	4.1	1474.89	Q9R0L6-2	MOUSE	234265
Q9R0L6-2_S1805sS1808sS1816s_3_3_1805_1816	0.0102624	0.737848	0.137134	24.3237	1.79991	11.4943	-0.965412	-0.177938	0.787473	-0.408333	0.0486667	0.457	0.00369511	0.660707	0.0708872	-0.503192	0.0353137	-0.318917	-1.09203	-1.23841	-1.35259	-0.505868	0.301657	-1.1164	Pcm1	Q9R0L6-2_S1805sS1808sS1816s_3_3_1805_1816_Pcm1	Q9R0L6-2	Pcm1	2	11.46	11.46	5.585	5	3	3	0	3479.7	S1805s S1808s S1816s	1802	(K)	NVRsDVsDQEEDEEsERCPVSINLSK	(A)	KGPKNVRsDVSDQEE|KNVRSDVsDQEEDEE|DQEEDEEsERCPVSI	111	4.1	1474.89	Q9R0L6-2	MOUSE	234265
Q9R0L6-2_S1980sS1995sS1998s_3_2_1975_1998	0.54414	0.0124633	0.0368198	3.35328	24.2616	18.921	0.190146	1.04966	0.859516	-0.0883333	0.380667	0.469	0.462032	0.00374839	0.0128205	-0.25338	-0.603863	-0.252934	-0.467504	-0.17323	0.100993	0.421557	0.911749	0.705502	Pcm1	Q9R0L6-2_S1980sS1995sS1998s_3_2_1975_1998_Pcm1	Q9R0L6-2	Pcm1	7	17.42	11.11	0	11	3	2	1	5273.56	S1980s S1995s S1998s	1963	(K)	SAQETPESSLAGSPDTEsPVLVNDYEAESGNIsQKsDEEDFVK	(V)	AGSPDTEsPVLVNDY|EAESGNIsQKSDEED|SGNISQKsDEEDFVK	112	4.1	1474.89	Q9R0L6|Q9R0L6-2	MOUSE	234265
P70399-5_S80s _1_1_80_80	0.00348659	0.00142504	0.220158	30.3159	37.0709	8.83868	-1.27379	-1.73604	-0.462257	-0.498667	-0.391333	0.107333	0.000929838	0.000196296	0.130657	1.30616	1.53261	1.21335	-0.178437	0.412803	-0.0036069	-0.388565	-0.108461	-0.658985	Trp53bp1	P70399-5_S80s _1_1_80_80_Trp53bp1	P70399-5	Tp53bp1	6	24.56	24.56	2.208	5	1	1	0	3741.86	S80s	60	(K)	ENPVLDIVSNPEQSAVEQGDsNSSFNEHLK	(E)	SAVEQGDsNSSFNEH	1	5.1	1472.41	P70399|P70399-5|A2AU90	MOUSE	214200
P70399-5_S268s _1_0_267_268	0.364567	0.0300993	0.0134751	5.48	19.3267	24.7196	0.264869	-0.759537	-1.02441	-0.0676667	-0.119333	-0.0516667	0.283139	0.011677	0.00337316	-0.0713747	-0.15538	0.124634	0.28193	-0.0294859	0.440042	-0.645165	-0.78973	-0.945838	Trp53bp1	P70399-5_S268s _1_0_267_268_Trp53bp1	P70399-5	Tp53bp1	7	16.92	16.92	0	5	1	0	1	2345.27	S268s	262	(R)	SEDRPSsPQVSVAAVETK	(E)	RSEDRPSsPQVSVAA	2	5.1	1472.41	P70399|P70399-5|A2AU90	MOUSE	214200
P70399-5_S298s _1_0_297_298	0.211697	0.00147796	0.00640635	8.33718	36.8283	29.2018	-0.337304	-1.47641	-1.1391	-0.236333	-0.319	-0.0826667	0.14665	0.000207575	0.00120175	0.471073	0.455546	0.549857	0.0107062	0.140058	0.313801	-1.10338	-0.888023	-0.961343	Trp53bp1	P70399-5_S298s _1_0_297_298_Trp53bp1	P70399-5	Tp53bp1	2	27.33	26.86	0	7	1	0	1	3777.86	S298s	286	(R)	ELLEEGPQVQPSsEPEVSSTQEDLFDQSSK	(T)	GPQVQPSsEPEVSST	3	5.1	1472.41	P70399|P70399-5|A2AU90	MOUSE	214200
P70399-5_S318s _1_1_318_318	0.0176552	0.332457	0.512952	21.3679	6.21669	4.03683	-1.01211	-0.59494	0.417175	-0.423333	-0.066	0.357333	0.00729802	0.238963	0.394746	0.717316	0.226007	0.0843113	-1.01352	-0.659748	-0.335442	-0.263931	0.654154	-1.14741	Trp53bp1	P70399-5_S318s _1_1_318_318_Trp53bp1	P70399-5	Tp53bp1	1	12.37	12.37	1.451	5	1	1	0	1367.64	S318s	316	(K)	TAsDGCSTPSR	(E)	DQSSKTAsDGCSTPS	4	5.1	1472.41	P70399|P70399-5	MOUSE	214200
P70399-5_S325s _1_0_322_325	0.742725	0.011473	0.00976911	1.67495	24.725	26.6192	0.112594	-1.15971	-1.27231	-0.113	-0.231333	-0.118333	0.679994	0.00336901	0.00217814	1.51671	0.971125	1.31599	1.7344	1.24578	1.16142	0.120968	0.389781	-0.186066	Trp53bp1	P70399-5_S325s _1_0_322_325_Trp53bp1	P70399-5	Tp53bp1	3	23.08	23.08	0	11	1	0	1	4079.04	S325s	316	(K)	TASDGCSTPsREEGGCSPVSTPATTLQLLQLSGQK	(P)	SDGCSTPsREEGGCS	5	5.1	1472.41	P70399|P70399-5|A2AU90	MOUSE	214200
P70399-5_S332s _1_1_332_332	0.000957431	0.00288992	0.596682	37.8081	32.7262	3.1565	-1.47121	-1.30793	0.163286	-0.551667	-0.275667	0.276	0.000165648	0.000533797	0.483448	1.45247	1.28542	1.56892	0.0249811	0.0774006	-0.2092	0.0183286	0.213532	0.151179	Trp53bp1	P70399-5_S332s _1_1_332_332_Trp53bp1	P70399-5	Tp53bp1	7	22.04	22.04	1.392	11	1	1	0	4079.04	S332s	316	(K)	TASDGCSTPSREEGGCsPVSTPATTLQLLQLSGQK	(P)	SREEGGCsPVSTPAT	6	5.1	1472.41	P70399|P70399-5|A2AU90	MOUSE	214200
P70399-5_S361s _1_0_358_362	0.00732972	0.00210281	0.0881614	26.1705	34.633	13.9884	-1.38074	-2.33748	-0.956738	-0.526	-0.555	-0.029	0.00241521	0.000344115	0.0399174	1.68444	1.11238	1.77787	-0.142749	-0.0884578	0.66367	-1.4223	-0.216922	-0.798535	Trp53bp1	P70399-5_S361s _1_0_358_362_Trp53bp1	P70399-5	Tp53bp1	2	23.53	23.53	0	6	1	0	1	2659.38	S361s	351	(K)	PLVQESLSTNsSDLVAPSPDAFR	(S)	QESLSTNsSDLVAPS	7	5.1	1472.41	P70399|P70399-5|A2AU90	MOUSE	214200
P70399-5_S368s _1_1_368_368	0.0395624	0.0252119	0.00120148	17.0922	20.3173	39.9186	0.836927	-1.02738	-1.86431	0.089	-0.198667	-0.287667	0.0195334	0.00929541	0.000101893	0.738728	0.692148	1.46262	1.94853	1.53327	1.92248	-0.0953085	-0.240647	0.147303	Trp53bp1	P70399-5_S368s _1_1_368_368_Trp53bp1	P70399-5	Tp53bp1	5	27.08	27.08	4.076	6	1	1	0	2659.38	S368s	351	(K)	PLVQESLSTNSSDLVAPsPDAFR	(S)	SSDLVAPsPDAFRST	8	5.1	1472.41	P70399|P70399-5|A2AU90	MOUSE	214200
P70399-5_S382s _1_0_381_382	0.258952	0.0839343	0.363753	7.28478	13.6649	6.00233	-0.347832	-0.753902	-0.40607	-0.237333	-0.114	0.123333	0.186862	0.0430039	0.251054	-0.0570997	0.176568	0.17962	0.0428248	-0.549176	-0.238056	-0.414225	-0.311825	-1.23657	Trp53bp1	P70399-5_S382s _1_0_381_382_Trp53bp1	P70399-5	Tp53bp1	7	19.43	19.43	0	5	1	0	1	1889	S382s	374	(R)	STPFIVPSsPTEQGGR	(K)	TPFIVPSsPTEQGGR	9	5.1	1472.41	P70399|P70399-5|A2AU90	MOUSE	214200
P70399-5_T440t _1_0_439_440	0.00121054	0.00536691	0.158879	36.4038	29.0897	10.6764	-1.58956	-2.64533	-1.05577	-0.582667	-0.655333	-0.0726667	0.000228885	0.00123319	0.085578	1.05278	0.98172	1.06672	-0.438954	-0.94355	-0.284945	-0.934756	-2.85726	-1.04275	Trp53bp1	P70399-5_T440t _1_0_439_440_Trp53bp1	P70399-5	Tp53bp1	2	28.11	23.65	0	9	1	0	1	4452.29	T440t	439	(R)	StPVFTPGSLPIPSQPEFSHDIFIPSPSLEEPSDDVK	(K)	STPVSRStPVFTPGS	10	5.1	1472.41	P70399|P70399-5|A2AU90	MOUSE	214200
P70399-5_S464s _1_1_464_464	0.35	0.0204886	0.0133079	5.69418	21.4625	24.8014	0.24442	-1.66904	-1.91346	-0.0763333	-0.384	-0.307667	0.269515	0.00714091	0.00331026	0.977833	0.819277	0.971413	1.27761	1.12047	1.10371	-0.120968	-1.79977	-0.317863	Trp53bp1	P70399-5_S464s _1_1_464_464_Trp53bp1	P70399-5	Tp53bp1	5	27.23	26.28	1.509	9	1	1	0	4809.55	S464s	439	(R)	STPVFTPGSLPIPSQPEFSHDIFIPsPSLEEPSDDVKK	(G)	SHDIFIPsPSLEEPS	11	5.1	1472.41	P70399|P70399-5|A2AU90	MOUSE	214200
P70399-5_S495s _1_1_495_495	0.000152472	0.363211	0.00159588	49.5425	5.73095	37.9705	2.50301	0.381411	-2.1216	0.557	0.209333	-0.347667	1.1111e-05	0.267242	0.000159569	-2.92279	-3.52077	-3.35779	-0.959989	-0.57129	-0.761056	-2.62831	-2.60984	-3.41897	Trp53bp1	P70399-5_S495s _1_1_495_495_Trp53bp1	P70399-5	Tp53bp1	2	11	11	2.463	3	1	1	0	1235.69	S495s	492	(K)	TSEsEPK	(N)	ECSKTSEsEPKNFTD	12	5.1	1472.41	P70399|P70399-5|A2AU90	MOUSE	214200
P70399-5_S507s_1_1_507_507	0.0179777	0.842287	0.0670976	21.2722	1.02169	15.5219	1.34669	-0.116653	-1.46335	0.234667	0.05	-0.184667	0.00746071	0.790371	0.0280423	-1.01709	-0.974657	-0.909096	0.749434	-0.493889	0.883691	-0.590179	-2.06753	-0.593087	Trp53bp1	P70399-5_S507s_1_1_507_507_Trp53bp1	P70399-5	Tp53bp1	2	16.52	16.01	1.28	4	1	1	0	2219.07	S507s M508m	499	(K)	NFTDDLGLsmTGDSCK	(L)	FTDDLGLsMTGDSCK	13	5.1	1472.41	P70399|P70399-5|A2AU90	MOUSE	214200
P70399-5_S520s_1_0_518_520	0.00607859	0.248026	0.00078856	27.2102	7.79251	42.7933	1.46286	-0.501108	-1.96397	0.265333	-0.047	-0.312333	0.001901	0.166245	5.25614e-05	-0.824378	-1.22185	-0.117303	0.531741	0.921435	0.771877	-1.24268	-1.36593	-1.05825	Trp53bp1	P70399-5_S520s_1_0_518_520_Trp53bp1	P70399-5	Tp53bp1	2	12.38	10.35	0	7	1	0	1	1919.02	M516m S520s	515	(K)	LmLSTsEYSQSSK	(M)	CKLMLSTsEYSQSSK	14	5.1	1472.41	P70399|P70399-5|A2AU90	MOUSE	214200
P70399-5_S523s _1_1_523_523	0.0151948	0.0286453	0.00378819	22.1874	19.5989	32.4261	1.06276	-1.28864	-2.35139	0.155667	-0.268667	-0.424333	0.00604307	0.0109676	0.000571987	-1.20266	-1.36311	-1.67523	-0.00356873	-0.82192	-0.227235	-2.10778	-3.46397	-2.53515	Trp53bp1	P70399-5_S523s _1_1_523_523_Trp53bp1	P70399-5	Tp53bp1	2	17.66	17.66	3.087	7	1	1	0	1919.02	S523s	515	(K)	LMLSTSEYsQSSK	(M)	MLSTSEYsQSSKMES	15	5.1	1472.41	P70399|P70399-5|A2AU90	MOUSE	214200
P70399-5_S533s _1_1_533_533	0.0227932	0.00946831	0.227092	20.0069	25.8179	8.67471	-1.1788	-1.66818	-0.489376	-0.47	-0.372	0.098	0.00998419	0.00261943	0.135684	2.06987	0.851059	1.45895	0.638803	0.125315	0.0793519	0.0439885	-0.0406728	-0.627974	Trp53bp1	P70399-5_S533s _1_1_533_533_Trp53bp1	P70399-5	Tp53bp1	3	12.6	6.45	2.764	2	1	1	0	1105.59	S533s	528	(K)	MESLGsPR	(T)	SKMESLGsPRTEEDR	16	5.1	1472.41	P70399|P70399-5|A2AU90	MOUSE	214200
P70399-5_S552s _1_1_552_552	0.00881838	0.00899879	0.380872	25.1527	26.108	5.74155	-0.950716	-1.26827	-0.31755	-0.407	-0.26	0.147	0.00305302	0.00245021	0.266591	1.20623	1.07	1.50661	0.381855	0.364888	0.183952	-0.17962	0.413507	-0.255841	Trp53bp1	P70399-5_S552s _1_1_552_552_Trp53bp1	P70399-5	Tp53bp1	10	22.04	19.42	4.529	6	1	1	0	3062.52	S552s	536	(R)	TEEDRENTQIDDTEPLsPVSNSK	(L)	IDDTEPLsPVSNSKL	17	5.1	1472.41	P70399|P70399-5|A2AU90	MOUSE	214200
P70399-5_S571s _1_0_569_571	0.00123977	0.0893333	0.000966417	36.2604	13.322	41.3969	1.37332	-0.552999	-1.92632	0.24	-0.06	-0.3	0.000236568	0.0465372	7.24959e-05	-1.36683	-1.23598	-1.30866	-0.0856496	0.261688	0.0324621	-2.10045	-1.80316	-1.66684	Trp53bp1	P70399-5_S571s _1_0_569_571_Trp53bp1	P70399-5	Tp53bp1	8	23.76	23.76	0.534	4	1	0	1	3316.66	S571s	559	(K)	LPADSENVLVTPsQDDQVEMSQNVDK	(A)	ENVLVTPsQDDQVEM	18	5.1	1472.41	P70399|P70399-5|A2AU90	MOUSE	214200
P70399-5_S571s _1_1_571_571	0.000142139	0.000452514	3.38424e-05	49.9971	44.7285	70.1746	2.53359	-2.6179	-5.15149	0.564667	-0.619667	-1.18433	1.00067e-05	3.36631e-05	9.60603e-08	-2.16979	-2.63087	-1.95016	0.22483	0.221145	0.403973	-4.93038	-4.5418	-5.13233	Trp53bp1	P70399-5_S571s _1_1_571_571_Trp53bp1	P70399-5	Tp53bp1	2	25.47	25.19	1.746	4	1	1	0	3316.66	S571s	559	(K)	LPADSENVLVTPsQDDQVEMSQNVDK	(A)	ENVLVTPsQDDQVEM	19	5.1	1472.41	P70399|P70399-5|A2AU90	MOUSE	214200
P70399-5_S579s _1_1_579_579	0.531976	0.0668097	0.0357414	3.47348	14.9085	19.0939	0.209193	-0.635231	-0.844423	-0.0786667	-0.0793333	-0.000666667	0.44942	0.0322961	0.01232	-2.1341	-1.66327	-1.74488	-1.47746	-2.0161	-1.42112	-2.60999	-2.37258	-2.46538	Trp53bp1	P70399-5_S579s _1_1_579_579_Trp53bp1	P70399-5	Tp53bp1	3	24.92	24.92	2.928	4	1	1	0	3316.66	S579s	559	(K)	LPADSENVLVTPSQDDQVEMsQNVDK	(A)	QDDQVEMsQNVDKAK	20	5.1	1472.41	P70399|P70399-5|A2AU90	MOUSE	214200
P70399-5_S627s _1_1_627_627	0.0155194	0.585728	0.0468894	22.0711	3.08833	17.555	1.46954	0.231607	-1.23793	0.263667	0.158	-0.105667	0.00620714	0.491097	0.0175588	-0.906458	-0.314292	-0.139297	0.271224	1.68807	1.08928	0.0329914	-0.0237258	-0.674491	Trp53bp1	P70399-5_S627s _1_1_627_627_Trp53bp1	P70399-5	Tp53bp1	1	18.44	18.44	2.783	4	1	1	0	2311.17	S627s	627	(R)	sEALSSVLDQEEAMDTK	(E)	VPSPATRsEALSSVL	21	5.1	1472.41	P70399|P70399-5|A2AU90	MOUSE	214200
P70399-5_S632s _1_1_632_632	0.00297081	0.180805	0.00145364	31.2094	9.51623	38.6143	1.49191	-0.640546	-2.13246	0.272667	-0.0803333	-0.353	0.00075693	0.111783	0.000137583	-0.360442	-0.692148	0.216277	1.23835	1.12784	1.27324	-0.685488	-0.603313	-1.46915	Trp53bp1	P70399-5_S632s _1_1_632_632_Trp53bp1	P70399-5	Tp53bp1	4	11.93	11.93	1.161	4	1	1	0	2311.17	S632s	627	(R)	SEALSsVLDQEEAMDTK	(E)	TRSEALSsVLDQEEA	22	5.1	1472.41	P70399|P70399-5|A2AU90	MOUSE	214200
P70399-5_S654s _1_0_652_654	0.340587	0.423839	0.0643515	5.84028	4.87528	15.758	0.56023	-0.42842	-0.98865	0.0143333	-0.027	-0.0413333	0.260598	0.325441	0.0265584	-0.610254	-0.847528	0.593845	-0.174868	0.998836	-0.0072138	-0.95675	-0.711774	-0.480672	Trp53bp1	P70399-5_S654s _1_0_652_654_Trp53bp1	P70399-5	Tp53bp1	3	26.96	22.82	0	4	1	0	1	3048.36	S654s	644	(K)	EHHPEEGFSGsEVEEVPETPCGSHR	(E)	PEEGFSGsEVEEVPE	23	5.1	1472.41	P70399|P70399-5|A2AU90	MOUSE	214200
P70399-5_T686t_1_0_684_686	0.00124842	0.203298	0.0136078	36.2262	8.8742	24.6601	1.91103	0.587413	-1.32362	0.389667	0.252667	-0.137	0.000238438	0.129593	0.00341973	-1.61307	-1.73037	-2.43037	-0.0892184	-0.261688	0.310194	-0.846779	-1.74215	-1.42263	Trp53bp1	P70399-5_T686t_1_0_684_686_Trp53bp1	P70399-5	Tp53bp1	1	14.37	7.65	0	5	1	0	1	3341.74	M676m T686t	673	(K)	EEPmESIPLHLSLtETQSEALCLQK	(E)	IPLHLSLtETQSEAL	24	5.1	1472.41	P70399|P70399-5|A2AU90	MOUSE	214200
P70399-5_S716s _1_1_716_716	0.773309	0.131298	0.0361364	1.44949	11.2385	19.0308	-0.20076	-1.19536	-0.994595	-0.196	-0.239	-0.043	0.716227	0.0751888	0.0125003	-1.02066	0.861653	1.06306	0.374717	-0.206402	0.133455	-1.37464	-0.586366	-0.721007	Trp53bp1	P70399-5_S716s _1_1_716_716_Trp53bp1	P70399-5	Tp53bp1	6	22.38	22.38	1.12	4	1	1	0	2836.4	S716s	702	(K)	EECPEAMEVETSVIsIDSPQK	(L)	EVETSVIsIDSPQKL	25	5.1	1472.41	P70399|P70399-5|A2AU90	MOUSE	214200
P70399-5_S719s _1_1_719_719	0.968088	0.0370202	0.0410141	0.187662	18.1751	18.3157	0.0126395	-0.833613	-0.846253	-0.138	-0.137333	0.000666667	0.95771	0.0152226	0.0147378	0.0142749	0.158911	0.381234	0.446092	0.0921435	0.0541035	-0.780796	-0.277931	-0.887692	Trp53bp1	P70399-5_S719s _1_1_719_719_Trp53bp1	P70399-5	Tp53bp1	6	27.28	24.72	1.633	4	1	1	0	3490.79	S719s	698	(K)	EAPKEECPEAMEVETSVISIDsPQK	(L)	TSVISIDsPQKLQVL	26	5.1	1472.41	P70399|P70399-5|A2AU90	MOUSE	214200
P70399-5_S743s _1_0_742_743	0.159943	0.00127778	0.0023034	9.79744	37.7658	35.5671	-0.450152	-1.89931	-1.44916	-0.269	-0.440667	-0.171667	0.104775	0.000167269	0.000277516	1.62021	1.24657	1.92816	1.2098	1.10572	1.12896	-0.403228	-0.406728	-0.0930332	Trp53bp1	P70399-5_S743s _1_0_742_743_Trp53bp1	P70399-5	Tp53bp1	2	25.92	25.92	0	5	1	0	1	4341.26	S743s	723	(K)	LQVLDQELEHKDPDTWEEATsEDSSVVIVDVK	(E)	DTWEEATsEDSSVVI	27	5.1	1472.41	P70399|P70399-5|A2AU90	MOUSE	214200
P70399-5_S757s _1_1_757_757	0.0844855	0.0984938	0.958444	13.118	12.7932	0.271517	-0.966226	-0.930635	0.0355909	-0.412	-0.180333	0.231667	0.048775	0.052563	0.939395	1.35255	2.35189	1.73022	1.48816	0.0847721	0.963043	0.447217	0.610092	1.58544	Trp53bp1	P70399-5_S757s _1_1_757_757_Trp53bp1	P70399-5	Tp53bp1	2	28.28	28.28	1.148	6	1	1	0	4907.54	S757s	723	(K)	LQVLDQELEHKDPDTWEEATSEDSSVVIVDVKEPsPR	(A)	IVDVKEPsPRADVSC	28	5.1	1472.41	P70399|P70399-5|A2AU90	MOUSE	214200
P70399-5_S763s _1_1_763_763	0.263703	0.488586	0.119416	7.19059	4.09659	12.2819	-0.304898	0.216188	0.521086	-0.229	0.146333	0.375333	0.190959	0.38935	0.0591307	1.17054	0.889904	1.01907	0.64951	0.862464	0.652849	1.4003	1.33542	0.992354	Trp53bp1	P70399-5_S763s _1_1_763_763_Trp53bp1	P70399-5	Tp53bp1	2	17.75	17.75	99	1	1	1	0	1963.01	S763s	760	(R)	ADVsCEPLEEVEK	(C)	PSPRADVsCEPLEEV	29	5.1	1472.41	P70399|P70399-5|A2AU90	MOUSE	214200
P70399-5_S774s _1_1_774_774	0.895948	0.000856771	0.000845937	0.628959	40.3817	42.3412	0.0391991	-1.8062	-1.8454	-0.132333	-0.409667	-0.277333	0.865175	9.15858e-05	5.83286e-05	0.81724	0.462609	0.795459	0.638803	0.652376	0.901726	-1.03373	-1.05749	-1.25207	Trp53bp1	P70399-5_S774s _1_1_774_774_Trp53bp1	P70399-5	Tp53bp1	4	24.53	24.53	1.654	5	1	1	0	5422.51	S774s	760	(R)	ADVSCEPLEEVEKCsDSQSWEGVAPEEEPCAENRLDTPEEK	(R)	LEEVEKCsDSQSWEG	30	5.1	1472.41	P70399|P70399-5|A2AU90	MOUSE	214200
P70399-5_S778s _1_0_776_778	0.0569922	0.000577357	0.000321532	15.176	43.0601	49.4262	0.673343	-2.3332	-3.00654	0.0406667	-0.556333	-0.597	0.030367	4.94298e-05	1.14125e-05	1.28831	1.73743	1.5176	2.18407	1.87973	2.49958	-1.11438	-0.45418	-0.887692	Trp53bp1	P70399-5_S778s _1_0_776_778_Trp53bp1	P70399-5	Tp53bp1	3	24.02	24.02	0	3	1	0	1	2666.13	S778s	773	(K)	CSDSQsWEGVAPEEEPCAENR	(L)	EKCSDSQsWEGVAPE	31	5.1	1472.41	P70399|P70399-5|A2AU90	MOUSE	214200
P70399-5_T796t_1_1_796_796	0.0531001	0.368406	0.00578405	15.5438	5.65005	29.8248	-1.17945	0.604711	1.78416	-0.468333	0.258667	0.727	0.0279012	0.272267	0.00104116	-0.570997	0.882841	1.08138	-0.713747	-0.479146	-0.952222	0.491205	1.65403	1.06213	Trp53bp1	P70399-5_T796t_1_1_796_796_Trp53bp1	P70399-5	Tp53bp1	3	16.3	16.3	7.414	4	1	1	0	3707.68	N792n T796t	773	(K)	CSDSQSWEGVAPEEEPCAEnRLDtPEEK	(R)	CAENRLDtPEEKRIE	32	5.1	1472.41	P70399|P70399-5|A2AU90	MOUSE	214200
P70399-5_S808s _1_1_808_808	0.00326874	0.00197838	0.701935	30.678	35.0079	2.19072	-1.50934	-1.68893	-0.179593	-0.557667	-0.374	0.183667	0.000855453	0.000315651	0.603849	0.121337	-0.0529705	-0.02566	-1.23478	-2.05664	-1.19388	-1.37464	-1.57946	-2.06999	Trp53bp1	P70399-5_S808s _1_1_808_808_Trp53bp1	P70399-5	Tp53bp1	2	11.46	11.46	99	1	1	1	0	1537.8	S808s	801	(K)	RIECDGDsK	(A)	RIECDGDsKAETTEK	33	5.1	1472.41	P70399|P70399-5|A2AU90	MOUSE	214200
P70399-5_S822s _1_1_822_822	0.52548	0.00539784	0.00241732	3.53801	29.0586	35.2476	0.2638	-1.82342	-2.08722	-0.0663333	-0.406667	-0.340333	0.442791	0.00124206	0.000298706	-0.132043	-1.11591	-0.744139	-0.31048	-0.810863	-0.0793519	-2.84459	-1.98958	-2.62819	Trp53bp1	P70399-5_S822s _1_1_822_822_Trp53bp1	P70399-5	Tp53bp1	5	17.89	17.89	3.573	3	1	1	0	1937.02	S822s	816	(K)	DAVTEDsPQPPLPSVR	(D)	KDAVTEDsPQPPLPS	34	5.1	1472.41	P70399|P70399-5|A2AU90	MOUSE	214200
P70399-5_S851s _1_1_851_851	0.909797	0.0537664	0.0254085	0.542064	16.092	21.0092	0.0449613	-0.876684	-0.921646	-0.126667	-0.147	-0.0203333	0.88266	0.0245924	0.00792643	-0.399698	-1.29248	-1.08872	-0.624528	-1.08729	-0.934188	-1.70822	-1.61335	-2.08937	Trp53bp1	P70399-5_S851s _1_1_851_851_Trp53bp1	P70399-5	Tp53bp1	4	23.9	23.9	1.738	3	1	1	0	4294.19	S851s	832	(R)	DEPVRPDQETQQPQVQEKEsPVTVDAEVADDK	(Q)	PQVQEKEsPVTVDAE	35	5.1	1472.41	P70399|P70399-5|A2AU90	MOUSE	214200
P70399-5_S890s _1_0_888_890	3.16823e-05	0.000433106	0.110573	61.2054	45.0275	12.7091	-3.21478	-2.57538	0.639406	-1.03367	-0.621667	0.412	7.57643e-07	3.14229e-05	0.0535904	1.32757	1.45845	1.6679	-1.74511	-1.5517	-1.89362	-0.813788	-0.911749	-1.54668	Trp53bp1	P70399-5_S890s _1_0_888_890_Trp53bp1	P70399-5	Tp53bp1	2	25.29	25.29	0	7	1	0	1	3144.52	S890s	877	(K)	APACASQSFCESSsETPFHFTLPK	(E)	QSFCESSsETPFHFT	36	5.1	1472.41	P70399|P70399-5	MOUSE	214200
P70399-5_T912t _1_0_909_912	0.00197825	0.289948	0.00562557	33.5355	6.9541	29.9997	2.30647	0.59074	-1.71574	0.509333	0.274333	-0.235	0.000443044	0.201646	0.00100007	-4.69289	-5.12048	-3.7097	-2.34109	-2.49156	-1.77099	-3.816	-3.53515	-4.3997	Trp53bp1	P70399-5_T912t _1_0_909_912_Trp53bp1	P70399-5	Tp53bp1	2	23.6	23.6	0.559	2	1	0	1	2497.48	T912t	901	(K)	EGDIIPPLTGAtPPLIGHLK	(L)	IPPLTGAtPPLIGHL	37	5.1	1472.41	P70399|P70399-5	MOUSE	214200
P70399-5_S965s _1_1_965_965	0.00866579	0.646989	0.00513652	25.2447	2.53387	30.5292	1.27453	-0.211041	-1.48557	0.218667	0.046	-0.172667	0.00298904	0.557973	0.000885274	-2.72651	-3.71853	-3.39445	-1.80578	-2.06402	-2.14611	-3.33946	-3.20637	-3.92678	Trp53bp1	P70399-5_S965s _1_1_965_965_Trp53bp1	P70399-5	Tp53bp1	5	13.05	13.05	2.082	2	1	1	0	1680.82	S965s	963	(K)	GDsESAPEMDGK	(L)	LGNEKGDsESAPEMD	38	5.1	1472.41	P70399|P70399-5|A2AU90|P70399-6	MOUSE	214200
P70399-5_S983s _1_1_983_983	0.00605369	0.0372552	0.21942	27.2327	18.1411	8.8597	-1.43189	-0.965391	0.466497	-0.539667	-0.180333	0.359333	0.00189118	0.0153422	0.130026	0.763709	1.31367	1.67523	0.0785122	-0.0552861	-0.566284	0.00733142	0.430454	0.418649	Trp53bp1	P70399-5_S983s _1_1_983_983_Trp53bp1	P70399-5	Tp53bp1	5	28.83	28.83	2.019	7	1	1	0	3236.69	S983s	981	(K)	LVsPETEASEESLQFSLEKPTTAER	(K)	SLKMKLVsPETEASE	39	5.1	1472.41	P70399|P70399-5|A2AU90|P70399-6	MOUSE	214200
P70399-5_S989s _1_1_989_989	0.187911	0.218061	0.0213705	8.95414	8.49138	22.0112	0.618848	-0.64494	-1.26379	0.0356667	-0.0773333	-0.113	0.127229	0.141535	0.00629332	-1.37396	-2.59202	-1.90617	-0.910027	-1.68807	-1.41751	-2.2984	-2.37258	-3.13599	Trp53bp1	P70399-5_S989s _1_1_989_989_Trp53bp1	P70399-5	Tp53bp1	2	19.4	19.4	1.126	5	1	1	0	2581.36	S989s	981	(K)	LVSPETEAsEESLQFSLEK	(P)	VSPETEAsEESLQFS	40	5.1	1472.41	P70399|P70399-5|A2AU90|P70399-6	MOUSE	214200
P70399-5_S992s _1_1_992_992	0.0535435	0.0213014	0.100261	15.5021	21.2465	13.2577	-0.67712	-1.91942	-1.2423	-0.33	-0.449667	-0.119667	0.0281705	0.00750497	0.047231	0.588841	0.211882	0.139297	-0.524604	-0.527061	-0.0396759	-0.549857	-2.69457	-1.57381	Trp53bp1	P70399-5_S992s _1_1_992_992_Trp53bp1	P70399-5	Tp53bp1	1	17.7	17.7	2.534	5	1	1	0	2581.36	S992s	981	(K)	LVSPETEASEEsLQFSLEK	(P)	ETEASEEsLQFSLEK	41	5.1	1472.41	P70399|P70399-5|A2AU90|P70399-6	MOUSE	214200
P70399-5_S1045s _1_1_1045_1045	0.0498802	0.723755	0.523152	15.8731	1.90933	3.92358	0.892101	0.312401	-0.5797	0.105667	0.187667	0.082	0.0258637	0.644268	0.405175	-0.703041	-1.14769	-1.46262	-0.0820809	0.191659	-0.746629	-2.10778	0.572809	-0.841175	Trp53bp1	P70399-5_S1045s _1_1_1045_1045_Trp53bp1	P70399-5	Tp53bp1	2	15.03	15.03	5.829	2	1	1	0	1583.79	S1045s	1037	(K)	EAQSEAPPsAPDR	(A)	AQSEAPPsAPDRANL	42	5.1	1472.41	P70399|P70399-5|A2AU90|P70399-6	MOUSE	214200
P70399-5_S1096s _1_1_1096_1096	0.163473	0.418422	0.822842	9.68203	4.94894	1.21791	-0.394881	-0.301381	0.0934998	-0.254333	0.00633333	0.260667	0.107596	0.319967	0.755456	1.35612	1.19007	1.18402	0.967127	0.947236	0.631208	0.923759	1.38288	0.519435	Trp53bp1	P70399-5_S1096s _1_1_1096_1096_Trp53bp1	P70399-5	Tp53bp1	17	25.25	25.25	2.121	4	1	1	0	3507.78	S1096s	1074	(R)	QSEQPVKPVGPVMDDAAPEDSAsPVSQQR	(A)	AAPEDSAsPVSQQRA	43	5.1	1472.41	P70399|P70399-5|P70399-6	MOUSE	214200
P70399-5_S1104s_1_1_1104_1104	0.00241188	0.00244746	0.00023399	32.4002	33.7334	52.1275	1.30183	-1.5241	-2.82593	0.217	-0.329333	-0.546333	0.000575413	0.000423312	6.12703e-06	0.560291	0.222476	0.608508	1.59166	1.72493	1.98019	-1.10338	-0.810067	-1.26758	Trp53bp1	P70399-5_S1104s_1_1_1104_1104_Trp53bp1	P70399-5	Tp53bp1	3	30.23	30.23	3.462	4	1	1	0	3703.85	S1104s M1115m	1103	(R)	AsQEPFSPAEDVmETDLLEGLAANQDRPSK	(M)	PVSQQRAsQEPFSPA	44	5.1	1472.41	P70399|P70399-5|P70399-6	MOUSE	214200
P70399-5_S1109s_1_1_1109_1109	9.80684e-05	0.153212	0.000836449	52.6908	10.4099	42.4052	-2.42625	-0.454852	1.97139	-0.817667	-0.0423333	0.775333	5.3817e-06	0.0909926	5.74754e-05	2.44815	2.24242	2.50368	0.135612	-0.00368574	-0.216414	1.98682	2.12176	1.72111	Trp53bp1	P70399-5_S1109s_1_1_1109_1109_Trp53bp1	P70399-5	Tp53bp1	10	26.88	26.88	4.7	4	1	1	0	3703.85	S1109s M1115m	1103	(R)	ASQEPFsPAEDVmETDLLEGLAANQDRPSK	(M)	RASQEPFsPAEDVME	45	5.1	1472.41	P70399|P70399-5|P70399-6	MOUSE	214200
P70399-5_S1180s _1_1_1180_1180	0.362314	0.560253	0.0598445	5.51241	3.33284	16.173	0.681772	-0.471497	-1.15327	0.0613333	-0.0176667	-0.079	0.281034	0.464211	0.0241379	-3.57944	-5.19464	-2.88491	-2.53023	-3.68574	-3.3977	-4.24489	-3.8707	-4.95789	Trp53bp1	P70399-5_S1180s _1_1_1180_1180_Trp53bp1	P70399-5	Tp53bp1	1	20.02	20.02	3.873	5	1	1	0	2141.05	S1180s	1167	(K)	SVCEQGTSTAEQNsGK	(Q)	TSTAEQNsGKQDATV	46	5.1	1472.41	P70399|P70399-5|P70399-6	MOUSE	214200
P70399-5_S1210s _1_0_1205_1210	0.166324	0.0981863	0.394645	9.59337	12.8101	5.53222	0.772912	1.65925	0.886336	0.073	0.53	0.457	0.109815	0.0523594	0.279755	-0.713747	0.197756	-0.406894	1.35255	0.169544	-0.126242	0.641499	0.389781	3.02358	Trp53bp1	P70399-5_S1210s _1_0_1205_1210_Trp53bp1	P70399-5	Tp53bp1	1	30.03	25.18	0	4	1	0	1	3889.84	S1210s	1197	(K)	PASAPVDDTESLHsQGEEEFEMPQPPHGHVLHR	(H)	DDTESLHsQGEEEFE	47	5.1	1472.41	P70399|P70399-5|P70399-6	MOUSE	214200
P70399-5_S1279s _1_0_1276_1286	0.052192	0.00647246	0.0538781	15.6339	27.9975	16.7629	-0.72829	-1.45739	-0.729101	-0.346	-0.313	0.033	0.0273284	0.0015858	0.0210721	0.810103	1.36311	1.59092	0.463935	0.711348	0.403973	-0.238271	0.0915138	-0.46129	Trp53bp1	P70399-5_S1279s _1_0_1276_1286_Trp53bp1	P70399-5	Tp53bp1	5	34.48	30.94	1.087	12	1	0	1	5107.43	S1279s	1259	(R)	KVTEETEEPIVECQECETEVsPSQTGGSSGDLGDISSFSSK	(A)	QECETEVsPSQTGGS	48	5.1	1472.41	P70399|P70399-5|P70399-6	MOUSE	214200
P70399-5_S1353s _1_1_1353_1353	0.0482258	0.031806	0.00644444	16.0512	19.0186	29.1703	0.852174	-1.0832	-1.93538	0.0926667	-0.211333	-0.304	0.0248243	0.0125355	0.00121052	0.296205	0.113004	0.590179	1.28831	1.63278	0.634815	-1.34165	-0.610092	-0.298482	Trp53bp1	P70399-5_S1353s _1_1_1353_1353_Trp53bp1	P70399-5	Tp53bp1	7	11.2	5.72	99	1	1	1	0	1326.83	S1353s	1347	(R)	GGPGKLsPR	(K)	RGGPGKLsPRKGISQ	49	5.1	1472.41	P70399|P70399-5|P70399-6	MOUSE	214200
P70399-5_T1361t _1_0_1359_1361	0.52548	0.764942	0.933132	3.53796	1.58485	0.440508	0.256933	0.376218	0.119285	-0.07	0.213667	0.283667	0.442797	0.694248	0.903544	-1.28831	-1.24657	-1.60925	-1.6095	-0.508632	-1.2552	-2.76028	1.12867	-1.38387	Trp53bp1	P70399-5_T1361t _1_0_1359_1361_Trp53bp1	P70399-5	Tp53bp1	1	15.41	15.41	0	2	1	0	1	2331.14	T1361t	1357	(K)	GISQtGAPVCEEDGDAGLGIR	(Q)	PRKGISQtGAPVCEE	50	5.1	1472.41	P70399|P70399-5|P70399-6	MOUSE	214200
P70399-5_S1417s _1_1_1417_1417	0.023489	0.0170382	0.00240416	19.8454	22.4959	35.2828	0.75159	-0.947259	-1.69885	0.0703333	-0.161333	-0.231667	0.0103624	0.00562875	0.000296295	-2.11983	-2.18592	-2.16277	-1.49887	-1.12784	-1.58704	-3.14885	-2.79287	-3.36858	Trp53bp1	P70399-5_S1417s _1_1_1417_1417_Trp53bp1	P70399-5	Tp53bp1	2	24.2	24.2	3.547	5	1	1	0	2717.4	S1417s	1404	(R)	ETVVSGPLGVEDIsPSMSPDDK	(S)	PLGVEDIsPSMSPDD	51	5.1	1472.41	P70399|P70399-5|P70399-6	MOUSE	214200
P70399-5_S1421s_1_1_1421_1421	0.535649	0.945395	0.651085	3.43638	0.343239	2.6402	0.168962	0.0225432	-0.146419	-0.0946667	0.0966667	0.191333	0.453275	0.924009	0.544477	-0.0749434	-0.00353137	0.164957	0.231968	0.0331717	0.328228	-0.0879771	0.257594	-0.0155055	Trp53bp1	P70399-5_S1421s_1_1_1421_1421_Trp53bp1	P70399-5	Tp53bp1	10	15.89	15.89	1.159	5	1	1	0	2717.4	M1420m S1421s	1404	(R)	ETVVSGPLGVEDISPSmsPDDK	(S)	EDISPSMsPDDKSFT	52	5.1	1472.41	P70399|P70399-5|P70399-6	MOUSE	214200
P70399-5_S1453s _1_1_1453_1453	0.290454	0.017924	0.0723512	6.67895	22.2152	15.1088	-0.272751	-0.877543	-0.604793	-0.217667	-0.154333	0.0633333	0.214835	0.00600451	0.0308403	0.25338	0.261321	0.381234	0.0749434	-0.0405432	0.0432828	-0.810122	-0.5118	-0.414773	Trp53bp1	P70399-5_S1453s _1_1_1453_1453_Trp53bp1	P70399-5	Tp53bp1	12	30.78	30.78	1.373	10	1	1	0	3457.67	S1453s	1450	(R)	RSDsPEIPFQAATGSSDGLDSSSSGNSFVGLR	(V)	STLRRSDsPEIPFQA	53	5.1	1472.41	P70399|P70399-5|P70399-6	MOUSE	214200
P70399-5_S1539s _1_0_1536_1539	0.23955	0.145846	0.526961	7.69707	10.6737	3.87931	-0.673764	-1.08282	-0.409052	-0.326667	-0.219667	0.107	0.169939	0.0856315	0.409326	0.660216	0.377856	1.88784	0.895752	0.0774006	-0.0685311	0.381234	-1.06427	0.360504	Trp53bp1	P70399-5_S1539s _1_0_1536_1539_Trp53bp1	P70399-5	Tp53bp1	2	23.38	22.36	0	5	1	0	1	3667.91	S1539s	1522	(K)	DILLCDPIPLDTEVTALsEDEYFSAGVVK	(G)	DTEVTALsEDEYFSA	54	5.1	1472.41	P70399|P70399-5|P70399-6	MOUSE	214200
P70399-5_T1600t _1_1_1600_1600	0.00338951	0.297082	0.450154	30.4755	6.82213	4.79009	1.28518	0.723999	-0.561179	0.212667	0.272333	0.0596667	0.000896291	0.207868	0.331888	0.467504	0.610926	0.542525	2.10198	1.44481	1.92969	1.70456	0.0067788	2.08162	Trp53bp1	P70399-5_T1600t _1_1_1600_1600_Trp53bp1	P70399-5	Tp53bp1	1	19.21	19.21	4.464	4	1	1	0	2493.41	T1600t	1587	(R)	LREQYGLGPYEAVtPLTK	(A)	LGPYEAVtPLTKAAD	55	5.1	1472.41	P70399|P70399-5|P70399-6	MOUSE	214200
P70399-5_S1609s _1_1_1609_1609	0.00125176	0.00094923	0.123801	36.209	39.7048	12.0791	1.44109	1.95379	0.5127	0.251333	0.616667	0.365333	0.000239389	0.000107034	0.0619575	1.94496	1.71977	1.45529	3.20472	3.14025	3.09833	3.75002	3.38601	3.84537	Trp53bp1	P70399-5_S1609s _1_1_1609_1609_Trp53bp1	P70399-5	Tp53bp1	2	18.96	18.96	99	1	1	1	0	1803.03	S1609s	1605	(K)	AADIsLDNLVEGK	(R)	LTKAADIsLDNLVEG	56	5.1	1472.41	P70399|P70399-5|P70399-6	MOUSE	214200
P70399-5_S1626s _1_1_1626_1626	0.801279	0.768524	0.595708	1.25057	1.55844	3.16548	-0.0760379	0.0979707	0.174009	-0.162333	0.117333	0.279667	0.749795	0.698483	0.48245	0.22483	0.0423764	0.480208	0.353305	0.00368574	0.162311	0.219943	0.569419	0.251965	Trp53bp1	P70399-5_S1626s _1_1_1626_1626_Trp53bp1	P70399-5	Tp53bp1	4	15.37	15.37	1.109	12	1	1	0	2635.43	S1626s	1622	(R)	SNISsPVTPTAASSSSTTPTRK	(A)	KRRSNISsPVTPTAA	57	5.1	1472.41	P70399|P70399-5|P70399-6	MOUSE	214200
P70399-5_T1629t _1_0_1629_1631	0.195271	0.116262	0.759742	8.75263	11.8932	1.7055	0.360814	0.458315	0.0975008	-0.0413333	0.214667	0.256	0.133271	0.0646664	0.675227	-0.299774	-0.183631	-0.274928	0.171299	-0.106887	0.259697	0.212611	0.155912	0.248089	Trp53bp1	P70399-5_T1629t _1_0_1629_1631_Trp53bp1	P70399-5	Tp53bp1	3	14.84	14.84	0.362	12	1	0	1	2278.17	T1629t	1622	(R)	SNISSPVtPTAASSSSTTPTR	(K)	SNISSPVtPTAASSS	58	5.1	1472.41	P70399|P70399-5|P70399-6	MOUSE	214200
P70399-5_T1639t _1_0_1634_1639	0.198254	0.564746	0.547461	8.67021	3.28753	3.65891	0.452723	0.238293	-0.21443	-0.0163333	0.154333	0.170667	0.135825	0.469081	0.430635	-0.0963558	-0.515579	-0.949419	0.00713747	-0.221145	0.0108207	-0.656162	-0.159302	-0.0310111	Trp53bp1	P70399-5_T1639t _1_0_1634_1639_Trp53bp1	P70399-5	Tp53bp1	2	13.65	13.65	0	12	1	0	1	2635.43	T1639t	1622	(R)	SNISSPVTPTAASSSSTtPTRK	(A)	AASSSSTtPTRKATE	59	5.1	1472.41	P70399|P70399-5|P70399-6	MOUSE	214200
P70399-5_S1669s _1_1_1669_1669	0.00177046	0.00346397	0.98432	34.1842	31.6505	0.101497	1.71867	1.71217	-0.0065051	0.335333	0.563333	0.228	0.000381573	0.000683834	0.9769	-0.346167	-1.31014	-0.978745	0.84579	0.748206	0.926974	0.692819	0.928696	0.879939	Trp53bp1	P70399-5_S1669s _1_1_1669_1669_Trp53bp1	P70399-5	Tp53bp1	13	15.11	15.11	7.02	3	1	1	0	2315.36	S1669s	1660	(R)	KLPTSEEERsPAKR	(G)	PTSEEERsPAKRGRK	60	5.1	1472.41	P70399|P70399-5|P70399-6	MOUSE	214200
P70399-5_T1679t_1_0_1677_1679	0.00527368	0.683535	0.0184009	27.9876	2.22624	22.8917	1.12922	-0.19185	-1.32107	0.170333	0.029	-0.141333	0.00158943	0.59893	0.0051384	-0.135612	-0.116535	0.337245	0.981402	1.30107	1.19028	-0.0219943	-0.813456	0.344998	Trp53bp1	P70399-5_T1679t_1_0_1677_1679_Trp53bp1	P70399-5	Tp53bp1	1	16.79	16.79	0	6	1	0	1	3959.01	T1679t N1699n	1677	(K)	SAtVKPGTVGAAEFVSPCETGDnIGEPSVLEEPR	(G)	KRGRKSAtVKPGTVG	61	5.1	1472.41	P70399|P70399-5|P70399-6	MOUSE	214200
P70399-5_T1696t _1_0_1692_1696	0.125522	0.362406	0.641398	11.0566	5.74289	2.72516	0.701808	0.481367	-0.22044	0.053	0.217	0.164	0.0784039	0.266508	0.53393	-1.44891	-0.264852	-0.828451	-0.0463935	0.129001	-0.519394	-0.476542	-0.827014	0.205448	Trp53bp1	P70399-5_T1696t _1_0_1692_1696_Trp53bp1	P70399-5	Tp53bp1	1	26.33	26.33	0	6	1	0	1	3959.01	T1696t	1677	(K)	SATVKPGTVGAAEFVSPCEtGDNIGEPSVLEEPR	(G)	EFVSPCEtGDNIGEP	62	5.1	1472.41	P70399-5|P70399-6	MOUSE	214200
P70399-5_S1750s _1_0_1749_1750	8.90977e-05	0.0497594	0.000197718	53.3394	16.5228	53.58	3.28205	-1.18817	-4.47023	0.772333	-0.235667	-1.008	4.63508e-06	0.0222699	4.38535e-06	-2.59804	-3.19235	-2.29107	0.331892	0.715034	0.717774	-3.49342	-4.66382	-3.48875	Trp53bp1	P70399-5_S1750s _1_0_1749_1750_Trp53bp1	P70399-5	Tp53bp1	3	21.39	13.38	0	3	1	0	1	3035.55	S1750s	1742	(K)	LLDGPTGSsEEEEEFLEIPPFNK	(Q)	LDGPTGSsEEEEEFL	63	5.1	1472.41	P70399|P70399-5|P70399-6	MOUSE	214200
P70399-5_S82sS83s_2_0_73_83	0.372082	0.00931333	0.0142163	5.37206	25.916	24.3953	-0.304978	-1.3639	-1.05892	-0.224333	-0.281667	-0.0573333	0.290264	0.00256095	0.00363475	-0.210555	-0.406107	0.381234	-0.217693	-0.434918	-0.497753	-1.48461	-1.12528	-1.71724	Trp53bp1	P70399-5_S82sS83s_2_0_73_83_Trp53bp1	P70399-5	Tp53bp1	12	22.05	22.05	0	5	2	0	2	3741.86	S82s S83s	60	(K)	ENPVLDIVSNPEQSAVEQGDSNssFNEHLK	(E)	VEQGDSNsSFNEHLK|EQGDSNSsFNEHLKE	64	5.1	1472.41	A2AU90|P70399|P70399-5	MOUSE	214200
P70399-5_S298sS314s_2_1_297_314	0.0414246	0.0142512	0.00212926	16.8525	23.5096	36.0957	0.680838	-1.1952	-1.87603	0.0516667	-0.229	-0.280667	0.0206419	0.00445699	0.000245712	-1.65589	-2.0376	-1.57992	-0.90289	-1.25315	-1.07486	-2.85925	-2.59628	-3.40346	Trp53bp1	P70399-5_S298sS314s_2_1_297_314_Trp53bp1	P70399-5	Tp53bp1	4	20.96	20.96	0	7	2	1	1	3777.86	S298s S314s	286	(R)	ELLEEGPQVQPSsEPEVSSTQEDLFDQSsK	(T)	GPQVQPSsEPEVSST|EDLFDQSsKTASDGC	65	5.1	1472.41	P70399|P70399-5|A2AU90	MOUSE	214200
P70399-5_S325sS332s_2_1_322_332	0.0309475	0.00442623	0.0425391	18.3899	30.2241	18.1077	-1.05219	-1.83736	-0.785167	-0.434667	-0.42	0.0146667	0.0144881	0.0009497	0.0154609	0.81724	1.2501	1.99415	0.381855	0.508632	0.0144276	-0.714814	-0.355887	-0.379886	Trp53bp1	P70399-5_S325sS332s_2_1_322_332_Trp53bp1	P70399-5	Tp53bp1	5	19.4	19.4	0	11	2	1	1	4079.04	S325s S332s	316	(K)	TASDGCSTPsREEGGCsPVSTPATTLQLLQLSGQK	(P)	SDGCSTPsREEGGCS|SREEGGCsPVSTPAT	66	5.1	1472.41	P70399|P70399-5|A2AU90	MOUSE	214200
P70399-5_S362sS368s_2_1_361_368	0.990963	0.340968	0.356683	0.0543913	6.07803	6.11502	-0.00406301	-0.350838	-0.346775	-0.141667	-0.007	0.134667	0.987554	0.246716	0.244623	-0.303342	-0.00353137	0.241937	0.221262	-0.291174	-0.0072138	-0.755136	-0.176249	-0.186066	Trp53bp1	P70399-5_S362sS368s_2_1_361_368_Trp53bp1	P70399-5	Tp53bp1	6	22.16	22.16	0	6	2	1	1	2659.38	S362s S368s	351	(K)	PLVQESLSTNSsDLVAPsPDAFR	(S)	ESLSTNSsDLVAPSP|SSDLVAPsPDAFRST	67	5.1	1472.41	P70399|P70399-5|A2AU90	MOUSE	214200
P70399-5_T440tS464s_2_0_439_466	0.22957	0.00130835	0.0036092	7.9205	37.6153	32.7145	-0.432214	-1.90099	-1.46877	-0.254667	-0.423667	-0.169	0.161417	0.000173168	0.000535236	-2.47313	-2.70503	-1.98682	-3.14762	-2.74588	-2.56811	-4.28522	-4.15202	-4.43071	Trp53bp1	P70399-5_T440tS464s_2_0_439_466_Trp53bp1	P70399-5	Tp53bp1	2	24.64	24.64	0	9	2	0	2	4452.29	T440t S464s	439	(R)	StPVFTPGSLPIPSQPEFSHDIFIPsPSLEEPSDDVK	(K)	STPVSRStPVFTPGS|SHDIFIPsPSLEEPS	68	5.1	1472.41	P70399|P70399-5|A2AU90	MOUSE	214200
P70399-5_S533sS552s_2_1_530_552	0.0848318	0.000777384	0.0162377	13.0967	41.0621	23.6305	-0.775646	-2.19046	-1.41482	-0.353	-0.513333	-0.160333	0.0490154	7.83044e-05	0.00433457	-0.256949	-0.812214	-0.579182	-0.856496	-1.96819	-1.1506	-2.39371	-2.942	-2.88403	Trp53bp1	P70399-5_S533sS552s_2_1_530_552_Trp53bp1	P70399-5	Tp53bp1	2	13.23	13.23	0	8	2	1	1	3919.92	S533s S552s	528	(K)	MESLGsPRTEEDRENTQIDDTEPLsPVSNSK	(L)	SKMESLGsPRTEEDR|IDDTEPLsPVSNSKL	69	5.1	1472.41	P70399|P70399-5|A2AU90	MOUSE	214200
P70399-5_S552sS555s_2_2_552_555	0.123128	0.0189162	0.00255865	11.1585	21.9116	34.875	0.521755	-1.10688	-1.62863	0.00166667	-0.212667	-0.214333	0.0765865	0.00643938	0.000325462	0.171299	-0.346074	-0.505868	0.182005	0.471775	0.230842	-1.20235	-1.10494	-1.69398	Trp53bp1	P70399-5_S552sS555s_2_2_552_555_Trp53bp1	P70399-5	Tp53bp1	3	17.26	17.26	2.245	6	2	2	0	3062.52	S552s S555s	536	(R)	TEEDRENTQIDDTEPLsPVsNSK	(L)	IDDTEPLsPVSNSKL|TEPLSPVsNSKLPAD	70	5.1	1472.41	P70399|P70399-5|A2AU90	MOUSE	214200
P70399-5_S617sS622s_2_0_615_622	0.491424	0.097978	0.376032	3.90113	12.8221	5.81573	-0.253882	-0.619783	-0.365901	-0.214	-0.082	0.132	0.407274	0.0522139	0.262076	0.488917	0.038845	0	-0.246243	0.409117	-0.396759	-0.755136	-0.2237	-0.352751	Trp53bp1	P70399-5_S617sS622s_2_0_615_622_Trp53bp1	P70399-5	Tp53bp1	1	17.64	17.64	0	5	2	0	2	3305.56	S617s S622s	598	(K)	GREDAVAEDVCIDLTCDSGsQAVPsPATR	(S)	DLTCDSGsQAVPSPA|SGSQAVPsPATRSEA	71	5.1	1472.41	P70399-5|A2AU90	MOUSE	214200
P70399-5_S631sS632s_2_2_631_632	0.0014405	0.01692	0.000720278	35.3833	22.5388	43.4057	1.64806	-1.36826	-3.01632	0.313333	-0.280333	-0.593667	0.000289517	0.00557346	4.56484e-05	-0.178437	-0.416701	-0.751471	0.899321	1.19418	1.50408	-2.00514	-1.15918	-2.28707	Trp53bp1	P70399-5_S631sS632s_2_2_631_632_Trp53bp1	P70399-5	Tp53bp1	4	10.45	10.45	3.842	4	2	2	0	2311.17	S631s S632s	627	(R)	SEALssVLDQEEAMDTK	(E)	ATRSEALsSVLDQEE|TRSEALSsVLDQEEA	72	5.1	1472.41	P70399|P70399-5|A2AU90	MOUSE	214200
P70399-5_S652sS654s_2_2_652_654	0.270702	0.131325	0.0416739	7.05355	11.2374	18.2234	0.372337	-0.768136	-1.14047	-0.0383333	-0.114667	-0.0763333	0.197081	0.0752076	0.0150544	-0.56386	-0.738055	-1.18036	-0.342598	-0.258002	-0.764663	-1.261	-1.19985	-2.32583	Trp53bp1	P70399-5_S652sS654s_2_2_652_654_Trp53bp1	P70399-5	Tp53bp1	6	23.04	16.59	21.498	4	2	2	0	3760.76	S652s S654s	644	(K)	EHHPEEGFsGsEVEEVPETPCGSHREEPK	(E)	HHPEEGFsGSEVEEV|PEEGFSGsEVEEVPE	73	5.1	1472.41	P70399|P70399-5|A2AU90	MOUSE	214200
P70399-5_S716sS719s_2_2_716_719	0.825444	0.349286	0.131968	1.0852	5.94512	11.7122	0.110816	-0.470514	-0.58133	-0.108667	-0.0363333	0.0723333	0.778897	0.254383	0.0674184	-1.21337	-0.0353137	0.0403228	-0.0749434	-0.685548	-0.115421	-0.945753	-0.62365	-1.0505	Trp53bp1	P70399-5_S716sS719s_2_2_716_719_Trp53bp1	P70399-5	Tp53bp1	6	18.56	21.35	1.552	4	2	2	0	3490.79	S716s S719s	698	(K)	EAPKEECPEAMEVETSVIsIDsPQK	(L)	EVETSVIsIDSPQKL|TSVISIDsPQKLQVL	74	5.1	1472.41	P70399|P70399-5|A2AU90	MOUSE	214200
P70399-5_S743sS757s_2_1_742_757	0.764314	0.00475637	0.00392712	1.51505	29.8068	32.2019	0.0838791	-1.32054	-1.40441	-0.120667	-0.281667	-0.161	0.705497	0.00104549	0.000602298	1.08133	0.766306	0.931091	1.04207	0.884578	1.10371	-0.377568	-0.68127	-0.124044	Trp53bp1	P70399-5_S743sS757s_2_1_742_757_Trp53bp1	P70399-5	Tp53bp1	6	20.93	20.93	1.096	6	2	1	1	4907.54	S743s S757s	723	(K)	LQVLDQELEHKDPDTWEEATsEDSSVVIVDVKEPsPR	(A)	DTWEEATsEDSSVVI|IVDVKEPsPRADVSC	75	5.1	1472.41	P70399|P70399-5|A2AU90	MOUSE	214200
P70399-5_S774sS776s_2_2_774_776	0.00553595	0.00061918	0.000211764	27.7225	42.5544	52.8895	1.25273	-1.88711	-3.13984	0.208	-0.427	-0.635	0.00168946	5.55341e-05	5.14099e-06	-1.2098	-1.00644	-0.843113	0.670922	-0.0442289	0.072138	-2.85925	-2.9115	-2.94993	Trp53bp1	P70399-5_S774sS776s_2_2_774_776_Trp53bp1	P70399-5	Tp53bp1	4	21.66	21.66	1.147	5	2	2	0	5422.51	S774s S776s	760	(R)	ADVSCEPLEEVEKCsDsQSWEGVAPEEEPCAENRLDTPEEK	(R)	LEEVEKCsDSQSWEG|EVEKCSDsQSWEGVA	76	5.1	1472.41	P70399|P70399-5|A2AU90	MOUSE	214200
P70399-5_S778sT796t_2_2_778_796	0.0170768	0.107942	0.0102254	21.5498	12.2946	26.3472	-1.28873	0.894379	2.1831	-0.500333	0.334	0.834333	0.00699871	0.0589576	0.0023189	0.242674	0.0211882	-0.23094	-2.03418	-0.807177	-0.991898	0.0403228	1.26086	1.41488	Trp53bp1	P70399-5_S778sT796t_2_2_778_796_Trp53bp1	P70399-5	Tp53bp1	1	14.41	10.95	2.351	4	2	2	0	3707.68	S778s T796t	773	(K)	CSDSQsWEGVAPEEEPCAENRLDtPEEK	(R)	EKCSDSQsWEGVAPE|CAENRLDtPEEKRIE	77	5.1	1472.41	P70399|P70399-5|A2AU90	MOUSE	214200
P70399-5_S888sS889s_2_0_884_890	1.71529e-05	0.0225965	0.000325671	66.7923	20.9181	49.3166	-3.43494	-0.883687	2.55125	-1.08867	-0.15	0.938667	2.09302e-07	0.00809456	1.17042e-05	-0.920733	-0.928749	-0.839448	-4.38241	-4.29389	-4.31746	-1.49928	-1.7591	-2.08162	Trp53bp1	P70399-5_S888sS889s_2_0_884_890_Trp53bp1	P70399-5	Tp53bp1	1	27.63	27.63	1.067	7	2	0	2	3144.52	S888s S889s	877	(K)	APACASQSFCEssSETPFHFTLPK	(E)	ASQSFCEsSSETPFH|SQSFCESsSETPFHF	78	5.1	1472.41	P70399|P70399-5	MOUSE	214200
P70399-5_S965sS967s_2_2_965_967	0.0160868	0.139501	0.513668	21.8774	10.912	4.02869	1.36955	0.972232	-0.397318	0.249	0.384667	0.135667	0.00649023	0.0810582	0.395485	-4.67147	-5.87972	-5.13199	-4.02553	-3.3614	-4.18761	-4.50882	-3.36567	-4.892	Trp53bp1	P70399-5_S965sS967s_2_2_965_967_Trp53bp1	P70399-5	Tp53bp1	1	9.24	9.24	99	2	2	2	0	1680.82	S965s S967s	963	(K)	GDsEsAPEMDGK	(L)	LGNEKGDsESAPEMD|NEKGDSEsAPEMDGK	79	5.1	1472.41	P70399|P70399-5|A2AU90|P70399-6	MOUSE	214200
P70399-5_S989sS992s_2_2_989_992	0.730146	0.0478214	0.0253026	1.7705	16.7411	21.0382	0.129451	-0.898008	-1.02746	-0.099	-0.149	-0.05	0.665196	0.0211781	0.0078737	-2.18763	-2.94869	-2.77494	-2.4196	-2.84539	-2.25792	-3.16717	-3.61988	-3.81824	Trp53bp1	P70399-5_S989sS992s_2_2_989_992_Trp53bp1	P70399-5	Tp53bp1	4	15.14	15.14	3.953	7	2	2	0	3236.69	S989s S992s	981	(K)	LVSPETEAsEEsLQFSLEKPTTAER	(K)	VSPETEAsEESLQFS|ETEASEEsLQFSLEK	80	5.1	1472.41	P70399|P70399-5|A2AU90|P70399-6	MOUSE	214200
P70399-5_S1094sS1096s_2_2_1094_1096	0.87443	0.513704	0.573538	0.762286	3.81311	3.38533	-0.0497822	-0.28157	-0.231788	-0.153667	0.0193333	0.173	0.839018	0.415613	0.458635	-0.713747	-0.497922	-0.10264	-0.456798	-0.530747	-0.476111	-0.843113	-0.176249	-1.13966	Trp53bp1	P70399-5_S1094sS1096s_2_2_1094_1096_Trp53bp1	P70399-5	Tp53bp1	8	23.14	23.14	2.622	4	2	2	0	3507.78	S1094s S1096s	1074	(R)	QSEQPVKPVGPVMDDAAPEDsAsPVSQQR	(A)	DDAAPEDsASPVSQQ|AAPEDSAsPVSQQRA	81	5.1	1472.41	P70399|P70399-5|P70399-6	MOUSE	214200
P70399-5_S1104sS1109s_2_2_1104_1109	0.00239766	0.000273128	0.000100623	32.4337	48.41	59.5507	1.29893	-3.33445	-4.63338	0.217667	-0.821333	-1.039	0.000570987	1.4421e-05	1.109e-06	-0.185574	-0.617989	-0.285925	0.763709	1.10941	0.934188	-3.72803	-3.15892	-4.20588	Trp53bp1	P70399-5_S1104sS1109s_2_2_1104_1109_Trp53bp1	P70399-5	Tp53bp1	9	25.23	25.23	4.577	4	2	2	0	3703.85	S1104s S1109s M1115m	1103	(R)	AsQEPFsPAEDVmETDLLEGLAANQDRPSK	(M)	PVSQQRAsQEPFSPA|RASQEPFsPAEDVME	82	5.1	1472.41	P70399|P70399-5|P70399-6	MOUSE	214200
P70399-5_S1207sS1210s_2_2_1207_1210	0.0012599	0.0130588	0.000269731	36.1683	23.9998	50.8187	2.57483	-1.47165	-4.04648	0.573333	-0.316333	-0.889667	0.000241642	0.00398124	8.28181e-06	-1.17768	-0.554424	-0.0476542	1.99492	1.36004	2.58976	-2.32039	-2.19972	-1.6746	Trp53bp1	P70399-5_S1207sS1210s_2_2_1207_1210_Trp53bp1	P70399-5	Tp53bp1	6	21.49	21.49	1.101	4	2	2	0	3889.84	S1207s S1210s M1218m	1197	(K)	PASAPVDDTEsLHsQGEEEFEmPQPPHGHVLHR	(H)	APVDDTEsLHSQGEE|DDTESLHsQGEEEFE	83	5.1	1472.41	P70399|P70399-5|P70399-6	MOUSE	214200
P70399-5_S1286sS1287s_2_0_1276_1287	0.152818	0.2032	0.0352462	10.0355	8.87676	19.1694	0.510594	-0.584609	-1.0952	0.00233333	-0.0606667	-0.063	0.0991863	0.129516	0.0121077	-1.30259	-1.85044	-1.9355	-1.50601	-1.10572	-0.945008	-2.42303	-1.69809	-2.72122	Trp53bp1	P70399-5_S1286sS1287s_2_0_1276_1287_Trp53bp1	P70399-5	Tp53bp1	2	25.27	21.6	0	12	2	0	2	5107.43	S1286s S1287s	1259	(R)	KVTEETEEPIVECQECETEVSPSQTGGssGDLGDISSFSSK	(A)	SPSQTGGsSGDLGDI|PSQTGGSsGDLGDIS	84	5.1	1472.41	P70399|P70399-5|P70399-6	MOUSE	214200
P70399-5_S1417sS1421s_2_1_1417_1421	0.348923	0.662131	0.115164	5.71067	2.40599	12.4804	0.435881	-0.22299	-0.658871	-0.0173333	0.0356667	0.053	0.268493	0.574647	0.0564891	-0.892184	-2.00228	-2.04913	-1.12772	-1.58487	-0.923367	-2.09679	-1.48456	-2.03123	Trp53bp1	P70399-5_S1417sS1421s_2_1_1417_1421_Trp53bp1	P70399-5	Tp53bp1	3	23.36	23.36	1.089	5	2	1	1	2717.4	S1417s S1421s	1404	(R)	ETVVSGPLGVEDIsPSMsPDDK	(S)	PLGVEDIsPSMSPDD|EDISPSMsPDDKSFT	85	5.1	1472.41	P70399|P70399-5|P70399-6	MOUSE	214200
P70399-5_S1453sS1465s_2_1_1453_1465	0.2241	0.30898	0.94199	8.0473	6.60802	0.379816	0.367735	0.401313	0.0335783	-0.0393333	0.194	0.233333	0.156773	0.218373	0.916259	-0.381855	-0.0706273	-0.263931	0.410404	-0.0921435	0.0685311	0.0183286	-0.216922	0.68612	Trp53bp1	P70399-5_S1453sS1465s_2_1_1453_1465_Trp53bp1	P70399-5	Tp53bp1	1	18.37	18.37	0	10	2	1	1	3457.67	S1453s S1465s	1450	(R)	RSDsPEIPFQAATGSsDGLDSSSSGNSFVGLR	(V)	STLRRSDsPEIPFQA|FQAATGSsDGLDSSS	86	5.1	1472.41	P70399|P70399-5|P70399-6	MOUSE	214200
P70399-5_S1626sT1629t_2_1_1625_1629	0.134909	0.00133014	0.00340848	10.685	37.4901	33.0537	0.462493	1.81339	1.35089	-0.016	0.583333	0.599333	0.0854081	0.000178232	0.000495031	0.306911	0.62152	0.0476542	0.724453	0.748206	0.890905	2.03447	2.0133	2.36847	Trp53bp1	P70399-5_S1626sT1629t_2_1_1625_1629_Trp53bp1	P70399-5	Tp53bp1	3	12.51	12.51	1.09	12	2	1	1	2635.43	S1626s T1629t	1622	(R)	SNISsPVtPTAASSSSTTPTRK	(A)	KRRSNISsPVTPTAA|SNISSPVtPTAASSS	87	5.1	1472.41	P70399|P70399-5|P70399-6	MOUSE	214200
P70399-5_S1749sS1750s_2_2_1749_1750	0.000440208	0.0236018	0.000257723	42.5662	20.6851	51.2634	1.90802	-0.998781	-2.9068	0.391	-0.176667	-0.567667	5.53839e-05	0.00854062	7.47587e-06	-1.96994	-1.9811	-1.49194	0.185574	-0.0884578	0.183952	-3.12319	-2.47087	-2.84527	Trp53bp1	P70399-5_S1749sS1750s_2_2_1749_1750_Trp53bp1	P70399-5	Tp53bp1	7	21.92	14.24	2.208	3	2	2	0	3035.55	S1749s S1750s	1742	(K)	LLDGPTGssEEEEEFLEIPPFNK	(Q)	LLDGPTGsSEEEEEF|LDGPTGSsEEEEEFL	88	5.1	1472.41	P70399|P70399-5|P70399-6	MOUSE	214200
P70399-5_S80sS82sS83s_3_0_73_83	0.474242	0.00503428	0.00893425	4.08828	29.4771	27.1432	-0.254619	-1.49372	-1.2391	-0.209667	-0.323	-0.113333	0.390096	0.00112794	0.00193053	-0.285499	-1.03116	-0.520531	-0.885046	-1.13889	-0.577104	-1.97948	-2.39292	-1.94594	Trp53bp1	P70399-5_S80sS82sS83s_3_0_73_83_Trp53bp1	P70399-5	Tp53bp1	2	19.39	15.3	0	5	3	0	3	3741.86	S80s S82s S83s	60	(K)	ENPVLDIVSNPEQSAVEQGDsNssFNEHLK	(E)	SAVEQGDsNSSFNEH|VEQGDSNsSFNEHLK|EQGDSNSsFNEHLKE	90	5.1	1472.41	P70399|P70399-5|A2AU90	MOUSE	214200
P70399-5_S298sS304sT305t_3_0_297_305	1.64661e-05	0.00244178	8.15645e-05	67.5014	33.7491	61.5344	4.43035	-2.74805	-7.1784	1.097	-0.641667	-1.73867	1.7777e-07	0.000421785	7.02365e-07	-5.66001	-5.90091	-5.50956	-1.37753	-1.50378	-0.898119	-7.64667	-8.25997	-9.40798	Trp53bp1	P70399-5_S298sS304sT305t_3_0_297_305_Trp53bp1	P70399-5	Tp53bp1	1	19.68	19.68	0	7	3	0	3	3777.86	S298s S304s T305t	286	(R)	ELLEEGPQVQPSsEPEVSstQEDLFDQSSK	(T)	GPQVQPSsEPEVSST|SSEPEVSsTQEDLFD|SEPEVSStQEDLFDQ	91	5.1	1472.41	P70399-5|A2AU90	MOUSE	214200
P70399-5_S318sS325sS332s_3_0_316_332	0.0423511	0.000761541	0.00527241	16.7406	41.1984	30.3749	-0.585422	-1.78681	-1.20139	-0.306	-0.405	-0.099	0.0211808	7.58864e-05	0.000917297	1.0956	1.00644	1.04473	0.542448	0.357517	0.490539	-0.722145	-0.572809	-0.918703	Trp53bp1	P70399-5_S318sS325sS332s_3_0_316_332_Trp53bp1	P70399-5	Tp53bp1	3	15.11	15.11	0	11	3	0	3	4079.04	S318s S325s S332s	316	(K)	TAsDGCSTPsREEGGCsPVSTPATTLQLLQLSGQK	(P)	DQSSKTAsDGCSTPS|SDGCSTPsREEGGCS|SREEGGCsPVSTPAT	92	5.1	1472.41	P70399|P70399-5|A2AU90	MOUSE	214200
P70399-5_S361sS362sS368s_3_1_358_368	0.632293	0.0300823	0.0532854	2.55052	19.3308	16.8279	-0.20324	-1.92983	-1.72659	-0.199667	-0.43	-0.230333	0.555838	0.0116658	0.0207593	0.720884	0.197756	0.949419	-0.160593	0.740834	0.678098	-1.82186	0.016947	-2.11651	Trp53bp1	P70399-5_S361sS362sS368s_3_1_358_368_Trp53bp1	P70399-5	Tp53bp1	1	15.72	15.72	0	6	3	1	2	2659.38	S361s S362s S368s	351	(K)	PLVQESLSTNssDLVAPsPDAFR	(S)	QESLSTNsSDLVAPS|ESLSTNSsDLVAPSP|SSDLVAPsPDAFRST	93	5.1	1472.41	P70399-5|A2AU90	MOUSE	214200
P70399-5_S507sT509tS512s_3_3_507_512	0.232945	0.0897176	0.849699	7.84586	13.2979	1.02542	0.512336	0.606461	0.0941247	-0.000333333	0.254667	0.255	0.164215	0.0467959	0.789692	-0.56386	-0.688616	-1.05206	-0.913596	-0.0847721	0.230842	-0.238271	-0.332161	0.0852804	Trp53bp1	P70399-5_S507sT509tS512s_3_3_507_512_Trp53bp1	P70399-5	Tp53bp1	1	10.84	10.84	10.837	4	3	3	0	2219.07	S507s M508m T509t S512s	499	(K)	NFTDDLGLsmtGDsCK	(L)	FTDDLGLsMTGDSCK|DDLGLSMtGDSCKLM|GLSMTGDsCKLMLST	95	5.1	1472.41	P70399|P70399-5	MOUSE	214200
P70399-5_S530sS533sS552s_3_1_530_552	0.584175	0.00379951	0.00307844	2.97565	31.1189	33.713	0.162228	-1.6173	-1.77953	-0.0936667	-0.347667	-0.254	0.504005	0.000772875	0.000425302	-0.963558	-1.23598	-0.868773	-0.87434	-1.06887	-0.638422	-2.85192	-2.14549	-2.92279	Trp53bp1	P70399-5_S530sS533sS552s_3_1_530_552_Trp53bp1	P70399-5	Tp53bp1	2	11.02	11.02	0.476	8	3	1	2	3919.92	S530s S533s S552s	528	(K)	MEsLGsPRTEEDRENTQIDDTEPLsPVSNSK	(L)	SQSSKMEsLGSPRTE|SKMESLGsPRTEEDR|IDDTEPLsPVSNSKL	96	5.1	1472.41	P70399|P70399-5|A2AU90	MOUSE	214200
P70399-5_S627sS631sS632s_3_3_627_632	0.000182312	0.897157	0.000676038	48.275	0.657789	43.8627	2.92898	0.0704214	-2.85856	0.669333	0.117667	-0.551667	1.48764e-05	0.859451	4.10898e-05	-0.264086	-1.22538	-0.454548	2.26258	2.50999	2.07036	-0.784462	0.0440622	-0.992354	Trp53bp1	P70399-5_S627sS631sS632s_3_3_627_632_Trp53bp1	P70399-5	Tp53bp1	2	11.06	11.06	11.058	4	3	3	0	2311.17	S627s S631s S632s	627	(R)	sEALssVLDQEEAMDTK	(E)	VPSPATRsEALSSVL|ATRSEALsSVLDQEE|TRSEALSsVLDQEEA	97	5.1	1472.41	P70399|P70399-5|A2AU90	MOUSE	214200
P70399-5_S652sS654sS666s_3_0_662_666	0.0392676	0.165408	0.000796174	17.1324	9.99583	42.7304	1.19375	-0.802051	-1.99581	0.191	-0.129667	-0.320667	0.0193533	0.100096	5.33288e-05	-1.29188	-2.05879	-2.95456	-0.974264	-1.02832	-0.72138	-2.75661	-3.15214	-2.80263	Trp53bp1	P70399-5_S652sS654sS666s_3_0_662_666_Trp53bp1	P70399-5	Tp53bp1	1	9.84	7.64	0	4	3	0	3	3760.76	S652s S654s S666s	644	(K)	EHHPEEGFsGsEVEEVPETPCGsHREEPK	(E)	HHPEEGFsGSEVEEV|PEEGFSGsEVEEVPE|VPETPCGsHREEPKE	98	5.1	1472.41	P70399|P70399-5|A2AU90	MOUSE	214200
P70399-5_S713sS716sS719s_3_1_712_719	0.0147883	0.100284	0.186547	22.3352	12.696	9.76548	1.2558	0.664143	-0.591659	0.204333	0.273	0.0686667	0.00584084	0.0537524	0.105548	0.285499	-0.487328	-0.0439885	0.588841	1.53327	1.39948	0.296923	0.782952	0.666738	Trp53bp1	P70399-5_S713sS716sS719s_3_1_712_719_Trp53bp1	P70399-5	Tp53bp1	1	19.1	19.1	0	4	3	1	2	2836.4	M708m S713s S716s S719s	702	(K)	EECPEAmEVETsVIsIDsPQK	(L)	EAMEVETsVISIDSP|EVETSVIsIDSPQKL|TSVISIDsPQKLQVL	99	5.1	1472.41	P70399|P70399-5|A2AU90	MOUSE	214200
P70399-5_S743sS746sS747s_3_0_742_747	0.00840892	0.00266502	0.000405755	25.4151	33.2301	47.6382	1.00277	-1.92945	-2.93222	0.134667	-0.448667	-0.583333	0.00287405	0.000475327	1.72256e-05	0.453229	0.187162	0.758802	1.38467	1.52958	1.49326	-1.13637	-2.02008	-1.23269	Trp53bp1	P70399-5_S743sS746sS747s_3_0_742_747_Trp53bp1	P70399-5	Tp53bp1	1	18.9	18.9	0	5	3	0	3	4341.26	S743s S746s S747s	723	(K)	LQVLDQELEHKDPDTWEEATsEDssVVIVDVK	(E)	DTWEEATsEDSSVVI|EEATSEDsSVVIVDV|EATSEDSsVVIVDVK	100	5.1	1472.41	P70399|P70399-5|A2AU90	MOUSE	214200
P70399-5_S774sS776sS778s_3_3_774_778	0.628717	0.00107749	0.00249931	2.58061	38.8583	35.0397	-0.161556	-1.87507	-1.71351	-0.188333	-0.426	-0.237667	0.552	0.000130066	0.000313352	0.403267	0.0565018	-0.0623171	-0.33903	0.305917	-0.0541035	-1.86218	-1.47778	-1.8878	Trp53bp1	P70399-5_S774sS776sS778s_3_3_774_778_Trp53bp1	P70399-5	Tp53bp1	4	33.21	27.55	9.253	5	3	3	0	5422.51	S774s S776s S778s	760	(R)	ADVSCEPLEEVEKCsDsQsWEGVAPEEEPCAENRLDTPEEK	(R)	LEEVEKCsDSQSWEG|EVEKCSDsQSWEGVA|EKCSDSQsWEGVAPE	101	5.1	1472.41	P70399|P70399-5|A2AU90	MOUSE	214200
P70399-5_S1094sS1096sS1099s_3_3_1094_1099	0.596948	0.365471	0.594129	2.8579	5.69423	3.18064	0.22314	0.431047	0.207907	-0.0746667	0.215	0.289667	0.517857	0.269511	0.480768	-1.20623	-2.31304	-1.46262	-1.45961	-1.67701	-1.17585	-1.64224	-0.972758	-1.07376	Trp53bp1	P70399-5_S1094sS1096sS1099s_3_3_1094_1099_Trp53bp1	P70399-5	Tp53bp1	1	20.75	20.75	20.752	4	3	3	0	3507.78	S1094s S1096s S1099s	1074	(R)	QSEQPVKPVGPVMDDAAPEDsAsPVsQQR	(A)	DDAAPEDsASPVSQQ|AAPEDSAsPVSQQRA|EDSASPVsQQRASQE	102	5.1	1472.41	P70399|P70399-5|P70399-6	MOUSE	214200
P70399-5_T1283tS1286sS1287s_3_0_1276_1287	0.982193	0.474523	0.583166	0.104388	4.25739	3.29073	-0.00903642	-0.303064	-0.294027	-0.143	0.00833333	0.151333	0.97625	0.375199	0.468735	0.114199	0.0247196	0.219943	0.663785	-0.34646	0.0144276	-0.773465	0.335551	-0.112415	Trp53bp1	P70399-5_T1283tS1286sS1287s_3_0_1276_1287_Trp53bp1	P70399-5	Tp53bp1	1	14.03	14.03	0	12	3	0	3	4750.18	T1283t S1286s S1287s	1260	(K)	VTEETEEPIVECQECETEVSPSQtGGssGDLGDISSFSSK	(A)	TEVSPSQtGGSSGDL|SPSQTGGsSGDLGDI|PSQTGGSsGDLGDIS	103	5.1	1472.41	P70399|P70399-5|P70399-6	MOUSE	214200
E9PUK6_S10s _1_0_9_10	0.00018289	0.124104	0.000180599	48.2546	11.5403	54.4589	3.11738	-0.765487	-3.88287	0.720333	-0.120333	-0.840667	1.49466e-05	0.0701409	3.58186e-06	0.314049	-0.734524	-0.183286	2.69083	2.77168	3.28589	-0.480208	-1.09817	-1.32185	Srrm1	E9PUK6_S10s _1_0_9_10_Srrm1	E9PUK6	Srrm1	2	10.31	10.31	1.055	2	1	0	1	1206.59	S10s	8	(R)	GTsAEQDNR	(F)	AGFFRGTsAEQDNRF	1	6.1	1388.85	Q52KI8|E9PUK6|A2A8V9|A2A8V8|Q52KI8-2|E9QKA4	MOUSE	104361
E9PUK6_S209s _1_0_207_209	0.0117101	0.858252	0.032875	23.5959	0.912217	19.5652	2.30218	0.102104	-2.20007	0.496667	0.124333	-0.372333	0.00436926	0.810547	0.011053	-1.57024	-2.02347	-1.11804	-0.678059	1.43007	1.44276	-0.696485	-1.70487	-2.00409	Srrm1	E9PUK6_S209s _1_0_207_209_Srrm1	E9PUK6	Srrm1	5	11.69	11.69	0	3	1	0	1	1513.87	S209s	207	(K)	SRsPSPAPEK	(K)	RHRTKSRsPSPAPEK	3	6.1	1388.85	Q52KI8|E9PUK6|A2A8V9|A2A8V8|Q52KI8-2	MOUSE	104361
E9PUK6_S211s _1_1_211_211	0.0115994	0.831151	0.0154801	23.6503	1.10338	23.9072	2.56975	-0.106142	-2.67589	0.570333	0.0673333	-0.503	0.00431488	0.775643	0.00406705	-1.39538	-2.10823	-0.953085	-0.471073	1.91659	1.80706	-1.22068	-1.64725	-1.90718	Srrm1	E9PUK6_S211s _1_1_211_211_Srrm1	E9PUK6	Srrm1	2	10.05	5.02	1.391	3	1	1	0	1513.87	S211s	207	(K)	SRSPsPAPEK	(K)	RTKSRSPsPAPEKKE	4	6.1	1388.85	E9PUK6|A2A8V9|A2A8V8|Q52KI8-2|E9QKA4	MOUSE	104361
E9PUK6_S220s _1_1_220_220	0.761499	0.202916	0.26727	1.53616	8.88452	7.7418	-0.0903011	-0.533053	-0.442752	-0.166667	-0.0526667	0.114	0.702076	0.129285	0.168198	0.246243	-0.222476	0.216277	-0.0392561	0.0552861	-0.0468897	-0.718479	0.0881244	-0.72876	Srrm1	E9PUK6_S220s _1_1_220_220_Srrm1	E9PUK6	Srrm1	18	16.38	16.38	16.378	2	1	1	0	1339.74	S220s	220	(K)	sPELPEPSVR	(M)	APEKKEKsPELPEPS	5	6.1	1388.85	Q52KI8|E9PUK6|A2A8V9|A2A8V8|Q52KI8-2|E9QKA4	MOUSE	104361
E9PUK6_S227s _1_1_227_227	0.613694	0.968399	0.59245	2.71331	0.194542	3.19709	-1.28305	-0.116423	1.16663	-0.486	0.0586667	0.544667	0.535389	0.956194	0.478951	-6.09183	0.137723	0.183286	-0.895752	-3.33191	-5.39232	-4.60413	-1.61674	0.100786	Srrm1	E9PUK6_S227s _1_1_227_227_Srrm1	E9PUK6	Srrm1	1	11.64	11.64	1.799	2	1	1	0	2183.3	S227s	217	(K)	KEKSPELPEPsVR	(M)	SPELPEPsVRMKDSS	6	6.1	1388.85	Q52KI8|E9PUK6|A2A8V9|A2A8V8|Q52KI8-2|E9QKA4	MOUSE	104361
E9PUK6_S234s _1_0_233_234	0.463659	0.791161	0.261807	4.21023	1.39097	7.85981	0.293539	-0.120718	-0.414257	-0.0606667	0.0593333	0.12	0.379295	0.725944	0.163689	-0.463935	0.113004	0.579182	0.199849	0.678177	0.230842	-0.219943	0.291488	-0.205448	Srrm1	E9PUK6_S234s _1_0_233_234_Srrm1	E9PUK6	Srrm1	3	16.41	14.32	0	6	1	0	1	2039.09	S234s	232	(K)	DSsVQEATSTSDILK	(A)	SVRMKDSsVQEATST	7	6.1	1388.85	Q52KI8|E9PUK6|A2A8V9|A2A8V8|Q52KI8-2|E9QKA4	MOUSE	104361
E9PUK6_T241t _1_0_240_241	0.0113536	0.314919	0.00713116	23.7689	6.50532	28.5403	0.840044	-0.294003	-1.13405	0.091	0.00933333	-0.0816667	0.00419864	0.223598	0.00139948	-0.492485	-0.469672	-0.362905	0.231968	0.508632	0.45447	-0.920093	-0.647376	-0.639603	Srrm1	E9PUK6_T241t _1_0_240_241_Srrm1	E9PUK6	Srrm1	4	18.38	18.38	0	6	1	0	1	2039.09	T241t	232	(K)	DSSVQEATStSDILK	(A)	SVQEATStSDILKAP	8	6.1	1388.85	Q52KI8|E9PUK6|A2A8V9|A2A8V8|Q52KI8-2|E9QKA4	MOUSE	104361
E9PUK6_S260s _1_1_260_260	0.350571	0.0203084	0.0571217	5.68554	21.5143	16.431	-0.287417	-0.913884	-0.626467	-0.221667	-0.164	0.0576667	0.270051	0.0070562	0.0227457	0.756572	0.183631	0.612174	0.349736	0.0626576	0.277731	-0.362905	-0.372834	-0.453537	Srrm1	E9PUK6_S260s _1_1_260_260_Srrm1	E9PUK6	Srrm1	21	18.57	18.57	99	1	1	1	0	2772.63	S260s	247	(K)	APKPEPVPEPKEPsPEK	(N)	VPEPKEPsPEKNSKK	9	6.1	1388.85	Q52KI8|E9PUK6|A2A8V9|A2A8V8|Q52KI8-2|E9QKA4	MOUSE	104361
E9PUK6_S306s _1_0_304_306	0.615034	0.00629132	0.00103519	2.70196	28.169	40.9282	0.333682	-2.75588	-3.08957	-0.0503333	-0.663667	-0.613333	0.53679	0.00152442	8.07564e-05	-0.203418	0.762775	1.83652	0.53531	1.41164	1.44997	-1.81086	-1.46761	-2.5933	Srrm1	E9PUK6_S306s _1_0_304_306_Srrm1	E9PUK6	Srrm1	1	7.7	7.7	0	4	1	0	1	1081.6	S306s	304	(R)	SRsYSPR	(R)	RHRSRSRsYSPRRRP	11	6.1	1388.85	Q52KI8|E9PUK6|A2A8V8|Q52KI8-2|E9QKA4|P62996|E9QP00|Q6PFR5|A0A0N4SVC2|H7BX95|Q6PDM2|F8WJG3	MOUSE	104361
E9PUK6_S363s _1_0_359_363	0.881305	0.000165468	0.00119835	0.719087	52.4764	39.9333	0.114731	-4.43614	-4.55087	-0.114667	-1.13	-1.01533	0.847406	5.65408e-06	0.000101547	0.653078	1.18654	1.75221	-0.0463935	2.0419	1.94051	-3.15251	-2.82337	-3.74071	Srrm1	E9PUK6_S363s _1_0_359_363_Srrm1	E9PUK6	Srrm1	2	15.06	15.06	0	12	1	0	1	1845.91	S363s	348	(R)	RSSASLSGSSSSSSSsR	(S)	SSSSSSSsRSRSPPK	12	6.1	1388.85	Q52KI8|E9PUK6|A2A8V9|A2A8V8|Q52KI8-2|E9QKA4	MOUSE	104361
E9PUK6_S387s _1_1_387_387	0.160591	0.139989	0.0285044	9.77639	10.8932	20.3632	1.01285	-0.814201	-1.82705	0.14	-0.128333	-0.268333	0.105284	0.0814104	0.0091978	-0.913596	-0.423764	0.443551	-0.19628	0.512318	1.8287	-0.945753	-0.816846	-1.57381	Srrm1	E9PUK6_S387s _1_1_387_387_Srrm1	E9PUK6	Srrm1	3	13.33	13.33	1.582	3	1	1	0	1296.76	S387s	385	(R)	RLsPSASPPR	(R)	PRKTRRLsPSASPPR	15	6.1	1388.85	Q52KI8|E9PUK6|A2A8V9|A2A8V8|Q52KI8-2|E9QKA4	MOUSE	104361
E9PUK6_S391s _1_1_391_391	0.0648431	0.0272933	0.00226316	14.5085	19.8665	35.6891	1.11574	-1.27271	-2.38846	0.168	-0.256667	-0.424667	0.0354123	0.0103123	0.000269827	-1.07776	-0.787494	0.194283	-0.192712	1.03938	0.829588	-1.60192	-1.81333	-2.07387	Srrm1	E9PUK6_S391s _1_1_391_391_Srrm1	E9PUK6	Srrm1	5	11.11	4.22	2.68	3	1	1	0	1140.66	S391s	386	(R)	LSPSAsPPR	(R)	RRLSPSAsPPRRRHR	16	6.1	1388.85	Q52KI8|E9PUK6|A2A8V9|A2A8V8|Q52KI8-2|E9QKA4	MOUSE	104361
E9PUK6_S401s _1_0_400_401	0.904643	0.0253933	0.0343973	0.573937	20.272	19.3058	0.0516766	-1.05889	-1.11057	-0.129333	-0.202667	-0.0733333	0.876206	0.00939292	0.0117332	0.292636	0.716867	1.00074	0.189143	0.82192	1.15421	-0.0439885	-0.362666	-0.759771	Srrm1	E9PUK6_S401s _1_0_400_401_Srrm1	E9PUK6	Srrm1	3	10.37	4.61	0	3	1	0	1	1730.01	S401s	397	(R)	HRPSsPATPPPK	(T)	RRRHRPSsPATPPPK	17	6.1	1388.85	Q52KI8|E9PUK6|A2A8V9|A2A8V8|Q52KI8-2|E9QKA4	MOUSE	104361
E9PUK6_T404t _1_1_404_404	0.897542	0.018523	0.0221108	0.617968	22.0292	21.8139	0.105865	-2.11862	-2.22449	-0.113	-0.486333	-0.373333	0.867368	0.00626728	0.00658583	-0.827946	0.25779	1.01174	-0.924302	0.630262	1.05322	-1.52494	-1.58285	-2.8065	Srrm1	E9PUK6_T404t _1_1_404_404_Srrm1	E9PUK6	Srrm1	2	11.9	3.15	3.696	3	1	1	0	1730.01	T404t	397	(R)	HRPSSPAtPPPK	(T)	HRPSSPAtPPPKTRH	18	6.1	1388.85	Q52KI8|E9PUK6|A2A8V9|A2A8V8|Q52KI8-2|E9QKA4	MOUSE	104361
E9PUK6_S412s _1_1_412_412	0.452827	0.11011	0.277381	4.334	12.1881	7.52698	-0.285307	-0.752006	-0.4667	-0.222	-0.114	0.108	0.368638	0.060421	0.176727	0.567429	-0.25779	-0.0659828	-0.442523	0.158487	-0.328228	-0.509534	-0.332161	-1.17067	Srrm1	E9PUK6_S412s _1_1_412_412_Srrm1	E9PUK6	Srrm1	9	10.26	10.26	1.6	4	1	1	0	1637.87	S412s	409	(K)	TRHsPTPQQSNR	(T)	PPPKTRHsPTPQQSN	19	6.1	1388.85	Q52KI8|E9PUK6|A2A8V9|A2A8V8|Q52KI8-2|E9QKA4	MOUSE	104361
E9PUK6_S429s _1_1_429_429	0.64818	0.400417	0.345204	2.42097	5.19333	6.29176	0.243732	-0.330251	-0.573983	-0.075	0.005	0.08	0.572669	0.302459	0.234868	-0.688766	-0.617989	-0.157626	-0.949283	0.659748	-0.443649	-0.813788	-0.420286	-1.22106	Srrm1	E9PUK6_S429s _1_1_429_429_Srrm1	E9PUK6	Srrm1	7	12.9	6.65	1.654	2	1	1	0	701.394	S429s	426	(R)	VSVsPGR	(T)	RKSRVSVsPGRTSGK	20	6.1	1388.85	Q52KI8|E9PUK6|A2A8V9|A2A8V8|Q52KI8-2|E9QKA4	MOUSE	104361
E9PUK6_S448s _1_1_448_448	0.839825	0.277197	0.290181	0.988981	7.19988	7.27833	-0.119352	-0.598915	-0.479562	-0.173667	-0.0726667	0.101	0.796346	0.190551	0.18714	-0.942146	0.222476	0.571851	0.217693	0.0663434	-0.789912	-0.854111	-0.369445	-0.721007	Srrm1	E9PUK6_S448s _1_1_448_448_Srrm1	E9PUK6	Srrm1	17	12.81	7.69	3.203	2	1	1	0	1680	S448s	446	(K)	REsPSPAPKPR	(K)	KGTEKREsPSPAPKP	21	6.1	1388.85	Q52KI8|E9PUK6|A2A8V9|A2A8V8|Q52KI8-2|E9QKA4	MOUSE	104361
E9PUK6_S450s _1_1_450_450	0.704442	0.196688	0.322248	1.96785	9.0548	6.69125	0.219037	0.842642	0.623605	-0.0796667	0.316667	0.396333	0.635645	0.124314	0.214228	-1.8486	-0.794557	-0.480208	-1.41679	-0.162173	-0.887298	-0.395897	-0.796509	0.596963	Srrm1	E9PUK6_S450s _1_1_450_450_Srrm1	E9PUK6	Srrm1	5	7.48	7.48	1.198	2	1	1	0	1426.84	S450s	446	(K)	RESPsPAPK	(P)	TEKRESPsPAPKPRK	22	6.1	1388.85	Q52KI8|E9PUK6|A2A8V9|A2A8V8|Q52KI8-2|E9QKA4	MOUSE	104361
E9PUK6_S461s _1_1_461_461	0.301826	0.128712	0.0167501	6.47964	11.3447	23.4477	0.451497	-0.73955	-1.19105	-0.0186667	-0.114	-0.0953333	0.224924	0.0733719	0.00452098	0.938577	-0.0459077	-0.0476542	0.410404	0.678177	1.11093	-0.190617	-0.345719	-0.837299	Srrm1	E9PUK6_S461s _1_1_461_461_Srrm1	E9PUK6	Srrm1	5	15.87	10.51	2.262	2	1	1	0	1980.11	S461s	457	(R)	KVELsESEEDK	(G)	KPRKVELsESEEDKG	23	6.1	1388.85	Q52KI8|E9PUK6|A2A8V9|A2A8V8|Q52KI8-2|E9QKA4	MOUSE	104361
E9PUK6_S463s _1_1_463_463	0.77839	0.971457	0.67195	1.41129	0.17489	2.45704	0.161963	-0.020709	-0.182672	-0.0946667	0.0836667	0.178333	0.722555	0.96053	0.567932	0.0178437	-0.243664	1.24268	1.03136	0.453346	0.0180345	0.186951	0.321993	0.445784	Srrm1	E9PUK6_S463s _1_1_463_463_Srrm1	E9PUK6	Srrm1	5	15.36	11.1	2.215	2	1	1	0	1980.11	S463s	457	(R)	KVELSEsEEDK	(G)	RKVELSEsEEDKGSK	24	6.1	1388.85	Q52KI8|E9PUK6|A2A8V9|A2A8V8|Q52KI8-2|E9QKA4	MOUSE	104361
E9PUK6_S476s _1_1_476_476	0.000236765	0.0475721	0.00379855	46.5435	16.7739	32.4102	2.77616	1.09613	-1.68003	0.624333	0.385333	-0.239	2.2164e-05	0.0210187	0.000574094	-0.717316	0.25779	-0.663494	2.40533	2.49893	2.3012	1.07772	0.199975	0.887692	Srrm1	E9PUK6_S476s _1_1_476_476_Srrm1	E9PUK6	Srrm1	1	10.24	10.24	99	1	1	1	0	1305.68	S476s	471	(K)	MAAADsVQQR	(R)	SKMAAADsVQQRRQY	25	6.1	1388.85	Q52KI8|E9PUK6|A2A8V9|A2A8V8|Q52KI8-2|E9QKA4	MOUSE	104361
E9PUK6_S500s _1_0_494_500	0.000366456	0.028586	0.000217749	43.7276	19.6101	52.6489	1.84038	-0.829155	-2.66953	0.367667	-0.141	-0.508667	4.23878e-05	0.0109392	5.43386e-06	-0.189143	-0.346074	0.0879771	1.65232	1.62173	1.79984	-1.00074	-1.16256	-0.7714	Srrm1	E9PUK6_S500s _1_0_494_500_Srrm1	E9PUK6	Srrm1	2	14.45	14.45	0	9	1	0	1	2699.28	S500s	486	(R)	QNQQSSSDSGSSSTsEDERPK	(R)	DSGSSSTsEDERPKR	26	6.1	1388.85	Q52KI8|E9PUK6|A2A8V9|A2A8V8|Q52KI8-2|E9QKA4	MOUSE	104361
E9PUK6_S530s _1_1_530_530	0.0787004	0.675822	0.232378	13.4913	2.28824	8.54823	1.06247	0.307063	-0.755412	0.155667	0.178333	0.0226667	0.0447574	0.59044	0.139694	-0.749434	-1.43727	0.201614	-0.0606685	0.364888	0.898119	0.579182	-0.704995	-0.938085	Srrm1	E9PUK6_S530s _1_1_530_530_Srrm1	E9PUK6	Srrm1	1	7.64	4.82	1.381	3	1	1	0	1287.78	S530s	526	(R)	SASPsPRK	(R)	PSRSASPsPRKRQKE	27	6.1	1388.85	E9PUK6|A2A8V9|A2A8V8|Q52KI8-2|E9QKA4	MOUSE	104361
E9PUK6_S550s _1_1_550_550	0.259482	0.0250187	0.188565	7.2741	20.3623	9.70525	-0.422705	-1.02181	-0.599101	-0.259667	-0.188333	0.0713333	0.187323	0.00919969	0.107022	0.199849	0.0494391	0.560854	-0.321186	0.350145	-0.486932	-0.674491	-0.410117	-1.17067	Srrm1	E9PUK6_S550s _1_1_550_550_Srrm1	E9PUK6	Srrm1	11	11.51	6.4	2.662	2	1	1	0	1459.88	S550s	547	(K)	RWQsPVTK	(S)	QMGKRWQsPVTKSSR	29	6.1	1388.85	Q52KI8|E9PUK6|A2A8V9|Q52KI8-2|E9QKA4	MOUSE	104361
E9PUK6_S561s _1_1_561_561	0.032265	0.200793	0.0247184	18.1717	8.94188	21.1757	0.836012	-0.605244	-1.44126	0.089	-0.069	-0.158	0.0152345	0.127589	0.00762828	-0.399698	-0.321354	-0.443551	-0.0321186	0.567604	0.807946	-1.05206	-0.311825	-1.61645	Srrm1	E9PUK6_S561s _1_1_561_561_Srrm1	E9PUK6	Srrm1	2	10.43	10.43	1.999	2	1	1	0	1037.59	S561s	561	(R)	sPSPPPAR	(R)	KSSRRRRsPSPPPAR	30	6.1	1388.85	Q52KI8|E9PUK6|A2A8V9|A2A8V8	MOUSE	104361
E9PUK6_S572s _1_1_572_572	0.0549556	0.421007	0.270371	15.3659	4.91336	7.67308	0.669657	0.280787	-0.38887	0.0443333	0.171333	0.127	0.029068	0.3226	0.17088	-1.08846	-0.582675	-0.634168	-0.274793	0.17323	-0.194773	-0.645165	-0.189806	-0.627974	Srrm1	E9PUK6_S572s _1_1_572_572_Srrm1	E9PUK6	Srrm1	12	22.11	22.11	1.22	2	1	1	0	1814.02	S572s	572	(R)	sPSPAPPPPPPPPPPR	(R)	PPARRRRsPSPAPPP	31	6.1	1388.85	Q52KI8|E9PUK6|A2A8V9|A2A8V8|Q52KI8-2|E9QKA4	MOUSE	104361
E9PUK6_S591s _1_1_591_591	0.0662924	0.265078	0.0248767	14.3917	7.43498	21.137	1.47988	-0.656982	-2.13686	0.269333	-0.081	-0.350333	0.0363777	0.18051	0.00769662	-1.66303	-1.1371	-0.271263	-0.802965	0.836663	1.33455	-1.3893	-1.3117	-2.34134	Srrm1	E9PUK6_S591s _1_1_591_591_Srrm1	E9PUK6	Srrm1	4	9.48	9.48	1.385	2	1	1	0	980.573	S591s	591	(R)	sPTPPPR	(R)	PPPRRRRsPTPPPRR	32	6.1	1388.85	Q52KI8|E9PUK6|A2A8V9|A2A8V8|Q52KI8-2|E9QKA4	MOUSE	104361
E9PUK6_S602s _1_0_600_602	0.0495817	0.694055	0.103936	15.9036	2.14044	13.0551	1.27924	0.126305	-1.15293	0.211333	0.129333	-0.082	0.0256828	0.61088	0.0494866	-0.849359	-0.865184	-0.725811	-0.692334	1.07255	1.01715	-0.674491	-0.437233	-0.949714	Srrm1	E9PUK6_S602s _1_0_600_602_Srrm1	E9PUK6	Srrm1	4	8.54	0.63	0.634	2	1	0	1	980.573	S602s	600	(R)	TPsPPPR	(R)	PPRRRTPsPPPRRRS	33	6.1	1388.85	Q52KI8|E9PUK6|A2A8V9|A2A8V8|Q52KI8-2|E9QKA4	MOUSE	104361
E9PUK6_S616s _1_1_616_616	0.335804	0.122761	0.0377035	5.91506	11.5991	18.7881	0.262822	-0.551657	-0.814478	-0.0693333	-0.0593333	0.01	0.25615	0.0691966	0.0132188	0.132043	-0.151849	0.15396	0.228399	0.416489	0.277731	-0.582848	-0.162691	-0.775277	Srrm1	E9PUK6_S616s _1_1_616_616_Srrm1	E9PUK6	Srrm1	24	15.12	10.75	15.116	2	1	1	0	1245.73	S616s	614	(R)	RYsPPIQR	(R)	SPSPRRYsPPIQRRY	35	6.1	1388.85	Q52KI8|E9PUK6|A2A8V9|A2A8V8|Q52KI8-2|E9QKA4	MOUSE	104361
E9PUK6_S624s _1_1_624_624	0.556006	0.138068	0.0793647	3.23731	10.9671	14.5893	0.230851	-0.593698	-0.824549	-0.0773333	-0.0696667	0.00766667	0.474536	0.0800363	0.0347589	-0.50676	-0.473203	0.0879771	-0.588841	0.162173	0.227235	-0.685488	-0.708385	-1.27921	Srrm1	E9PUK6_S624s _1_1_624_624_Srrm1	E9PUK6	Srrm1	6	10.16	10.16	2.336	3	1	1	0	1486.88	S624s	622	(R)	RYsPSPPPK	(R)	PPIQRRYsPSPPPKR	36	6.1	1388.85	Q52KI8|E9PUK6|A2A8V9|A2A8V8|Q52KI8-2|E9QKA4	MOUSE	104361
E9PUK6_S626s _1_1_626_626	0.228875	0.271485	0.0564403	7.93583	7.31018	16.4962	0.530587	-0.480011	-1.0106	0.005	-0.039	-0.044	0.160849	0.185773	0.0224069	-0.62096	-0.120066	0.223608	-0.22483	0.538118	0.761056	-1.04473	-0.230479	-0.682244	Srrm1	E9PUK6_S626s _1_1_626_626_Srrm1	E9PUK6	Srrm1	2	10.34	10.34	1.559	3	1	1	0	1486.88	S626s	622	(R)	RYSPsPPPK	(R)	IQRRYSPsPPPKRRT	37	6.1	1388.85	Q52KI8|E9PUK6	MOUSE	104361
E9PUK6_S635s _1_1_635_635	0.908562	0.609286	0.557246	0.549482	2.87	3.55255	0.044583	-0.233644	-0.278227	-0.129	0.0296667	0.158667	0.881154	0.516417	0.441311	0.0820809	-0.247196	0.458214	0.314049	0.383317	-0.270518	0.223608	0.105071	-0.736513	Srrm1	E9PUK6_S635s _1_1_635_635_Srrm1	E9PUK6	Srrm1	16	14.34	14.34	2.771	2	1	1	0	1349.82	S635s	633	(R)	TAsPPPPPK	(R)	PPKRRTAsPPPPPKR	38	6.1	1388.85	Q52KI8|E9PUK6|A2A8V9|A2A8V8|Q52KI8-2|E9QKA4	MOUSE	104361
E9PUK6_S645s _1_1_645_645	0.481825	0.0473422	0.0287119	4.00576	16.8007	20.3202	0.23521	-0.737343	-0.972553	-0.0766667	-0.110667	-0.034	0.397579	0.0208898	0.00928926	-0.114199	-0.430827	-0.02566	-0.364011	0.22483	0.274125	-1.08872	-0.647376	-1.04662	Srrm1	E9PUK6_S645s _1_1_645_645_Srrm1	E9PUK6	Srrm1	8	13.59	10.7	2.332	2	1	1	0	1238.75	S645s	644	(R)	AsPSPPPK	(R)	PPPKRRAsPSPPPKR	39	6.1	1388.85	Q52KI8|E9PUK6|A2A8V9|A2A8V8|Q52KI8-2|E9QKA4	MOUSE	104361
E9PUK6_S647s _1_1_647_647	0.150236	0.339383	0.00723463	10.1228	6.10309	28.4561	1.67524	-1.11496	-2.7902	0.327	-0.200667	-0.527667	0.0972123	0.245296	0.00142687	-2.26258	-2.35542	0.802791	-0.510329	1.53327	0.187559	-2.52567	-1.73876	-2.89566	Srrm1	E9PUK6_S647s _1_1_647_647_Srrm1	E9PUK6	Srrm1	1	7.41	7.41	6.942	2	1	1	0	1238.75	S647s	644	(R)	ASPsPPPK	(R)	PKRRASPsPPPKRRV	40	6.1	1388.85	Q52KI8|E9PUK6	MOUSE	104361
E9PUK6_S657s _1_1_657_657	0.280691	0.341617	0.0640287	6.86247	6.06676	15.7856	0.302946	-0.293677	-0.596623	-0.057	0.0103333	0.0673333	0.205946	0.247357	0.0263898	-0.214124	-0.377856	0.0513199	0.107062	0.0663434	0.194773	-0.509534	-0.342329	-0.569828	Srrm1	E9PUK6_S657s _1_1_657_657_Srrm1	E9PUK6	Srrm1	12	13.85	13.85	2.398	2	1	1	0	1306.79	S657s	654	(R)	VSHsPPPK	(Q)	PKRRVSHsPPPKQRS	41	6.1	1388.85	Q52KI8|E9PUK6|A2A8V9|A2A8V8|Q52KI8-2|E9QKA4	MOUSE	104361
E9PUK6_S664s_1_1_664_664	0.830894	0.121119	0.135078	1.04886	11.6729	11.5819	0.0838848	-0.666145	-0.75003	-0.119333	-0.089	0.0303333	0.785441	0.0680312	0.0694722	0.0678059	-0.197756	0.304254	-0.0321186	0.674491	-0.216414	-0.447217	-0.237258	-1.13966	Srrm1	E9PUK6_S664s_1_1_664_664_Srrm1	E9PUK6	Srrm1	15	11.02	11.02	2.899	3	1	1	0	1145.68	Q662q S664s	662	(K)	qRsPTVTK	(R)	SPPPKQRsPTVTKRR	42	6.1	1388.85	Q52KI8|E9PUK6|A2A8V9|A2A8V8|Q52KI8-2|E9QKA4	MOUSE	104361
E9PUK6_S672s _1_1_672_672	0.172149	0.0700469	0.355524	9.41507	14.6473	6.13153	-0.429696	-0.859257	-0.429561	-0.261667	-0.141667	0.12	0.114418	0.0342979	0.243695	0.164162	-0.123598	-0.186951	-0.749434	-0.202716	-0.483325	-0.769799	-0.427065	-1.5273	Srrm1	E9PUK6_S672s _1_1_672_672_Srrm1	E9PUK6	Srrm1	6	10.87	10.87	2.967	4	1	1	0	1246.74	S672s	670	(K)	RRsPSLSSK	(H)	PTVTKRRsPSLSSKH	43	6.1	1388.85	Q52KI8|E9PUK6|A2A8V9|A2A8V8|Q52KI8-2	MOUSE	104361
E9PUK6_S694s _1_1_694_694	0.0555891	0.958779	0.0510582	15.3043	0.255685	17.0736	0.841377	0.0211286	-0.820249	0.0916667	0.0956667	0.004	0.0294826	0.942826	0.0196173	0.36758	0.0988782	0.942088	1.77366	1.10941	1.04961	0.432554	0.643986	0.395391	Srrm1	E9PUK6_S694s _1_1_694_694_Srrm1	E9PUK6	Srrm1	8	10.51	10.51	99	1	1	1	0	1484.86	S694s	691	(R)	EARsPQPNK	(R)	RSTREARsPQPNKRH	44	6.1	1388.85	Q52KI8|E9PUK6|A2A8V9|A2A8V8|Q52KI8-2|E9QKA4	MOUSE	104361
E9PUK6_S702s _1_1_702_702	0.758255	0.287371	0.396587	1.56076	7.00292	5.50338	-0.161459	-0.579547	-0.418088	-0.185333	-0.066	0.119333	0.698111	0.199392	0.281619	1.0278	-0.314292	0.340911	0.642372	-0.34646	0.274125	-0.373902	0.298267	-0.608592	Srrm1	E9PUK6_S702s _1_1_702_702_Srrm1	E9PUK6	Srrm1	11	10.29	10.29	10.292	2	1	1	0	1318.77	S702s	700	(K)	RHsPSPRPR	(A)	PQPNKRHsPSPRPRA	45	6.1	1388.85	Q52KI8|E9PUK6|A2A8V9|A2A8V8|Q52KI8-2|E9QKA4	MOUSE	104361
E9PUK6_S704s _1_1_704_704	0.278239	0.360344	0.103025	6.9086	5.77382	13.1082	0.496323	-0.449588	-0.945911	-0.005	-0.0263333	-0.0213333	0.20377	0.264617	0.0488861	-0.135612	-0.978188	-0.747805	-0.681628	0.449661	-0.140669	-1.272	-0.430454	-1.50791	Srrm1	E9PUK6_S704s _1_1_704_704_Srrm1	E9PUK6	Srrm1	1	9.53	9.53	2.165	2	1	1	0	1318.77	S704s	700	(K)	RHSPsPRPR	(A)	PNKRHSPsPRPRAPQ	46	6.1	1388.85	Q52KI8|E9PUK6|A2A8V9|A2A8V8|Q52KI8-2|E9QKA4	MOUSE	104361
E9PUK6_S713s _1_0_712_714	0.864937	0.104216	0.150938	0.825503	12.4831	10.9672	-0.0471313	-0.526984	-0.479853	-0.154667	-0.054	0.100667	0.826894	0.0564538	0.0800354	-0.00356873	-0.0105941	0.124634	-0.0499623	-0.121629	0.140669	-0.623171	-0.22709	-0.620221	Srrm1	E9PUK6_S713s _1_0_712_714_Srrm1	E9PUK6	Srrm1	34	13.26	13.26	1.042	3	1	0	1	1365.77	S713s	709	(R)	APQTsSPPPVR	(R)	RPRAPQTsSPPPVRR	47	6.1	1388.85	Q52KI8|E9PUK6|A2A8V9|A2A8V8|Q52KI8-2|E9QKA4	MOUSE	104361
E9PUK6_S723s _1_1_723_723	0.000589367	0.0611972	0.0314668	40.7539	15.3865	19.8207	1.94442	0.810401	-1.13401	0.398333	0.316333	-0.082	8.40642e-05	0.02893	0.0104215	-1.43106	-1.68799	-1.45895	-0.0107062	0.670805	0.595139	-0.168623	-0.989705	-0.988478	Srrm1	E9PUK6_S723s _1_1_723_723_Srrm1	E9PUK6	Srrm1	1	13.69	13.69	2.114	2	1	1	0	1059.57	S723s	721	(R)	GAsASPQGR	(Q)	PPVRRGAsASPQGRQ	48	6.1	1388.85	Q52KI8|E9PUK6|A2A8V9|A2A8V8|Q52KI8-2|E9QKA4	MOUSE	104361
E9PUK6_S725s _1_1_725_725	0.000196252	0.000237128	0.0711115	47.8143	49.5023	15.2069	4.4142	3.1253	-1.2889	1.08167	0.959	-0.122667	1.65412e-05	1.12143e-05	0.0301517	-2.96205	-2.32364	-2.45969	0.731591	2.4031	2.36252	0.887102	0.518578	0.22483	Srrm1	E9PUK6_S725s _1_1_725_725_Srrm1	E9PUK6	Srrm1	1	10.49	10.49	2.247	2	1	1	0	1059.57	S725s	721	(R)	GASAsPQGR	(Q)	VRRGASAsPQGRQSP	49	6.1	1388.85	E9PUK6|A2A8V9|A2A8V8|Q52KI8-2|E9QKA4	MOUSE	104361
E9PUK6_S731s_1_1_731_731	0.786036	0.15629	0.143354	1.35441	10.3041	11.2505	0.0881679	-0.697336	-0.785504	-0.118	-0.0956667	0.0223333	0.73208	0.0932377	0.0749807	-0.0285499	-0.342542	-0.190617	-0.33903	0.269059	-0.227235	-1.34165	-0.122018	-1.19005	Srrm1	E9PUK6_S731s_1_1_731_731_Srrm1	E9PUK6	Srrm1	11	12.23	12.23	3.411	4	1	1	0	1225.66	Q730q S731s	730	(R)	qsPSPSTRPIR	(R)	ASPQGRQsPSPSTRP	50	6.1	1388.85	Q52KI8|E9PUK6|A2A8V9|A2A8V8|E9QKA4	MOUSE	104361
E9PUK6_S733s _1_1_733_733	0.0364223	0.161321	0.217077	17.53	10.1343	8.91966	1.82361	0.850331	-0.973275	0.365	0.325	-0.04	0.0176602	0.0969546	0.128243	-1.44177	-1.39842	-0.0586514	-0.392561	1.16469	1.79984	0.351908	-0.579588	-0.120168	Srrm1	E9PUK6_S733s _1_1_733_733_Srrm1	E9PUK6	Srrm1	4	8.96	8.96	1.584	4	1	1	0	1454.83	S733s	730	(R)	QSPsPSTRPIR	(R)	PQGRQSPsPSTRPIR	51	6.1	1388.85	Q52KI8|E9PUK6|A2A8V9|A2A8V8|E9QKA4	MOUSE	104361
E9PUK6_T745t _1_1_745_745	0.109258	0.383467	0.0543533	11.7748	5.4336	16.711	0.652774	-0.397453	-1.05023	0.0396667	-0.0143333	-0.054	0.0664532	0.286181	0.0213254	0.25338	-0.169506	0.531528	1.33114	0.759263	0.483325	-0.454548	0.420286	-0.542694	Srrm1	E9PUK6_T745t _1_1_745_745_Srrm1	E9PUK6	Srrm1	9	8.61	3.61	1.417	2	1	1	0	1371.84	T745t	742	(R)	VSRtPEPK	(K)	PIRRVSRtPEPKKIK	52	6.1	1388.85	Q52KI8|E9PUK6|A2A8V9|A2A8V8|E9QKA4	MOUSE	104361
E9PUK6_S756s _1_1_756_756	0.497474	0.0729845	0.226204	3.83601	14.4245	8.69493	-0.222068	-0.73251	-0.510442	-0.203333	-0.11	0.0933333	0.413427	0.0361038	0.135054	-0.157024	0.264852	0.0439885	0.167731	-0.187973	-0.494146	-1.0264	-0.244037	-0.775277	Srrm1	E9PUK6_S756s _1_1_756_756_Srrm1	E9PUK6	Srrm1	7	10.69	7.56	1.642	3	1	1	0	1585.94	S756s	753	(K)	KAAsPSPQSVR	(R)	KKIKKAAsPSPQSVR	53	6.1	1388.85	E9PUK6|A2A8V9|A2A8V8|E9QKA4	MOUSE	104361
E9PUK6_S770s _1_1_770_770	0.00566337	0.159131	0.00329869	27.5938	10.206	33.2685	1.06261	-0.433646	-1.49625	0.152667	-0.0293333	-0.182	0.00174029	0.095367	0.000471136	-0.128474	-0.183631	-0.0696485	0.984971	0.656062	1.16503	-0.366571	-0.552472	-0.763648	Srrm1	E9PUK6_S770s _1_1_770_770_Srrm1	E9PUK6	Srrm1	2	10.85	10.85	10.847	3	1	1	0	1487.85	S770s	770	(R)	sVSGSPEPAAK	(K)	RRVSSSRsVSGSPEP	56	6.1	1388.85	Q52KI8|E9PUK6|A2A8V9|A2A8V8|Q52KI8-2|E9QKA4	MOUSE	104361
E9PUK6_S772s _1_1_772_772	0.0227932	0.0212854	0.36032	20.0072	21.2511	6.05698	-0.984578	-1.40928	-0.424699	-0.412	-0.291333	0.120667	0.00998351	0.00749696	0.247915	-0.421111	-0.261321	0.443551	-1.10988	-1.25315	-0.829588	-1.25734	-1.0541	-2.15527	Srrm1	E9PUK6_S772s _1_1_772_772_Srrm1	E9PUK6	Srrm1	1	7.86	7.86	1.192	3	1	1	0	1487.85	S772s	770	(R)	SVsGSPEPAAK	(K)	VSSSRSVsGSPEPAA	57	6.1	1388.85	Q52KI8|E9PUK6	MOUSE	104361
E9PUK6_S774s _1_1_774_774	0.746863	0.505272	0.887131	1.64462	3.90519	0.759145	0.145153	0.221892	0.0767387	-0.101667	0.154333	0.256	0.684759	0.406894	0.839625	-0.303342	-0.497922	-0.124634	-0.895752	0.0626576	0.342656	-0.0183286	0.145744	-0.387638	Srrm1	E9PUK6_S774s _1_1_774_774_Srrm1	E9PUK6	Srrm1	5	15.28	10.95	2.225	3	1	1	0	1487.85	S774s	770	(R)	SVSGsPEPAAK	(K)	SSRSVSGsPEPAAKK	58	6.1	1388.85	Q52KI8|E9PUK6|A2A8V9|A2A8V8|Q52KI8-2|E9QKA4	MOUSE	104361
E9PUK6_S787s _1_1_787_787	0.00475817	0.0337868	0.468885	28.564	18.6753	4.55473	-1.4992	-1.1405	0.3587	-0.558667	-0.221	0.337667	0.00139189	0.0135665	0.35037	1.09203	0.360199	0.854111	-0.977833	-0.239573	-0.973864	-0.513199	0.2237	-0.82567	Srrm1	E9PUK6_S787s _1_1_787_787_Srrm1	E9PUK6	Srrm1	3	24.63	18.51	2.18	6	1	1	0	3242.81	S787s	781	(K)	KPPAPPsPVQSQSPSTNWSPAVPAK	(K)	KKPPAPPsPVQSQSP	59	6.1	1388.85	Q52KI8|E9PUK6|A2A8V9|A2A8V8|Q52KI8-2|E9QKA4	MOUSE	104361
E9PUK6_S793s _1_0_791_795	0.822913	0.170946	0.144408	1.10178	9.81665	11.2095	0.10433	-0.57423	-0.678561	-0.113	-0.0646667	0.0483333	0.775929	0.104312	0.0756917	-0.735159	-0.211882	0.183286	-0.731591	0.313288	-0.0324621	-0.942088	-0.528747	-1.01561	Srrm1	E9PUK6_S793s _1_0_791_795_Srrm1	E9PUK6	Srrm1	5	24.17	19.88	1.029	6	1	0	1	3242.81	S793s	781	(K)	KPPAPPSPVQSQsPSTNWSPAVPAK	(K)	PSPVQSQsPSTNWSP	60	6.1	1388.85	Q52KI8|E9PUK6|A2A8V9|A2A8V8|Q52KI8-2|E9QKA4	MOUSE	104361
E9PUK6_S809s _1_0_809_811	0.171755	0.0367726	0.914548	9.42721	18.2133	0.569395	0.871121	0.950819	0.0796986	0.1	0.359	0.259	0.114098	0.0150894	0.877123	-1.36683	-1.23245	-0.652496	-1.35969	0.501261	0.220021	-0.10264	0.176249	-0.472919	Srrm1	E9PUK6_S809s _1_0_809_811_Srrm1	E9PUK6	Srrm1	2	7.68	5.2	0.305	4	1	0	1	1670	S809s	807	(K)	AKsPTPSLSPAR	(N)	VPAKKAKsPTPSLSP	61	6.1	1388.85	Q52KI8|E9PUK6|A2A8V9|A2A8V8|Q52KI8-2|E9QKA4	MOUSE	104361
E9PUK6_S815s _1_1_815_815	0.00998964	0.740132	0.0169879	24.4697	1.78087	23.3579	2.35589	0.205367	-2.15052	0.512667	0.154667	-0.358	0.00357295	0.66361	0.00461546	-1.95924	-1.93166	-0.590179	-0.303342	1.55538	1.33455	-0.755136	-1.3422	-1.76763	Srrm1	E9PUK6_S815s _1_1_815_815_Srrm1	E9PUK6	Srrm1	1	9.55	9.55	2.678	4	1	1	0	1241.71	S815s	809	(K)	SPTPSLsPAR	(N)	KSPTPSLsPARNSDQ	62	6.1	1388.85	Q52KI8|E9PUK6|A2A8V9|A2A8V8	MOUSE	104361
E9PUK6_S820s _1_1_820_820	0.0241501	0.862779	0.0878154	19.6975	0.882805	14.0136	2.00987	0.158324	-1.85155	0.416333	0.153	-0.263333	0.0107214	0.816055	0.0396858	-1.70229	-1.56439	-0.241937	-0.424679	1.46324	1.48244	-1.28666	0.260984	-2.00797	Srrm1	E9PUK6_S820s _1_1_820_820_Srrm1	E9PUK6	Srrm1	2	16.42	13.14	2.275	5	1	1	0	2343.23	S820s	809	(K)	SPTPSLSPARNsDQEGGGK	(K)	SLSPARNsDQEGGGK	63	6.1	1388.85	Q52KI8|E9PUK6|A2A8V9|A2A8V8|Q52KI8-2|E9QKA4	MOUSE	104361
E9PUK6_T859t _1_1_859_859	0.283166	0.0322979	0.121814	6.81676	18.9309	12.168	-0.425422	-1.06564	-0.640216	-0.258667	-0.202	0.0566667	0.208125	0.012791	0.0607022	0.403267	-0.197756	0.722145	0.160593	-0.0294859	-0.479718	-1.08872	-0.416896	-0.763648	Srrm1	E9PUK6_T859t _1_1_859_859_Srrm1	E9PUK6	Srrm1	3	28.65	28.65	1.131	8	1	1	0	3419.79	T859t	854	(K)	AVTIAtPATAAPAAVSAATTTSAQEEPAAAPEPR	(K)	EKAVTIAtPATAAPA	64	6.1	1388.85	Q52KI8|E9PUK6|A2A8V9|A2A8V8|Q52KI8-2|E9QKA4	MOUSE	104361
E9PUK6_S869s _1_0_869_875	0.993734	0.276374	0.353071	0.0383272	7.21613	6.16874	-0.00356398	-0.522615	-0.519051	-0.141333	-0.0593333	0.082	0.991214	0.18984	0.241616	0.0785122	-0.353137	-0.395897	-0.00356873	-0.82192	0.144276	-1.30866	-0.867687	-0.0620221	Srrm1	E9PUK6_S869s _1_0_869_875_Srrm1	E9PUK6	Srrm1	2	29.25	29.25	0.564	8	1	0	1	3419.79	S869s	854	(K)	AVTIATPATAAPAAVsAATTTSAQEEPAAAPEPR	(K)	TAAPAAVsAATTTSA	65	6.1	1388.85	A2A8V8|Q52KI8-2|E9QKA4|E9PUK6|A2A8V9	MOUSE	104361
E9PUK6_T890t _1_1_890_890	0.79392	0.17107	0.299601	1.3009	9.8127	7.10469	-0.0931816	-0.616085	-0.522903	-0.169667	-0.0763333	0.0933333	0.741157	0.104407	0.194774	0.399698	0.208351	0.0476542	-0.349736	0.379631	0.346263	-0.802791	0.257594	-0.647356	Srrm1	E9PUK6_T890t _1_1_890_890_Srrm1	E9PUK6	Srrm1	4	14.57	10.92	2.053	2	1	1	0	2466.19	T890t	888	(R)	KEtESEAEDDNLDDLER	(H)	APEPRKEtESEAEDD	66	6.1	1388.85	Q52KI8|E9PUK6|A2A8V9|A2A8V8	MOUSE	104361
E9PUK6_S892s _1_1_892_892	0.47177	0.447739	0.951422	4.11698	4.5781	0.317978	-0.210283	-0.233521	-0.0232375	-0.199667	0.0266667	0.226333	0.387527	0.34849	0.929399	0.0785122	-0.0918155	-0.106306	0.0392561	-0.328031	-0.461684	-0.212611	-0.0881244	-0.519435	Srrm1	E9PUK6_S892s _1_1_892_892_Srrm1	E9PUK6	Srrm1	11	20.09	20.09	3.307	2	1	1	0	2237.03	S892s	888	(R)	KETEsEAEDDNLDDLER	(H)	EPRKETEsEAEDDNL	67	6.1	1388.85	Q52KI8|E9PUK6|A2A8V9|A2A8V8	MOUSE	104361
E9PUK6_S923s _1_1_923_923	0.212169	0.627353	0.425525	8.32609	2.71028	5.10755	6.97026	1.4542	-5.51606	1.80967	0.458667	-1.351	0.147025	0.535762	0.308493	-6.01332	-6.18342	-4.63712	9.91394	0.961979	-6.79901	-1.43329	-9.48354	-1.55443	Srrm1	E9PUK6_S923s _1_1_923_923_Srrm1	E9PUK6	Srrm1	1	13.79	13.79	2.364	2	1	1	0	1302.78	S923s	916	(R)	KAQVSPQs	(-)	KAQVSPQs-------	68	6.1	1388.85	Q52KI8|E9PUK6|A2A8V9|A2A8V8	MOUSE	104361
E9PUK6_S389sS391s_2_1_387_391	0.589598	0.209107	0.0791707	2.92605	8.71704	14.6047	0.18697	-0.530227	-0.717197	-0.088	-0.0506667	0.0373333	0.509794	0.134368	0.0346362	-0.528173	-0.738055	0.02566	-0.399698	-0.272745	-0.0072138	-1.19869	-0.50841	-1.12415	Srrm1	E9PUK6_S389sS391s_2_1_387_391_Srrm1	E9PUK6	Srrm1	7	8.42	8.42	0.332	3	2	1	1	1140.66	S389s S391s	386	(R)	LSPsAsPPR	(R)	KTRRLSPsASPPRRR|RRLSPSAsPPRRRHR	73	6.1	1388.85	Q52KI8|E9PUK6|A2A8V9|A2A8V8|Q52KI8-2|E9QKA4	MOUSE	104361
E9PUK6_S401sT404t_2_1_400_404	0.771553	0.330262	0.205605	1.46243	6.25104	9.21505	0.0910765	-0.341265	-0.432341	-0.117667	-0.00333333	0.114333	0.714097	0.237081	0.11981	0.435386	-0.0882841	0.0109971	0.117768	0.401746	0.111814	-0.406894	0.0745668	-0.333369	Srrm1	E9PUK6_S401sT404t_2_1_400_404_Srrm1	E9PUK6	Srrm1	28	9.59	9.59	0	3	2	1	1	1886.11	S401s T404t	396	(R)	RHRPSsPAtPPPK	(T)	RRRHRPSsPATPPPK|HRPSSPAtPPPKTRH	74	6.1	1388.85	Q52KI8|E9PUK6|A2A8V9|A2A8V8|Q52KI8-2|E9QKA4	MOUSE	104361
E9PUK6_S412sT414t_2_2_412_414	0.000305593	0.0878949	0.00480839	44.9346	13.4103	30.9424	3.72012	1.21773	-2.50239	0.888667	0.421333	-0.467333	3.21022e-05	0.0456003	0.000804939	-0.785122	-2.20004	-1.82186	2.13767	2.66111	1.55457	-0.813788	-0.843961	0.50393	Srrm1	E9PUK6_S412sT414t_2_2_412_414_Srrm1	E9PUK6	Srrm1	6	9.42	8.5	1.402	4	2	2	0	1637.87	S412s T414t	409	(K)	TRHsPtPQQSNR	(T)	PPPKTRHsPTPQQSN|PKTRHSPtPQQSNRT	75	6.1	1388.85	Q52KI8|E9PUK6|A2A8V9|A2A8V8|Q52KI8-2|E9QKA4	MOUSE	104361
E9PUK6_S461sS463s_2_2_461_463	0.882949	0.309618	0.263256	0.70895	6.5969	7.82783	0.0466453	-0.435142	-0.481787	-0.129333	-0.0253333	0.104	0.849386	0.218933	0.164899	0.421111	-0.0423764	0.377568	0.371148	0.434918	0.0901726	-0.238271	0.355887	-0.666738	Srrm1	E9PUK6_S461sS463s_2_2_461_463_Srrm1	E9PUK6	Srrm1	14	8.76	8.76	99	2	2	2	0	1980.11	S461s S463s	457	(R)	KVELsEsEEDK	(G)	KPRKVELsESEEDKG|RKVELSEsEEDKGSK	78	6.1	1388.85	Q52KI8|E9PUK6|A2A8V9|A2A8V8|Q52KI8-2|E9QKA4	MOUSE	104361
E9PUK6_T499tS500s_2_1_496_500	0.00420119	0.423679	0.00380338	29.2602	4.87736	32.4018	1.74883	-0.273593	-2.02242	0.343	0.0196667	-0.323333	0.00118571	0.325285	0.000575205	-0.927871	-1.21832	-0.619505	0.107062	1.19787	1.17585	-1.272	-0.969369	-1.34511	Srrm1	E9PUK6_T499tS500s_2_1_496_500_Srrm1	E9PUK6	Srrm1	3	12.99	12.99	1.085	9	2	1	1	2855.38	T499t S500s	485	(R)	RQNQQSSSDSGSSStsEDERPK	(R)	SDSGSSStSEDERPK|DSGSSSTsEDERPKR	79	6.1	1388.85	Q52KI8|E9PUK6|A2A8V8|Q52KI8-2|E9QKA4|A2A8V9	MOUSE	104361
E9PUK6_S561sS563s_2_2_561_563	0.0278885	0.00215155	0.110313	18.9339	34.497	12.7236	-0.888034	-1.5746	-0.686565	-0.387667	-0.345	0.0426667	0.0127823	0.000355062	0.0534123	0.64951	0.787494	0.993408	0.142749	-0.567604	0.191166	-0.997073	-0.474516	-0.821793	Srrm1	E9PUK6_S561sS563s_2_2_561_563_Srrm1	E9PUK6	Srrm1	11	9.43	9.43	99	2	2	2	0	808.431	S561s S563s	561	(R)	sPsPPPAR	(R)	KSSRRRRsPSPPPAR|SRRRRSPsPPPARRR	81	6.1	1388.85	Q52KI8|E9PUK6|A2A8V9|A2A8V8|Q52KI8-2|E9QKA4	MOUSE	104361
E9PUK6_S572sS574s_2_2_572_574	0.790929	0.278279	0.19247	1.32056	7.17836	9.58964	0.0777165	-0.348361	-0.426077	-0.119667	-0.007	0.112667	0.737809	0.191498	0.10991	0.114199	-0.0988782	0.300588	0.342598	0.0405432	0.165918	-0.480208	-0.128797	-0.120168	Srrm1	E9PUK6_S572sS574s_2_2_572_574_Srrm1	E9PUK6	Srrm1	73	24.94	19.75	99	2	2	2	0	2126.22	S572s S574s	570	(R)	RRsPsPAPPPPPPPPPPR	(R)	PPARRRRsPSPAPPP|ARRRRSPsPAPPPPP	82	6.1	1388.85	Q52KI8|E9PUK6|A2A8V9|A2A8V8|Q52KI8-2|E9QKA4	MOUSE	104361
E9PUK6_S591sT593t_2_2_591_593	0.853595	0.272143	0.14067	0.89864	7.29685	11.3557	0.0692456	-0.412268	-0.481513	-0.121667	-0.0256667	0.096	0.813085	0.186344	0.0731857	0.456798	-0.377856	0.245603	0.385423	-0.0479146	0.194773	-0.241937	-0.406728	-0.263594	Srrm1	E9PUK6_S591sT593t_2_2_591_593_Srrm1	E9PUK6	Srrm1	16	8.45	8.45	99	2	2	2	0	1136.67	S591s T593t	591	(R)	sPtPPPRR	(R)	PPPRRRRsPTPPPRR|PRRRRSPtPPPRRRT	83	6.1	1388.85	Q52KI8|E9PUK6|A2A8V9|A2A8V8|Q52KI8-2|E9QKA4	MOUSE	104361
E9PUK6_T600tS602s_2_2_600_602	0.122761	0.495216	0.0866795	11.1734	4.01816	14.0898	0.492159	-0.2755	-0.767659	-0.00566667	0.0173333	0.023	0.0763246	0.396446	0.0389962	0.0856496	-0.363731	-0.0953085	0.128474	0.37226	0.602353	-0.0623171	-0.203364	-0.934208	Srrm1	E9PUK6_T600tS602s_2_2_600_602_Srrm1	E9PUK6	Srrm1	6	10.6	10.6	99	2	2	2	0	1063.61	T600t S602s	598	(R)	RRtPsPPPR	(R)	TPPPRRRtPSPPPRR|PPRRRTPsPPPRRRS	84	6.1	1388.85	Q52KI8|E9PUK6|A2A8V9|A2A8V8|Q52KI8-2|E9QKA4	MOUSE	104361
E9PUK6_S624sS626s_2_2_624_626	0.584536	0.249058	0.125782	2.97246	7.7696	11.9893	0.160523	-0.401207	-0.56173	-0.0973333	-0.018	0.0793333	0.504375	0.167124	0.0632512	0.139181	-0.15538	0.245603	0.331892	0.353831	0.0252483	-0.315251	-0.0271152	-0.631851	Srrm1	E9PUK6_S624sS626s_2_2_624_626_Srrm1	E9PUK6	Srrm1	22	7.94	7.94	7.94	3	2	2	0	1330.78	S624s S626s	623	(R)	YsPsPPPK	(R)	PPIQRRYsPSPPPKR|IQRRYSPsPPPKRRT	85	6.1	1388.85	E9PUK6|A2A8V9|A2A8V8|Q52KI8-2|E9QKA4	MOUSE	104361
E9PUK6_T633tS635s_2_2_633_635	0.501514	0.065378	0.0359483	3.79164	15.0252	19.06	0.186612	-0.599273	-0.785885	-0.0896667	-0.074	0.0156667	0.417673	0.0314399	0.0124166	-0.110631	-0.120066	0.0183286	0.342598	0.0589719	-0.0541035	-0.773465	-0.457569	-0.779153	Srrm1	E9PUK6_T633tS635s_2_2_633_635_Srrm1	E9PUK6	Srrm1	26	13.11	13.11	99	2	2	2	0	1662.02	T633t S635s	631	(K)	RRtAsPPPPPK	(R)	SPPPKRRtASPPPPP|PPKRRTAsPPPPPKR	86	6.1	1388.85	Q52KI8|E9PUK6|A2A8V9|A2A8V8|Q52KI8-2|E9QKA4	MOUSE	104361
E9PUK6_S645sS647s_2_2_645_647	0.738917	0.148312	0.0909035	1.70347	10.5837	13.8177	0.105736	-0.583148	-0.688885	-0.112333	-0.0666667	0.0456667	0.675542	0.0874233	0.0415173	0.0820809	-0.321354	0.223608	0.0642372	0.302231	-0.0649242	-0.48754	-0.254205	-1.02337	Srrm1	E9PUK6_S645sS647s_2_2_645_647_Srrm1	E9PUK6	Srrm1	34	9.37	9.37	99	2	2	2	0	1165.69	S645s S647s	643	(R)	RAsPsPPPK	(R)	PPPKRRAsPSPPPKR|PKRRASPsPPPKRRV	87	6.1	1388.85	Q52KI8|E9PUK6|A2A8V9|A2A8V8|Q52KI8-2|E9QKA4	MOUSE	104361
E9PUK6_S655sS657s_2_2_655_657	0.985693	0.0297717	0.0316029	0.0833517	19.3875	19.7957	0.00493826	-0.771332	-0.77627	-0.141	-0.123333	0.0176667	0.980991	0.0115148	0.0104817	0.246243	0.176568	0.311585	0.28193	0.261688	0.205593	-0.755136	-0.332161	-0.492301	Srrm1	E9PUK6_S655sS657s_2_2_655_657_Srrm1	E9PUK6	Srrm1	31	8.67	8.67	99	2	2	2	0	1306.79	S655s S657s	654	(R)	VsHsPPPK	(Q)	PPPKRRVsHSPPPKQ|PKRRVSHsPPPKQRS	88	6.1	1388.85	Q52KI8|E9PUK6|A2A8V9|A2A8V8|Q52KI8-2|E9QKA4	MOUSE	104361
E9PUK6_S684sS694s_2_0_683_694	0.981221	0.614321	0.491488	0.110755	2.82487	4.28727	0.177886	-3.38319	-3.56108	-0.100667	-0.791	-0.690333	0.97482	0.52181	0.372626	10.0067	-8.40465	-2.01614	-6.52008	2.66848	3.9712	-1.9355	-0.274541	-8.35361	Srrm1	E9PUK6_S684sS694s_2_0_683_694_Srrm1	E9PUK6	Srrm1	1	7	1.87	0	5	2	0	2	2370.3	S684s S694s	682	(K)	GSsPGRSTREARsPQPNK	(R)	SKHRKGSsPGRSTRE|RSTREARsPQPNKRH	90	6.1	1388.85	Q52KI8|E9PUK6|A2A8V9|A2A8V8|Q52KI8-2|E9QKA4	MOUSE	104361
E9PUK6_S702sS704s_2_2_702_704	0.0171648	0.627453	0.0108348	21.5231	2.70908	26.0172	1.32505	-0.29986	-1.62491	0.222333	-0.003	-0.225333	0.00704193	0.53591	0.00250196	-0.117768	-0.0529705	-1.294	0.581704	0.965664	0.963043	-0.626837	-1.50489	-0.232583	Srrm1	E9PUK6_S702sS704s_2_2_702_704_Srrm1	E9PUK6	Srrm1	8	8.9	8.9	99	2	2	2	0	1089.6	S702s S704s	700	(K)	RHsPsPRPR	(A)	PQPNKRHsPSPRPRA|PNKRHSPsPRPRAPQ	91	6.1	1388.85	Q52KI8|E9PUK6|A2A8V9|A2A8V8|Q52KI8-2|E9QKA4	MOUSE	104361
E9PUK6_S713sS714s_2_0_712_714	0.318475	0.0254258	0.116322	6.19916	20.2638	12.424	-0.314134	-1.07889	-0.764758	-0.229333	-0.206333	0.023	0.239929	0.00941068	0.0572275	0.631666	0.519111	0.557188	0.656647	0.0331717	0.075745	-1.0044	0.033894	-0.558199	Srrm1	E9PUK6_S713sS714s_2_0_712_714_Srrm1	E9PUK6	Srrm1	2	7.75	7.75	0	3	2	0	2	1365.77	S713s S714s	709	(R)	APQTssPPPVR	(R)	RPRAPQTsSPPPVRR|PRAPQTSsPPPVRRG	92	6.1	1388.85	A2A8V8|Q52KI8-2|E9QKA4|E9PUK6|A2A8V9	MOUSE	104361
E9PUK6_S723sS725s_2_2_723_725	0.0175656	0.0353786	0.288865	21.3981	18.4273	7.30264	3.24221	2.19339	-1.04882	0.753333	0.702	-0.0513333	0.0072475	0.0143637	0.186096	-0.974264	-3.07229	-3.6987	-0.945715	2.11193	0.81516	-0.348243	-0.142355	-0.674491	Srrm1	E9PUK6_S723sS725s_2_2_723_725_Srrm1	E9PUK6	Srrm1	1	7.06	7.06	99	2	2	2	0	1059.57	S723s S725s	721	(R)	GAsAsPQGR	(Q)	PPVRRGAsASPQGRQ|VRRGASAsPQGRQSP	93	6.1	1388.85	Q52KI8|E9PUK6	MOUSE	104361
E9PUK6_S731sS733s_2_2_731_733	0.439411	0.114224	0.362873	4.48893	11.9898	6.01682	0.241757	0.604731	0.362974	-0.075	0.26	0.335	0.355719	0.0632438	0.250217	-0.171299	-0.533236	-0.454548	-0.221262	0.180601	-0.393152	-0.0586514	0.643986	0.0697749	Srrm1	E9PUK6_S731sS733s_2_2_731_733_Srrm1	E9PUK6	Srrm1	4	7.89	7.89	7.894	4	2	2	0	1225.66	Q730q S731s S733s	730	(R)	qsPsPSTRPIR	(R)	ASPQGRQsPSPSTRP|PQGRQSPsPSTRPIR	94	6.1	1388.85	Q52KI8|E9PUK6|A2A8V9|A2A8V8|E9QKA4	MOUSE	104361
E9PUK6_S756sS758s_2_2_756_758	0.16539	0.0652298	0.381302	9.62165	15.0374	5.73499	-0.538742	-0.814772	-0.27603	-0.291333	-0.138	0.153333	0.109103	0.0313516	0.266994	-0.0713747	0.632114	0.894433	-0.235536	-0.0589719	0.133455	-0.201614	-0.481295	-0.306234	Srrm1	E9PUK6_S756sS758s_2_2_756_758_Srrm1	E9PUK6	Srrm1	9	8.7	6.09	2.101	3	2	2	0	1228.68	S756s S758s	754	(K)	AAsPsPQSVR	(R)	KKIKKAAsPSPQSVR|IKKAASPsPQSVRRV	95	6.1	1388.85	Q52KI8|E9PUK6|A2A8V9|A2A8V8|Q52KI8-2|E9QKA4	MOUSE	104361
E9PUK6_S772sS774s_2_2_772_774	0.0609635	0.425221	0.240245	14.8312	4.85788	8.35189	0.665876	0.252277	-0.413599	0.0433333	0.160667	0.117333	0.0328764	0.326747	0.146154	-0.406836	-0.38845	0.0109971	0.62096	0.54549	0.0468897	0.106306	0.0406728	-0.174437	Srrm1	E9PUK6_S772sS774s_2_2_772_774_Srrm1	E9PUK6	Srrm1	5	8.98	8.98	2.222	3	2	2	0	1487.85	S772s S774s	770	(R)	SVsGsPEPAAK	(K)	VSSSRSVsGSPEPAA|SSRSVSGsPEPAAKK	96	6.1	1388.85	Q52KI8|E9PUK6|A2A8V9|A2A8V8|Q52KI8-2|E9QKA4	MOUSE	104361
E9PUK6_S787sS793s_2_2_787_793	0.0104914	0.0616365	0.425194	24.204	15.3472	5.11153	-1.12747	-0.83229	0.295184	-0.453667	-0.138	0.315667	0.00379838	0.0291934	0.30821	0.221262	0.476734	1.00807	-0.378286	-0.486518	-0.811553	-0.498537	0.118629	-0.410897	Srrm1	E9PUK6_S787sS793s_2_2_787_793_Srrm1	E9PUK6	Srrm1	26	26.81	26.52	1.592	6	2	2	0	3600.07	S787s S793s	781	(K)	KPPAPPsPVQSQsPSTNWSPAVPAKK	(A)	KKPPAPPsPVQSQSP|PSPVQSQsPSTNWSP	97	6.1	1388.85	Q52KI8|E9PUK6|A2A8V9|A2A8V8|Q52KI8-2|E9QKA4	MOUSE	104361
E9PUK6_T890tS892s_2_2_890_892	0.234369	0.220276	0.547759	7.81268	8.43655	3.65585	-0.386694	-0.800445	-0.413751	-0.249	-0.122	0.127	0.165475	0.143332	0.430938	0.706609	0.314292	0.454548	0.364011	-0.25063	0.201987	-0.846779	0.84735	-0.926456	Srrm1	E9PUK6_T890tS892s_2_2_890_892_Srrm1	E9PUK6	Srrm1	6	9.16	9.16	99	2	2	2	0	2237.03	T890t S892s	888	(R)	KEtEsEAEDDNLDDLER	(H)	APEPRKEtESEAEDD|EPRKETEsEAEDDNL	99	6.1	1388.85	Q52KI8|E9PUK6|A2A8V9|A2A8V8	MOUSE	104361
E9PUK6_S920sS923s_2_2_920_923	0.0492474	0.000194807	0.699103	15.9397	51.0649	2.215	4.51068	3.53367	-0.977006	1.11667	1.066	-0.0506667	0.0254701	7.82552e-06	0.600482	-2.64086	-2.46489	-2.46702	6.07755	0.877207	-0.995505	0.557188	0.877855	1.59319	Srrm1	E9PUK6_S920sS923s_2_2_920_923_Srrm1	E9PUK6	Srrm1	1	7.53	7.53	99	2	2	2	0	1302.78	S920s S923s	916	(R)	KAQVsPQs	(-)	SMRKAQVsPQS----|KAQVSPQs-------	100	6.1	1388.85	E9PUK6|A2A8V9|A2A8V8	MOUSE	104361
E9PUK6_S756sS758sS761s_3_3_756_761	0.216619	0.294703	0.96846	8.21946	6.86688	0.20738	-0.393878	-0.40926	-0.0153823	-0.250667	-0.0213333	0.229333	0.15068	0.205737	0.953371	-0.324755	0.317823	0.219943	-0.289067	-0.405432	-0.274125	-0.630502	0.0305046	-0.414773	Srrm1	E9PUK6_S756sS758sS761s_3_3_756_761_Srrm1	E9PUK6	Srrm1	11	7.11	7.11	99	3	3	3	0	1585.94	S756s S758s S761s	753	(K)	KAAsPsPQsVR	(R)	KKIKKAAsPSPQSVR|IKKAASPsPQSVRRV|AASPSPQsVRRVSSS	105	6.1	1388.85	E9PUK6|A2A8V9|A2A8V8|E9QKA4	MOUSE	104361
E9PUK6_S770sS772sS774s_3_3_770_774	0.502644	0.0108569	0.0404285	3.77918	25.0434	18.3988	-0.189285	-0.947901	-0.758616	-0.195	-0.175667	0.0193333	0.418873	0.00313085	0.0144583	0.438954	0.395513	0.498537	0.146318	0.0958293	0.523001	-0.516865	-0.637207	-0.356627	Srrm1	E9PUK6_S770sS772sS774s_3_3_770_774_Srrm1	E9PUK6	Srrm1	8	7.3	7.3	99	3	3	3	0	1258.68	S770s S772s S774s	770	(R)	sVsGsPEPAAK	(K)	RRVSSSRsVSGSPEP|VSSSRSVsGSPEPAA|SSRSVSGsPEPAAKK	106	6.1	1388.85	Q52KI8|E9PUK6|A2A8V9|A2A8V8|Q52KI8-2	MOUSE	104361
E9PUK6_S787sT796tS799s_3_1_787_799	0.868656	0.83777	0.97808	0.801077	1.05446	0.141964	0.0634745	0.0751413	0.0116668	-0.123	0.111667	0.234667	0.831557	0.784429	0.96784	-0.25338	0.197756	0.366571	0.538879	-0.235887	0.19838	0.0879771	0.413507	0.0348875	Srrm1	E9PUK6_S787sT796tS799s_3_1_787_799_Srrm1	E9PUK6	Srrm1	23	20.39	14.62	0	6	3	1	2	3242.81	S787s T796t S799s	781	(K)	KPPAPPsPVQSQSPStNWsPAVPAK	(K)	KKPPAPPsPVQSQSP|VQSQSPStNWSPAVP|QSPSTNWsPAVPAKK	107	6.1	1388.85	Q52KI8|E9PUK6|A2A8V9|A2A8V8|Q52KI8-2|E9QKA4	MOUSE	104361
E9PV45_S62s_1_0_58_62	0.857329	0.46799	0.425782	0.874627	4.33238	5.10387	0.0544698	-0.289506	-0.343975	-0.126667	0.00233333	0.129	0.817593	0.368776	0.308754	0.0963558	0.0882841	-0.109971	0.289067	-0.191659	0.140669	-0.3849	-0.688048	0.2791	NotFound	E9PV45_S62s_1_0_58_62_NotFound	E9PV45	Usp24	4	31.41	31.41	1.074	5	1	0	1	4155.99	M56m S62s	32	(K)	NDINEAVALLTNERPGLDYGGYEPmDSGGPsPGPGGGPR	(G)	PMDSGGPsPGPGGGP	109	6.3	1388.85	E9PV45|B1AY13|B1AY13-2	MOUSE	297091
E9PV45_T86t _1_0_85_86	0.190292	0.0679221	0.357086	8.88934	14.815	6.10748	0.476493	0.76373	0.287237	-0.008	0.303	0.311	0.129142	0.0329992	0.245049	-0.753003	-0.653303	0.0659828	0.0820809	0.162173	-0.155097	0.201614	0.477906	0.271347	NotFound	E9PV45_T86t _1_0_85_86_NotFound	E9PV45	Usp24	3	20.81	20.81	0	3	1	0	1	2759.37	T86t	83	(R)	GGStGGGGGFDPPPAYHEVVDAEK	(N)	GPSRGGStGGGGGFD	110	6.3	1388.85	E9PV45|B1AY13|B1AY13-2	MOUSE	297091
E9PV45_S608s _1_1_608_608	0.0238151	0.141809	0.332335	19.7714	10.8276	6.50878	-0.982959	-0.619681	0.363278	-0.415	-0.0796667	0.335333	0.0105404	0.0826501	0.22342	-0.174868	0.670959	0.388565	-0.695903	-0.39806	-0.970257	-0.388565	0.0033894	-0.58921	NotFound	E9PV45_S608s _1_1_608_608_NotFound	E9PV45	Usp24	1	13.76	8.99	1.483	2	1	1	0	1646.93	S608s	602	(K)	RPGEWSsLEK	(N)	KRPGEWSsLEKNKKD	111	6.3	1388.85	E9PV45|B1AY13	MOUSE	297091
E9PV45_S1039s _1_0_1037_1039	0.96035	0.00241334	0.002734	0.234988	33.8171	34.4443	0.0145546	1.46659	1.45203	-0.138333	0.490667	0.629	0.94733	0.00041523	0.00035939	0.174868	0.0635646	-0.131966	0.171299	0.0221145	-0.0432828	1.272	1.52862	1.70561	NotFound	E9PV45_S1039s _1_0_1037_1039_NotFound	E9PV45	Usp24	2	25.41	21.55	1.054	21	1	0	1	3868.72	S1039s	1032	(K)	TSGSGTPsGSSADSSTSSSSSSSGAFSSSYAMEQEK	(S)	TSGSGTPsGSSADSS	112	6.3	1388.85	E9PV45|B1AY13	MOUSE	297091
E9PV45_S1139s _1_0_1136_1139	0.017749	0.0740459	0.304821	21.3386	14.3444	7.00477	-1.91281	-1.45247	0.460341	-0.670333	-0.311667	0.358667	0.00734756	0.0367759	0.199307	-0.59241	1.29601	1.38564	-0.78869	-1.36004	-1.50047	-1.27567	-0.457569	-0.534941	NotFound	E9PV45_S1139s _1_0_1136_1139_NotFound	E9PV45	Usp24	3	17.95	17.95	0	11	1	0	1	2641.49	S1139s	1127	(K)	TLLSETSSQSSKsPSLSSK	(Q)	TSSQSSKsPSLSSKQ	113	6.3	1388.85	E9PV45|B1AY13	MOUSE	297091
E9PV45_S1283s_1_1_1283_1283	0.135466	0.122895	0.018239	10.6628	11.5927	22.9434	0.87678	-1.50727	-2.38405	0.0973333	-0.346	-0.443333	0.0858458	0.0693	0.00507764	0.795828	0.967594	-0.623171	1.67731	0.903007	1.19028	-0.703816	-2.51494	-0.162808	NotFound	E9PV45_S1283s_1_1_1283_1283_NotFound	E9PV45	Usp24	3	15.94	15.94	5.035	2	1	1	0	1379.69	Q1281q S1283s	1281	(R)	qMsLCGTPEK	(S)	RQTSRQMsLCGTPEK	114	6.3	1388.85	E9PV45|B1AY13	MOUSE	297091
E9PV45_S1373s _1_0_1369_1373	0.105992	0.137517	0.902962	11.9345	10.9889	0.649503	-0.735143	-0.672193	0.0629505	-0.349	-0.098	0.251	0.0640543	0.0796368	0.861092	0.860065	0.935812	0.157626	0.0107062	0.368574	-0.631208	-0.458214	0.352498	0.0426402	NotFound	E9PV45_S1373s _1_0_1369_1373_NotFound	E9PV45	Usp24	3	27.94	26.3	0	8	1	0	1	2849.34	S1373s	1368	(R)	LSSSGsNCSSSSEGEPAALHAGICVR	(Q)	SRLSSSGsNCSSSSE	115	6.3	1388.85	E9PV45|B1AY13	MOUSE	297091
E9PV45_S1379s _1_0_1378_1379	0.0500017	0.264407	0.638414	15.8598	7.44856	2.75433	-0.753136	-0.543505	0.20963	-0.35	-0.0566667	0.293333	0.025943	0.179947	0.530356	0.678059	-0.183631	0.175954	-0.496054	-0.678177	-0.414794	-0.791794	0.28132	-0.449661	NotFound	E9PV45_S1379s _1_0_1378_1379_NotFound	E9PV45	Usp24	1	25.37	25.37	0	8	1	0	1	2849.34	S1379s	1368	(R)	LSSSGSNCSSSsEGEPAALHAGICVR	(Q)	GSNCSSSsEGEPAAL	116	6.3	1388.85	B1AY13|E9PV45	MOUSE	297091
E9PV45_S1610s _1_1_1610_1610	0.00360071	0.597455	0.0153301	30.1295	2.97777	23.9615	-1.61074	-0.178469	1.43227	-0.591667	0.0386667	0.630333	0.000970613	0.503759	0.0040165	1.03493	1.21832	0.997073	-0.913596	0.121629	-0.789912	1.02273	1.14562	0.54657	NotFound	E9PV45_S1610s _1_1_1610_1610_NotFound	E9PV45	Usp24	3	26.51	26.51	2.19	5	1	1	0	2792.51	S1610s	1604	(R)	IIVNSHsPASSAAISQQDFHPK	(C)	RIIVNSHsPASSAAI	117	6.3	1388.85	E9PV45|B1AY13	MOUSE	297091
E9PV45_S1852s _1_1_1852_1852	0.030458	0.00158698	0.0204136	18.4722	36.3997	22.2757	0.717401	1.6979	0.980495	0.0583333	0.558667	0.500333	0.0142161	0.000229102	0.00592152	-1.12415	-0.911092	-0.799125	-0.471073	-0.0884578	-0.122635	0.447217	0.823624	0.988478	NotFound	E9PV45_S1852s _1_1_1852_1852_NotFound	E9PV45	Usp24	2	17.28	17.28	2.993	3	1	1	0	2077.03	S1852s	1846	(R)	GEVLEGsNAYYCEK	(C)	RGEVLEGsNAYYCEK	118	6.3	1388.85	E9PV45|B1AY13	MOUSE	297091
E9PV45_S1923s _1_1_1923_1923	0.012018	0.237472	0.410548	23.4599	8.02831	5.30685	1.01709	0.615887	-0.401201	0.140667	0.253333	0.112667	0.00450831	0.15746	0.294656	-0.542448	-1.11238	-1.25734	0.0749434	0.132687	-0.0685311	0.0806456	-1.12189	-0.0232583	NotFound	E9PV45_S1923s _1_1_1923_1923_NotFound	E9PV45	Usp24	1	16.32	16.32	1.13	3	1	1	0	1493.7	S1923s	1921	(R)	QDsSSEVGENGR	(N)	AGMARQDsSSEVGEN	119	6.3	1388.85	E9PV45	MOUSE	297091
E9PV45_S1941s _1_1_1941_1941	0.0115958	0.0547248	0.314366	23.6523	15.9944	6.82742	-1.08925	-0.761081	0.328171	-0.445333	-0.126	0.319333	0.00431295	0.0251515	0.207615	1.47746	0.896967	0.762468	0.135612	-0.316974	0.0504966	0.421557	0.176249	0.255841	NotFound	E9PV45_S1941s _1_1_1941_1941_NotFound	E9PV45	Usp24	8	15.36	11.19	99	1	1	1	0	1304.62	S1941s	1933	(R)	NMDQGGGGsPR	(K)	MDQGGGGsPRKKVAL	120	6.3	1388.85	E9PV45|B1AY13	MOUSE	297091
E9PV45_S2045s _1_1_2045_2045	0.00234757	0.00719778	0.626175	32.5579	27.3886	2.87054	-1.54592	-1.8316	-0.285683	-0.570667	-0.429	0.141667	0.000554894	0.00182447	0.516353	1.29545	1.17948	1.42596	0.239105	-0.604462	-0.371511	-0.417891	-1.3117	0.135673	NotFound	E9PV45_S2045s _1_1_2045_2045_NotFound	E9PV45	Usp24	8	15.96	9.41	4.55	2	1	1	0	1641.96	S2045s	2040	(R)	VSDQNsPVLPK	(K)	QRVSDQNsPVLPKKS	121	6.3	1388.85	E9PV45|B1AY13	MOUSE	297091
E9PV45_S2079s _1_0_2070_2079	0.00894983	0.524945	0.096571	25.0737	3.69148	13.4779	-1.55793	-0.346933	1.211	-0.57	0.000333333	0.570333	0.00310904	0.427417	0.0448961	-0.364011	-0.176568	0.0989742	-0.899321	-2.00504	-2.21103	-1.25734	0.325382	-0.550446	NotFound	E9PV45_S2079s _1_0_2070_2079_NotFound	E9PV45	Usp24	1	15.52	12.15	0	7	1	0	1	3627.79	S2079s	2059	(R)	QEAEDLSLSAPSSPEISPQSsPRPHRPNNDR	(L)	PEISPQSsPRPHRPN	123	6.3	1388.85	E9PV45|B1AY13	MOUSE	297091
E9PV45_S2559s _1_1_2559_2559	0.0464791	0.0206382	0.707116	16.2461	21.4227	2.14739	-0.834314	-1.0134	-0.179084	-0.372	-0.188	0.184	0.023735	0.00720654	0.609904	0.214124	0.462609	0.575517	0.157024	-0.722405	-0.685311	-0.392231	-0.376223	-1.01949	NotFound	E9PV45_S2559s _1_1_2559_2559_NotFound	E9PV45	Usp24	8	19.83	19.83	1.102	5	1	1	0	2381.33	S2559s	2557	(R)	TIsAQDTLAYATALLNEK	(E)	KTFQRTIsAQDTLAY	124	6.3	1388.85	E9PV45|B1AY13	MOUSE	297091
E9PV45_S2586s_1_0_2585_2586	0.107404	0.0151084	0.150863	11.8628	23.163	10.97	0.970843	2.36816	1.39731	0.128333	0.750667	0.622333	0.065121	0.00482725	0.0799829	-1.0956	-0.356668	-0.531528	-0.217693	-0.195344	1.34177	0.48754	2.85388	1.77926	NotFound	E9PV45_S2586s_1_0_2585_2586_NotFound	E9PV45	Usp24	1	12.62	12.62	0	6	1	0	1	2251.99	N2581n S2586s N2589n	2575	(K)	EQSGSSnGSESsPAnENGER	(H)	SSNGSESsPANENGE	125	6.3	1388.85	E9PV45|B1AY13	MOUSE	297091
E9PV45_S2602s_1_1_2602_2602	0.120108	0.678649	0.278426	11.2881	2.26636	7.50539	-0.618822	-0.145102	0.47372	-0.313333	0.05	0.363333	0.0743345	0.593422	0.177607	0.107062	0.356668	-0.106306	0.0285499	-0.593404	-0.934188	-0.241937	0.288099	-0.124044	NotFound	E9PV45_S2602s_1_1_2602_2602_NotFound	E9PV45	Usp24	3	17.86	17.86	2.741	2	1	1	0	2042.04	S2602s M2604m	2595	(R)	HLQQGSEsPmMIGELR	(S)	HLQQGSEsPMMIGEL	126	6.3	1388.85	E9PV45|B1AY13	MOUSE	297091
E9PV45_S85sT86t_2_0_78_86	0.792652	0.416735	0.408048	1.30922	4.97135	5.3425	0.105991	-0.298789	-0.404781	-0.113333	0.0123333	0.125667	0.739739	0.318321	0.292247	-0.171299	-0.452015	-0.212611	-0.606685	0.438603	-0.34987	-0.553522	-0.186417	-0.992354	NotFound	E9PV45_S85sT86t_2_0_78_86_NotFound	E9PV45	Usp24	1	18.42	14.51	0	7	2	0	2	3818.79	S85s T86t	71	(R)	GDSGSDGSGPSRGGstGGGGGFDPPPAYHEVVDAEK	(N)	SGPSRGGsTGGGGGF|GPSRGGStGGGGGFD	127	6.3	1388.85	E9PV45|B1AY13|B1AY13-2	MOUSE	297091
E9PV45_S2078sS2079s_2_0_2067_2079	0.00709331	0.0834037	0.171339	26.3457	13.6983	10.2527	-1.71038	-1.08182	0.628554	-0.615	-0.213667	0.401333	0.00231968	0.0426743	0.0943474	0	0.875779	1.45895	-1.18839	-0.980407	-0.627601	-0.791794	-0.359276	0.240336	NotFound	E9PV45_S2078sS2079s_2_0_2067_2079_NotFound	E9PV45	Usp24	1	11	3.99	0	7	2	0	2	3627.79	S2078s S2079s N2087n	2059	(R)	QEAEDLSLSAPSSPEISPQssPRPHRPNnDR	(L)	SPEISPQsSPRPHRP|PEISPQSsPRPHRPN	128	6.3	1388.85	E9PV45|B1AY13	MOUSE	297091
E9PV45_S2071sS2075sS2079s_3_0_2067_2079	0.415023	0.261076	0.663201	4.79546	7.5149	2.53244	-0.393807	-0.754386	-0.360579	-0.251667	-0.109667	0.142	0.331478	0.177219	0.558156	0.153456	-0.293103	0.117303	-0.413973	0.342774	-1.13257	-1.70089	0.345719	-0.930332	NotFound	E9PV45_S2071sS2075sS2079s_3_0_2067_2079_NotFound	E9PV45	Usp24	1	14.07	10.57	0	7	3	0	3	3627.79	S2071s S2075s S2079s	2059	(R)	QEAEDLSLSAPSsPEIsPQSsPRPHRPNNDR	(L)	LSLSAPSsPEISPQS|APSSPEIsPQSSPRP|PEISPQSsPRPHRPN	129	6.3	1388.85	E9PV45|B1AY13	MOUSE	297091
E9QKA4_T891t _1_1_891_891	0.00761174	0.320735	0.0422029	25.9616	6.40791	18.1538	1.66277	0.398413	-1.26436	0.320333	0.201667	-0.118667	0.00253422	0.22867	0.0152974	-1.05635	-0.434358	-0.931091	1.66303	0.420175	0.483325	0	-0.447401	-0.779153	NotFound	E9QKA4_T891t _1_1_891_891_NotFound	E9QKA4	Srrm1	1	8.77	8.09	99	1	1	1	0	1169.71	T891t	889	(K)	VFtPPLPAV	(-)	PEPRKVFtPPLPAV-	130	6.2	1388.85	E9QKA4	MOUSE	101217
E9QP00_S20s _1_1_20_20	0.00356387	0.389061	0.0574818	30.1946	5.35204	16.3936	2.19718	0.706552	-1.49063	0.467	0.298333	-0.168667	0.000956176	0.291605	0.0229425	-0.53531	-1.93519	-1.99415	0.296205	0.936178	0.894512	-0.289591	-0.0745668	-1.98083	Tra2a	E9QP00_S20s _1_1_20_20_Tra2a	E9QP00	Tra2a	1	11.82	3.11	2.453	3	1	1	0	1015.57	S20s	20	(K)	sPTGTPAR	(V)	ESRSQSKsPTGTPAR	133	6.4	1388.85	E9QP00|Q6PFR5|A0A0N4SVC2	MOUSE	32635
E9QP00_T24t _1_1_24_24	0.412953	0.603261	0.247955	4.822	2.92591	8.16876	0.375374	-0.341189	-0.716562	-0.037	0.00133333	0.0383333	0.329458	0.509811	0.152449	0.499623	-0.515579	0.557188	0.892184	0.659748	0.115421	0.568185	0.0271152	-1.07763	Tra2a	E9QP00_T24t _1_1_24_24_Tra2a	E9QP00	Tra2a	2	9.38	5.72	2.219	3	1	1	0	1015.57	T24t	20	(K)	SPTGtPAR	(V)	QSKSPTGtPARVKSE	134	6.4	1388.85	E9QP00|Q6PFR5|A0A0N4SVC2	MOUSE	32635
E9QP00_S84s _1_1_84_84	0.0307317	0.614692	0.0166696	18.4247	2.82109	23.4799	1.15786	-0.199711	-1.35757	0.179	0.0363333	-0.142667	0.0143724	0.522265	0.00448754	-0.93144	-0.441421	-0.0183286	0.0285499	0.914064	1.13978	-0.458214	-0.721942	-0.810164	Tra2a	E9QP00_S84s _1_1_84_84_Tra2a	E9QP00	Tra2a	2	10.9	3.81	3.205	4	1	1	0	1144.58	S84s	84	(R)	sYTPEYR	(R)	RRRSRSRsYTPEYRR	135	6.4	1388.85	E9QP00|Q6PFR5|A0A0N4SVC2	MOUSE	32635
E9QP00_S101s _1_0_98_101	0.470615	0.000181814	0.00173951	4.13013	51.6815	37.4123	-0.46711	-4.67841	-4.2113	-0.276333	-1.19867	-0.922333	0.386356	6.78968e-06	0.000181454	1.29545	1.91047	1.94283	0.117768	1.40058	2.22907	-2.45603	-2.64712	-3.78335	Tra2a	E9QP00_S101s _1_0_98_101_Tra2a	E9QP00	Tra2a	10	11.83	11.83	0.597	3	1	0	1	1144.57	S101s	96	(R)	SHSPMsNR	(R)	SRSHSPMsNRRRHTG	136	6.4	1388.85	E9QP00|Q6PFR5|A0A0N4SVC2	MOUSE	32635
E9QP00_T200t _1_1_200_200	0.000285924	0.595228	0.0974979	45.3542	2.99756	13.4203	1.94367	0.444097	-1.49957	0.397333	0.197	-0.200333	2.91459e-05	0.501468	0.0454959	-0.485348	-0.794557	-0.465545	1.52742	1.21998	1.33816	0.414225	-1.66081	0.833422	Tra2a	E9QP00_T200t _1_1_200_200_Tra2a	E9QP00	Tra2a	101	26.49	23.57	1.794	5	1	1	0	3290.59	T200t	197	(K)	RAHtPTPGIYMGRPTHSGGGGGGGGGGGGGGGGGGR	(R)	SITKRAHtPTPGIYM	137	6.4	1388.85	E9QP00|A0A0N4SVC2	MOUSE	32635
E9QP00_S236s _1_1_236_236	0.00215751	0.0278374	0.730327	33.0307	19.7546	1.95061	2.56805	2.93428	0.366226	0.573667	0.888667	0.315	0.000497653	0.0105813	0.638174	-2.12697	-3.41483	-3.79034	-0.870771	-0.663434	-0.0937795	0.938422	-1.97941	0.511683	Tra2a	E9QP00_S236s _1_1_236_236_Tra2a	E9QP00	Tra2a	5	8.86	8.86	8.863	3	1	1	0	1203.6	S236s	234	(R)	RDsYYDR	(G)	GGGRRRDsYYDRGYD	138	6.4	1388.85	E9QP00|Q6PFR5|A0A0N4SVC2	MOUSE	32635
E9QP00_S260s _1_1_260_260	0.0397154	0.103116	0.00532888	17.0719	12.543	30.318	0.82541	-0.642351	-1.46776	0.0863333	-0.0843333	-0.170667	0.0196249	0.0556797	0.000929396	0.0963558	-0.286041	0.417891	0.528173	1.07255	1.10371	-0.670825	-0.264373	-0.763648	Tra2a	E9QP00_S260s _1_1_260_260_Tra2a	E9QP00	Tra2a	15	12.97	4.83	2.248	5	1	1	0	1185.61	S260s	260	(R)	sPSPYYSR	(Y)	DYRYRRRsPSPYYSR	139	6.4	1388.85	P62996|E9QP00|Q6PFR5|A0A0N4SVC2|F8WJG3	MOUSE	32635
E9QP00_S262s _1_1_262_262	0.0785282	0.0271663	0.00366128	13.5026	19.8942	32.6283	1.48976	-2.74799	-4.23776	0.264333	-0.66	-0.924333	0.0446417	0.0102465	0.000545969	-0.249811	1.66327	-0.289591	0.906458	2.08613	2.60058	-1.62024	-1.67775	-3.82211	Tra2a	E9QP00_S262s _1_1_262_262_Tra2a	E9QP00	Tra2a	1	12.76	12.76	1.522	5	1	1	0	1341.71	S262s	259	(R)	RSPsPYYSR	(Y)	RYRRRSPsPYYSRYR	140	6.4	1388.85	P62996|E9QP00|Q6PFR5|A0A0N4SVC2	MOUSE	32635
E9QP00_T200tS213s_2_0_200_213	0.017489	0.676215	0.354283	21.4209	2.28534	6.15021	1.55926	0.50309	-1.05617	0.290333	0.206	-0.0843333	0.00720966	0.590835	0.242649	-0.221262	0.575613	1.4003	2.63729	1.8871	1.90805	1.89151	-0.918528	2.29094	Tra2a	E9QP00_T200tS213s_2_0_200_213_Tra2a	E9QP00	Tra2a	4	20.99	15.98	0	5	2	0	2	3290.59	T200t M207m S213s	197	(K)	RAHtPTPGIYmGRPTHsGGGGGGGGGGGGGGGGGGR	(R)	SITKRAHtPTPGIYM|YMGRPTHsGGGGGGG	145	6.4	1388.85	E9QP00|A0A0N4SVC2	MOUSE	32635
E9QP00_S260sS262s_2_2_260_262	0.348427	0.856644	0.332104	5.71856	0.924185	6.51294	0.243772	-0.0580737	-0.301845	-0.0736667	0.0743333	0.148	0.268006	0.808317	0.223206	-0.403267	-0.275446	-0.194283	-0.0749434	-0.0847721	0.0180345	-0.1283	-0.376223	-0.542694	Tra2a	E9QP00_S260sS262s_2_2_260_262_Tra2a	E9QP00	Tra2a	7	11.9	11.9	11.903	5	2	2	0	956.447	S260s S262s	260	(R)	sPsPYYSR	(Y)	DYRYRRRsPSPYYSR|RYRRRSPsPYYSRYR	146	6.4	1388.85	P62996|E9QP00|Q6PFR5|A0A0N4SVC2|F8WJG3	MOUSE	32635
H7BX95_S116s _1_1_116_116	0.92616	0.0886408	0.269005	0.441047	13.3642	7.70473	-0.0494142	0.554618	0.604033	-0.157	0.239667	0.396667	0.903432	0.0460874	0.169639	0.467504	0.0211882	0.267597	-0.624528	0.291174	0.941402	0.828451	0.738889	0.852804	NotFound	H7BX95_S116s _1_1_116_116_NotFound	H7BX95	Srsf1	2	8.05	4.73	6.21	2	1	1	0	1061.61	S116s	112	(R)	YGPPsRR	(S)	RGRYGPPsRRSENRV	150	6.7	1388.85	H7BX95|Q6PDM2|Q6PDM2-2|Q6PDM2-3	MOUSE	28442.8
H7BX95_S119s _1_1_119_119	0.534122	0.23402	0.304135	3.45174	8.1077	7.01774	-0.171499	-1.58538	-1.41388	-0.191333	-0.374333	-0.183	0.451675	0.154607	0.198713	0.674491	0.914624	1.06672	0.681628	0.792434	0.667277	0.659828	-3.15553	0.395391	NotFound	H7BX95_S119s _1_1_119_119_NotFound	H7BX95	Srsf1	2	20.33	14.02	2.9	4	1	1	0	2613.44	S119s	119	(R)	sENRVVVSGLPPSGSWQDLK	(D)	YGPPSRRsENRVVVS	151	6.7	1388.85	H7BX95|Q6PDM2|Q6PDM2-2|Q6PDM2-3	MOUSE	28442.8
H7BX95_S133s _1_0_131_133	0.0143262	0.948232	0.412886	22.5105	0.325267	5.2752	1.13563	0.087876	-1.04776	0.173667	0.092	-0.0816667	0.00560978	0.92784	0.296811	-1.17768	-0.331948	-0.707482	0.745865	0.350145	0.0937795	0.454548	-2.93522	0.527188	NotFound	H7BX95_S133s _1_0_131_133_NotFound	H7BX95	Srsf1	1	17.35	14.33	0.547	3	1	0	1	2127.22	S133s	123	(R)	VVVSGLPPSGsWQDLK	(D)	SGLPPSGsWQDLKDH	152	6.7	1388.85	H7BX95|Q6PDM2|Q6PDM2-2|Q6PDM2-3	MOUSE	28442.8
H7BX95_S199s _1_1_199_199	0.26075	0.0327409	0.108793	7.2484	18.8547	12.7992	-0.467071	-1.26003	-0.792961	-0.271333	-0.253	0.0183333	0.188435	0.0130175	0.05249	0.53531	0.515579	1.41863	0.595979	0.497575	-0.0252483	-0.645165	0.179638	-0.845052	NotFound	H7BX95_S199s _1_1_199_199_NotFound	H7BX95	Srsf1	19	15.02	9.81	2.845	3	1	1	0	1419.75	S199s	194	(K)	VDGPRsPSYGR	(S)	VKVDGPRsPSYGRSR	153	6.7	1388.85	H7BX95|Q6PDM2	MOUSE	28442.8
H7BX95_S238s _1_1_238_238	0.124474	0.112795	0.84064	11.0988	12.0569	1.08908	9.43529	7.94617	-1.48912	2.48967	2.24833	-0.241333	0.0776458	0.0622738	0.778202	-7.52289	-9.1533	-1.44796	8.02608	7.86537	-5.70973	-0.835782	-2.07092	8.62108	NotFound	H7BX95_S238s _1_1_238_238_NotFound	H7BX95	Srsf1	1	8.4	8.4	3.356	3	1	1	0	1148.64	S238s	233	(R)	GSPRYsPR	(H)	SRGSPRYsPRHSRSR	154	6.7	1388.85	H7BX95|Q6PDM2	MOUSE	28442.8
H7BX95_S249s _1_1_249_249	0.403716	0.460029	0.192232	4.94233	4.42658	9.59655	-0.282872	0.239152	0.522025	-0.22	0.151	0.371	0.320455	0.360862	0.109735	0.33903	0.0423764	0.0366571	-0.203418	-0.501261	0.274125	0.568185	0.0982926	0.469042	NotFound	H7BX95_S249s _1_1_249_249_NotFound	H7BX95	Srsf1	2	10.18	10.18	4.659	2	1	1	0	1176.54	S249s	246	(R)	SHIsEEMD	(-)	SRSRSHIsEEMD---	155	6.7	1388.85	H7BX95	MOUSE	28442.8
H7BX95_S199sS201s_2_2_199_201	0.0145017	0.225703	0.284907	22.4429	8.30798	7.37798	1.25393	0.702229	-0.551706	0.207333	0.293333	0.086	0.00569777	0.147639	0.182895	-0.460367	-1.54674	-1.294	0.0178437	-0.0368574	0.479718	-0.238271	0.179638	-1.13578	NotFound	H7BX95_S199sS201s_2_2_199_201_NotFound	H7BX95	Srsf1	4	9.33	9.33	2.802	3	2	2	0	1419.75	S199s S201s	194	(K)	VDGPRsPsYGR	(S)	VKVDGPRsPSYGRSR|VDGPRSPsYGRSRSR	156	6.7	1388.85	H7BX95|Q6PDM2	MOUSE	28442.8
H7BX95_S234sS238s_2_2_234_238	0.0458416	0.575562	0.483901	16.3168	3.18376	4.37444	0.627125	0.278929	-0.348196	0.032	0.174667	0.142667	0.0233518	0.480423	0.365222	-0.0749434	-0.289572	0.172288	0.488917	0.633948	0.566284	0.146628	0.932085	-0.434155	NotFound	H7BX95_S234sS238s_2_2_234_238_NotFound	H7BX95	Srsf1	4	8.3	8.3	8.299	3	2	2	0	1148.64	S234s S238s	233	(R)	GsPRYsPR	(H)	SPRRSRGsPRYSPRH|SRGSPRYsPRHSRSR	157	6.7	1388.85	H7BX95|Q6PDM2	MOUSE	28442.8
H7BX95_S238sS242s_2_2_238_242	0.0768847	0.458365	0.127369	13.6127	4.44608	11.9153	1.33553	0.537513	-0.798014	0.225333	0.240333	0.015	0.0435243	0.359246	0.0643378	0.410404	-1.08413	-1.72655	0.264086	1.20155	0.140669	-0.645165	0.155912	-0.298482	NotFound	H7BX95_S238sS242s_2_2_238_242_NotFound	H7BX95	Srsf1	9	8.33	3.26	2.038	3	2	2	0	1131.62	S238s S242s	237	(R)	YsPRHsR	(S)	SRGSPRYsPRHSRSR|PRYSPRHsRSRSHIS	158	6.7	1388.85	H7BX95|Q6PDM2	MOUSE	28442.8
H7BX95_S234sY237yS238s_3_1_234_242	0.118124	0.83824	0.161402	11.3718	1.05145	10.5886	0.54641	-0.0766176	-0.623028	0.009	0.0613333	0.0523333	0.0729161	0.784974	0.0873259	0.210555	0.321354	0.0953085	1.21694	0.501261	0.548249	0.20528	-0.28471	0.476795	NotFound	H7BX95_S234sY237yS238s_3_1_234_242_NotFound	H7BX95	Srsf1	1	8.7	8.7	0.387	4	3	1	2	1528.83	S234s Y237y S238s	233	(R)	GsPRysPRHSR	(S)	SPRRSRGsPRYSPRH|RSRGSPRySPRHSRS|SRGSPRYsPRHSRSR	159	6.7	1388.85	H7BX95|Q6PDM2	MOUSE	28442.8
P62996_T33t _1_1_33_33	0.211061	0.00923555	0.254708	8.35228	25.9637	8.01906	0.899896	1.80986	0.909959	0.106	0.595333	0.489333	0.146141	0.00253299	0.157795	-0.210555	-0.992314	-1.30133	-1.14913	0.302231	1.04239	0.879771	1.57268	0.472919	Tra2b	P62996_T33t _1_1_33_33_Tra2b	P62996	Tra2b	4	9.86	6.03	1.585	2	1	1	0	1124.65	T33t	29	(K)	SARHtPAR	(S)	SGKSARHtPARSRSK	161	6.6	1388.85	P62996	MOUSE	33779.2
P62996_S87s _1_1_87_87	0.669525	0.0990741	0.01278	2.2442	12.7614	25.0403	-0.283979	1.1222	1.40618	-0.216667	0.404333	0.621	0.596458	0.0529498	0.00313308	-1.39894	-1.33486	0.35924	-1.67374	-0.589719	-0.963043	0.117303	0.494853	0.379886	Tra2b	P62996_S87s _1_1_87_87_Tra2b	P62996	Tra2b	2	8.04	3.52	2.215	4	1	1	0	1175.6	S87s	85	(R)	SYsRDYR	(R)	RSRSRSYsRDYRRRH	162	6.6	1388.85	P62996	MOUSE	33779.2
P62996_S99s _1_0_97_99	0.43486	0.23763	0.0386137	4.54463	8.02474	18.656	0.724659	-1.44956	-2.17422	0.0516667	-0.333	-0.384667	0.351186	0.157589	0.0136271	0.371148	2.03054	-1.00807	0.585272	0.984093	1.99822	-0.817453	-2.30818	0.170561	Tra2b	P62996_S99s _1_0_97_99_Tra2b	P62996	Tra2b	5	10.58	10.58	1.085	5	1	0	1	1492.73	S99s	94	(R)	HSHSHsPMSTR	(R)	RRHSHSHsPMSTRRR	163	6.6	1388.85	P62996	MOUSE	33779.2
P62996_S99s_1_1_99_99	0.308761	0.00383157	0.0122044	6.36325	31.0696	25.3107	-0.444689	-3.11041	-2.66572	-0.271333	-0.763	-0.491667	0.231033	0.000781706	0.00294395	1.91284	2.27773	1.76321	0.899321	1.59593	2.12447	-0.634168	-0.305046	-2.43825	Tra2b	P62996_S99s_1_1_99_99_Tra2b	P62996	Tra2b	5	9.3	9.3	1.127	5	1	1	0	1492.73	S99s M101m	94	(R)	HSHSHsPmSTR	(R)	RRHSHSHsPMSTRRR	164	6.6	1388.85	P62996	MOUSE	33779.2
P62996_T201t _1_1_201_201	0.184117	0.773711	0.435903	9.06096	1.51929	4.97208	0.366888	-0.218766	-0.585654	-0.0403333	0.0143333	0.0546667	0.124138	0.704809	0.318267	0.242674	-0.0459077	0.245603	0.585272	0.427546	0.530215	0.527862	-1.42016	0.678367	Tra2b	P62996_T201t _1_1_201_201_Tra2b	P62996	Tra2b	56	17.54	13.59	2.668	7	1	1	0	2460.28	T201t	198	(K)	RPHtPTPGIYMGRPTYGSSR	(R)	SITKRPHtPTPGIYM	165	6.6	1388.85	P62996|F8WJG3	MOUSE	33779.2
P62996_S215s _1_1_215_215	0.0531867	0.502441	0.36821	15.5352	3.93569	5.93236	1.21663	0.5417	-0.674927	0.196667	0.234	0.0373333	0.0279561	0.404046	0.255131	-0.349736	-1.06294	0.535194	0.981402	1.44113	0.34987	1.30866	-0.762615	0.201572	Tra2b	P62996_S215s _1_1_215_215_Tra2b	P62996	Tra2b	2	7.63	4.61	1.531	4	1	1	0	996.531	S215s	211	(R)	PTYGsSR	(R)	MGRPTYGsSRRRDYY	166	6.6	1388.85	P62996|F8WJG3	MOUSE	33779.2
P62996_S97sS99s_2_2_97_99	0.0266212	0.210637	0.337013	19.1818	8.67605	6.42849	0.990626	0.523242	-0.467384	0.133	0.229667	0.0966667	0.0120731	0.135642	0.227589	-0.189143	-0.653303	-0.197948	0.949283	0.895635	0.0865657	0.557188	-0.345719	0.317863	Tra2b	P62996_S97sS99s_2_2_97_99_Tra2b	P62996	Tra2b	8	10.56	10.56	2.26	5	2	2	0	1492.73	S97s S99s	94	(R)	HSHsHsPMSTR	(R)	YRRRHSHsHSPMSTR|RRHSHSHsPMSTRRR	169	6.6	1388.85	P62996	MOUSE	33779.2
P62996_T201tS215s_2_1_201_216	0.589019	0.568468	0.268223	2.93124	3.25192	7.72167	0.235624	-0.313434	-0.549058	-0.0773333	-0.00366667	0.0736667	0.509185	0.472943	0.168979	0.00713747	0.324886	1.12171	0.364011	1.02832	0.76827	0.667159	-0.494853	0.341122	Tra2b	P62996_T201tS215s_2_1_201_216_Tra2b	P62996	Tra2b	2	10.89	10.89	0	7	2	1	1	2460.28	T201t S215s	198	(K)	RPHtPTPGIYMGRPTYGsSR	(R)	SITKRPHtPTPGIYM|MGRPTYGsSRRRDYY	171	6.6	1388.85	P62996|F8WJG3	MOUSE	33779.2
Q4FK66_T15t _1_0_11_15	0.9801	0.787229	0.750587	0.116624	1.41829	1.78218	0.0157473	0.193035	0.177288	-0.14	0.145	0.285	0.973504	0.721392	0.66341	-0.90289	0.875779	-0.186951	-0.438954	0.412803	-0.140669	-0.535194	0.749058	0.151179	Prpf38a	Q4FK66_T15t _1_0_11_15_Prpf38a	Q4FK66	Prpf38a	2	11.7	11.7	0	3	1	0	1	2267.22	T15t	8	(K)	DAHSIHGtNPQYLVEK	(I)	DAHSIHGtNPQYLVE	173	6.8	1388.85	Q4FK66	MOUSE	37664.1
Q4FK66_S194s _1_0_193_194	0.0776627	0.25315	0.451904	13.559	7.68229	4.76735	0.720736	0.423637	-0.297098	0.0586667	0.206667	0.148	0.0440659	0.170518	0.33363	-1.17411	-0.716867	-0.46188	-0.50676	0.276431	0.0396759	-0.1283	-0.593145	-0.360504	Prpf38a	Q4FK66_S194s _1_0_193_194_Prpf38a	Q4FK66	Prpf38a	1	20.99	20.99	0	3	1	0	1	3130.37	S194s	181	(R)	VSALEEDMDDVESsEEEEEEDEK	(L)	DMDDVESsEEEEEED	174	6.8	1388.85	Q4FK66|Q4FK66-2	MOUSE	37664.1
Q4FK66_S209s _1_1_209_209	0.580129	0.138125	0.331539	3.01394	10.9646	6.52228	-0.212479	-0.56367	-0.351191	-0.199333	-0.0653333	0.134	0.499582	0.0800828	0.222727	0.167731	0.190694	0.879771	0.396129	-0.213773	0.418401	-0.197948	-0.0067788	-0.248089	Prpf38a	Q4FK66_S209s _1_1_209_209_Prpf38a	Q4FK66	Prpf38a	13	13.19	13.19	99	1	1	1	0	1192.67	S209s	207	(R)	VPsPDHRR	(R)	EKLERVPsPDHRRRS	175	6.8	1388.85	Q4FK66	MOUSE	37664.1
Q4FK66_S216s _1_1_216_216	0.110761	0.0956592	0.705681	11.7032	12.9522	2.16077	-1.19678	-1.36076	-0.163988	-0.475	-0.292	0.183	0.0675592	0.0506732	0.608028	1.1527	2.65912	3.50809	1.67731	0.840349	1.21192	1.44062	0.955811	0.841175	Prpf38a	Q4FK66_S216s _1_1_216_216_Prpf38a	Q4FK66	Prpf38a	2	9.01	9.01	9.012	2	1	1	0	1354.77	S216s	216	(R)	sYRDLDK	(P)	SPDHRRRsYRDLDKP	176	6.8	1388.85	Q4FK66	MOUSE	37664.1
Q4FK66_S193sS194s_2_2_193_194	0.254339	0.197799	0.683966	7.37797	9.02378	2.34704	-0.33907	-0.487147	-0.148077	-0.234667	-0.044	0.190667	0.182895	0.125205	0.582501	-0.210555	-0.0494391	0.318917	-0.206987	-0.387003	-0.364297	-0.861442	-0.22709	-0.313987	Prpf38a	Q4FK66_S193sS194s_2_2_193_194_Prpf38a	Q4FK66	Prpf38a	20	22.63	22.63	15.744	3	2	2	0	3130.37	S193s S194s	181	(R)	VSALEEDMDDVEssEEEEEEDEK	(L)	EDMDDVEsSEEEEEE|DMDDVESsEEEEEED	177	6.8	1388.85	Q4FK66|Q4FK66-2	MOUSE	37664.1
Q4FK66_S193sS194sS209s_3_3_193_209	0.205962	0.227667	0.872114	8.47723	8.25821	0.861258	-1.27702	-1.08861	0.188412	-0.491333	-0.221333	0.27	0.141996	0.149341	0.820114	-0.292636	1.1936	1.81453	1.28474	-1.43007	-0.970257	-0.828451	-0.640597	0.918703	Prpf38a	Q4FK66_S193sS194sS209s_3_3_193_209_Prpf38a	Q4FK66	Prpf38a	3	13.06	13.06	6.757	4	3	3	0	4316.99	S193s S194s S209s	181	(R)	VSALEEDMDDVEssEEEEEEDEKLERVPsPDHR	(R)	EDMDDVEsSEEEEEE|DMDDVESsEEEEEED|EKLERVPsPDHRRRS	178	6.8	1388.85	Q4FK66	MOUSE	37664.1
Q6PFR5_T200t_1_1_200_200	0.000439973	0.674399	0.0724321	42.5711	2.30051	15.1013	3.67827	0.597126	-3.08114	0.880667	0.23	-0.650667	5.53211e-05	0.588775	0.0308935	-1.47389	-1.10179	-0.538859	3.42242	1.68807	2.80978	0.194283	-2.92844	1.411	NotFound	Q6PFR5_T200t_1_1_200_200_NotFound	Q6PFR5	Tra2a	3	14.94	11.11	2.091	5	1	1	0	3347.61	T200t M207m	198	(R)	AHtPTPGIYmGRPTHSGGGGGGGGGGGGGGGGGGGRR	(R)	SITKRAHtPTPGIYM	180	6.5	1388.85	Q6PFR5	MOUSE	32372.7
P14873_S199s_1_1_199_199	0.00160156	0.000415579	0.0113275	34.7619	45.349	25.7552	1.74295	2.87595	1.133	0.341667	0.886667	0.545	0.000334049	2.91807e-05	0.00265754	-1.44177	-1.29601	-2.13711	0.178437	0.280116	-0.1046	1.0154	1.55912	1.17842	Map1b	P14873_S199s_1_1_199_199_Map1b	P14873	Map1b	1	7.77	7.77	5.182	1	1	1	0	2170.16	S199s N211n	198	(K)	NsNLDRHNLQDFInIK	(L)	EEGDWKNsNLDRHNL	1	7.1	1314.2	P14873	MOUSE	271505
P14873_S339s _1_1_339_339	0.00268663	0.0504652	0.00128578	31.7769	16.4451	39.4726	1.28801	-0.717215	-2.00523	0.215333	-0.109	-0.324333	0.000664221	0.022672	0.000112913	-0.463935	-0.589738	-0.725811	0.62096	0.468089	0.995505	-1.00074	-1.5659	-1.36449	Map1b	P14873_S339s _1_1_339_339_Map1b	P14873	Map1b	3	15.88	11.28	1.105	5	1	1	0	1785.88	S339s	336	(R)	SQGsTSNSDWMK	(N)	EEERSQGsTSNSDWM	2	7.1	1314.2	P14873	MOUSE	271505
P14873_S343s_1_1_343_343	0.0346514	0.390932	0.0276335	17.7858	5.32598	20.5349	0.651733	-0.29947	-0.951203	0.039	0.00333333	-0.0356667	0.0166501	0.293361	0.00884115	-0.0214124	-0.208351	-0.0329914	0.728022	0.401746	0.562677	-0.656162	-0.532136	0.0271347	Map1b	P14873_S343s_1_1_343_343_Map1b	P14873	Map1b	2	10.13	10.13	2.84	5	1	1	0	1785.88	S343s M346m	336	(R)	SQGSTSNsDWmK	(N)	SQGSTSNsDWMKNLI	3	7.1	1314.2	P14873	MOUSE	271505
P14873_S541s _1_1_541_541	0.00144381	0.000258525	7.23896e-05	35.3689	48.8	62.5777	1.56258	-2.40707	-3.96965	0.288333	-0.577667	-0.866	0.000290473	1.31826e-05	5.52365e-07	0.781553	0.69921	0.370237	2.39105	1.84287	2.30481	-1.83286	-1.82011	-1.71724	Map1b	P14873_S541s _1_1_541_541_Map1b	P14873	Map1b	9	10.28	10.28	3.779	3	1	1	0	1990.19	S541s	539	(R)	ADsRESLKPATK	(P)	KLKQRADsRESLKPA	4	7.1	1314.2	P14873	MOUSE	271505
P14873_S614s _1_1_614_614	0.767439	0.495305	0.216352	1.49131	4.01724	8.93892	0.223252	-0.506951	-0.730202	-0.0766667	-0.046	0.0306667	0.709364	0.39653	0.127676	-0.424679	0.229539	1.70456	1.54526	0.294859	0.339049	-0.498537	0.494853	-0.00775277	Map1b	P14873_S614s _1_1_614_614_Map1b	P14873	Map1b	5	13.66	7.39	4.987	3	1	1	0	2034.17	S614s	606	(K)	EVSSKEEQsPVK	(A)	VSSKEEQsPVKAEVA	5	7.1	1314.2	P14873	MOUSE	271505
P14873_S744s _1_1_744_744	0.000855699	0.111368	0.00626865	38.5051	12.1267	29.3353	1.82593	0.609527	-1.2164	0.359667	0.251333	-0.108333	0.000141087	0.0612818	0.00116538	1.07062	0.533236	0.35924	2.30183	2.66111	2.47794	1.41863	1.04732	1.32572	Map1b	P14873_S744s _1_1_744_744_Map1b	P14873	Map1b	1	9.6	7.7	2.996	4	1	1	0	1306.76	S744s	740	(K)	STPLsDTK	(K)	IKKSTPLsDTKKPSA	6	7.1	1314.2	P14873	MOUSE	271505
P14873_S829s _1_1_829_829	0.0343076	0.176198	0.00820427	17.8384	9.65557	27.6796	0.723076	-0.429781	-1.15286	0.059	-0.028	-0.087	0.0164496	0.108254	0.00170625	-0.149887	-0.130661	0.212611	0.970696	0.582347	0.548249	-0.593845	-0.298267	-0.465166	Map1b	P14873_S829s _1_1_829_829_Map1b	P14873	Map1b	3	11.88	11.88	1.123	4	1	1	0	1665.91	S829s	825	(R)	SLMSsPEDLTK	(D)	AERSLMSsPEDLTKD	7	7.1	1314.2	P14873	MOUSE	271505
P14873_S888s _1_1_888_888	0.0696605	0.0104261	0.0783198	14.1317	25.2675	14.6664	-0.509385	-1.2185	-0.709117	-0.284	-0.244	0.04	0.0386212	0.00297339	0.0341479	0.556723	0.617989	0.769799	0.178437	0.162173	0.075745	-0.527862	-0.183028	-1.00011	Map1b	P14873_S888s _1_1_888_888_Map1b	P14873	Map1b	2	25.95	21.46	3.146	6	1	1	0	3792.75	S888s	884	(K)	GSAEsPDEGITTTEGEGECEQTPEELEPVEK	(Q)	VSKGSAEsPDEGITT	8	7.1	1314.2	P14873	MOUSE	271505
P14873_T905t _1_0_895_905	0.138249	0.0117143	0.0685892	10.5566	24.6079	15.4022	-0.436825	-1.12301	-0.686185	-0.262333	-0.219333	0.043	0.0879708	0.00346106	0.0288256	0.19628	0.183631	0.549857	0.0214124	-0.25063	-0.15149	-0.520531	-0.782952	-1.13578	Map1b	P14873_T905t _1_0_895_905_Map1b	P14873	Map1b	2	28.66	21.8	0	6	1	0	1	3792.75	T905t	884	(K)	GSAESPDEGITTTEGEGECEQtPEELEPVEK	(Q)	GEGECEQtPEELEPV	9	7.1	1314.2	P14873	MOUSE	271505
P14873_S934s _1_0_933_934	0.0151703	0.000704586	0.000255497	22.197	41.7176	51.3709	0.89529	-1.9408	-2.83609	0.104667	-0.447	-0.551667	0.00602979	6.73349e-05	7.29312e-06	0.485348	0.165974	0.219943	1.01352	1.04675	1.49686	-1.87684	-1.56251	-1.51179	Map1b	P14873_S934s _1_0_933_934_Map1b	P14873	Map1b	3	22.69	22.69	0	4	1	0	1	2713.2	S934s	923	(K)	FEDEGAGFEESsETGDYEEK	(A)	GAGFEESsETGDYEE	10	7.1	1314.2	P14873	MOUSE	271505
P14873_T945t _1_1_945_945	0.00671437	0.00175449	0.000257723	26.6531	35.7789	51.2444	1.20687	-1.78355	-2.99042	0.192	-0.398333	-0.590333	0.00216119	0.000264306	7.50858e-06	-0.149887	-0.755712	-0.377568	0.503192	1.10204	0.732201	-2.42303	-1.93535	-2.27544	Map1b	P14873_T945t _1_1_945_945_Map1b	P14873	Map1b	1	24.41	24.41	8.12	4	1	1	0	2839.26	T945t	943	(K)	AEtEEAEEPEEDGEDNASGSASK	(H)	DYEEKAEtEEAEEPE	11	7.1	1314.2	P14873	MOUSE	271505
P14873_S960s _1_1_960_960	0.0117225	0.00293477	0.000424325	23.591	32.6341	47.3099	1.02889	-1.56127	-2.59016	0.142667	-0.338333	-0.481	0.00437418	0.000545249	1.85786e-05	0.353305	-0.197756	0.168623	1.00281	0.947236	1.4608	-1.57626	-1.15918	-1.6242	Map1b	P14873_S960s _1_1_960_960_Map1b	P14873	Map1b	1	18.14	18.14	2.339	4	1	1	0	2839.26	S960s	943	(K)	AETEEAEEPEEDGEDNAsGSASK	(H)	EDGEDNAsGSASKHS	12	7.1	1314.2	P14873	MOUSE	271505
P14873_T969t _1_0_967_969	0.313048	0.272411	0.842755	6.2896	7.29	1.07375	-0.333347	-0.403684	-0.0703375	-0.234667	-0.02	0.214667	0.234985	0.186638	0.780954	0.446092	-0.243664	-0.02566	-0.481779	-0.114258	-0.227235	-0.348243	-0.108461	-0.577581	Map1b	P14873_T969t _1_0_967_969_Map1b	P14873	Map1b	1	16.56	16.56	1.075	3	1	0	1	1673.84	T969t	966	(K)	HSPtEDDESAK	(A)	SASKHSPtEDDESAK	13	7.1	1314.2	P14873	MOUSE	271505
P14873_S989s _1_1_989_989	0.659225	0.0017787	0.00227076	2.33047	35.6938	35.6627	-0.150935	-1.99405	-1.84312	-0.185667	-0.458333	-0.272667	0.584727	0.000269538	0.000271474	1.05635	0.381387	0.612174	0.260518	0.600776	0.735808	-1.25001	-0.972758	-1.70949	Map1b	P14873_S989s _1_1_989_989_Map1b	P14873	Map1b	3	18.04	12.63	4.356	2	1	1	0	2852.4	S989s	987	(K)	REsVVSGDDRAEEDMDDVLEK	(G)	HLKEKREsVVSGDDR	14	7.1	1314.2	P14873	MOUSE	271505
P14873_S992s _1_1_992_992	0.00192626	0.00021644	0.00248365	33.6955	50.2716	35.0785	-1.36902	-3.09836	-1.72934	-0.524	-0.765667	-0.241667	0.000427021	9.39371e-06	0.000310562	1.62377	1.4302	1.14737	0.0249811	-0.132687	0.201987	-1.62391	-1.37271	-2.09712	Map1b	P14873_S992s _1_1_992_992_Map1b	P14873	Map1b	4	23.6	23.51	3.513	2	1	1	0	2696.3	S992s	988	(R)	ESVVsGDDRAEEDMDDVLEK	(G)	EKRESVVsGDDRAEE	15	7.1	1314.2	P14873	MOUSE	271505
P14873_S1013s _1_1_1013_1013	0.0142588	0.0511178	0.000485167	22.5355	16.3714	46.3646	1.21794	-0.961082	-2.17902	0.192667	-0.176333	-0.369	0.00557764	0.0230601	2.30962e-05	0.802965	-0.038845	-0.315251	1.22051	1.52958	1.35259	-0.681822	-0.752447	-1.00011	Map1b	P14873_S1013s _1_1_1013_1013_Map1b	P14873	Map1b	8	25.19	25.19	19.345	2	1	1	0	3871.77	S1013s	1008	(K)	GEAEQsEEEGEEEDKAEDAREEGYEPDK	(T)	EKGEAEQsEEEGEEE	16	7.1	1314.2	P14873	MOUSE	271505
P14873_S1141s _1_1_1141_1141	0.402781	0.0119759	0.0320331	4.95499	24.4805	19.7144	-0.222556	-1.22891	-1.00636	-0.204	-0.244667	-0.0406667	0.319522	0.00356406	0.0106797	0.053531	0.0282509	0.0146628	-0.374717	-0.0810863	-0.115421	-1.43696	-0.660933	-1.49241	Map1b	P14873_S1141s _1_1_1141_1141_Map1b	P14873	Map1b	2	20.17	19.7	1.1	6	1	1	0	3201.51	S1141s	1138	(R)	DVMsDETNNEETESPSQEFVNITK	(Y)	STPRDVMsDETNNEE	17	7.1	1314.2	P14873	MOUSE	271505
P14873_S1151s _1_0_1149_1151	0.991407	0.400649	0.416756	0.0516795	5.19018	5.22276	-0.00326623	-0.272989	-0.269723	-0.142667	0.0153333	0.158	0.988171	0.302679	0.300417	-0.0285499	-0.130661	0.161291	-0.0321186	0.129001	-0.1046	-0.557188	-0.0271152	-0.232583	Map1b	P14873_S1151s _1_0_1149_1151_Map1b	P14873	Map1b	3	23.64	22.66	1.071	6	1	0	1	3201.51	S1151s	1138	(R)	DVMSDETNNEETEsPSQEFVNITK	(Y)	TNNEETEsPSQEFVN	18	7.1	1314.2	P14873	MOUSE	271505
P14873_S1168s _1_1_1168_1168	0.000701242	0.832838	0.0014398	39.7164	1.0892	38.6794	2.69718	-0.0725077	-2.76969	0.603333	0.0693333	-0.534	0.000106747	0.77818	0.000135539	-0.578135	-0.840465	-0.35924	1.35255	2.77536	2.18578	-0.494871	-0.888023	-0.612469	Map1b	P14873_S1168s _1_1_1168_1168_Map1b	P14873	Map1b	1	11.67	11.67	1.276	7	1	1	0	1941.98	S1168s	1162	(K)	YESSLYsQEYSK	(P)	KYESSLYsQEYSKPA	19	7.1	1314.2	P14873	MOUSE	271505
P14873_S1204s _1_1_1204_1204	0.196404	0.00267257	0.0108514	8.72066	33.2123	26.0072	-0.354152	-1.42753	-1.07338	-0.240667	-0.308333	-0.0676667	0.134256	0.000477278	0.00250771	0.53531	0.307229	0.41056	0.19628	0.0737148	-0.0793519	-1.14737	-1.14562	-0.736513	Map1b	P14873_S1204s _1_1_1204_1204_Map1b	P14873	Map1b	3	20.51	20.51	1.302	7	1	1	0	2487.2	S1204s	1195	(K)	DYNASASTIsPPSSMEEDK	(F)	NASASTIsPPSSMEE	20	7.1	1314.2	P14873	MOUSE	271505
P14873_S1247s _1_1_1247_1247	0.0155216	0.160785	0.00108114	22.0697	10.1528	40.6387	1.16583	-0.64499	-1.81082	0.178667	-0.0916667	-0.270333	0.00620918	0.0965439	8.63241e-05	1.25976	0.183631	0.377568	1.86645	1.69544	1.75656	0.223608	-0.159302	-0.178314	Map1b	P14873_S1247s _1_1_1247_1247_Map1b	P14873	Map1b	2	10.77	9.55	3.527	2	1	1	0	1674.94	S1247s	1240	(K)	DVSDERLsPAK	(S)	DVSDERLsPAKSPSL	21	7.1	1314.2	P14873	MOUSE	271505
P14873_S1251s _1_1_1251_1251	0.791277	0.06236	0.0887026	1.31783	15.2842	13.957	-0.0877474	-0.857903	-0.770156	-0.166333	-0.146333	0.02	0.738273	0.02962	0.040207	0.78869	0.236601	0.648831	0.703041	0.210087	0.497753	-0.806456	0.135576	-0.228707	Map1b	P14873_S1251s _1_1_1251_1251_Map1b	P14873	Map1b	2	19.35	19.35	1.215	5	1	1	0	1881.07	S1251s	1251	(K)	sPSLSPSPPSPIEK	(T)	ERLSPAKsPSLSPSP	22	7.1	1314.2	P14873	MOUSE	271505
P14873_S1260s _1_1_1260_1260	0.00788091	0.102236	0.00374137	25.772	12.5892	32.4992	1.29713	-0.72239	-2.01952	0.218667	-0.104333	-0.323	0.0026473	0.0550911	0.000562446	-0.660216	-0.229539	-0.113637	1.05635	0.475461	1.3562	-1.44062	-0.532136	-1.1978	Map1b	P14873_S1260s _1_1_1260_1260_Map1b	P14873	Map1b	3	16.2	16.2	4.276	5	1	1	0	1881.07	S1260s	1251	(K)	SPSLSPSPPsPIEK	(T)	SLSPSPPsPIEKTPL	23	7.1	1314.2	P14873	MOUSE	271505
P14873_T1277t _1_1_1277_1277	0.000149718	0.125585	0.00100604	49.672	11.4762	41.1092	2.34611	0.46514	-1.88097	0.506333	0.215	-0.291333	1.07846e-05	0.0711833	7.74611e-05	0.0214124	0.158911	-0.135631	2.53737	2.0677	2.47794	0.542525	0.389781	0.507806	Map1b	P14873_T1277t _1_1_1277_1277_Map1b	P14873	Map1b	3	16.99	16.99	3.682	3	1	1	0	1807.04	T1277t	1271	(R)	SVNFSLtPNEIK	(V)	RSVNFSLtPNEIKVS	24	7.1	1314.2	P14873	MOUSE	271505
P14873_S1293s _1_1_1293_1293	0.872945	0.249083	0.35982	0.773085	7.76899	6.06483	-0.0625137	-0.526258	-0.463745	-0.159	-0.049	0.11	0.836935	0.167148	0.247467	-0.22483	0.0141255	0.340911	-0.446092	-0.0368574	0.425614	-0.663494	0.149134	-0.934208	Map1b	P14873_S1293s _1_1_1293_1293_Map1b	P14873	Map1b	4	24.14	24.14	2.199	4	1	1	0	2698.38	S1293s	1291	(R)	SVsPGVTQAVVEEHCASPEEK	(T)	EGEARSVsPGVTQAV	25	7.1	1314.2	P14873	MOUSE	271505
P14873_S1307s _1_1_1307_1307	0.0142508	0.0154177	0.00191934	22.5385	23.0501	36.7724	0.887565	-1.24998	-2.13755	0.104	-0.261333	-0.365333	0.00557381	0.00495433	0.000210263	0.0249811	0.10241	0.399562	1.30259	0.873521	1.01354	-1.27567	-1.44727	-0.500053	Map1b	P14873_S1307s _1_1_1307_1307_Map1b	P14873	Map1b	5	29.4	29.4	16.056	4	1	1	0	2698.38	S1307s	1291	(R)	SVSPGVTQAVVEEHCAsPEEK	(T)	VVEEHCAsPEEKTLE	26	7.1	1314.2	P14873	MOUSE	271505
P14873_S1319s _1_0_1317_1319	0.109463	0.0261578	0.377828	11.7647	20.0995	5.78889	-0.687142	-1.13707	-0.449928	-0.335667	-0.222333	0.113333	0.0666086	0.00977357	0.263701	0.777984	1.27482	1.34532	0.206987	1.04675	0.0829588	-0.234605	0.562641	-0.341122	Map1b	P14873_S1319s _1_0_1317_1319_Map1b	P14873	Map1b	2	20.06	20.06	0	11	1	0	1	3423.73	S1319s	1312	(K)	TLEVVSPsQSVTGSAGHTPYYQSPTDEK	(S)	TLEVVSPsQSVTGSA	27	7.1	1314.2	P14873	MOUSE	271505
P14873_S1334s _1_1_1334_1334	0.0835605	0.0879458	0.740661	13.1734	13.4072	1.86556	-0.854125	-0.677694	0.17643	-0.382667	-0.0983333	0.284333	0.0481571	0.0456333	0.650795	0.720884	1.34898	1.10338	-0.214124	0.965664	-0.140669	0.395897	0.674491	0.0697749	Map1b	P14873_S1334s _1_1_1334_1334_Map1b	P14873	Map1b	2	22.12	19.25	3.191	11	1	1	0	3423.73	S1334s	1312	(K)	TLEVVSPSQSVTGSAGHTPYYQsPTDEK	(S)	GHTPYYQsPTDEKSS	28	7.1	1314.2	P14873	MOUSE	271505
P14873_S1373s _1_1_1373_1373	0.0834279	0.0375962	0.00752493	13.1828	18.0911	28.2116	0.510977	-0.960222	-1.4712	-0.001	-0.171	-0.17	0.0480534	0.0155199	0.00150953	0.356873	0.0282509	0.0843113	0.681628	0.534433	0.786305	-1.07405	-0.244037	-1.09314	Map1b	P14873_S1373s _1_1_1373_1373_Map1b	P14873	Map1b	5	16.37	16.37	2.725	4	1	1	0	2472.26	S1373s	1370	(R)	ASLsPMDEPVPDSESPVEK	(V)	ENERASLsPMDEPVP	29	7.1	1314.2	P14873	MOUSE	271505
P14873_S1384s_1_0_1382_1384	0.0445178	0.00914828	0.00128029	16.4722	26.0172	39.506	0.719553	-1.15641	-1.87596	0.0583333	-0.227	-0.285333	0.0225311	0.00250194	0.000112048	0.107062	-0.250727	0.293257	0.988539	0.486518	0.833194	-1.03373	-0.952422	-1.33348	Map1b	P14873_S1384s_1_0_1382_1384_Map1b	P14873	Map1b	5	22.64	22.64	0.649	4	1	0	1	2472.26	M1375m S1384s	1370	(R)	ASLSPmDEPVPDSEsPVEK	(V)	EPVPDSEsPVEKVLS	30	7.1	1314.2	P14873	MOUSE	271505
P14873_S1395s _1_1_1395_1395	0.00319975	0.00499481	0.000917763	30.7996	29.5245	41.748	1.13324	-2.05894	-3.19218	0.169667	-0.489333	-0.659	0.000831836	0.00111572	6.68645e-05	0.631666	0.536768	0.777131	1.81649	1.9129	1.61589	-1.05572	-2.28785	-0.887692	Map1b	P14873_S1395s _1_1_1395_1395_Map1b	P14873	Map1b	7	25.09	25.09	1.109	7	1	1	0	3262.76	S1395s	1389	(K)	VLSPLRsPPLLGSESPYEDFLSADSK	(V)	KVLSPLRsPPLLGSE	31	7.1	1314.2	P14873	MOUSE	271505
[truncated: 38,953 more rows]
[truncated: 3 more columns]

## Sheet: Description of table header
ColumnHeader	Description
id	Unique identifier; Protein report: same as accession number; VMsiteReport: same as accessionNumber_VMsites_numVMsitesPresent_numVMsitesLocalizedBest_earliestVMsiteAA_latestVMsiteAA
[truncated: 56 more rows]
