# Supplementary material for: PPM1D mutations are oncogenic drivers of de novo diffuse midline glioma formation
Source: Nat Commun. 2022 Feb 1;13:604. doi: 10.1038/s41467-022-28198-8 (PMC8807747; doi:10.1038/s41467-022-28198-8)
Supplement: Supplementary file 11 — Supplementary Data 8 [file 41467_2022_28198_MOESM11_ESM.xls]

## Sheet: Sheet1
Gene.Symbol	Annotation	Average.LFC	Average.pvalues	fdr.adj.pval	Average..log.p.values.
Rpl21	GENE	-3.98066	2.5e-06	0.000967093	5.60292
Coq6	GENE	-3.88569	8.86e-06	0.00251901	5.05279
Ahcy	ESSENTIAL	-3.84348	1.48e-05	0.00381153	4.83119
Phb2	ESSENTIAL	-3.83869	1.81e-05	0.00414867	4.74347
Rps5	ESSENTIAL	-3.83629	1.59e-05	0.00399007	4.79988
Rpl8	ESSENTIAL	-3.82652	1.84e-05	0.00414867	4.73513
Hsd17b10	ESSENTIAL	-3.81882	8.97e-06	0.00251901	5.04728
Atp5c1	GENE	-3.81317	1.73e-05	0.00414867	4.76109
Ndufa1	GENE	-3.78259	2.01e-05	0.00447751	4.6968
Rps3a1	GENE	-3.75592	2.85e-05	0.00588282	4.54464
Eif3a	ESSENTIAL	-3.72885	1.64e-05	0.00406456	4.78625
Rps28	GENE	-3.72565	4.07e-05	0.00751691	4.39013
Rpl13	ESSENTIAL	-3.71984	4.79e-05	0.00844269	4.31948
Rpl10	GENE	-3.68703	5.25e-05	0.00902508	4.27951
Rpl27a	GENE	-3.67457	6.28e-05	0.00981644	4.20198
Pak1ip1	ESSENTIAL	-3.67414	6.63e-05	0.0101997	4.17831
Snrpd2	ESSENTIAL	-3.67413	6.19e-05	0.00981644	4.2083
Snrpg	GENE	-3.67228	6.12e-05	0.00981644	4.21357
Rps15a	GENE	-3.67209	6.27e-05	0.00981644	4.20247
Rpl18	ESSENTIAL	-3.66754	6.68e-05	0.0101997	4.17496
Rps8	GENE	-3.66676	6.15e-05	0.00981644	4.21078
Wdr43	ESSENTIAL	-3.66227	5.44e-05	0.00909594	4.26405
Wdr82	ESSENTIAL	-3.65914	7.36e-05	0.0108102	4.13294
Rpsa	GENE	-3.65888	7.51e-05	0.0109446	4.1243
Rps9	ESSENTIAL	-3.65025	7.8e-05	0.0111981	4.10788
Exosc10	ESSENTIAL	-3.64781	5.85e-05	0.00952415	4.23298
Cpsf1	ESSENTIAL	-3.62493	8.1e-05	0.0115385	4.09166
Eif6	ESSENTIAL	-3.60035	7.26e-05	0.0108102	4.13885
Ruvbl2	ESSENTIAL	-3.59781	0.00011105	0.0149147	3.95448
Snrpe	ESSENTIAL	-3.59543	9.71e-05	0.0133945	4.01277
Acaca	ESSENTIAL	-3.58939	0.000114647	0.0152182	3.94064
Tubb5	GENE	-3.58153	9.75e-05	0.0133945	4.01121
Hist1h2bn	GENE	-3.58147	3.22e-09	6.94e-06	8.49202
Gtpbp4	ESSENTIAL	-3.58036	0.000124066	0.015613	3.90635
Hmgcs1	ESSENTIAL	-3.5774	0.000129138	0.0159407	3.88895
Rps6	GENE	-3.57038	0.000133684	0.0160919	3.87392
Hist1h2bk	GENE	-3.56625	8.28e-10	2.01e-06	9.08176
Hist1h2bp	GENE	-3.56537	3.65e-09	7.08e-06	8.43725
Mtif2	ESSENTIAL	-3.562	0.000124061	0.015613	3.90636
Uba1	ESSENTIAL	-3.56133	0.000132763	0.0160919	3.87692
Dnajc11	ESSENTIAL	-3.56053	0.000144024	0.0168144	3.84157
9030624G23Rik	GENE	-3.55718	0.000121986	0.0155532	3.91369
Mcm4	ESSENTIAL	-3.55408	0.000120861	0.0155118	3.91771
Psma3	ESSENTIAL	-3.54793	0.000137119	0.0163209	3.8629
Rpl17	GENE	-3.54609	0.000138429	0.0163583	3.85877
Prmt5	ESSENTIAL	-3.54012	0.000133499	0.0160919	3.87452
Psmb1	ESSENTIAL	-3.53954	0.000169187	0.0186298	3.77163
Gm14393	GENE	-3.53917	3.66e-07	0.000214885	6.43663
Ppat	GENE	-3.53719	0.000159726	0.0181023	3.79663
Rps24	GENE	-3.53513	0.000161377	0.0181831	3.79216
Hars	ESSENTIAL	-3.52921	0.000118391	0.015486	3.92668
Eif2b3	ESSENTIAL	-3.52821	0.000174489	0.0189977	3.75823
Eif3i	ESSENTIAL	-3.52483	0.000156029	0.0178926	3.80679
Polr3h	ESSENTIAL	-3.52159	0.000153465	0.0177033	3.81399
Timm10	ESSENTIAL	-3.51564	0.000191542	0.0202846	3.71774
Nfs1	ESSENTIAL	-3.51318	0.000157887	0.0179991	3.80165
Tuba1b	GENE	-3.50421	2.77e-08	2.69e-05	7.55708
Sec61a1	ESSENTIAL	-3.50417	0.000199504	0.021013	3.70005
Atad3a	GENE	-3.49799	0.000148421	0.0172239	3.8285
Rpl26	GENE	-3.49169	0.000179303	0.0194128	3.74641
Tuba1c	GENE	-3.48759	1.52e-07	0.000104932	6.81929
Sf3a3	ESSENTIAL	-3.48691	0.000216543	0.0220683	3.66446
Rps14	GENE	-3.48481	0.000164734	0.018454	3.78322
Nup160	ESSENTIAL	-3.48464	0.00022683	0.0224284	3.6443
Mcat	GENE	-3.48372	0.00022656	0.0224284	3.64482
Cct4	ESSENTIAL	-3.48138	0.000189999	0.0202318	3.72125
Wdr1	GENE	-3.48112	0.000166338	0.0185266	3.77901
Snapc5	GENE	-3.47007	0.000248214	0.0235815	3.60517
Polrmt	ESSENTIAL	-3.46777	0.000216022	0.0220683	3.6655
Tardbp	GENE	-3.46385	0.000128758	0.0159407	3.89023
Tbca	ESSENTIAL	-3.46234	0.000244804	0.0235815	3.61118
Dnmt1	ESSENTIAL	-3.4587	0.000228434	0.0224723	3.64124
Nfib	GENE	-3.45504	0.000256776	0.0240402	3.59045
Mbtps1	GENE	-3.44999	0.000262266	0.0242034	3.58126
Ppan	ESSENTIAL	-3.44914	0.000269545	0.0246125	3.56937
Snrpd1	GENE	-3.44354	0.000233686	0.0228729	3.63137
Rpl10a	ESSENTIAL	-3.44114	0.000283759	0.0253422	3.54705
Exosc8	ESSENTIAL	-3.43512	0.000304815	0.025981	3.51596
Ppp4c	ESSENTIAL	-3.43332	0.00028314	0.0253422	3.548
Rae1	ESSENTIAL	-3.43239	0.000306259	0.025981	3.51391
Rpl5	GENE	-3.42849	0.000289164	0.0254788	3.53886
Rps21	ESSENTIAL	-3.42845	0.000270509	0.0246125	3.56782
Sepsecs	ESSENTIAL	-3.42754	0.000319674	0.0265892	3.49529
Vps25	ESSENTIAL	-3.42686	0.000268719	0.0246125	3.5707
Rad51	GENE	-3.42545	0.000300088	0.025981	3.52275
Ndufaf7	GENE	-3.42404	0.000250244	0.0235865	3.60164
Ints9	ESSENTIAL	-3.423	0.000247105	0.0235815	3.60712
Atp6v1b2	ESSENTIAL	-3.42116	0.000304231	0.025981	3.5168
Wdr3	ESSENTIAL	-3.41273	0.000288317	0.0254788	3.54013
Rad9a	ESSENTIAL	-3.41251	0.000322469	0.026707	3.49151
Rabggtb	ESSENTIAL	-3.41173	0.000339525	0.0275314	3.46913
Srsf7	ESSENTIAL	-3.41005	0.000289345	0.0254788	3.53858
Cdk1	GENE	-3.39775	0.000350139	0.0278153	3.45576
Cdipt	GENE	-3.3976	0.000364462	0.0284809	3.43835
Rps12	GENE	-3.39514	0.000324863	0.0267908	3.4883
Snrpf	ESSENTIAL	-3.39492	0.00035635	0.0280734	3.44812
Aasdhppt	ESSENTIAL	-3.3921	0.000350203	0.0278153	3.45568
Mtg2	GENE	-3.39133	0.000385417	0.0290873	3.41407
Ndufs2	ESSENTIAL	-3.39017	0.000388803	0.0290927	3.41027
Wdr77	ESSENTIAL	-3.38498	0.000260711	0.024175	3.58384
Phf5a	GENE	-3.38439	0.000354517	0.028043	3.45036
Ndufab1	ESSENTIAL	-3.38252	0.000374105	0.0288851	3.42701
Cse1l	ESSENTIAL	-3.38048	0.000372705	0.0288851	3.42863
Prelid1	GENE	-3.37969	0.000385729	0.0290873	3.41372
Rpl31	GENE	-3.37951	0.00030929	0.026061	3.50963
Cdc73	ESSENTIAL	-3.3765	0.00034451	0.0277037	3.4628
Rps11	ESSENTIAL	-3.37185	0.000414013	0.0297169	3.38299
Fdps	GENE	-3.37115	0.000411478	0.0296448	3.38565
Rrm1	ESSENTIAL	-3.36909	0.000395478	0.0292533	3.40288
Rps13	ESSENTIAL	-3.36896	0.000398457	0.0293616	3.39962
Rpl35	GENE	-3.36845	0.000404083	0.0293712	3.39353
Hist1h2bm	GENE	-3.36638	4.8e-10	1.34e-06	9.3187
Sf1	ESSENTIAL	-3.35655	0.00046869	0.0320962	3.32911
Ddx20	ESSENTIAL	-3.35623	0.000420091	0.0300419	3.37666
Snap23	GENE	-3.35505	0.000369942	0.0287931	3.43187
Rpe	GENE	-3.35249	0.000442344	0.0311732	3.35424
Rps7	GENE	-3.34839	0.000441892	0.0311732	3.35468
Rpl37	GENE	-3.34603	0.000349566	0.0278153	3.45647
Pars2	ESSENTIAL	-3.34504	0.000457453	0.0317537	3.33965
Iars	ESSENTIAL	-3.34466	0.000447128	0.0313962	3.34957
Cox6c	GENE	-3.33947	0.000458774	0.0317537	3.3384
Cdk7	GENE	-3.33676	0.000501556	0.0335119	3.29968
Pdrg1	ESSENTIAL	-3.33363	0.000494133	0.0334836	3.30616
Scfd1	ESSENTIAL	-3.33106	0.000248226	0.0235815	3.60515
Sox2	GENE	-3.32954	0.000448768	0.0313976	3.34798
Sod2	ESSENTIAL	-3.32637	0.000462162	0.0318744	3.33521
Polr2h	ESSENTIAL	-3.32535	0.000505422	0.0335119	3.29635
C130026I21Rik	GENE	-3.32517	4.25e-05	0.0076231	4.3718
Hspa9	ESSENTIAL	-3.32273	0.000471284	0.0321602	3.32672
Birc5	ESSENTIAL	-3.32071	0.000508985	0.0335119	3.2933
Isca1	GENE	-3.31557	0.000504973	0.0335119	3.29673
Atp6v1a	ESSENTIAL	-3.3148	0.000388113	0.0290927	3.41104
Rpl3	ESSENTIAL	-3.31399	0.000573644	0.0357467	3.24136
Thg1l	ESSENTIAL	-3.31377	0.000477513	0.0324709	3.32101
Ppp2r3c	GENE	-3.31361	0.000384668	0.0290873	3.41491
Hist1h2bj	GENE	-3.30806	7.55e-09	9.75e-06	8.1222
Dctn6	ESSENTIAL	-3.30793	0.000402486	0.0293712	3.39525
Zpr1	GENE	-3.30717	0.000507211	0.0335119	3.29481
Rpl6	GENE	-3.30584	0.000582174	0.0358176	3.23495
Wdr70	ESSENTIAL	-3.30532	0.000303735	0.025981	3.5175
Mrpl53	ESSENTIAL	-3.30328	0.000457308	0.0317537	3.33979
Hist1h2bf	GENE	-3.29949	8.24e-09	9.98e-06	8.08429
Srsf3	GENE	-3.29565	0.000511521	0.0335119	3.29114
Snrpb	ESSENTIAL	-3.29534	0.000394829	0.0292533	3.40359
Snrpd3	ESSENTIAL	-3.29526	0.000598006	0.0359849	3.22329
Snrnp40	GENE	-3.29386	0.000568241	0.0355242	3.24547
Tyms	GENE	-3.29311	0.000538086	0.0345302	3.26915
Anapc4	ESSENTIAL	-3.29305	0.000599748	0.0359849	3.22203
Rpl34	GENE	-3.2921	0.000612015	0.0362717	3.21324
Sdha	ESSENTIAL	-3.29176	0.000558563	0.0353786	3.25293
Ddx49	ESSENTIAL	-3.29163	0.000554682	0.035361	3.25596
Rpl15	GENE	-3.29115	0.000530841	0.0341784	3.27504
Gm5148	GENE	-3.28897	3.47e-06	0.00124641	5.4593
Rtn4ip1	GENE	-3.28885	0.000623782	0.036303	3.20497
Rpp38	ESSENTIAL	-3.28827	0.000511844	0.0335119	3.29086
Rpl7	ESSENTIAL	-3.2882	0.000631008	0.0365043	3.19996
Psma5	ESSENTIAL	-3.28677	0.000381545	0.0290873	3.41845
Hnrnpu	ESSENTIAL	-3.28607	0.000524528	0.0339978	3.28023
Polr1b	ESSENTIAL	-3.28536	0.000567629	0.0355242	3.24594
Fau	GENE	-3.28441	0.000596117	0.0359849	3.22467
Rpl14	GENE	-3.28435	0.000578236	0.0358176	3.23789
Ten1	ESSENTIAL	-3.28413	0.000642042	0.0368467	3.19244
Orc6	ESSENTIAL	-3.28096	0.000498016	0.0335119	3.30276
Rfc2	ESSENTIAL	-3.27812	0.00058953	0.0359849	3.22949
Lonp1	ESSENTIAL	-3.27629	0.000601774	0.035995	3.22057
Nmd3	GENE	-3.2734	0.000617905	0.036303	3.20908
Gm14322	GENE	-3.27245	1.69e-08	1.93e-05	7.77189
Pop1	ESSENTIAL	-3.2717	0.000594016	0.0359849	3.2262
Psma6	GENE	-3.27132	0.000579215	0.0358176	3.23716
Top2a	ESSENTIAL	-3.27074	0.00064714	0.0369958	3.189
Phb	ESSENTIAL	-3.27048	0.000692587	0.0384659	3.15953
Mrps25	ESSENTIAL	-3.2702	0.000564853	0.0355242	3.24806
Imp3	ESSENTIAL	-3.26826	0.000667252	0.0377007	3.17571
Atp6v0c	ESSENTIAL	-3.26803	0.000689384	0.0384659	3.16154
Skiv2l2	GENE	-3.26541	0.000604639	0.0360551	3.2185
Psma4	ESSENTIAL	-3.26471	0.000627079	0.0363856	3.20268
Atp6v0b	ESSENTIAL	-3.2637	0.000606719	0.0360681	3.21701
Mrto4	ESSENTIAL	-3.26069	0.00069113	0.0384659	3.16044
Traip	ESSENTIAL	-3.26013	0.000649367	0.0370139	3.18751
Rpf2	ESSENTIAL	-3.25261	0.000714478	0.0391146	3.14601
Tfrc	GENE	-3.25177	0.000642631	0.0368467	3.19204
BC052040	ESSENTIAL	-3.25107	0.000706972	0.0389236	3.1506
Riok1	ESSENTIAL	-3.25073	0.000678798	0.0381307	3.16826
Hist1h2bh	GENE	-3.25017	6.85e-09	9.48e-06	8.16444
Gm14440	GENE	-3.24951	0.000695087	0.0384659	3.15796
Rpl4	ESSENTIAL	-3.24874	0.000760261	0.0393915	3.11904
Mars2	ESSENTIAL	-3.24639	0.000693413	0.0384659	3.15901
Rpl23a	ESSENTIAL	-3.24593	0.000766916	0.039424	3.11525
Prmt1	ESSENTIAL	-3.24504	0.00076222	0.0393915	3.11792
Rad54l	GENE	-3.24451	0.000747414	0.0393915	3.12644
Urod	ESSENTIAL	-3.24205	0.000711439	0.0390586	3.14786
Rps23	GENE	-3.24088	4.79e-07	0.000258113	6.31924
Nop56	ESSENTIAL	-3.23856	0.000745586	0.0393915	3.1275
Rps10	GENE	-3.23366	0.000622959	0.036303	3.20554
Mrpl43	ESSENTIAL	-3.23211	0.000552449	0.0353349	3.25771
Fam58b	GENE	-3.23075	0.000755689	0.0393915	3.12166
Dpagt1	ESSENTIAL	-3.23042	0.000696673	0.0384659	3.15697
Eif2s1	ESSENTIAL	-3.23033	0.000775353	0.0397522	3.1105
Bccip	ESSENTIAL	-3.23032	0.000777674	0.039766	3.1092
Ddx55	ESSENTIAL	-3.22976	0.000666656	0.0377007	3.1761
Sf3b5	ESSENTIAL	-3.2276	0.000814198	0.0403559	3.08927
Naa15	ESSENTIAL	-3.22638	0.000672076	0.0378629	3.17258
Anapc11	GENE	-3.22472	0.000853826	0.0411621	3.06863
Gtf3c1	ESSENTIAL	-3.22323	0.00079628	0.0398757	3.09893
Eftud2	ESSENTIAL	-3.22104	0.000784139	0.0398757	3.10561
Slc30a9	ESSENTIAL	-3.22026	0.000790313	0.0398757	3.1022
Abt1	ESSENTIAL	-3.21986	0.000498303	0.0335119	3.30251
Tbcd	ESSENTIAL	-3.21646	0.000383914	0.0290873	3.41577
Sco2	ESSENTIAL	-3.21615	0.000754756	0.0393915	3.12219
Ndor1	ESSENTIAL	-3.21446	0.000814109	0.0403559	3.08932
Hscb	ESSENTIAL	-3.21175	0.000737914	0.0393915	3.13199
Rplp0	GENE	-3.21062	0.000882563	0.0421077	3.05425
Timm23	ESSENTIAL	-3.20871	0.000891528	0.0421254	3.04986
Pnpt1	ESSENTIAL	-3.20816	0.000919704	0.0427431	3.03635
Ddx56	ESSENTIAL	-3.20805	0.000888603	0.0421254	3.05129
Kin	ESSENTIAL	-3.20764	0.000751449	0.0393915	3.1241
Dnajc2	ESSENTIAL	-3.20616	0.000917105	0.0427247	3.03758
Txn1	GENE	-3.20604	0.000865255	0.0416095	3.06286
Rpl38	ESSENTIAL	-3.20443	0.000810542	0.0403559	3.09122
Gm17019	GENE	-3.20441	3.41e-06	0.00124641	5.46697
Ddx54	ESSENTIAL	-3.20435	0.000206257	0.0216068	3.68559
Actl6a	ESSENTIAL	-3.20387	0.000637946	0.0367958	3.19522
Brap	ESSENTIAL	-3.20225	0.000848831	0.0411259	3.07118
Rbbp4	ESSENTIAL	-3.19952	0.000840887	0.0409457	3.07526
Rpl19	ESSENTIAL	-3.19908	0.000796266	0.0398757	3.09894
Rps26	GENE	-3.1965	0.000890148	0.0421254	3.05054
Atp5k	GENE	-3.19625	0.000897297	0.0422078	3.04706
Pcna	ESSENTIAL	-3.19564	0.000790919	0.0398757	3.10187
Rps27a	GENE	-3.19522	0.00087908	0.0420656	3.05597
Eif2b2	ESSENTIAL	-3.19366	0.000720675	0.0392721	3.14226
Trappc4	ESSENTIAL	-3.19185	0.000736525	0.0393915	3.13281
Psmb4	ESSENTIAL	-3.18856	0.000973697	0.0446832	3.01158
Gins2	ESSENTIAL	-3.18844	0.000902812	0.0423644	3.0444
Wdr36	ESSENTIAL	-3.18705	0.00100156	0.0450352	2.99932
Slc25a26	ESSENTIAL	-3.18198	0.000950383	0.043958	3.0221
Timm50	ESSENTIAL	-3.17747	0.000917096	0.0427247	3.03759
Mrpl17	ESSENTIAL	-3.1767	0.000984505	0.0446832	3.00678
Cct5	ESSENTIAL	-3.1762	0.00104474	0.0454967	2.98099
Ndufb8	ESSENTIAL	-3.17579	0.00103469	0.0454967	2.98519
Hspd1	GENE	-3.17327	0.000978476	0.0446832	3.00945
Smc3	ESSENTIAL	-3.17094	0.000847858	0.0411259	3.07168
Sf3b4	ESSENTIAL	-3.16917	0.00105858	0.0454967	2.97528
Polr1c	ESSENTIAL	-3.16787	0.000884306	0.0421077	3.0534
Cmip	GENE	-3.16724	0.00101305	0.0453239	2.99437
Psmd14	ESSENTIAL	-3.16703	0.000987859	0.0447164	3.0053
Nle1	ESSENTIAL	-3.16568	0.000916619	0.0427247	3.03781
Psmg4	GENE	-3.16566	0.000597935	0.0359849	3.22335
Rpl37a	GENE	-3.16417	0.00096675	0.0446086	3.01469
Nop16	GENE	-3.16401	0.000853288	0.0411621	3.0689
Nifk	GENE	-3.16346	0.00101136	0.0453239	2.9951
Coq4	ESSENTIAL	-3.16339	0.00075045	0.0393915	3.12468
Mto1	GENE	-3.16287	0.00101733	0.0453239	2.99254
Nme6	GENE	-3.16137	0.000995964	0.0448879	3.00176
Pgk1	ESSENTIAL	-3.16098	0.00109291	0.0459352	2.96142
Pdcd11	ESSENTIAL	-3.16081	0.00105395	0.0454967	2.97718
Kif11	ESSENTIAL	-3.15983	0.00107414	0.0457514	2.96894
Psmb7	ESSENTIAL	-3.1594	0.000876691	0.0420551	3.05715
Haus4	ESSENTIAL	-3.15898	0.00104596	0.0454967	2.98049
Eif2s3x	GENE	-3.15876	0.000833455	0.040892	3.07912
Ndufa6	GENE	-3.15422	0.00106025	0.0454967	2.97459
Hmbs	GENE	-3.15344	0.00115365	0.0468969	2.93793
Vprbp	GENE	-3.15322	0.00110897	0.046021	2.95508
Slc25a51	GENE	-3.15066	0.000802774	0.0400973	3.09541
Haus3	ESSENTIAL	-3.14986	0.00104813	0.0454967	2.97958
Rps29	GENE	-3.14942	0.00103517	0.0454967	2.98499
Grpel1	ESSENTIAL	-3.14885	0.00109799	0.0459352	2.9594
Trmt61a	ESSENTIAL	-3.1481	0.00108057	0.0458237	2.96635
Gfer	ESSENTIAL	-3.1452	0.00107974	0.0458237	2.96668
Pkm	ESSENTIAL	-3.1449	0.00117453	0.0470881	2.93013
Cpsf3	ESSENTIAL	-3.14406	0.00114482	0.0468364	2.94126
Rps2	GENE	-3.14066	0.00106112	0.0454967	2.97424
Ndufc1	GENE	-3.13852	0.00109804	0.0459352	2.95938
Ctps	ESSENTIAL	-3.13718	0.00120558	0.0480744	2.9188
Eif2b4	ESSENTIAL	-3.13599	0.00110621	0.046005	2.95616
Cox6b1	ESSENTIAL	-3.13554	0.00106004	0.0454967	2.97468
Telo2	GENE	-3.13456	0.00108537	0.0458451	2.96442
Lsm7	ESSENTIAL	-3.13421	0.00116041	0.0468969	2.93539
Lsm2	GENE	-3.1321	0.000565084	0.0355242	3.24789
Tuba1a	GENE	-3.12962	1.53e-05	0.00390925	4.81445
Fh1	GENE	-3.12762	0.00112795	0.0464114	2.94771
Smc6	ESSENTIAL	-3.12617	0.00117599	0.0470881	2.9296
Napa	ESSENTIAL	-3.12567	0.00127855	0.0489438	2.89328
Zfp931	GENE	-3.12541	2.35e-07	0.000152001	6.62839
Ddx10	GENE	-3.12463	0.000831751	0.040892	3.08001
Thoc3	GENE	-3.12336	0.00125051	0.0485877	2.90291
Mrps33	GENE	-3.12269	0.00116125	0.0468969	2.93507
Polr3b	ESSENTIAL	-3.12173	0.00105718	0.0454967	2.97585
Snrnp25	ESSENTIAL	-3.12035	0.00103305	0.0454967	2.98588
Taf2	ESSENTIAL	-3.11935	0.00128042	0.0489438	2.89265
Eef1e1	GENE	-3.11911	0.00118234	0.0472449	2.92726
Eif3f	GENE	-3.1136	0.00114553	0.0468364	2.94099
Atp5a1	GENE	-3.11239	0.00122832	0.0483502	2.91069
Lars2	ESSENTIAL	-3.11225	0.00117203	0.0470881	2.93106
Pnn	ESSENTIAL	-3.10942	0.00125105	0.0485877	2.90273
Rps4x	ESSENTIAL	-3.10925	0.00121788	0.0482669	2.9144
Ran	ESSENTIAL	-3.10894	0.0010858	0.0458451	2.96425
Cdc23	ESSENTIAL	-3.10607	0.00126236	0.0485991	2.89882
Tsfm	ESSENTIAL	-3.10379	0.0011039	0.046005	2.95707
Polr2l	ESSENTIAL	-3.10351	0.00124099	0.0484888	2.90623
Dtymk	ESSENTIAL	-3.10268	0.00128742	0.049018	2.89028
Dctn5	ESSENTIAL	-3.10257	0.00133353	0.0502798	2.875
Eif2b5	ESSENTIAL	-3.10162	0.00112122	0.0462324	2.95031
Imp4	ESSENTIAL	-3.10084	0.00115293	0.0468969	2.9382
Terf1	GENE	-3.09853	0.00123353	0.0483502	2.90885
Tfb1m	ESSENTIAL	-3.09728	0.00133199	0.0502798	2.8755
Tnpo1	ESSENTIAL	-3.09546	0.00142279	0.0524216	2.84686
Hinfp	ESSENTIAL	-3.09517	0.00123495	0.0483502	2.90835
Trmt112	ESSENTIAL	-3.09508	0.00126076	0.0485991	2.89937
Rpl36a	ESSENTIAL	-3.09371	0.00126639	0.0485991	2.89743
Rpl32	GENE	-3.09345	0.00101591	0.0453239	2.99314
Nutf2	GENE	-3.09126	0.000830238	0.040892	3.0808
Uxt	ESSENTIAL	-3.09065	0.0012489	0.0485877	2.90347
Pdha1	GENE	-3.09043	0.00138915	0.0518721	2.85725
Rars2	ESSENTIAL	-3.08877	0.00139189	0.0518745	2.8564
Mrpl52	GENE	-3.08867	0.00141942	0.052397	2.84789
Prpf4	ESSENTIAL	-3.08743	0.00139553	0.0519105	2.85526
Trmu	GENE	-3.08654	0.00116116	0.0468969	2.93511
Coa7	GENE	-3.08613	0.00148057	0.0540364	2.82957
Nat10	ESSENTIAL	-3.08336	0.00151599	0.0548302	2.8193
Upf1	ESSENTIAL	-3.08306	0.00152778	0.0548302	2.81594
Rpl9	GENE	-3.08166	0.00135614	0.050934	2.8677
Mrps16	GENE	-3.07976	0.00128666	0.049018	2.89054
Dr1	ESSENTIAL	-3.07959	0.00106417	0.0455267	2.97299
Oxsm	ESSENTIAL	-3.07734	0.00111821	0.0462068	2.95148
Etf1	ESSENTIAL	-3.07383	0.0013278	0.0502798	2.87687
Ssu72	ESSENTIAL	-3.07324	0.00151399	0.0548302	2.81988
Mrpl28	ESSENTIAL	-3.07276	0.00147144	0.0538047	2.83226
Sdhb	GENE	-3.07217	0.00133066	0.0502798	2.87593
Anapc1	GENE	-3.07205	0.00152546	0.0548302	2.8166
Rps3	GENE	-3.07203	0.00154008	0.0548865	2.81246
Taz	GENE	-3.07077	0.00153376	0.0548417	2.81424
Cct3	ESSENTIAL	-3.07077	0.00139844	0.0519192	2.85436
Ect2	ESSENTIAL	-3.06906	0.00126095	0.0485991	2.8993
Chek1	ESSENTIAL	-3.06878	0.00109979	0.0459352	2.95869
Cox15	GENE	-3.06472	0.00126633	0.0485991	2.89745
Sf3b2	ESSENTIAL	-3.06419	0.00143177	0.0525525	2.84413
Cox17	GENE	-3.06196	0.00150184	0.05471	2.82338
Alg13	GENE	-3.06043	0.00161025	0.0559195	2.79311
Ddx21	ESSENTIAL	-3.05943	0.00134296	0.0505369	2.87194
Ppp2ca	ESSENTIAL	-3.05926	0.00159239	0.0557048	2.79795
Lsg1	ESSENTIAL	-3.0585	0.00151668	0.0548302	2.81911
Rtcb	GENE	-3.057	0.00156708	0.0553186	2.80491
Spc24	ESSENTIAL	-3.05699	0.00150616	0.0547643	2.82213
Yars	ESSENTIAL	-3.05567	0.0015521	0.0551921	2.80908
Gnl2	ESSENTIAL	-3.05404	0.00142687	0.0524719	2.84562
Fars2	GENE	-3.05385	0.00138273	0.0517321	2.85926
Prpf40a	ESSENTIAL	-3.05353	0.00158194	0.0556705	2.80081
Cars2	ESSENTIAL	-3.05294	0.00164876	0.0560854	2.78284
Snrpa1	GENE	-3.05275	0.00153098	0.0548417	2.81503
Wdr18	ESSENTIAL	-3.05203	0.00136813	0.0512849	2.86387
Rps16	GENE	-3.05143	0.00171535	0.0579575	2.76565
Mrpl57	GENE	-3.05077	0.00162499	0.0559365	2.78915
Rhoa	GENE	-3.04726	0.0016177	0.0559195	2.7911
Rangap1	ESSENTIAL	-3.04677	0.00163816	0.0560854	2.78564
Ctdp1	ESSENTIAL	-3.04676	0.00164287	0.0560854	2.7844
Rbm17	ESSENTIAL	-3.04548	0.0017166	0.0579575	2.76533
Mrpl18	ESSENTIAL	-3.04253	0.00164349	0.0560854	2.78423
Hist1h2bl	GENE	-3.04202	4.04e-09	7.12e-06	8.39377
Dars	ESSENTIAL	-3.04189	0.00173228	0.0583854	2.76138
Polr2e	ESSENTIAL	-3.04187	0.00130294	0.0495119	2.88507
Fnta	GENE	-3.04137	0.00159171	0.0557048	2.79814
Ube2l3	GENE	-3.0408	0.00155512	0.0551984	2.80824
Fech	GENE	-3.04035	0.00140222	0.0519578	2.85318
Mettl17	ESSENTIAL	-3.03925	0.00179426	0.0593498	2.74611
Gm4724	GENE	-3.03864	5.38e-11	1.04e-06	10.2694
Hspa8	GENE	-3.03813	0.00161872	0.0559195	2.79083
U2af2	ESSENTIAL	-3.03777	0.00152238	0.0548302	2.81748
Smc2	ESSENTIAL	-3.03606	0.00183001	0.0602132	2.73755
Rpl18a	GENE	-3.03544	0.00155875	0.055226	2.80722
Tars	ESSENTIAL	-3.03511	0.00164701	0.0560854	2.7833
Grb2	ESSENTIAL	-3.03383	0.00176178	0.0592765	2.75405
Pmpca	ESSENTIAL	-3.0329	0.00169887	0.0575596	2.76984
Twistnb	ESSENTIAL	-3.03054	0.00178002	0.0593498	2.74957
Rps19	GENE	-3.03047	0.00160692	0.0559195	2.79401
4930467E23Rik	GENE	-3.0302	2.27e-06	0.000898635	5.64357
Gm15319	GENE	-3.0302	2.27e-06	0.000898635	5.64357
Mrpl11	ESSENTIAL	-3.02884	0.00178095	0.0593498	2.74935
Zfp131	ESSENTIAL	-3.02786	0.00176952	0.0593308	2.75215
Dut	GENE	-3.02682	0.00181015	0.0596611	2.74229
Tefm	ESSENTIAL	-3.0262	0.00158481	0.0556705	2.80002
Naa20	ESSENTIAL	-3.02592	0.00117321	0.0470881	2.93062
2700062C07Rik	ESSENTIAL	-3.02533	0.00179458	0.0593498	2.74604
Acad9	GENE	-3.0251	0.00178521	0.0593498	2.74831
Rfc5	ESSENTIAL	-3.02437	0.0018451	0.0605042	2.73398
Pola1	ESSENTIAL	-3.02267	0.00188366	0.0609939	2.725
Haus7	ESSENTIAL	-3.01816	0.00178674	0.0593498	2.74794
Hist1h2ai	GENE	-3.01673	4.83e-10	1.34e-06	9.31583
Kif18b	GENE	-3.01586	0.00154067	0.0548865	2.81229
0610010B08Rik	GENE	-3.01315	2.23e-10	1.08e-06	9.65125
Gm14308	GENE	-3.01315	2.23e-10	1.08e-06	9.65125
Gm14434	GENE	-3.01315	2.23e-10	1.08e-06	9.65125
Nop58	ESSENTIAL	-3.0115	0.0015664	0.0553186	2.8051
Fntb	ESSENTIAL	-3.01098	0.00168892	0.0573226	2.77239
Polr3a	ESSENTIAL	-3.01086	0.00189819	0.0611116	2.72166
Naa50	ESSENTIAL	-3.00594	0.00188836	0.0609939	2.72392
Nup133	ESSENTIAL	-3.00369	0.00204634	0.0635545	2.68902
Cbx3	GENE	-3.00331	0.00158566	0.0556705	2.79979
Ddx24	ESSENTIAL	-3.0011	0.00176857	0.0593308	2.75238
Polr2b	ESSENTIAL	-2.99844	0.00199464	0.0628554	2.70014
Rpl29	ESSENTIAL	-2.99782	0.00200759	0.0631587	2.69732
Chmp6	ESSENTIAL	-2.9973	0.00191926	0.0613783	2.71687
Uspl1	ESSENTIAL	-2.99602	0.00202113	0.0632785	2.69441
Ncbp1	ESSENTIAL	-2.99509	0.00177719	0.0593498	2.75027
Dbr1	ESSENTIAL	-2.99443	0.00179209	0.0593498	2.74664
Rpl24	GENE	-2.99407	0.00194169	0.0617898	2.71182
Farsb	ESSENTIAL	-2.99399	0.00209715	0.0647178	2.67837
Atp2a2	ESSENTIAL	-2.99162	0.00187651	0.0609158	2.72665
Gart	ESSENTIAL	-2.99121	0.0020718	0.0642262	2.68365
Fen1	ESSENTIAL	-2.98921	0.00102878	0.0454967	2.98768
Ctc1	ESSENTIAL	-2.98413	0.00197295	0.062375	2.70488
Defa30	GENE	-2.98332	1.84e-05	0.00414867	4.73495
Pgd	ESSENTIAL	-2.98172	0.00222334	0.0673256	2.65299
Rft1	GENE	-2.98171	0.00193075	0.061644	2.71427
Ndufb9	GENE	-2.98155	0.00186242	0.0607478	2.72992
Cdk4	GENE	-2.98131	0.0019173	0.0613783	2.71731
Tmx2	GENE	-2.98058	0.00193483	0.0616728	2.71336
Psma1	GENE	-2.9805	0.00226761	0.0681339	2.64443
Mrps12	ESSENTIAL	-2.97888	0.00184122	0.0604793	2.7349
Taf1c	ESSENTIAL	-2.97566	0.00213681	0.0656283	2.67023
Snrnp35	ESSENTIAL	-2.9741	0.00219189	0.0668075	2.65918
Opa1	ESSENTIAL	-2.9734	0.0021891	0.0668075	2.65974
Rsl24d1	GENE	-2.97291	0.00216117	0.0661666	2.66531
Sod1	ESSENTIAL	-2.97245	0.001982	0.0625588	2.7029
Srsf1	ESSENTIAL	-2.9711	0.00214917	0.0659034	2.66773
Cenpn	ESSENTIAL	-2.97096	0.00161406	0.0559195	2.79208
Gm14496	GENE	-2.97023	0.00201223	0.0631587	2.69632
Gemin6	GENE	-2.9691	0.00230803	0.0687874	2.63676
Rfc4	ESSENTIAL	-2.96814	0.00211549	0.0651799	2.67459
Triap1	ESSENTIAL	-2.96703	0.00234763	0.0690635	2.62937
Ddb1	ESSENTIAL	-2.96538	0.00219949	0.066917	2.65768
Psma2	GENE	-2.96502	0.00126029	0.0485991	2.89953
Sf3b1	ESSENTIAL	-2.96326	0.00201404	0.0631587	2.69593
Banf1	GENE	-2.96154	0.00221456	0.0671647	2.65471
Thoc2	ESSENTIAL	-2.96078	0.00203979	0.0634529	2.69041
Mrpl36	GENE	-2.95888	0.00240044	0.069888	2.61971
Nubpl	GENE	-2.95887	0.00197134	0.062375	2.70524
Hist1h4h	GENE	-2.95857	6.11e-06	0.00182084	5.21417
Kars	ESSENTIAL	-2.95363	0.00236997	0.0694856	2.62526
Pik3ca	GENE	-2.95294	0.00228921	0.0685512	2.64031
Hist1h2ao	GENE	-2.95259	4.49e-08	3.79e-05	7.34739
Hist1h2ap	GENE	-2.95259	4.49e-08	3.79e-05	7.34739
Xpo1	ESSENTIAL	-2.95134	0.0023838	0.0697856	2.62273
Vcp	ESSENTIAL	-2.94975	0.00245955	0.0707212	2.60914
Gm21671	GENE	-2.94924	1.06e-05	0.00292754	4.97575
Heatr3	GENE	-2.94854	0.002319	0.0688242	2.6347
Mak16	ESSENTIAL	-2.94774	0.0018861	0.0609939	2.72443
Cct7	ESSENTIAL	-2.94738	0.00231421	0.0687874	2.6356
Mcm7	ESSENTIAL	-2.94704	0.00242556	0.0700557	2.61519
Znhit2	ESSENTIAL	-2.9447	0.00222821	0.0673678	2.65204
Rrs1	ESSENTIAL	-2.94392	0.00190146	0.0611116	2.72091
Dhx16	ESSENTIAL	-2.94356	0.00233794	0.0689638	2.63117
Wee1	ESSENTIAL	-2.94126	0.00202998	0.0633512	2.69251
Ndufb4	GENE	-2.94114	0.00233161	0.0689516	2.63234
Arpc4	ESSENTIAL	-2.9405	0.0023937	0.069888	2.62093
Ipo13	ESSENTIAL	-2.94043	0.00207459	0.0642262	2.68307
Hist1h2an	GENE	-2.93942	2.53e-08	2.58e-05	7.59721
Gm14305	GENE	-2.9385	3.41e-10	1.32e-06	9.46701
Hspa5	ESSENTIAL	-2.93829	0.00186506	0.0607478	2.72931
Thoc1	ESSENTIAL	-2.93805	0.00240172	0.069888	2.61948
Prpf19	ESSENTIAL	-2.93586	0.00253838	0.0722376	2.59544
Sp140	GENE	-2.93439	7.29e-05	0.0108102	4.13726
Gfm1	ESSENTIAL	-2.93437	0.00208998	0.0645994	2.67986
Psmb2	ESSENTIAL	-2.93331	0.00242424	0.0700557	2.61542
Fam50a	ESSENTIAL	-2.93274	0.00229753	0.0686073	2.63874
Utp15	ESSENTIAL	-2.93239	0.00241134	0.0700557	2.61774
Sbds	GENE	-2.9307	0.00241475	0.0700557	2.61713
Gpn2	ESSENTIAL	-2.93065	0.00246726	0.0708103	2.60779
Rpl11	ESSENTIAL	-2.9305	0.00203868	0.0634529	2.69065
Arpc2	GENE	-2.92921	0.00242332	0.0700557	2.61559
Grwd1	ESSENTIAL	-2.92801	0.0023953	0.069888	2.62064
Dync1h1	ESSENTIAL	-2.92447	0.0026081	0.0729988	2.58367
Rrm2	ESSENTIAL	-2.92428	0.00244264	0.0704439	2.61214
Ndufaf5	GENE	-2.92387	0.00220868	0.0670912	2.65587
Dnajc8	GENE	-2.9237	0.00232643	0.0689391	2.63331
Srp19	GENE	-2.9226	0.00271622	0.0740839	2.56603
Rrp7a	GENE	-2.92056	0.0024576	0.0707212	2.60949
Qk	GENE	-2.91908	0.00280921	0.0755962	2.55142
Cdc16	ESSENTIAL	-2.9188	0.00269883	0.0740839	2.56882
Rfx4	GENE	-2.91836	0.00284711	0.0758024	2.5456
Eefsec	GENE	-2.91816	0.00266616	0.0738275	2.57411
Dap3	ESSENTIAL	-2.9178	0.00269643	0.0740839	2.56921
Rcc1	ESSENTIAL	-2.91764	0.00246996	0.0708103	2.60731
Ptpn11	ESSENTIAL	-2.91694	0.00256038	0.0723086	2.5917
Cenpa	ESSENTIAL	-2.91674	0.00223184	0.0673723	2.65134
Yrdc	ESSENTIAL	-2.91631	0.00260114	0.0729846	2.58484
Tnpo3	ESSENTIAL	-2.91628	0.00274881	0.0746512	2.56086
Atp1a1	ESSENTIAL	-2.91495	0.00248643	0.0711772	2.60442
Mdn1	ESSENTIAL	-2.91376	0.0025588	0.0723086	2.59196
Ndufa13	ESSENTIAL	-2.91176	0.00271589	0.0740839	2.56609
Krr1	ESSENTIAL	-2.9105	0.00252446	0.0719659	2.59783
Uqcrc1	ESSENTIAL	-2.90998	0.00279253	0.075375	2.554
Mars	ESSENTIAL	-2.90969	0.00235201	0.0690635	2.62856
Smu1	GENE	-2.90954	0.00250535	0.071613	2.60113
Sf3a2	ESSENTIAL	-2.90953	0.00225001	0.0677996	2.64782
Ddx59	ESSENTIAL	-2.90786	0.0026284	0.0732925	2.58031
Qars	ESSENTIAL	-2.90771	0.00260229	0.0729846	2.58464
Actr2	GENE	-2.90736	0.0029141	0.0765946	2.5355
Pop7	ESSENTIAL	-2.90686	0.00261033	0.0729988	2.5833
Ngdn	ESSENTIAL	-2.90548	0.00281243	0.0755962	2.55092
Hist1h4b	GENE	-2.90401	1.35e-05	0.00352808	4.87059
Rnaseh2c	GENE	-2.90337	0.00231117	0.0687874	2.63617
Tcp1	ESSENTIAL	-2.9025	0.00273684	0.0744942	2.56275
Dync1i2	GENE	-2.9025	0.00227453	0.0682358	2.64311
Dnm1l	ESSENTIAL	-2.90208	0.00265984	0.0738275	2.57514
Ndufb6	ESSENTIAL	-2.90092	0.00276975	0.0750738	2.55756
Rad1	GENE	-2.90084	0.00267805	0.0738275	2.57218
Mrpl3	GENE	-2.90011	0.00254657	0.0722586	2.59404
Polg2	GENE	-2.89899	0.00186928	0.060783	2.72833
Snapc4	ESSENTIAL	-2.8977	0.00256294	0.0723086	2.59126
Txnl4a	ESSENTIAL	-2.89769	0.00254556	0.0722586	2.59422
Emg1	GENE	-2.89744	0.00202889	0.0633512	2.69274
Tkt	ESSENTIAL	-2.89684	0.00304593	0.0778761	2.51628
Sumo2	GENE	-2.89644	0.00294702	0.0765946	2.53062
Mrps15	ESSENTIAL	-2.89641	0.00294194	0.0765946	2.53137
Dido1	ESSENTIAL	-2.89573	0.00294582	0.0765946	2.53079
Polr2g	ESSENTIAL	-2.89313	0.00234927	0.0690635	2.62907
Eif2b1	ESSENTIAL	-2.89288	0.00257931	0.0726557	2.5885
Thap11	ESSENTIAL	-2.89198	0.00267115	0.0738275	2.5733
Rprd1b	GENE	-2.89131	0.00291174	0.0765946	2.53585
Cltc	ESSENTIAL	-2.888	0.00267526	0.0738275	2.57263
Rpl36	GENE	-2.88696	0.00314857	0.0784309	2.50189
Plk1	ESSENTIAL	-2.88623	0.00225299	0.0677996	2.64724
Psmb6	ESSENTIAL	-2.88463	0.00277583	0.0751122	2.55661
Tamm41	GENE	-2.87984	0.00262125	0.0731986	2.58149
Hist1h3a	GENE	-2.87959	5.29e-09	7.89e-06	8.27656
Myc	ESSENTIAL	-2.87932	0.00295628	0.0765946	2.52925
Sprtn	ESSENTIAL	-2.8793	0.00324054	0.0797988	2.48938
Psma7	ESSENTIAL	-2.87887	0.00313281	0.0782396	2.50407
Tubgcp4	ESSENTIAL	-2.87638	0.00314451	0.0784305	2.50245
Hnrnpl	GENE	-2.87636	0.00256326	0.0723086	2.59121
Cpsf4	ESSENTIAL	-2.87636	0.00307074	0.0782396	2.51276
Eif1ad	ESSENTIAL	-2.87623	0.0029001	0.0765946	2.53759
Trmt6	ESSENTIAL	-2.87601	0.00294891	0.0765946	2.53034
Cenpm	ESSENTIAL	-2.87446	0.00311863	0.0782396	2.50604
Fdxr	GENE	-2.8744	0.00295385	0.0765946	2.52961
Rbm8a	GENE	-2.87346	0.00284608	0.0758024	2.54575
Racgap1	ESSENTIAL	-2.87311	0.00291032	0.0765946	2.53606
Igbp1	ESSENTIAL	-2.87162	0.00312298	0.0782396	2.50543
Ndufaf4	GENE	-2.87126	0.00299832	0.0772027	2.52312
Glrx5	ESSENTIAL	-2.87099	0.00288945	0.0765946	2.53919
Uba2	ESSENTIAL	-2.87048	0.00292505	0.0765946	2.53387
Dhdds	ESSENTIAL	-2.86771	0.00322341	0.0794779	2.49168
Kdm2a	GENE	-2.86753	0.00233397	0.0689516	2.63191
Rnpc3	ESSENTIAL	-2.8668	0.00318147	0.0787445	2.49737
Clasrp	ESSENTIAL	-2.86638	0.00330366	0.0807377	2.481
Ncapg2	ESSENTIAL	-2.86545	0.00303335	0.077657	2.51808
Zfp335	GENE	-2.86481	0.00308453	0.0782396	2.51081
Uqcc2	GENE	-2.86442	0.00325897	0.0801509	2.48692
Ppie	GENE	-2.86371	0.00326927	0.0802548	2.48555
Adss	GENE	-2.86269	0.00315701	0.0784396	2.50072
Rnaseh2a	ESSENTIAL	-2.86233	0.00331139	0.0808245	2.47999
Cycs	GENE	-2.8619	0.00336969	0.0812175	2.47241
Sap18	ESSENTIAL	-2.86084	0.000529651	0.0341784	3.27601
Ewsr1	ESSENTIAL	-2.85766	0.00346951	0.0826338	2.45973
Wdr83	ESSENTIAL	-2.85589	0.00307024	0.0782396	2.51283
Pwp2	ESSENTIAL	-2.85561	0.00271794	0.0740839	2.56576
Ppp1r8	ESSENTIAL	-2.85526	0.00335325	0.0812175	2.47453
Vps29	GENE	-2.85461	0.00271228	0.0740839	2.56667
Tomm22	GENE	-2.85333	0.00333983	0.0812175	2.47628
Ddx23	ESSENTIAL	-2.85306	0.0030971	0.0782396	2.50904
Mthfd1	ESSENTIAL	-2.85232	0.00293168	0.0765946	2.53288
Timm44	ESSENTIAL	-2.85141	0.00308838	0.0782396	2.51027
Ruvbl1	ESSENTIAL	-2.85133	0.00302873	0.0776412	2.51874
Ncbp2	ESSENTIAL	-2.8508	0.00275031	0.0746512	2.56062
Pmvk	ESSENTIAL	-2.85073	0.00289707	0.0765946	2.53804
Ccnb1	ESSENTIAL	-2.84967	0.00337172	0.0812175	2.47215
Mybbp1a	ESSENTIAL	-2.84938	0.00282208	0.0756459	2.54943
Mcm5	ESSENTIAL	-2.84922	0.00283834	0.0758024	2.54694
Hist1h3b	GENE	-2.84743	1.43e-07	0.000102564	6.84499
Hist1h3d	GENE	-2.84743	1.43e-07	0.000102564	6.84499
Nckap1	ESSENTIAL	-2.84651	0.00317712	0.0787445	2.49797
Psmb3	ESSENTIAL	-2.84553	0.00358522	0.0843587	2.44548
Dlst	ESSENTIAL	-2.84441	0.0033976	0.081492	2.46883
Ndc80	ESSENTIAL	-2.84306	0.00298284	0.0770765	2.52537
Mtrf1l	GENE	-2.84236	0.00357243	0.0842259	2.44704
Hist1h4m	GENE	-2.84131	1.99e-06	0.00083421	5.70048
Hist1h4n	GENE	-2.84131	1.99e-06	0.00083421	5.70048
Gtpbp3	GENE	-2.84095	0.00284748	0.0758024	2.54554
Trrap	ESSENTIAL	-2.84085	0.00317978	0.0787445	2.4976
Sco1	ESSENTIAL	-2.84041	0.0028124	0.0755962	2.55092
Ddx47	ESSENTIAL	-2.83967	0.00345901	0.0825562	2.46105
Rbm19	ESSENTIAL	-2.83757	0.00265993	0.0738275	2.57513
Tex10	ESSENTIAL	-2.83667	0.00277892	0.0751122	2.55612
Ybey	ESSENTIAL	-2.83653	0.00330292	0.0807377	2.4811
Dkc1	ESSENTIAL	-2.83229	0.00270786	0.0740839	2.56737
Ppil4	ESSENTIAL	-2.83189	0.00266101	0.0738275	2.57495
Sdad1	ESSENTIAL	-2.83058	0.00284403	0.0758024	2.54607
Ddx18	ESSENTIAL	-2.82868	0.00299967	0.0772027	2.52293
Cnot1	ESSENTIAL	-2.82827	0.00342336	0.0820084	2.46555
Malsu1	ESSENTIAL	-2.82804	0.00348356	0.082836	2.45798
Rpl35a	GENE	-2.82607	0.00332091	0.080955	2.47874
5031410I06Rik	GENE	-2.826	6.03e-06	0.00182084	5.21988
Atp6v0d1	ESSENTIAL	-2.82449	0.00376324	0.0869267	2.42444
Olfr380	GENE	-2.8237	0.00161356	0.0559195	2.79222
Nars2	ESSENTIAL	-2.82348	0.00360545	0.0845927	2.44304
Hspe1	GENE	-2.82276	0.00368485	0.0858322	2.43358
Hist1h2ab	GENE	-2.82275	1.21e-06	0.000560165	5.91579
Trmt10c	GENE	-2.82272	0.00347079	0.0826338	2.45957
Tma16	GENE	-2.82251	0.0035141	0.0834093	2.45419
Espl1	ESSENTIAL	-2.82085	0.00337359	0.0812175	2.47191
Wdr73	ESSENTIAL	-2.82062	0.00377385	0.0870682	2.42322
Cox18	GENE	-2.82058	0.00388159	0.0881891	2.41099
Zbtb8os	GENE	-2.81973	0.00290482	0.0765946	2.53688
Pgs1	ESSENTIAL	-2.81922	0.00394831	0.0885367	2.40359
Eif3h	ESSENTIAL	-2.81831	0.00357008	0.0842259	2.44732
Eif3b	ESSENTIAL	-2.81724	0.00338894	0.0814252	2.46994
Wdr4	ESSENTIAL	-2.81671	0.00369446	0.085842	2.43245
Hist1h3c	GENE	-2.81663	2.06e-08	2.22e-05	7.68609
Pfdn6	ESSENTIAL	-2.81642	0.00356546	0.0842259	2.44788
Gpn1	ESSENTIAL	-2.81536	0.00390904	0.0883413	2.40793
Snrnp200	ESSENTIAL	-2.81521	0.00362977	0.0850603	2.44012
Hist1h3e	GENE	-2.81453	2.57e-07	0.000160893	6.58946
Hist1h2ag	GENE	-2.81434	2.92e-07	0.000177134	6.5339
Vmp1	ESSENTIAL	-2.81387	0.00329796	0.0807377	2.48175
Eif4a3	ESSENTIAL	-2.81375	0.00366584	0.0856775	2.43583
A530032D15Rik	GENE	-2.81258	0.000824267	0.0407508	3.08393
Hmgb1	GENE	-2.81222	0.00407087	0.0897382	2.39031
Hist1h2bb	GENE	-2.81158	3.19e-05	0.00612477	4.49594
Vmn2r44	GENE	-2.81145	1.12e-06	0.000527287	5.95252
Kat5	GENE	-2.81089	0.00383952	0.0878222	2.41572
Pold1	ESSENTIAL	-2.81087	0.00390663	0.0883413	2.4082
Capzb	GENE	-2.80979	0.0040748	0.0897382	2.38989
Ndufa8	GENE	-2.80962	0.00291426	0.0765946	2.53547
Fis1	GENE	-2.80938	0.00384849	0.0878489	2.41471
Mis18bp1	ESSENTIAL	-2.8093	0.00369406	0.085842	2.4325
Nelfb	ESSENTIAL	-2.80829	0.00391482	0.0883413	2.40729
Lig3	GENE	-2.8079	0.00384079	0.0878222	2.41558
Supt16	GENE	-2.80718	0.00401049	0.0892158	2.3968
Ptpa	GENE	-2.80608	0.00351628	0.0834093	2.45392
Wdr61	ESSENTIAL	-2.80591	0.00267358	0.0738275	2.57291
Bub3	ESSENTIAL	-2.80551	0.00394853	0.0885367	2.40356
Tecr	GENE	-2.80416	0.0029609	0.0766118	2.52858
Btf3	GENE	-2.80374	0.00394081	0.0885367	2.40441
Dimt1	ESSENTIAL	-2.802	0.00359283	0.0843989	2.44456
Nup43	ESSENTIAL	-2.80159	0.00418366	0.090551	2.37844
Ska3	ESSENTIAL	-2.80038	0.00399133	0.0891152	2.39888
Bysl	ESSENTIAL	-2.79955	0.00384279	0.0878222	2.41535
Mrps18a	ESSENTIAL	-2.79954	0.00402643	0.0892576	2.39508
Strip1	ESSENTIAL	-2.79876	0.00369856	0.085842	2.43197
Zbtb17	ESSENTIAL	-2.79727	0.00397796	0.0889192	2.40034
Metap2	ESSENTIAL	-2.79661	0.00401885	0.0892158	2.3959
Acly	ESSENTIAL	-2.7962	0.00403267	0.0892576	2.39441
Hyls1	GENE	-2.7955	0.00336777	0.0812175	2.47266
Pfn1	GENE	-2.79535	0.00434727	0.0926843	2.36178
Rrp9	ESSENTIAL	-2.79492	0.00394727	0.0885367	2.4037
Incenp	ESSENTIAL	-2.79398	0.00339062	0.0814252	2.46972
Plrg1	ESSENTIAL	-2.79318	0.00355767	0.0841851	2.44883
Vmn2r40	GENE	-2.79031	7.82e-07	0.000378901	6.10677
Vmn2r41	GENE	-2.79031	7.82e-07	0.000378901	6.10677
Vmn2r48	GENE	-2.79031	7.82e-07	0.000378901	6.10677
Pcid2	ESSENTIAL	-2.79021	0.0038067	0.0874097	2.41945
Rpl23	GENE	-2.7901	0.00336308	0.0812175	2.47326
Mrps27	ESSENTIAL	-2.78949	0.00418647	0.090551	2.37815
Ccnk	ESSENTIAL	-2.78931	0.00427885	0.0917822	2.36867
Nars	ESSENTIAL	-2.78928	0.00269808	0.0740839	2.56894
Speer4c	GENE	-2.78876	3.16e-05	0.00612477	4.49996
2810004N23Rik	ESSENTIAL	-2.78849	0.00416833	0.090551	2.38004
Hist1h2ae	GENE	-2.78775	1.82e-05	0.00414867	4.7391
Copb2	ESSENTIAL	-2.78768	0.00370841	0.0859676	2.43081
Cpsf2	ESSENTIAL	-2.78738	0.00395172	0.0885367	2.40321
Rpl7a	GENE	-2.78676	0.00365052	0.0854434	2.43764
Samm50	ESSENTIAL	-2.78562	0.00380099	0.0873823	2.4201
Zfp970	GENE	-2.78492	1.54e-06	0.000693597	5.81278
Crcp	ESSENTIAL	-2.78484	0.00414124	0.0902781	2.38287
Rrp12	ESSENTIAL	-2.78322	0.00442397	0.0933147	2.35419
Prim2	GENE	-2.78267	0.0041377	0.0902781	2.38324
Timeless	ESSENTIAL	-2.78266	0.00410069	0.0898997	2.38714
Qrsl1	ESSENTIAL	-2.77936	0.00465355	0.0963524	2.33222
Tubgcp3	ESSENTIAL	-2.77917	0.00401647	0.0892158	2.39616
Snrnp70	ESSENTIAL	-2.77764	0.00374249	0.0865507	2.42684
Chchd5	GENE	-2.77649	0.00418222	0.090551	2.37859
Vhl	GENE	-2.77565	0.00432623	0.0923504	2.36389
Prkra	ESSENTIAL	-2.77553	0.00403569	0.0892576	2.39408
Gmppb	ESSENTIAL	-2.77403	0.00358677	0.0843587	2.4453
Tada2b	GENE	-2.77359	0.00387679	0.0881834	2.41153
Psmd6	ESSENTIAL	-2.77239	0.00342946	0.0820529	2.46477
Smc4	ESSENTIAL	-2.77218	0.00443171	0.0933147	2.35343
Skp1a	GENE	-2.77167	0.00409655	0.0898997	2.38758
Anapc2	ESSENTIAL	-2.77165	0.00449247	0.0939203	2.34751
Nedd8	GENE	-2.77151	0.00386405	0.0879969	2.41296
Sf3a1	ESSENTIAL	-2.77072	0.0047047	0.09685	2.32747
Sars2	ESSENTIAL	-2.77057	0.00366936	0.0856775	2.43541
Nup93	ESSENTIAL	-2.77041	0.00424368	0.0913806	2.37226
Gm14325	GENE	-2.7696	4.66e-07	0.000258113	6.33147
Dis3	ESSENTIAL	-2.76929	0.00421283	0.0910196	2.37543
Hist1h2ad	GENE	-2.76923	6.01e-08	4.86e-05	7.22087
Exosc5	ESSENTIAL	-2.76903	0.00426461	0.0916277	2.37012
Rps15	GENE	-2.76812	0.00443461	0.0933147	2.35314
Ndufs3	GENE	-2.76794	0.00438939	0.0931725	2.3576
Arih1	ESSENTIAL	-2.76781	0.00415539	0.0904847	2.38139
Dohh	GENE	-2.76709	0.00441727	0.0933147	2.35485
Ddx3x	ESSENTIAL	-2.76639	0.0044921	0.0939203	2.34755
Gtf2a2	ESSENTIAL	-2.76622	0.0046316	0.0960004	2.33427
Erh	GENE	-2.76528	0.00379562	0.0873623	2.42072
Polr3f	ESSENTIAL	-2.76469	0.00468445	0.0967854	2.32934
Mad2l1	GENE	-2.76392	0.0043714	0.0929942	2.35938
Rps27	GENE	-2.76218	0.000969432	0.0446261	3.01348
Cops3	ESSENTIAL	-2.7617	0.00367991	0.0858203	2.43416
Hist1h3h	GENE	-2.76144	1.93e-07	0.000128704	6.71536
Vrk1	ESSENTIAL	-2.76136	0.00408969	0.089862	2.38831
Trappc1	ESSENTIAL	-2.76033	0.00430935	0.0922533	2.36559
Mrps6	ESSENTIAL	-2.7573	0.00431277	0.0922533	2.36524
Dph5	ESSENTIAL	-2.75609	0.00336605	0.0812175	2.47288
Nrbp1	ESSENTIAL	-2.75588	0.0041243	0.0902781	2.38465
Wdr5	ESSENTIAL	-2.75513	0.00501638	0.100431	2.29961
Nubp2	GENE	-2.75351	0.00453193	0.0944395	2.34372
Orc3	ESSENTIAL	-2.753	0.00403916	0.0892576	2.39371
Sfswap	ESSENTIAL	-2.75222	0.004235	0.0912952	2.37315
Med21	GENE	-2.74984	0.00491585	0.0993985	2.3084
Trappc8	ESSENTIAL	-2.74962	0.00452254	0.0943453	2.34462
Gfm2	ESSENTIAL	-2.74908	0.00484316	0.0986965	2.31487
C330021F23Rik	GENE	-2.74857	0.000119306	0.015486	3.92334
Psmc2	ESSENTIAL	-2.74706	0.00475349	0.0975875	2.32299
Ndufb5	ESSENTIAL	-2.74674	0.00418247	0.090551	2.37857
Gnb1	GENE	-2.74594	0.00337026	0.0812175	2.47234
Esf1	ESSENTIAL	-2.74554	0.00395765	0.0885673	2.40256
Fbxl5	GENE	-2.74331	0.00506739	0.100988	2.29522
Ndrg3	GENE	-2.74277	0.00441598	0.0933147	2.35497
Hist1h2ah	GENE	-2.74256	4.42e-08	3.79e-05	7.35463
H2afz	GENE	-2.74137	0.00423072	0.0912952	2.37359
Gm6710	GENE	-2.74131	6.71e-08	5.2e-05	7.17349
Mettl14	GENE	-2.7411	0.00490702	0.0993985	2.30918
Mrpl20	ESSENTIAL	-2.74082	0.00449201	0.0939203	2.34756
Ppp2r1a	ESSENTIAL	-2.74026	0.00461944	0.095851	2.33541
Ptar1	GENE	-2.73898	0.00471196	0.09685	2.3268
Clp1	ESSENTIAL	-2.73863	0.0049236	0.0993985	2.30772
Rpl12	ESSENTIAL	-2.73765	0.00447806	0.0939203	2.34891
Nsf	ESSENTIAL	-2.73746	0.0052466	0.103228	2.28012
Dhx8	ESSENTIAL	-2.73578	0.00492377	0.0993985	2.3077
Gm10220	GENE	-2.73436	1.32e-05	0.00349846	4.88015
Smc1a	ESSENTIAL	-2.73384	0.00528291	0.103731	2.27713
Slc31a1	GENE	-2.73322	0.004922	0.0993985	2.30786
Rbm22	GENE	-2.73276	0.00553165	0.105932	2.25715
Tra2b	GENE	-2.73126	0.00498522	0.100143	2.30232
Prpf8	ESSENTIAL	-2.73082	0.00425399	0.091501	2.3712
Eral1	GENE	-2.7305	0.00481879	0.098407	2.31706
Ahctf1	GENE	-2.73039	0.00497517	0.100123	2.30319
Kat8	ESSENTIAL	-2.73003	0.00515098	0.101967	2.28811
Gapdh	GENE	-2.72919	0.00511101	0.10144	2.29149
Rnf113a1	ESSENTIAL	-2.72887	0.00449971	0.0939702	2.34682
Ndufaf6	GENE	-2.72765	0.00391565	0.0883413	2.4072
Nsun4	GENE	-2.72752	0.00517238	0.102286	2.28631
Gatc	GENE	-2.72749	0.0041377	0.0902781	2.38324
Rpa2	ESSENTIAL	-2.72746	0.00553033	0.105932	2.25725
Tufm	ESSENTIAL	-2.72675	0.00440357	0.0933147	2.3562
Magoh	GENE	-2.7262	0.00453757	0.0944555	2.34318
Lsm8	GENE	-2.72411	0.00506868	0.100988	2.2951
Chordc1	GENE	-2.72226	0.0048358	0.0986503	2.31553
Mrps34	ESSENTIAL	-2.72212	0.00534394	0.103932	2.27214
Mrpl38	ESSENTIAL	-2.72173	0.00502788	0.100558	2.29861
Kif23	ESSENTIAL	-2.7215	0.00544835	0.105148	2.26373
Mdm4	GENE	-2.72138	0.00512391	0.101535	2.2904
Rexo2	ESSENTIAL	-2.72051	0.00580209	0.109049	2.23642
Rbbp6	ESSENTIAL	-2.71941	0.00534678	0.103932	2.27191
Eif3d	ESSENTIAL	-2.71906	0.00390462	0.0883413	2.40842
Pnkp	ESSENTIAL	-2.71432	0.00568237	0.107619	2.24547
Mnat1	GENE	-2.714	0.0054018	0.104478	2.26746
Ddx28	GENE	-2.71181	0.00559855	0.106477	2.25192
Mrpl40	ESSENTIAL	-2.71086	0.00428127	0.0917822	2.36843
Atpaf2	GENE	-2.71056	0.00531099	0.103862	2.27482
Nup62	ESSENTIAL	-2.71055	0.00471257	0.09685	2.32674
Timm17a	GENE	-2.71048	0.00544736	0.105148	2.26381
Adsl	ESSENTIAL	-2.70949	0.00533516	0.103932	2.27285
Hist1h3f	GENE	-2.70793	7.43e-06	0.00218093	5.12917
Rplp2	ESSENTIAL	-2.70629	0.0046895	0.0967864	2.32887
Srfbp1	ESSENTIAL	-2.7034	0.00559204	0.106461	2.25243
Mettl16	ESSENTIAL	-2.70206	0.00603991	0.112013	2.21897
Snapc2	ESSENTIAL	-2.70144	0.00532171	0.103862	2.27395
Gtf2h2	GENE	-2.70103	0.00588972	0.11007	2.22991
Mrrf	GENE	-2.70085	0.00458876	0.0953164	2.3383
Srbd1	ESSENTIAL	-2.70002	0.00488325	0.0992006	2.31129
Vmn2r31	GENE	-2.69789	3.12e-05	0.00611233	4.50551
Mrps2	ESSENTIAL	-2.69773	0.00537547	0.104281	2.26958
Dynlrb1	ESSENTIAL	-2.69766	0.00550098	0.105658	2.25956
Oip5	ESSENTIAL	-2.69673	0.00494139	0.0996505	2.30615
Speer4b	GENE	-2.69539	3.59e-05	0.00682976	4.44435
Psmd4	ESSENTIAL	-2.69453	0.00449104	0.0939203	2.34765
Lrpprc	ESSENTIAL	-2.69282	0.00511389	0.10144	2.29125
Mrpl14	ESSENTIAL	-2.6906	0.00507022	0.100988	2.29497
Brix1	ESSENTIAL	-2.68903	0.00508854	0.101248	2.29341
Ckap5	ESSENTIAL	-2.68881	0.0063465	0.114627	2.19747
Mms19	ESSENTIAL	-2.68718	0.00609702	0.112787	2.21488
Ptma	GENE	-2.68713	0.005319	0.103862	2.27417
Uba52	GENE	-2.68474	0.00630987	0.114285	2.19998
Afg3l2	ESSENTIAL	-2.68459	0.00617021	0.113011	2.2097
Copa	ESSENTIAL	-2.68395	0.00530596	0.103862	2.27524
Cdc5l	ESSENTIAL	-2.6796	0.00623417	0.113765	2.20522
Bop1	ESSENTIAL	-2.67897	0.00485138	0.0987602	2.31413
Atp5d	GENE	-2.67894	0.00385657	0.0879297	2.4138
Tubg1	ESSENTIAL	-2.67799	0.00505237	0.100943	2.2965
Iars2	ESSENTIAL	-2.67795	0.00650971	0.116061	2.18644
Vmn2r36	GENE	-2.67781	1.98e-06	0.00083421	5.70241
Rnf8	ESSENTIAL	-2.67778	0.00488901	0.0992136	2.31078
Abce1	GENE	-2.67622	0.00588499	0.11007	2.23025
Prc1	ESSENTIAL	-2.67608	0.00573417	0.108146	2.24153
Uqcrq	ESSENTIAL	-2.67602	0.00580355	0.109049	2.23631
Tpr	ESSENTIAL	-2.67579	0.00615729	0.113011	2.21061
Puf60	ESSENTIAL	-2.6754	0.00660266	0.116648	2.18028
Tonsl	ESSENTIAL	-2.67522	0.00567484	0.107619	2.24605
Mrpl4	ESSENTIAL	-2.67474	0.00518214	0.102375	2.28549
Dcaf13	GENE	-2.67454	0.00593256	0.110445	2.22676
Dhx37	ESSENTIAL	-2.67416	0.00645429	0.115285	2.19015
Msto1	GENE	-2.67345	0.00617388	0.113011	2.20944
Ccna2	ESSENTIAL	-2.67316	0.00558544	0.106461	2.25294
Pes1	ESSENTIAL	-2.67312	0.00498649	0.100143	2.30221
Pet117	ESSENTIAL	-2.67296	0.00626007	0.114109	2.20342
Ddx41	ESSENTIAL	-2.67253	0.00612505	0.112896	2.21289
Chaf1b	ESSENTIAL	-2.67235	0.00535871	0.10406	2.27094
Usp7	ESSENTIAL	-2.67066	0.0064348	0.115149	2.19147
H2afj	GENE	-2.67006	0.000508002	0.0335119	3.29413
Bap1	ESSENTIAL	-2.67	0.00567562	0.107619	2.24599
Cenpc1	GENE	-2.66982	0.00559223	0.106461	2.25241
Agpat1	GENE	-2.66945	0.00567932	0.107619	2.2457
Gtf3c3	ESSENTIAL	-2.66815	0.00580693	0.109049	2.23605
Hcfc1	ESSENTIAL	-2.6673	0.00558517	0.106461	2.25296
Afg3l1	GENE	-2.66676	0.00637112	0.114858	2.19578
Pole	ESSENTIAL	-2.6636	0.00432684	0.0923504	2.36383
Gm10406	GENE	-2.66353	7.03e-07	0.00036835	6.15289
Rbm25	ESSENTIAL	-2.66275	0.00628095	0.114109	2.20197
Prim1	ESSENTIAL	-2.66189	0.00550837	0.105695	2.25898
Sf3b3	ESSENTIAL	-2.6606	0.00649034	0.115822	2.18773
Wbscr22	GENE	-2.66027	0.00653821	0.116462	2.18454
Actb	GENE	-2.66024	0.0047012	0.09685	2.32779
Ncaph2	ESSENTIAL	-2.65983	0.000337749	0.0275024	3.47141
Rpl30	GENE	-2.65938	0.00697203	0.120641	2.15664
Smc5	ESSENTIAL	-2.65892	0.00601679	0.111798	2.22064
Noc3l	ESSENTIAL	-2.65888	0.00538404	0.104343	2.26889
Mrpl24	GENE	-2.65882	0.00656604	0.116648	2.1827
Cmtr1	GENE	-2.65869	0.00479234	0.0980735	2.31945
Setd1a	GENE	-2.65711	0.00595085	0.110679	2.22542
Wdr92	ESSENTIAL	-2.65586	0.00628837	0.114109	2.20146
Gm21119	GENE	-2.65457	5.35e-05	0.00902508	4.27126
Yeats4	ESSENTIAL	-2.65382	0.00666672	0.116914	2.17609
Rps17	GENE	-2.65314	0.00613203	0.112896	2.2124
Atm	GENE	-2.6525	0.00545886	0.105148	2.2629
Ecd	ESSENTIAL	-2.65025	0.00676022	0.117924	2.17004
Cdc7	GENE	-2.64879	0.00568636	0.107619	2.24517
Pold2	ESSENTIAL	-2.64763	0.00612123	0.112896	2.21316
Pdcd5	ESSENTIAL	-2.64748	0.00573655	0.108146	2.24135
Kpnb1	ESSENTIAL	-2.64729	0.00529516	0.103762	2.27612
Uba3	ESSENTIAL	-2.64579	0.00726052	0.122809	2.13903
Rps27rt	ESSENTIAL	-2.64575	0.000759033	0.0393915	3.11974
Polr2j	GENE	-2.64471	0.00686293	0.119393	2.16349
Nrf1	ESSENTIAL	-2.64395	0.0066156	0.116661	2.17943
Ttc1	ESSENTIAL	-2.64378	0.00585977	0.109852	2.23212
Sap130	ESSENTIAL	-2.64236	0.00612412	0.112896	2.21296
Actr8	ESSENTIAL	-2.6423	0.00658222	0.116648	2.18163
Tut1	ESSENTIAL	-2.64016	0.00748364	0.124813	2.12589
Cenpo	ESSENTIAL	-2.63987	0.00639007	0.114879	2.19449
Diexf	GENE	-2.63928	0.00696644	0.120641	2.15699
Adat2	GENE	-2.63767	0.00635509	0.114676	2.19688
Hist1h4a	GENE	-2.63726	8.28e-05	0.0116266	4.08202
Hist1h4f	GENE	-2.63722	0.000220794	0.0220683	3.65601
Polr3c	ESSENTIAL	-2.63695	0.00719232	0.122377	2.14313
Mvk	ESSENTIAL	-2.63691	0.00674921	0.117837	2.17075
Rbm39	GENE	-2.63639	0.00701862	0.121015	2.15375
Cluh	GENE	-2.63533	0.00695541	0.120641	2.15768
Gm10471	GENE	-2.63448	0.000383945	0.0290873	3.41573
Ankrd49	ESSENTIAL	-2.6323	0.00640267	0.114892	2.19364
Aars2	ESSENTIAL	-2.63215	0.00658776	0.116648	2.18126
Rnf40	ESSENTIAL	-2.63157	0.00634208	0.114627	2.19777
Kbtbd2	GENE	-2.63155	0.00662398	0.116663	2.17888
Adat3	ESSENTIAL	-2.63113	0.00662773	0.116663	2.17863
Dars2	ESSENTIAL	-2.6308	0.00641562	0.115018	2.19276
Ddx52	ESSENTIAL	-2.62986	0.00694539	0.120641	2.1583
Vmn2r46	GENE	-2.62909	2.69e-06	0.00102093	5.57079
Dhps	ESSENTIAL	-2.62841	0.00760269	0.125633	2.11903
Lipt1	GENE	-2.62691	0.00719061	0.122377	2.14323
Glrx3	ESSENTIAL	-2.62607	0.00616879	0.113011	2.2098
Alg11	ESSENTIAL	-2.62534	0.00792787	0.127346	2.10084
Foxred1	GENE	-2.62513	0.00711546	0.121948	2.1478
Med4	ESSENTIAL	-2.62409	0.00790861	0.127346	2.1019
Nfu1	GENE	-2.6239	0.00712935	0.121948	2.14695
Zfp965	GENE	-2.62234	1.71e-05	0.00414867	4.76712
Shoc2	ESSENTIAL	-2.62218	0.00793371	0.127346	2.10052
Spin2d	GENE	-2.62194	0.00373093	0.0863864	2.42818
Mrps17	GENE	-2.62105	0.00592159	0.110347	2.22756
Nop10	ESSENTIAL	-2.621	0.00774636	0.125966	2.1109
Ube2n	GENE	-2.6206	0.00700315	0.120887	2.15471
Rpf1	ESSENTIAL	-2.61861	0.00698877	0.120823	2.1556
Cwc27	GENE	-2.61849	0.00618217	0.113029	2.20886
Slc35b1	ESSENTIAL	-2.61834	0.00751094	0.124947	2.12431
Mtor	ESSENTIAL	-2.61804	0.00731185	0.123221	2.13597
Coa6	GENE	-2.61679	0.00655002	0.116565	2.18376
Ptcd3	ESSENTIAL	-2.61607	0.0076306	0.125633	2.11744
Ogt	ESSENTIAL	-2.61606	0.00766591	0.12569	2.11544
Cct2	ESSENTIAL	-2.61599	0.00814467	0.128852	2.08913
Cwc22	ESSENTIAL	-2.61386	0.00528938	0.103753	2.2766
Isy1	ESSENTIAL	-2.61198	0.00660285	0.116648	2.18027
Xrcc2	ESSENTIAL	-2.61162	0.00696467	0.120641	2.1571
Tmem69	GENE	-2.61092	0.00667216	0.116914	2.17573
Orc5	ESSENTIAL	-2.6108	0.00725784	0.122809	2.13919
Alyref	ESSENTIAL	-2.61021	0.00663546	0.116693	2.17813
Timm13	ESSENTIAL	-2.60956	0.00751101	0.124947	2.1243
Dolk	ESSENTIAL	-2.60952	0.00843749	0.130905	2.07379
Gm10147	GENE	-2.60945	3.7e-06	0.00125628	5.43193
Gm14632	GENE	-2.60945	3.7e-06	0.00125628	5.43193
Gm4836	GENE	-2.60945	3.7e-06	0.00125628	5.43193
Ddx27	ESSENTIAL	-2.6085	0.00870848	0.132681	2.06006
Ykt6	ESSENTIAL	-2.60765	0.00718264	0.122377	2.14372
Sec61b	GENE	-2.60758	0.00588637	0.11007	2.23015
Rps25	GENE	-2.6071	0.00739148	0.124165	2.13127
Ndufb7	ESSENTIAL	-2.60701	0.00401254	0.0892158	2.39658
Tubgcp2	ESSENTIAL	-2.60633	0.00798202	0.127844	2.09789
Pcyt1a	ESSENTIAL	-2.60508	0.0081645	0.128955	2.08807
Top3a	ESSENTIAL	-2.60485	0.0081165	0.128835	2.09063
Lias	ESSENTIAL	-2.60385	0.00833329	0.130325	2.07918
Ppil1	GENE	-2.60287	0.00703018	0.121107	2.15303
Usp8	ESSENTIAL	-2.60276	0.00634298	0.114627	2.19771
Sin3a	ESSENTIAL	-2.59902	0.00770652	0.125966	2.11314
Farsa	ESSENTIAL	-2.5984	0.00626929	0.114109	2.20278
Rack1	GENE	-2.59825	0.00728764	0.123095	2.13741
Coa5	ESSENTIAL	-2.59815	0.00758328	0.125633	2.12014
Gtf2h4	ESSENTIAL	-2.59795	0.00659408	0.116648	2.18085
Mrgbp	ESSENTIAL	-2.59737	0.00809276	0.128835	2.0919
Nsl1	ESSENTIAL	-2.59718	0.00761415	0.125633	2.11838
Fip1l1	GENE	-2.59657	0.00772544	0.125966	2.11208
Vdac1	GENE	-2.59628	0.00856559	0.131699	2.06724
Gemin2	ESSENTIAL	-2.59568	0.00732587	0.123243	2.13514
Psmc1	GENE	-2.59463	0.00740648	0.124165	2.13039
Mms22l	ESSENTIAL	-2.5939	0.00731107	0.123221	2.13602
Ccnh	ESSENTIAL	-2.5939	0.00749461	0.124889	2.12525
Rrn3	GENE	-2.59383	0.00842374	0.130905	2.0745
Eef1a1	GENE	-2.5933	0.00608802	0.112787	2.21552
Mrps5	ESSENTIAL	-2.59312	0.00762235	0.125633	2.11791
Ddost	ESSENTIAL	-2.593	0.00803145	0.128424	2.09521
Dna2	ESSENTIAL	-2.59159	0.00741883	0.124165	2.12966
Vmn1r238	GENE	-2.58987	0.00122267	0.0483502	2.91269
Emc8	GENE	-2.58936	0.007057	0.121461	2.15138
Cox5b	ESSENTIAL	-2.58871	0.00742555	0.124165	2.12927
Gm10354	GENE	-2.58864	0.000187321	0.0200568	3.72741
Nsun3	GENE	-2.58606	0.00603729	0.112013	2.21916
Sympk	ESSENTIAL	-2.58312	0.00760703	0.125633	2.11878
Fcf1	GENE	-2.58267	0.00845429	0.13097	2.07292
Cct8	GENE	-2.58248	0.00745607	0.124568	2.12749
Palb2	GENE	-2.58231	0.00674293	0.117837	2.17115
Hist1h2ak	GENE	-2.58202	1.75e-05	0.00414867	4.75618
Atp2b1	GENE	-2.58184	0.00682133	0.118857	2.16613
Mrpl33	GENE	-2.58165	0.00820922	0.129345	2.0857
Cpox	ESSENTIAL	-2.57983	0.00781852	0.12648	2.10688
Hist1h2ac	GENE	-2.57881	1.78e-05	0.00414867	4.74838
Wars	ESSENTIAL	-2.57872	0.00798873	0.127846	2.09752
Ubtf	ESSENTIAL	-2.57822	0.00741317	0.124165	2.13
G6pdx	ESSENTIAL	-2.57788	0.00778593	0.126272	2.10869
Psmc3	ESSENTIAL	-2.57658	0.00822067	0.12942	2.08509
Gatb	GENE	-2.57492	0.00770158	0.125966	2.11342
Mrpl35	GENE	-2.57481	0.00643127	0.115149	2.1917
Dhx33	ESSENTIAL	-2.57285	0.00764809	0.125633	2.11645
Rpl28	GENE	-2.57187	0.00724047	0.122809	2.14023
Ggps1	ESSENTIAL	-2.57099	0.00788088	0.12717	2.10343
Rps18	ESSENTIAL	-2.56998	0.00840572	0.130797	2.07542
Cul1	ESSENTIAL	-2.56974	0.00868552	0.13254	2.0612
Cdc45	ESSENTIAL	-2.56916	0.0088373	0.133368	2.05368
Mup6	GENE	-2.56835	0.000210364	0.0219186	3.67703
Ppil2	ESSENTIAL	-2.56764	0.00658176	0.116648	2.18166
Ncaph	ESSENTIAL	-2.56463	0.00847147	0.131101	2.07204
Slu7	ESSENTIAL	-2.56389	0.00760584	0.125633	2.11885
Rbmx2	GENE	-2.56326	0.00864929	0.13246	2.06302
Idi1	GENE	-2.56166	0.00771837	0.125966	2.11247
Eif5b	ESSENTIAL	-2.56102	0.00868542	0.13254	2.06121
Iscu	ESSENTIAL	-2.55986	0.00664921	0.116828	2.17723
Aco2	ESSENTIAL	-2.55901	0.00682602	0.118857	2.16583
Crnkl1	ESSENTIAL	-2.55814	0.00988731	0.143389	2.00492
Ndufa11	ESSENTIAL	-2.55738	0.00747577	0.124789	2.12634
Uqcr10	GENE	-2.55699	0.00985932	0.143345	2.00615
Dbpht2	GENE	-2.55668	0.00716532	0.122239	2.14476
Fxn	GENE	-2.55635	0.00836267	0.130385	2.07766
Gm16381	ESSENTIAL	-2.55627	0.00853319	0.131699	2.06889
Rpa1	ESSENTIAL	-2.55597	0.00812371	0.128835	2.09025
Hyou1	ESSENTIAL	-2.55495	0.00761528	0.125633	2.11831
Ftl1	GENE	-2.55385	0.00725077	0.122809	2.13962
Nup155	ESSENTIAL	-2.55374	0.00960348	0.141262	2.01757
Mrpl41	ESSENTIAL	-2.55207	0.00740527	0.124165	2.13046
Nae1	ESSENTIAL	-2.55039	0.00879335	0.133368	2.05585
Ndufb11	GENE	-2.54888	0.0106921	0.149586	1.97094
Dmap1	ESSENTIAL	-2.54826	0.00936354	0.138629	2.02856
Fbxo5	GENE	-2.5477	0.00907412	0.135796	2.0422
Mrpl55	GENE	-2.54664	0.00853738	0.131699	2.06868
Mdh2	GENE	-2.54655	0.00615247	0.113011	2.21095
Utp6	ESSENTIAL	-2.5461	0.00792334	0.127346	2.10109
Uhrf1	GENE	-2.54607	0.00576063	0.108495	2.23953
Dhx35	ESSENTIAL	-2.54597	0.00754362	0.125274	2.12242
Gtf3c5	ESSENTIAL	-2.54534	0.00866665	0.13246	2.06215
Tmem258	ESSENTIAL	-2.54466	0.00819262	0.129189	2.08658
Supv3l1	ESSENTIAL	-2.54445	0.010273	0.146764	1.9883
Atp5o	GENE	-2.54436	0.00879652	0.133368	2.05569
Gtpbp8	ESSENTIAL	-2.54406	0.00771287	0.125966	2.11278
Nol6	ESSENTIAL	-2.54403	0.00762906	0.125633	2.11753
Atp6v1g1	ESSENTIAL	-2.54396	0.00534285	0.103932	2.27223
Cenpw	ESSENTIAL	-2.54272	0.0106232	0.148971	1.97374
Mecr	ESSENTIAL	-2.54225	0.00752677	0.125102	2.12339
Wdr74	ESSENTIAL	-2.5422	0.00787912	0.12717	2.10352
Cops2	GENE	-2.5415	0.00759657	0.125633	2.11938
Zw10	GENE	-2.5403	0.008843	0.133368	2.0534
Snapc1	GENE	-2.53943	0.00715704	0.122206	2.14527
Ube2cbp	GENE	-2.53885	0.00935261	0.138573	2.02907
Yae1d1	GENE	-2.53647	0.00720351	0.122399	2.14246
Pcf11	ESSENTIAL	-2.53622	0.00773489	0.125966	2.11155
Hibch	GENE	-2.5356	0.00856928	0.131699	2.06706
Ndufa2	ESSENTIAL	-2.53475	0.00882965	0.133368	2.05406
Olfr340	GENE	-2.53455	0.00780404	0.126457	2.10768
4930555G01Rik	GENE	-2.53453	0.000167888	0.0185924	3.77498
Srcap	ESSENTIAL	-2.53419	0.0112361	0.154006	1.94939
Lsm10	GENE	-2.5339	0.00793325	0.127346	2.10055
Psmc4	ESSENTIAL	-2.53348	0.00900336	0.13505	2.0456
Zfp966	GENE	-2.53323	2.18e-05	0.00474488	4.66174
Zfp967	GENE	-2.53323	2.18e-05	0.00474488	4.66174
Sars	ESSENTIAL	-2.53289	0.0106472	0.1492	1.97276
Ints8	ESSENTIAL	-2.53205	0.00925101	0.137805	2.03381
1110008L16Rik	GENE	-2.53195	0.00813692	0.128835	2.08954
Slc39a10	GENE	-2.53162	0.0107101	0.149648	1.97021
Tprkb	GENE	-2.53087	0.00674526	0.117837	2.171
Psmd3	ESSENTIAL	-2.53057	0.0072917	0.123095	2.13717
Guk1	ESSENTIAL	-2.53049	0.0104928	0.147677	1.97911
Pkmyt1	ESSENTIAL	-2.52919	0.0085649	0.131699	2.06728
Dctn2	ESSENTIAL	-2.52917	0.0077453	0.125966	2.11096
Ipo7	ESSENTIAL	-2.52778	0.00884029	0.133368	2.05353
Eif4e	ESSENTIAL	-2.52654	0.0112445	0.154006	1.94906
Chmp3	ESSENTIAL	-2.52558	0.00813492	0.128835	2.08965
Gm9758	GENE	-2.52543	0.0029941	0.0772027	2.52373
Ssbp1	GENE	-2.52344	0.00840932	0.130797	2.07524
Wdr75	ESSENTIAL	-2.52334	0.00887611	0.133763	2.05178
U2af1	GENE	-2.52329	0.00933867	0.138472	2.02972
Sap18b	ESSENTIAL	-2.52324	0.00140485	0.0519578	2.85237
Mup9	GENE	-2.52175	4.28e-06	0.0013606	5.36829
Pdcd2	GENE	-2.52144	0.0071046	0.121948	2.14846
5730507C01Rik	GENE	-2.5214	0.0050982	0.101336	2.29258
Tmem41b	ESSENTIAL	-2.52009	0.00837331	0.130446	2.0771
Cd3eap	ESSENTIAL	-2.51916	0.0116716	0.156537	1.93287
Gosr2	ESSENTIAL	-2.51852	0.009753	0.142329	2.01086
Aqr	ESSENTIAL	-2.51807	0.00932021	0.138411	2.03057
Rbm14	ESSENTIAL	-2.51715	0.00834538	0.130325	2.07855
Mrpl39	ESSENTIAL	-2.51576	0.0100199	0.144807	1.99914
Atp6v1e1	ESSENTIAL	-2.51283	0.0102028	0.146034	1.99128
Nup214	ESSENTIAL	-2.51252	0.00928411	0.138192	2.03226
Ap2s1	GENE	-2.51189	0.00931758	0.138411	2.0307
Alg14	ESSENTIAL	-2.5112	0.0114186	0.154749	1.94239
Oraov1	GENE	-2.51106	0.0104227	0.147533	1.98202
Pfdn2	ESSENTIAL	-2.51066	0.0102412	0.146476	1.98965
Rtf1	ESSENTIAL	-2.50989	0.0099185	0.143663	2.00355
Hist2h3b	GENE	-2.50877	2.51e-05	0.00526094	4.60047
Hnrnpk	ESSENTIAL	-2.50766	0.0106905	0.149586	1.971
Hacd2	GENE	-2.50717	0.00878344	0.133368	2.05634
Cox19	GENE	-2.50558	0.00860778	0.132118	2.06511
Dph3	GENE	-2.50449	0.0111764	0.154006	1.9517
Gnl3	ESSENTIAL	-2.50287	0.00797173	0.127785	2.09845
Hccs	GENE	-2.50261	0.00813227	0.128835	2.08979
Gm5458	GENE	-2.50081	0.000580837	0.0358176	3.23595
Vmn2r29	GENE	-2.50061	2.24e-05	0.00482271	4.64982
Arl2	ESSENTIAL	-2.49983	0.0084433	0.130905	2.07349
Heatr1	ESSENTIAL	-2.49906	0.0117814	0.157032	1.9288
Umps	ESSENTIAL	-2.49903	0.00892173	0.134241	2.04955
Rbm48	ESSENTIAL	-2.49898	0.0083411	0.130325	2.07878
Trappc3	ESSENTIAL	-2.49801	0.00940703	0.138954	2.02655
Hist2h3c1	GENE	-2.49789	5.54e-05	0.00910085	4.25639
Hist2h3c2	GENE	-2.49789	5.54e-05	0.00910085	4.25639
Tmem261	GENE	-2.49754	0.0119931	0.158629	1.92107
Rab7	GENE	-2.4975	0.00962513	0.141314	2.01659
Rpap2	ESSENTIAL	-2.49749	0.00827839	0.130177	2.08205
Mphosph6	GENE	-2.49731	0.0073246	0.123243	2.13522
Exosc9	ESSENTIAL	-2.49648	0.0107446	0.150021	1.96881
Pop5	ESSENTIAL	-2.49549	0.00811298	0.128835	2.09082
Uqcrc2	GENE	-2.49507	0.00918388	0.137121	2.03697
Pelo	ESSENTIAL	-2.49476	0.00889829	0.133993	2.05069
Polr1d	GENE	-2.49377	0.0107917	0.150247	1.96691
Nup54	GENE	-2.49367	0.00929401	0.138233	2.0318
Spdl1	ESSENTIAL	-2.49159	0.00894833	0.134433	2.04826
Csnk2b	ESSENTIAL	-2.49094	0.00981442	0.143006	2.00814
Max	GENE	-2.49061	0.00856666	0.131699	2.06719
Dhx29	GENE	-2.49052	0.00774151	0.125966	2.11117
Sacm1l	ESSENTIAL	-2.48978	0.0106979	0.149586	1.9707
Bud13	ESSENTIAL	-2.48978	0.00811434	0.128835	2.09075
Prpf6	ESSENTIAL	-2.48974	0.0098922	0.143389	2.00471
Stil	GENE	-2.48958	0.00993405	0.14378	2.00287
Mrpl37	ESSENTIAL	-2.48786	0.0103694	0.147439	1.98424
Nubp1	ESSENTIAL	-2.48669	0.00933347	0.138472	2.02996
Olfr871	GENE	-2.48639	0.00968124	0.142031	2.01407
Timm9	GENE	-2.48607	0.0117543	0.156778	1.9298
Sdhaf2	GENE	-2.48585	0.0112849	0.154015	1.9475
Cstf3	ESSENTIAL	-2.48447	0.0084322	0.130905	2.07406
Armc7	ESSENTIAL	-2.48428	0.0123388	0.161136	1.90873
Tinf2	ESSENTIAL	-2.484	0.0115246	0.155426	1.93837
Cox16	GENE	-2.48317	0.0100626	0.1451	1.99729
Dctn4	ESSENTIAL	-2.48265	0.009607	0.141262	2.01741
Mre11a	GENE	-2.48214	0.0072621	0.122809	2.13894
Mrps26	ESSENTIAL	-2.4818	0.0115143	0.155426	1.93876
Rad50	GENE	-2.48174	0.00907165	0.135796	2.04231
Ints4	ESSENTIAL	-2.48042	0.00938825	0.138783	2.02742
Vmn2r39	GENE	-2.47931	0.000182365	0.0196346	3.73906
Ppp1cb	GENE	-2.47912	0.0116485	0.156335	1.93373
Ndufs5	GENE	-2.47741	0.0123781	0.16154	1.90735
Ctcf	ESSENTIAL	-2.47739	0.0112549	0.154015	1.94866
Trit1	GENE	-2.4769	0.0114509	0.154863	1.94116
Rad17	GENE	-2.47673	0.0109569	0.151785	1.96031
Urb1	ESSENTIAL	-2.47643	0.00945327	0.139425	2.02442
Pdcd2l	GENE	-2.47594	0.00831209	0.130177	2.08029
Vmn2r35	GENE	-2.47562	0.000119861	0.015486	3.92132
Ndufv2	GENE	-2.475	0.0104008	0.147533	1.98293
Tsr2	ESSENTIAL	-2.47437	0.0126727	0.163744	1.89713
Eef1g	GENE	-2.47356	0.0112634	0.154015	1.94833
Hjurp	ESSENTIAL	-2.47292	0.0104508	0.147533	1.98085
Wdr12	ESSENTIAL	-2.47278	0.0104607	0.147533	1.98044
Rnaseh2b	ESSENTIAL	-2.47247	0.0124895	0.162557	1.90345
Rad51d	ESSENTIAL	-2.47217	0.0110663	0.153075	1.956
Cnot3	ESSENTIAL	-2.47156	0.00921029	0.13741	2.03573
Ctr9	ESSENTIAL	-2.47129	0.0126737	0.163744	1.8971
Rabggta	ESSENTIAL	-2.46956	0.00894233	0.134433	2.04855
Anapc5	ESSENTIAL	-2.46872	0.0135751	0.170406	1.86726
Cactin	ESSENTIAL	-2.46816	0.00922213	0.137481	2.03517
Zfp407	ESSENTIAL	-2.46779	0.0109236	0.151648	1.96163
Nip7	ESSENTIAL	-2.46717	0.0120779	0.159557	1.91801
Arfrp1	ESSENTIAL	-2.4668	0.00961447	0.141265	2.01707
Atp5l	GENE	-2.46667	0.0119995	0.158629	1.92084
Ddx5	ESSENTIAL	-2.46666	0.0117031	0.156721	1.9317
Clns1a	ESSENTIAL	-2.46634	0.00781096	0.126463	2.1073
Ubl5	ESSENTIAL	-2.46617	0.0126029	0.163265	1.89953
Rex2	GENE	-2.46543	0.00105938	0.0454967	2.97495
Nploc4	ESSENTIAL	-2.46407	0.0122831	0.160539	1.91069
Nop14	ESSENTIAL	-2.46334	0.00793052	0.127346	2.1007
Nvl	ESSENTIAL	-2.46285	0.0113514	0.154379	1.94495
Zfp830	ESSENTIAL	-2.46232	0.00815245	0.12887	2.08871
Eaf1	GENE	-2.46026	0.0118763	0.157861	1.92532
Pdss1	GENE	-2.45819	0.0080831	0.128835	2.09242
Higd2a	GENE	-2.4578	0.00941751	0.139003	2.02606
Med8	GENE	-2.45768	0.0082882	0.130177	2.08154
Xab2	ESSENTIAL	-2.45657	0.011897	0.158028	1.92456
Nudcd3	ESSENTIAL	-2.45584	0.0114461	0.154863	1.94134
Mrpl44	ESSENTIAL	-2.45505	0.00986302	0.143345	2.00599
Ncapd2	ESSENTIAL	-2.45494	0.0129794	0.166143	1.88675
Eif3e	GENE	-2.45485	0.0104332	0.147533	1.98158
Isca2	GENE	-2.45434	0.0125786	0.163159	1.90037
Osgep	ESSENTIAL	-2.45344	0.011742	0.156722	1.93026
Tfb2m	GENE	-2.45258	0.0112129	0.154006	1.95028
Mrpl10	GENE	-2.45182	0.0083156	0.130177	2.08011
Tgif2	GENE	-2.45163	0.00881962	0.133368	2.05455
Slc16a1	GENE	-2.45132	0.0131498	0.166891	1.88108
Ccs	GENE	-2.45086	0.0142605	0.175584	1.84586
Emc1	ESSENTIAL	-2.4499	0.00951745	0.140158	2.02148
Ppa2	GENE	-2.44869	0.0121901	0.159948	1.91399
Eif4a1	ESSENTIAL	-2.44818	0.0109627	0.151785	1.96008
Mdm2	ESSENTIAL	-2.44772	0.00882612	0.133368	2.05423
Txnl4b	ESSENTIAL	-2.44692	0.0140852	0.174646	1.85124
Exosc4	ESSENTIAL	-2.44648	0.0114026	0.154641	1.943
Nup107	ESSENTIAL	-2.44645	0.0116393	0.15632	1.93407
Cep120	GENE	-2.44638	0.0121497	0.159851	1.91544
Nup205	ESSENTIAL	-2.44504	0.0115452	0.155487	1.9376
Gm1979	GENE	-2.44468	0.000514761	0.0335895	3.28839
Ciao1	ESSENTIAL	-2.44411	0.0131382	0.166891	1.88146
Hist1h4k	GENE	-2.44265	3.76e-06	0.00125628	5.42484
Hist1h3i	GENE	-2.44242	4.51e-07	0.000256885	6.34614
Tbcb	GENE	-2.44123	0.0107544	0.150051	1.96841
Zwint	GENE	-2.44002	0.0147306	0.178983	1.83178
Nom1	ESSENTIAL	-2.43956	0.00882679	0.133368	2.0542
Exosc7	ESSENTIAL	-2.4388	0.0112093	0.154006	1.95042
Bard1	ESSENTIAL	-2.43715	0.014227	0.175335	1.84689
Bod1l	GENE	-2.43708	0.00878352	0.133368	2.05633
Smarcb1	ESSENTIAL	-2.43519	0.0119331	0.158251	1.92325
Zfp944	GENE	-2.43452	0.00656703	0.116648	2.18263
Mfap1a	ESSENTIAL	-2.42931	0.000983608	0.0446832	3.00718
Mfap1b	ESSENTIAL	-2.42931	0.000983608	0.0446832	3.00718
Dhfr	ESSENTIAL	-2.42852	0.0127746	0.164652	1.89365
Vmn2r38	GENE	-2.42792	0.000143101	0.0168079	3.84436
Ppih	GENE	-2.42742	0.0103369	0.147193	1.98561
Vmn2r30	GENE	-2.42712	2.52e-05	0.00526094	4.59781
Pfas	ESSENTIAL	-2.42629	0.0151339	0.182058	1.82005
Toe1	ESSENTIAL	-2.42557	0.0119633	0.158367	1.92215
Vmn2r42	GENE	-2.42479	4.61e-05	0.00819134	4.33657
Cdc37	ESSENTIAL	-2.42352	0.0138748	0.172922	1.85777
Mrps11	ESSENTIAL	-2.42331	0.012778	0.164652	1.89354
Gm3500	GENE	-2.42304	5.2e-05	0.00902508	4.28438
Gm5935	GENE	-2.42254	5.17e-06	0.00161127	5.2867
Rpp30	ESSENTIAL	-2.41944	0.0131214	0.166891	1.88202
C330027C09Rik	GENE	-2.41899	0.00978257	0.142653	2.00955
Mrpl19	ESSENTIAL	-2.41739	0.0126602	0.163744	1.89756
1110004E09Rik	GENE	-2.41731	0.0132788	0.167989	1.87684
Mrps21	GENE	-2.41687	0.0163005	0.190878	1.7878
Aars	ESSENTIAL	-2.41586	0.0129153	0.165651	1.8889
Usp39	ESSENTIAL	-2.41575	0.0130148	0.166178	1.88556
Dnaja3	ESSENTIAL	-2.41521	0.0150574	0.181476	1.82225
Gm2030	GENE	-2.41235	1.29e-05	0.00347131	4.88953
Gm10413	GENE	-2.41198	5.36e-05	0.00902508	4.2712
Gm5795	GENE	-2.41198	5.36e-05	0.00902508	4.2712
Lsm5	GENE	-2.41127	0.0118631	0.157794	1.9258
Dld	ESSENTIAL	-2.41075	0.0146504	0.178121	1.83415
Pafah1b1	ESSENTIAL	-2.40767	0.0111048	0.153369	1.95449
Mad1l1	GENE	-2.40735	0.0101385	0.145652	1.99402
Sf3b6	GENE	-2.40631	0.0125395	0.162988	1.90172
Gnb1l	ESSENTIAL	-2.4053	0.0122463	0.160251	1.912
Lars	ESSENTIAL	-2.40501	0.0129126	0.165651	1.88899
Lsm11	ESSENTIAL	-2.40414	0.0121681	0.159877	1.91478
Gmps	ESSENTIAL	-2.40322	0.0113729	0.154471	1.94413
Pabpn1	ESSENTIAL	-2.40269	0.0161047	0.189443	1.79305
Dcun1d4	GENE	-2.4026	0.0138839	0.172924	1.85749
Ddx19a	GENE	-2.40235	0.0165829	0.193251	1.78034
Hist1h4c	GENE	-2.40204	0.000403326	0.0293712	3.39434
Mzt1	GENE	-2.40169	0.0143787	0.176386	1.84228
Rrp36	ESSENTIAL	-2.40093	0.0136023	0.170513	1.86639
Hdac3	ESSENTIAL	-2.39966	0.0101671	0.145739	1.9928
Setd2	GENE	-2.39948	0.0104246	0.147533	1.98194
Ncapg	ESSENTIAL	-2.3986	0.0117332	0.156721	1.93058
Kansl2	ESSENTIAL	-2.39846	0.0145427	0.177396	1.83735
Supt6	ESSENTIAL	-2.39701	0.0142753	0.175654	1.84541
Pop4	ESSENTIAL	-2.39569	0.014118	0.174828	1.85023
Dpy30	GENE	-2.39356	0.0128236	0.164912	1.89199
Pabpc1	GENE	-2.39209	0.0157514	0.18696	1.80268
Nup85	ESSENTIAL	-2.39138	0.0143947	0.176386	1.8418
Haus2	GENE	-2.38944	0.0173175	0.196956	1.76152
Elp5	ESSENTIAL	-2.38932	0.0106021	0.148783	1.97461
Esco2	GENE	-2.38931	0.0107817	0.150215	1.96731
Eif2s2	GENE	-2.38751	0.01573	0.186908	1.80327
Mup18	GENE	-2.38646	3.45e-06	0.00124641	5.46196
Pmpcb	ESSENTIAL	-2.38639	0.015988	0.188472	1.7962
Rpl41	GENE	-2.38638	0.0148437	0.179907	1.82846
Psmg3	ESSENTIAL	-2.38464	0.0132784	0.167989	1.87685
Ndufa3	GENE	-2.38426	0.0142132	0.175335	1.84731
Ska2	ESSENTIAL	-2.38303	0.0121633	0.159877	1.91495
Eef2	ESSENTIAL	-2.38132	0.00866581	0.13246	2.06219
Mat2a	ESSENTIAL	-2.38097	0.0167418	0.194346	1.7762
Anapc7	GENE	-2.37918	0.0147891	0.179582	1.83006
Cdc20	ESSENTIAL	-2.37868	0.0129548	0.166048	1.88757
Romo1	ESSENTIAL	-2.37787	0.0172254	0.196601	1.76383
Prpf4b	ESSENTIAL	-2.37761	0.0133664	0.168537	1.87398
Med17	ESSENTIAL	-2.37749	0.0153011	0.1838	1.81528
Gm10408	GENE	-2.37725	6.97e-05	0.0105537	4.15674
Mipep	ESSENTIAL	-2.37702	0.0124059	0.161686	1.90637
Trnt1	GENE	-2.37653	0.0102841	0.146764	1.98784
Mup16	GENE	-2.37537	4.1e-06	0.00132375	5.3874
Mup19	GENE	-2.37537	4.1e-06	0.00132375	5.3874
Xrcc1	GENE	-2.37454	0.0167883	0.194382	1.77499
Mphosph10	ESSENTIAL	-2.3723	0.0103615	0.147434	1.98458
Gm3558	GENE	-2.37223	3.02e-05	0.00611233	4.52042
Abcb7	ESSENTIAL	-2.37207	0.0162237	0.190587	1.78985
Atp5j2	GENE	-2.37004	0.017305	0.196954	1.76183
Gm7361	GENE	-2.36832	0.000436989	0.0310214	3.35953
Ndufa10	GENE	-2.36666	0.0176794	0.199782	1.75253
Mtpap	ESSENTIAL	-2.36644	0.0137647	0.1719	1.86123
Elp3	ESSENTIAL	-2.36392	0.0101631	0.145739	1.99297
Tipin	GENE	-2.3638	0.0104701	0.147533	1.98005
Csnk1a1	ESSENTIAL	-2.36241	0.0126429	0.163673	1.89815
Dusp12	ESSENTIAL	-2.36228	0.0168654	0.194459	1.773
Gemin8	GENE	-2.36194	0.0153072	0.1838	1.8151
Eif5a	GENE	-2.36183	0.0174622	0.198137	1.7579
Polr2i	ESSENTIAL	-2.36058	0.0144474	0.176873	1.84021
Eny2	GENE	-2.36006	0.0130165	0.166178	1.88551
Psmc6	ESSENTIAL	-2.35874	0.0168226	0.194427	1.77411
Ash2l	GENE	-2.35828	0.010501	0.147684	1.97877
Vmn2r49	GENE	-2.35737	0.000220911	0.0220683	3.65578
Fbl	ESSENTIAL	-2.35697	0.0182466	0.203366	1.73882
Trappc5	ESSENTIAL	-2.35612	0.0121052	0.159591	1.91703
Ccdc130	ESSENTIAL	-2.35447	0.0120957	0.159574	1.91737
Pfdn5	GENE	-2.35304	0.0141473	0.17508	1.84933
Rpp21	ESSENTIAL	-2.35248	0.0173072	0.196954	1.76177
Orc2	ESSENTIAL	-2.35221	0.0127079	0.164077	1.89593
Nfia	GENE	-2.34783	0.00982153	0.143006	2.00782
Gm2897	GENE	-2.34684	0.000330984	0.0270653	3.48019
LOC100861615	GENE	-2.34684	0.000330984	0.0270653	3.48019
Mup2	GENE	-2.34643	1.13e-05	0.00308868	4.94632
Ilf2	ESSENTIAL	-2.34539	0.0145184	0.177396	1.83808
Nsrp1	ESSENTIAL	-2.34464	0.0157729	0.18696	1.80209
Gemin5	ESSENTIAL	-2.34365	0.0133496	0.168537	1.87453
Cfap20	GENE	-2.34349	0.0180484	0.202315	1.74356
Tm2d3	GENE	-2.34308	0.0185589	0.20588	1.73145
Ndufs1	GENE	-2.34204	0.0189336	0.208484	1.72277
Hist1h2af	GENE	-2.34203	2.02e-06	0.00083421	5.69398
Zfp534	GENE	-2.34171	0.00435813	0.0928138	2.3607
Ik	GENE	-2.34088	0.0122237	0.160065	1.9128
Srsf2	ESSENTIAL	-2.33949	0.0148127	0.179647	1.82937
Nup188	GENE	-2.33938	0.0173493	0.197202	1.76072
Gars	ESSENTIAL	-2.33848	0.0154583	0.184753	1.81084
Ercc3	ESSENTIAL	-2.33846	0.0170615	0.195564	1.76798
Uqcrfs1	ESSENTIAL	-2.33753	0.0172234	0.196601	1.76388
Taf8	GENE	-2.3369	0.0153656	0.184173	1.81345
Gm5796	GENE	-2.33654	0.000272081	0.0246399	3.5653
Trp53rka	ESSENTIAL	-2.33453	0.0086643	0.13246	2.06227
Trmt5	ESSENTIAL	-2.33426	0.0130918	0.166891	1.883
Cmpk1	GENE	-2.33422	0.013923	0.1733	1.85627
Gm4340	ESSENTIAL	-2.33354	0.000764603	0.0394096	3.11656
Vmn2r47	GENE	-2.33351	0.000250713	0.0235865	3.60082
1810022K09Rik	GENE	-2.33338	0.0177817	0.200355	1.75003
Pi4kb	GENE	-2.33007	0.0145842	0.17765	1.83612
Gins1	GENE	-2.32984	0.0185421	0.205811	1.73184
Arglu1	ESSENTIAL	-2.32935	0.0162515	0.19065	1.78911
Gm5934	GENE	-2.32912	2.5e-05	0.00526094	4.60271
Hnrnpf	GENE	-2.32828	0.01789	0.201223	1.74739
Dhx38	ESSENTIAL	-2.32792	0.0122051	0.160038	1.91346
Pdhb	GENE	-2.32782	0.0132796	0.167989	1.87681
Rnaseh1	GENE	-2.32756	0.0186933	0.207015	1.72831
Seh1l	ESSENTIAL	-2.32455	0.0206351	0.21841	1.68539
Rpia	ESSENTIAL	-2.32412	0.0189744	0.208697	1.72183
Hist1h2ba	GENE	-2.32384	0.00185856	0.0607478	2.73082
Mup10	GENE	-2.32239	5.24e-06	0.00161127	5.28085
Ndufs8	GENE	-2.32234	0.0168743	0.194459	1.77277
Lrr1	ESSENTIAL	-2.32231	0.0143985	0.176386	1.84168
Uqcrb	ESSENTIAL	-2.322	0.0117141	0.156721	1.93129
Cox7b	GENE	-2.32199	0.0195878	0.211719	1.70801
Snupn	ESSENTIAL	-2.32197	0.0167571	0.194346	1.7758
Defa31	GENE	-2.32032	0.000989853	0.0447164	3.00443
Vmn2r32	GENE	-2.32025	0.000239615	0.0233354	3.62049
Utp23	ESSENTIAL	-2.32003	0.0192948	0.210785	1.71456
Tsg101	ESSENTIAL	-2.31896	0.0169318	0.194857	1.7713
Tmem70	GENE	-2.31601	0.0155246	0.185035	1.80898
Taf13	ESSENTIAL	-2.31408	0.0145654	0.177533	1.83668
Rac1	ESSENTIAL	-2.31373	0.0130078	0.166178	1.8858
Gm2012	GENE	-2.31318	3.82e-05	0.0071875	4.41794
Gspt1	ESSENTIAL	-2.31237	0.0191605	0.210137	1.71759
Trub2	ESSENTIAL	-2.31093	0.0125206	0.162852	1.90237
Ociad1	GENE	-2.31079	0.0143758	0.176386	1.84237
Pola2	ESSENTIAL	-2.31078	0.0194344	0.211195	1.71143
Tubgcp5	ESSENTIAL	-2.31068	0.0211066	0.220917	1.67558
Ppa1	GENE	-2.30996	0.0182201	0.203366	1.73945
Psmd7	ESSENTIAL	-2.30971	0.0194413	0.211195	1.71128
Fdx1l	GENE	-2.30856	0.0159318	0.188153	1.79773
Copg1	ESSENTIAL	-2.30538	0.019789	0.213417	1.70358
Usp5	ESSENTIAL	-2.30381	0.0200408	0.214936	1.69809
Sdhd	GENE	-2.30369	0.0205179	0.217739	1.68787
Zfp600	GENE	-2.30355	0.000726888	0.0393494	3.13853
Ints3	ESSENTIAL	-2.30329	0.0171369	0.195936	1.76607
Pyroxd1	GENE	-2.30302	0.0105746	0.148504	1.97574
Pisd	GENE	-2.3021	0.0145237	0.177396	1.83792
Exosc2	ESSENTIAL	-2.30169	0.0191964	0.210184	1.71678
Paics	GENE	-2.30152	0.0111109	0.153369	1.95425
Birc6	GENE	-2.30098	0.0159558	0.188229	1.79708
Ints5	ESSENTIAL	-2.30095	0.0162874	0.190841	1.78815
Letm1	GENE	-2.30017	0.0154724	0.184753	1.81044
Psmb5	ESSENTIAL	-2.29979	0.0203352	0.216537	1.69175
Gm5797	GENE	-2.29826	0.00302733	0.0776412	2.51894
Nxf1	ESSENTIAL	-2.29764	0.0223748	0.226227	1.65024
Hist1h3g	GENE	-2.29737	0.000523003	0.0339978	3.2815
Rpp14	ESSENTIAL	-2.29659	0.0180497	0.202315	1.74353
Gemin4	GENE	-2.29605	0.0140823	0.174646	1.85133
Noc4l	ESSENTIAL	-2.29496	0.0195691	0.211643	1.70843
Dnajc17	GENE	-2.29373	0.0161073	0.189443	1.79298
E4f1	ESSENTIAL	-2.29324	0.0143239	0.17614	1.84394
Rpl39	GENE	-2.29316	0.0156962	0.186735	1.80421
Acd	GENE	-2.29224	0.0205268	0.217739	1.68768
Actr3	ESSENTIAL	-2.29202	0.0181761	0.203091	1.7405
Fasn	GENE	-2.29112	0.0142202	0.175335	1.8471
Cds2	GENE	-2.291	0.0165248	0.192922	1.78186
Ttf1	ESSENTIAL	-2.29068	0.0134807	0.169646	1.87029
Urb2	ESSENTIAL	-2.29019	0.0177107	0.20002	1.75176
Fignl1	GENE	-2.29004	0.0122848	0.160539	1.91063
Hist1h4i	GENE	-2.28953	0.000360004	0.0282465	3.44369
Mrpl22	ESSENTIAL	-2.28751	0.0187983	0.207704	1.72588
Rbm18	GENE	-2.28733	0.0135207	0.17004	1.869
Thoc5	ESSENTIAL	-2.28366	0.0181176	0.202652	1.7419
Mastl	ESSENTIAL	-2.28341	0.0212287	0.221546	1.67308
Cars	ESSENTIAL	-2.28256	0.0192188	0.210192	1.71627
Alg2	ESSENTIAL	-2.28174	0.0213002	0.221577	1.67162
Pomp	GENE	-2.27952	0.0159577	0.188229	1.79703
Cebpz	ESSENTIAL	-2.27871	0.0208891	0.219443	1.68008
Ftsj3	ESSENTIAL	-2.27861	0.0170993	0.195623	1.76702
Zwilch	ESSENTIAL	-2.2784	0.0131393	0.166891	1.88143
Tti2	ESSENTIAL	-2.27784	0.0188948	0.208294	1.72366
Opa3	GENE	-2.27698	0.0113053	0.154185	1.94672
Nup50	GENE	-2.2756	0.0217425	0.223776	1.66269
D830030K20Rik	GENE	-2.27467	0.000429803	0.0306235	3.36673
Parn	ESSENTIAL	-2.27438	0.0220624	0.225316	1.65635
Polr2k	GENE	-2.27431	0.0206813	0.218422	1.68442
Fam98b	ESSENTIAL	-2.27277	0.0195555	0.211643	1.70873
Pmf1	ESSENTIAL	-2.27266	0.0225864	0.227625	1.64615
Cops6	ESSENTIAL	-2.27264	0.018851	0.208048	1.72467
Scd2	ESSENTIAL	-2.27125	0.0167156	0.19433	1.77688
Vmn2r33	GENE	-2.27019	0.000317308	0.0265062	3.49852
Kri1	ESSENTIAL	-2.26843	0.0194647	0.211213	1.71075
Wbp11	GENE	-2.2684	0.0243761	0.237221	1.61304
Ikbkap	GENE	-2.26758	0.0170841	0.195564	1.76741
Dhx36	ESSENTIAL	-2.26696	0.0223776	0.226227	1.65019
Ddx39b	ESSENTIAL	-2.26541	0.0230165	0.229691	1.63796
Dbf4	GENE	-2.2654	0.0195698	0.211643	1.70841
Cdt1	ESSENTIAL	-2.26442	0.0185382	0.205811	1.73193
Hist1h4d	GENE	-2.2642	0.00865448	0.13246	2.06276
Cdan1	ESSENTIAL	-2.26181	0.0216289	0.223088	1.66497
Cdk9	ESSENTIAL	-2.26135	0.0223713	0.226227	1.65031
Mrpl12	ESSENTIAL	-2.26115	0.0235662	0.233017	1.62771
Ythdc1	ESSENTIAL	-2.2606	0.0175538	0.198863	1.75563
Gle1	ESSENTIAL	-2.26056	0.0164159	0.191998	1.78473
Tpt1	GENE	-2.26039	0.0233202	0.231529	1.63227
Pih1d1	GENE	-2.26035	0.0193289	0.210953	1.71379
Rnmt	ESSENTIAL	-2.25905	0.0234705	0.232209	1.62948
Atp5j	GENE	-2.25877	0.0180281	0.202307	1.74405
Exoc7	GENE	-2.25787	0.0129002	0.165651	1.88941
Exosc3	ESSENTIAL	-2.25705	0.0143809	0.176386	1.84222
Mrps28	ESSENTIAL	-2.25634	0.0150319	0.181281	1.82299
Pno1	ESSENTIAL	-2.25551	0.0185251	0.205811	1.73224
Mrpl45	ESSENTIAL	-2.25404	0.0240826	0.235817	1.6183
Chchd4	GENE	-2.25373	0.0257338	0.244034	1.5895
Gm21319	GENE	-2.25343	0.00219244	0.0668075	2.65907
Tfam	ESSENTIAL	-2.2522	0.019361	0.211033	1.71307
Ndufc2	ESSENTIAL	-2.25208	0.025051	0.240865	1.60117
Cenph	GENE	-2.25176	0.0202469	0.215964	1.69364
Mis18a	ESSENTIAL	-2.25059	0.0165596	0.193212	1.78095
Nepro	GENE	-2.25026	0.0220636	0.225316	1.65632
Ppcs	GENE	-2.25011	0.0214781	0.22237	1.668
Cyp4a14	GENE	-2.25006	0.0216401	0.223088	1.66474
Paf1	ESSENTIAL	-2.2494	0.0201631	0.215736	1.69544
Krtap5-3	GENE	-2.24927	0.0216817	0.223268	1.66391
Eprs	ESSENTIAL	-2.24891	0.0201175	0.215402	1.69643
Gtf2h3	ESSENTIAL	-2.2484	0.022915	0.22942	1.63988
Uros	GENE	-2.24709	0.0248645	0.239619	1.60442
Zcchc9	ESSENTIAL	-2.246	0.0170145	0.195344	1.76918
Drosha	ESSENTIAL	-2.24421	0.0193949	0.211046	1.71231
Cep85	ESSENTIAL	-2.24406	0.0137662	0.1719	1.86119
Tbcc	ESSENTIAL	-2.244	0.0170018	0.195344	1.7695
Vps52	GENE	-2.24202	0.0136595	0.171008	1.86457
Snw1	ESSENTIAL	-2.24142	0.018731	0.207195	1.72744
Gnl3l	ESSENTIAL	-2.24093	0.0173787	0.197403	1.75998
Huwe1	ESSENTIAL	-2.24083	0.0177506	0.20018	1.75079
Pwp1	GENE	-2.23915	0.0191728	0.210137	1.71731
Atp5e	GENE	-2.23907	0.0215683	0.22293	1.66618
Nol10	ESSENTIAL	-2.23754	0.0179103	0.201335	1.7469
Upf2	ESSENTIAL	-2.23724	0.0252171	0.241456	1.59831
Aifm1	ESSENTIAL	-2.23706	0.0159238	0.188153	1.79795
Rnf4	GENE	-2.23541	0.0218077	0.224176	1.66139
Donson	ESSENTIAL	-2.23464	0.0146066	0.177771	1.83545
Slx	GENE	-2.23459	4.22e-05	0.0076231	4.3749
Olfr381	GENE	-2.23368	0.0116224	0.156202	1.9347
Ino80	ESSENTIAL	-2.23328	0.0206792	0.218422	1.68447
Dhx15	ESSENTIAL	-2.2331	0.0158403	0.187529	1.80024
Yars2	ESSENTIAL	-2.22958	0.0183367	0.203998	1.73668
Mup1	GENE	-2.22853	4.01e-05	0.00746723	4.39716
Slc7a6os	ESSENTIAL	-2.2262	0.0231236	0.230166	1.63594
Larp4	GENE	-2.22503	0.0218468	0.224363	1.66061
Nelfcd	ESSENTIAL	-2.22484	0.0183004	0.203711	1.73754
Gpat4	GENE	-2.22427	0.0196928	0.212616	1.70569
Uqcc1	GENE	-2.22283	0.0264074	0.247497	1.57827
Pold3	GENE	-2.22151	0.0193884	0.211046	1.71246
Mrpl46	ESSENTIAL	-2.22121	0.0238735	0.235215	1.62208
Kntc1	ESSENTIAL	-2.22108	0.0226096	0.22774	1.64571
Mfn1	GENE	-2.21871	0.0189158	0.208407	1.72318
Cops4	ESSENTIAL	-2.21656	0.0269444	0.2495	1.56953
Gm6121	GENE	-2.21621	7.32e-05	0.0108102	4.13569
Unc45a	ESSENTIAL	-2.21315	0.018099	0.202634	1.74235
Pgam1	GENE	-2.21276	0.0227599	0.228779	1.64283
Skiv2l	GENE	-2.21259	0.0240583	0.235817	1.61873
Srp9	GENE	-2.21228	0.0177559	0.20018	1.75066
Lipt2	GENE	-2.21185	0.0220724	0.225316	1.65615
Rbbp5	ESSENTIAL	-2.20944	0.021291	0.221577	1.6718
Vmn1r200	GENE	-2.20872	0.0243094	0.237034	1.61423
Sart3	ESSENTIAL	-2.20856	0.0169151	0.19478	1.77173
Cs	GENE	-2.2083	0.0221014	0.225316	1.65558
Ccdc174	GENE	-2.20793	0.0179679	0.201865	1.7455
Mios	GENE	-2.20682	0.0233784	0.231836	1.63119
Gm3488	GENE	-2.20614	0.000111591	0.0149147	3.95237
Smndc1	ESSENTIAL	-2.20595	0.0157298	0.186908	1.80328
Bet1	GENE	-2.20551	0.0240879	0.235817	1.6182
Trp53rkb	ESSENTIAL	-2.20434	0.00590396	0.11023	2.22886
Sgf29	GENE	-2.20416	0.0125742	0.163159	1.90052
Polr3d	ESSENTIAL	-2.20279	0.0154628	0.184753	1.81071
Gm15292	GENE	-2.20135	0.00445407	0.0936225	2.35124
Tsen34	GENE	-2.20107	0.0243064	0.237034	1.61428
Ttc4	GENE	-2.1999	0.0172536	0.196807	1.76312
Polr3k	ESSENTIAL	-2.19966	0.0204585	0.217457	1.68913
Arcn1	ESSENTIAL	-2.1974	0.0186454	0.206624	1.72943
Ube4b	GENE	-2.19503	0.0137259	0.171619	1.86246
Gtf3c4	ESSENTIAL	-2.1941	0.0209124	0.219443	1.6796
Echs1	GENE	-2.19106	0.0207943	0.218899	1.68206
Mis12	GENE	-2.19063	0.0242193	0.236697	1.61584
Vmn1r158	GENE	-2.18767	8.24e-05	0.0116266	4.08416
Vars	ESSENTIAL	-2.18603	0.0201107	0.215402	1.69657
Cenpe	ESSENTIAL	-2.18597	0.014227	0.175335	1.84689
Pum3	GENE	-2.18594	0.0163376	0.191197	1.78681
Vbp1	GENE	-2.18525	0.0251437	0.24116	1.59957
Rnf20	ESSENTIAL	-2.18481	0.0267447	0.248825	1.57276
Glmn	GENE	-2.18449	0.0216181	0.223088	1.66518
Rpusd4	ESSENTIAL	-2.18442	0.0261322	0.246324	1.58282
Caml	GENE	-2.18353	0.019646	0.212229	1.70673
Gm5169	GENE	-2.18285	0.000132267	0.0160919	3.87855
Hspa14	ESSENTIAL	-2.18247	0.026774	0.248825	1.57229
Dnajc19	GENE	-2.18181	0.0139738	0.173821	1.85468
Spcs2	GENE	-2.18158	0.022446	0.226682	1.64886
Olfr19	GENE	-2.18038	0.0193787	0.211046	1.71268
Ascc3	ESSENTIAL	-2.18038	0.0155034	0.184896	1.80957
Vmn1r94	GENE	-2.17855	0.000171459	0.0187733	3.76584
Surf6	ESSENTIAL	-2.17796	0.0204666	0.217457	1.68896
D10Wsu102e	ESSENTIAL	-2.1769	0.0212847	0.221577	1.67193
Vmn1r115	GENE	-2.17646	0.000137271	0.0163209	3.86242
Polr2f	GENE	-2.17639	0.0214337	0.222234	1.6689
Sec13	ESSENTIAL	-2.17621	0.0199319	0.214362	1.70045
Nfix	GENE	-2.17427	0.0222821	0.226153	1.65204
Iba57	ESSENTIAL	-2.1739	0.0231151	0.230166	1.6361
Commd3	GENE	-2.17201	0.0246435	0.238823	1.6083
Rpap1	ESSENTIAL	-2.17133	0.0158313	0.187529	1.80048
Babam1	GENE	-2.17105	0.021048	0.220611	1.67679
Cyth3	GENE	-2.16984	0.0227051	0.228466	1.64388
Copb1	ESSENTIAL	-2.16918	0.0219757	0.225126	1.65806
Rsl1d1	ESSENTIAL	-2.16901	0.0264644	0.247768	1.57734
Atp5b	GENE	-2.16871	0.0173044	0.196954	1.76184
Cmtr2	GENE	-2.16847	0.0258332	0.244275	1.58782
BC061237	GENE	-2.16758	0.00986699	0.143345	2.00582
Cox10	ESSENTIAL	-2.16699	0.0231774	0.230465	1.63494
Tbp	ESSENTIAL	-2.16475	0.0239059	0.235295	1.6215
Stard7	GENE	-2.16373	0.0250683	0.240865	1.60087
Fbxw11	GENE	-2.16314	0.0187712	0.207522	1.72651
Vmn1r183	GENE	-2.1627	0.000315515	0.0264705	3.50098
Nup88	ESSENTIAL	-2.16237	0.0257891	0.244206	1.58856
Mrpl50	GENE	-2.16209	0.0263294	0.247243	1.57956
Mrps18b	ESSENTIAL	-2.16141	0.0244064	0.237221	1.6125
Mrpl9	ESSENTIAL	-2.16079	0.0155555	0.18529	1.80812
Efl1	GENE	-2.15946	0.0223119	0.226153	1.65146
Vmn1r142	GENE	-2.15886	0.000116745	0.0153913	3.93276
Tiprl	GENE	-2.15669	0.0149032	0.180212	1.82672
Kpna2	GENE	-2.15397	0.0207635	0.218813	1.6827
Chchd3	GENE	-2.1503	0.023105	0.230166	1.63629
BC003331	GENE	-2.14813	0.0234012	0.231859	1.63076
Thoc6	GENE	-2.14722	0.0218062	0.224176	1.66142
Taf6l	ESSENTIAL	-2.14649	0.0258308	0.244275	1.58786
Ddx11	GENE	-2.14371	0.0162466	0.19065	1.78924
Fam60a	GENE	-2.14245	0.0193428	0.210953	1.71348
Znrd1	ESSENTIAL	-2.14196	0.0243765	0.237221	1.61303
2010107E04Rik	GENE	-2.14089	0.0267769	0.248825	1.57224
3830403N18Rik	GENE	-2.13928	0.00499906	0.100292	2.30111
Nsa2	ESSENTIAL	-2.13834	0.0214797	0.22237	1.66797
Mup5	GENE	-2.13782	0.000622401	0.036303	3.20593
Hypk	GENE	-2.13744	0.0248776	0.239627	1.60419
Gm8720	GENE	-2.13668	0.000279665	0.0252089	3.55336
Vmn2r51	GENE	-2.13298	0.000944744	0.0438018	3.02469
Gadd45gip1	ESSENTIAL	-2.1324	0.0200112	0.214738	1.69873
Gm4297	GENE	-2.12921	7.6e-05	0.0109856	4.11942
Pdss2	GENE	-2.12877	0.0164741	0.192508	1.7832
Psmc5	ESSENTIAL	-2.12768	0.0182578	0.203366	1.73855
Pitrm1	GENE	-2.12262	0.0207179	0.218451	1.68365
Gtf2b	ESSENTIAL	-2.12085	0.0237109	0.233732	1.62505
H2afx	ESSENTIAL	-2.1165	0.0243941	0.237221	1.61272
Cenpq	ESSENTIAL	-2.11621	0.0257941	0.244206	1.58848
Gm13212	GENE	-2.11328	0.0107646	0.150085	1.968
Gm3604	GENE	-2.11227	0.0146125	0.177771	1.83528
Krtap10-4	GENE	-2.11122	0.0233628	0.231834	1.63148
Brk1	GENE	-2.11055	0.019267	0.2106	1.71519
Gm1993	GENE	-2.10441	0.000241847	0.023435	3.61646
Vmn1r143	GENE	-2.10386	0.000100576	0.0137265	3.99751
Gm3415	GENE	-2.10223	0.00189887	0.0611116	2.7215
Ecsit	GENE	-2.0968	0.0228326	0.229272	1.64144
Mitd1	GENE	-2.09655	0.0245591	0.238335	1.60979
Eif3k	GENE	-2.09572	0.024038	0.235817	1.6191
Gm3404	GENE	-2.09433	0.00195531	0.0621213	2.70878
Speer4d	GENE	-2.09355	0.0071537	0.122206	2.14547
Slc2a1	GENE	-2.0913	0.0214436	0.222234	1.6687
Emc3	GENE	-2.09094	0.0220289	0.225288	1.65701
0610009O20Rik	GENE	-2.08779	0.0203608	0.21669	1.69121
Eif3g	ESSENTIAL	-2.08776	0.0246391	0.238823	1.60838
Mrps36	GENE	-2.08756	0.0229275	0.22942	1.63964
Pja1	GENE	-2.08685	0.0248156	0.239619	1.60528
E130309D02Rik	GENE	-2.08674	0.0207117	0.218451	1.68378
Kansl3	ESSENTIAL	-2.08643	0.0221535	0.225728	1.65456
Lamtor4	GENE	-2.08475	0.0239227	0.235341	1.62119
Krtap5-4	GENE	-2.08448	0.0220127	0.225241	1.65733
Serpinb5	GENE	-2.08092	0.0167903	0.194382	1.77494
Mrps24	ESSENTIAL	-2.08043	0.0257209	0.244034	1.58971
Zfp574	ESSENTIAL	-2.07878	0.0263573	0.247243	1.5791
Slc25a1	GENE	-2.07487	0.0247906	0.239619	1.60571
Gm3696	GENE	-2.07304	0.000307	0.025981	3.51286
Parg	GENE	-2.07195	0.0256047	0.243691	1.59168
Vmn1r122	GENE	-2.07157	0.00034164	0.0275874	3.46643
Rad21	ESSENTIAL	-2.07139	0.0222622	0.226153	1.65243
Fam210a	ESSENTIAL	-2.06946	0.02129	0.221577	1.67183
Cnot10	GENE	-2.06819	0.0253372	0.242008	1.59624
Actr5	GENE	-2.06668	0.0248213	0.239619	1.60517
Blm	ESSENTIAL	-2.06137	0.0202313	0.215964	1.69398
Eif1a	GENE	-2.06086	0.0136219	0.170649	1.86576
Utp18	ESSENTIAL	-2.05794	0.0266147	0.248023	1.57488
Brd2	ESSENTIAL	-2.05284	0.0228614	0.22942	1.6409
1700001F09Rik	GENE	-2.05139	0.00546356	0.105148	2.26252
Gm10375	GENE	-2.05139	0.00546356	0.105148	2.26252
Ranbp1	GENE	-2.05122	0.0208548	0.219417	1.68079
Atxn7l3	ESSENTIAL	-2.05108	0.021324	0.221706	1.67113
Srp54a	ESSENTIAL	-2.04913	0.00712891	0.121948	2.14698
Srp54b	ESSENTIAL	-2.04913	0.00712891	0.121948	2.14698
Gtf2e2	ESSENTIAL	-2.04894	0.0230521	0.229928	1.63729
Spata5	ESSENTIAL	-2.04769	0.0250583	0.240865	1.60105
Vmn1r129	GENE	-2.04654	0.000737305	0.0393915	3.13235
Zmat2	ESSENTIAL	-2.04341	0.0256006	0.243691	1.59175
Uchl5	GENE	-2.04336	0.0256269	0.243691	1.5913
Gm5622	GENE	-2.04316	0.0111954	0.154006	1.95096
Numa1	ESSENTIAL	-2.04074	0.0256195	0.243691	1.59143
Coq5	ESSENTIAL	-2.03851	0.0215214	0.222564	1.66713
Gm10377	GENE	-2.03379	0.00496917	0.100107	2.30372
Hist2h2ac	GENE	-2.03201	0.00539042	0.104362	2.26838
Mup14	GENE	-2.02871	0.000129108	0.0159407	3.88905
Vmn1r128	GENE	-2.02273	0.000260015	0.024175	3.585
Golt1b	GENE	-2.01922	0.0269454	0.2495	1.56951
Zfp619	GENE	-2.01784	0.0125863	0.163159	1.9001
Lsm6	GENE	-2.01697	0.026354	0.247243	1.57915
Vmn1r101	GENE	-2.01442	0.000465858	0.0320153	3.33175
Orc4	ESSENTIAL	-2.01143	0.0260851	0.246102	1.58361
Zmat5	ESSENTIAL	-2.00971	0.0246877	0.238866	1.60752
Vmn1r181	GENE	-2.00818	0.0216526	0.223088	1.66449
Brca2	ESSENTIAL	-2.00677	0.0206591	0.218422	1.68489
Stip1	GENE	-2.0047	0.0197589	0.213211	1.70424
Irak2	GENE	1.00712	0.00258929	0.0728309	2.58682
Sh2b2	GENE	1.01519	0.00197173	0.062375	2.70515
Fzd8	GENE	1.03014	0.00160795	0.0559195	2.79373
Ank2	GENE	1.03574	0.00109242	0.0459352	2.96161
Klf4	GENE	1.09062	0.0011444	0.0468364	2.94142
Nrxn3	GENE	1.09153	0.00186493	0.0607478	2.72934
Grm5	GENE	1.10782	0.00152483	0.0548302	2.81678
Arhgap21	GENE	1.10869	0.00116153	0.0468969	2.93497
Cbll1	ESSENTIAL	1.12804	0.000976435	0.0446832	3.01036
Avpr1a	GENE	1.15111	0.00123428	0.0483502	2.90859
Ctnna1	GENE	1.17412	0.00105109	0.0454967	2.97836
Masp2	GENE	1.21172	0.000754446	0.0393915	3.12237
Cacna1d	GENE	1.27791	0.000614771	0.036303	3.21129
Sptan1	GENE	1.28015	0.000404649	0.0293712	3.39292
Pten	GENE	1.41382	0.000407967	0.0295015	3.38937
Gsk3b	GENE	1.59589	6.52e-05	0.0101085	4.18576
Irf2bpl	GENE	1.68242	4.11e-05	0.00752059	4.3858
Trp53	GENE	1.68869	8.04e-06	0.00232543	5.09478
Ric8a	ESSENTIAL	2.90841	5e-09	7.89e-06	8.30097
