# Supplementary material for: PPM1D mutations are oncogenic drivers of de novo diffuse midline glioma formation
Source: Nat Commun. 2022 Feb 1;13:604. doi: 10.1038/s41467-022-28198-8 (PMC8807747; doi:10.1038/s41467-022-28198-8)
Supplement: Supplementary file 12 — Supplementary Data 9 [file 41467_2022_28198_MOESM12_ESM.xls]

## Sheet: FDR<0.25
GSEA pre-ranked in non pan-essential genes (FDR<0.25) in PPM1Dtr overexpressing mNSC (result shows gene-sets enriched in genes with negative LFC, FDR<0.25)
NAME	SIZE	ES	NES	NOM p-val	FDR q-val	Pathway annotation
REACTOME_THE_ROLE_OF_GTSE1_IN_G2_M_PROGRESSION_AFTER_G2_CHECKPOINT	11	-0.683576	-1.90958	0.00217391	0.0117453	Cell cycle/cell cycle checkpoints
REACTOME_MITOTIC_G1_PHASE_AND_G1_S_TRANSITION	18	-0.576091	-1.84778	0.00310559	0.0219703	Cell cycle/cell cycle checkpoints
REACTOME_APC_C_MEDIATED_DEGRADATION_OF_CELL_CYCLE_PROTEINS	12	-0.616742	-1.81739	0.00217155	0.0227377	Cell cycle/cell cycle checkpoints
REACTOME_CYCLIN_A_CDK2_ASSOCIATED_EVENTS_AT_S_PHASE_ENTRY	11	-0.631812	-1.80104	0.00328587	0.0232777	Cell cycle/cell cycle checkpoints
REACTOME_G1_S_DNA_DAMAGE_CHECKPOINTS	10	-0.64768	-1.80703	0.00109051	0.0235543	Cell cycle/cell cycle checkpoints
REACTOME_CELL_CYCLE	59	-0.451301	-1.73954	0	0.0339779	Cell cycle/cell cycle checkpoints
REACTOME_MITOTIC_G2_G2_M_PHASES	18	-0.541332	-1.73764	0.00205973	0.0340393	Cell cycle/cell cycle checkpoints
REACTOME_M_PHASE	30	-0.490803	-1.73112	0	0.0354081	Cell cycle/cell cycle checkpoints
REACTOME_MITOTIC_METAPHASE_AND_ANAPHASE	27	-0.503929	-1.70069	0.00202634	0.0414915	Cell cycle/cell cycle checkpoints
REACTOME_CELL_CYCLE_MITOTIC	46	-0.452819	-1.68858	0.001002	0.0418638	Cell cycle/cell cycle checkpoints
REACTOME_CYCLIN_D_ASSOCIATED_EVENTS_IN_G1	7	-0.666764	-1.68915	0.0115207	0.0427145	Cell cycle/cell cycle checkpoints
REACTOME_G2_M_CHECKPOINTS	16	-0.538448	-1.67268	0.00208333	0.0430972	Cell cycle/cell cycle checkpoints
REACTOME_CELL_CYCLE_CHECKPOINTS	31	-0.467851	-1.63814	0.00402414	0.048222	Cell cycle/cell cycle checkpoints
REACTOME_DNA_REPLICATION	14	-0.507259	-1.51498	0.0335079	0.0904357	Cell cycle/cell cycle checkpoints
REACTOME_S_PHASE	19	-0.476849	-1.51698	0.0206186	0.0904757	Cell cycle/cell cycle checkpoints
REACTOME_MITOTIC_PROMETAPHASE	16	-0.474528	-1.47571	0.0340426	0.102271	Cell cycle/cell cycle checkpoints
REACTOME_G2_M_DNA_DAMAGE_CHECKPOINT	8	-0.534592	-1.38656	0.0856821	0.149931	Cell cycle/cell cycle checkpoints
REACTOME_RECRUITMENT_OF_MITOTIC_CENTROSOME_PROTEINS_AND_COMPLEXES	5	-0.59322	-1.34495	0.114078	0.184999	Cell cycle/cell cycle checkpoints
REACTOME_MEIOTIC_RECOMBINATION	5	-0.569364	-1.30202	0.133742	0.22233	Cell cycle/cell cycle checkpoints
KEGG_CELL_CYCLE	15	-0.426602	-1.3006	0.125389	0.222965	Cell cycle/cell cycle checkpoints
REACTOME_REGULATION_OF_PLK1_ACTIVITY_AT_G2_M_TRANSITION	8	-0.497061	-1.29465	0.150562	0.229116	Cell cycle/cell cycle checkpoints
KEGG_OOCYTE_MEIOSIS	8	-0.490584	-1.28704	0.145952	0.233293	Cell cycle/cell cycle checkpoints
REACTOME_HDR_THROUGH_HOMOLOGOUS_RECOMBINATION_HRR	10	-0.555613	-1.5118	0.0400445	0.0901571	DDR
REACTOME_HOMOLOGY_DIRECTED_REPAIR	17	-0.479452	-1.51344	0.0258264	0.0902402	DDR
REACTOME_HDR_THROUGH_SINGLE_STRAND_ANNEALING_SSA	6	-0.635284	-1.51624	0.0409639	0.0902789	DDR
REACTOME_DNA_REPAIR	33	-0.41968	-1.48981	0.0140845	0.0976231	DDR
PID_ATM_PATHWAY	5	-0.634746	-1.45688	0.0536353	0.109455	DDR
REACTOME_DNA_DOUBLE_STRAND_BREAK_REPAIR	19	-0.454336	-1.45124	0.0444215	0.111974	DDR
REACTOME_PROCESSING_OF_DNA_DOUBLE_STRAND_BREAK_ENDS	12	-0.477408	-1.39687	0.0679406	0.145342	DDR
REACTOME_NUCLEOTIDE_EXCISION_REPAIR	17	-0.435013	-1.38031	0.0778008	0.155101	DDR
REACTOME_STABILIZATION_OF_P53	8	-0.704333	-1.84008	0.00111732	0.0219589	TP53 pathway
REACTOME_REGULATION_OF_TP53_ACTIVITY	9	-0.636905	-1.74023	0.00558659	0.0344571	TP53 pathway
REACTOME_REGULATION_OF_TP53_EXPRESSION_AND_DEGRADATION	5	-0.728814	-1.66939	0.0135135	0.0433115	TP53 pathway
PID_P53_REGULATION_PATHWAY	9	-0.628438	-1.6598	0.0132304	0.0442621	TP53 pathway
REACTOME_REGULATION_OF_TP53_ACTIVITY_THROUGH_PHOSPHORYLATION	8	-0.636364	-1.63936	0.0116414	0.0482378	TP53 pathway
REACTOME_TRANSCRIPTIONAL_REGULATION_BY_TP53	27	-0.423184	-1.46223	0.0281974	0.10654	TP53 pathway
KEGG_P53_SIGNALING_PATHWAY	7	-0.535376	-1.34979	0.115654	0.180943	TP53 pathway
REACTOME_SELENOAMINO_ACID_METABOLISM	54	-0.69452	-2.63624	0	0
KEGG_RIBOSOME	51	-0.694678	-2.59899	0	0
REACTOME_NONSENSE_MEDIATED_DECAY_NMD	54	-0.684779	-2.59658	0	0
REACTOME_RRNA_PROCESSING	58	-0.679094	-2.58741	0	0
REACTOME_SIGNALING_BY_ROBO_RECEPTORS	61	-0.678991	-2.58586	0	0
REACTOME_REGULATION_OF_EXPRESSION_OF_SLITS_AND_ROBOS	58	-0.679822	-2.57175	0	0
REACTOME_RESPONSE_OF_EIF2AK4_GCN2_TO_AMINO_ACID_DEFICIENCY	52	-0.681014	-2.56375	0	0
REACTOME_EUKARYOTIC_TRANSLATION_ELONGATION	53	-0.672728	-2.55646	0	0
REACTOME_SRP_DEPENDENT_COTRANSLATIONAL_PROTEIN_TARGETING_TO_MEMBRANE	56	-0.661001	-2.52526	0	0
REACTOME_NERVOUS_SYSTEM_DEVELOPMENT	81	-0.641196	-2.51772	0	0
REACTOME_EUKARYOTIC_TRANSLATION_INITIATION	56	-0.645736	-2.42909	0	0
REACTOME_METABOLISM_OF_AMINO_ACIDS_AND_DERIVATIVES	71	-0.622972	-2.41828	0	0
REACTOME_INFECTIOUS_DISEASE	86	-0.598932	-2.35894	0	0
REACTOME_INFLUENZA_INFECTION	58	-0.620267	-2.34704	0	0
REACTOME_CELLULAR_RESPONSES_TO_EXTERNAL_STIMULI	90	-0.582806	-2.33898	0	0
REACTOME_ACTIVATION_OF_THE_MRNA_UPON_BINDING_OF_THE_CAP_BINDING_COMPLEX_AND_EIFS_AND_SUBSEQUENT_BINDING_TO_43S	28	-0.660387	-2.30445	0	0
REACTOME_TRANSLATION	85	-0.57287	-2.25589	0	0
REACTOME_METABOLISM_OF_RNA	119	-0.554002	-2.25135	0	0
REACTOME_DISEASE	111	-0.548143	-2.21512	0	0.000107
REACTOME_DEVELOPMENTAL_BIOLOGY	111	-0.538139	-2.16494	0	0.000204
REACTOME_KINESINS	7	-0.768045	-1.95011	0	0.00782433
KEGG_OXIDATIVE_PHOSPHORYLATION	23	-0.554217	-1.86929	0	0.0186808
KEGG_GAP_JUNCTION	10	-0.672402	-1.83995	0	0.0212458
KEGG_PARKINSONS_DISEASE	22	-0.55374	-1.85185	0	0.0218249
REACTOME_ANTIGEN_PROCESSING_CROSS_PRESENTATION	9	-0.680619	-1.82244	0.00223714	0.0222028
REACTOME_SELECTIVE_AUTOPHAGY	14	-0.609473	-1.8246	0.0021164	0.0224247
REACTOME_CLATHRIN_MEDIATED_ENDOCYTOSIS	12	-0.629378	-1.82678	0.00107527	0.0224281
REACTOME_RESPIRATORY_ELECTRON_TRANSPORT_ATP_SYNTHESIS_BY_CHEMIOSMOTIC_COUPLING_AND_HEAT_PRODUCTION_BY_UNCOUPLING_PROTEINS	32	-0.518316	-1.8409	0	0.0224499
REACTOME_ASSEMBLY_AND_CELL_SURFACE_PRESENTATION_OF_NMDA_RECEPTORS	5	-0.803125	-1.79725	0.00376412	0.0227142
REACTOME_ACTIVATION_OF_AMPK_DOWNSTREAM_OF_NMDARS	5	-0.798424	-1.81387	0.00240385	0.0228182
REACTOME_RUNX1_REGULATES_TRANSCRIPTION_OF_GENES_INVOLVED_IN_DIFFERENTIATION_OF_HSCS	10	-0.659706	-1.83159	0.00220507	0.0229252
REACTOME_HEDGEHOG_OFF_STATE	11	-0.628408	-1.79369	0.00437637	0.0230252
REACTOME_RESPIRATORY_ELECTRON_TRANSPORT	31	-0.524338	-1.8276	0.0010101	0.0230394
REACTOME_UB_SPECIFIC_PROCESSING_PROTEASES	12	-0.616541	-1.79943	0.00217391	0.0231049
REACTOME_THE_CITRIC_ACID_TCA_CYCLE_AND_RESPIRATORY_ELECTRON_TRANSPORT	39	-0.498521	-1.79767	0	0.0231099
REACTOME_RRNA_MODIFICATION_IN_THE_NUCLEUS_AND_CYTOSOL	8	-0.698386	-1.80184	0.00226501	0.0236683
REACTOME_GAP_JUNCTION_ASSEMBLY	5	-0.798035	-1.80877	0.00243013	0.023759
REACTOME_COPI_INDEPENDENT_GOLGI_TO_ER_RETROGRADE_TRAFFIC	6	-0.760474	-1.8033	0.00473373	0.0237867
REACTOME_CELLULAR_RESPONSE_TO_HYPOXIA	7	-0.703735	-1.78666	0.00115741	0.0244263
KEGG_SPLICEOSOME	22	-0.538752	-1.78251	0	0.0252406
REACTOME_FORMATION_OF_INCISION_COMPLEX_IN_GG_NER	7	-0.714771	-1.77634	0.00572082	0.0265768
REACTOME_AGGREPHAGY	9	-0.658134	-1.77135	0.00221976	0.0275843
REACTOME_MAPK6_MAPK4_SIGNALING	7	-0.703735	-1.75844	0.00813008	0.0304944
REACTOME_SCF_SKP2_MEDIATED_DEGRADATION_OF_P27_P21	8	-0.680464	-1.75331	0.00112867	0.0317046
REACTOME_SIGNALING_BY_HEDGEHOG	13	-0.595067	-1.74758	0.00106724	0.0327511
REACTOME_HSP90_CHAPERONE_CYCLE_FOR_STEROID_HORMONE_RECEPTORS_SHR	8	-0.677841	-1.72759	0.00679502	0.0349986
REACTOME_PROGRAMMED_CELL_DEATH	13	-0.586427	-1.73301	0.00213904	0.0353902
REACTOME_COMPLEX_I_BIOGENESIS	21	-0.524307	-1.72784	0.00411523	0.0354792
REACTOME_AUTOPHAGY	17	-0.548571	-1.72786	0.00627615	0.0360842
REACTOME_ABC_TRANSPORTER_DISORDERS	7	-0.675755	-1.7195	0.00815851	0.0375893
REACTOME_PCP_CE_PATHWAY	11	-0.598461	-1.70878	0.00542299	0.0388297
KEGG_PATHOGENIC_ESCHERICHIA_COLI_INFECTION	9	-0.637166	-1.709	0.00328947	0.0393723
REACTOME_NEGATIVE_REGULATION_OF_NOTCH4_SIGNALING	7	-0.678124	-1.71034	0.0114943	0.0394166
REACTOME_SIGNALING_BY_INTERLEUKINS	22	-0.51186	-1.71047	0.00409417	0.0400205
REACTOME_IRON_UPTAKE_AND_TRANSPORT	5	-0.744915	-1.6879	0.0100883	0.0404114
REACTOME_DEGRADATION_OF_DVL	6	-0.703138	-1.71079	0.0130178	0.0405597
REACTOME_DISEASES_OF_METABOLISM	7	-0.665306	-1.68797	0.0125571	0.0409237
REACTOME_GOLGI_TO_ER_RETROGRADE_TRANSPORT	11	-0.605418	-1.69862	0.00984683	0.0409849
REACTOME_ASSEMBLY_OF_THE_PRE_REPLICATIVE_COMPLEX	6	-0.703138	-1.6971	0.0072904	0.0410224
KEGG_PANCREATIC_CANCER	5	-0.738227	-1.70002	0.00360577	0.0411731
REACTOME_DEGRADATION_OF_GLI1_BY_THE_PROTEASOME	6	-0.703138	-1.68808	0.00730816	0.0414355
REACTOME_TRANSCRIPTIONAL_REGULATION_BY_RUNX2	13	-0.567925	-1.69205	0.0063358	0.0422402
REACTOME_MITOCHONDRIAL_TRANSLATION	18	-0.522627	-1.68891	0.00412797	0.0422764
REACTOME_REGULATION_OF_RAS_BY_GAPS	7	-0.674863	-1.68213	0.0128505	0.0422966
REACTOME_REGULATION_OF_RUNX3_EXPRESSION_AND_ACTIVITY	6	-0.703138	-1.67755	0.00969697	0.042341
REACTOME_HEDGEHOG_ON_STATE	6	-0.703138	-1.67255	0.0105882	0.0426267
REACTOME_DEFECTIVE_CFTR_CAUSES_CYSTIC_FIBROSIS	7	-0.675755	-1.67777	0.00684151	0.0427745
REACTOME_FC_EPSILON_RECEPTOR_FCERI_SIGNALING	9	-0.619013	-1.67497	0.00877193	0.0428176
REACTOME_SEPARATION_OF_SISTER_CHROMATIDS	22	-0.508815	-1.67893	0.00718686	0.0428557
REACTOME_DEUBIQUITINATION	19	-0.517159	-1.66774	0.00312175	0.0434451
REACTOME_COPI_DEPENDENT_GOLGI_TO_ER_RETROGRADE_TRAFFIC	9	-0.614683	-1.65924	0.00665927	0.043499
REACTOME_PROCESSING_OF_CAPPED_INTRON_CONTAINING_PRE_MRNA	36	-0.458365	-1.65967	0.00200803	0.0438207
REACTOME_HEDGEHOG_LIGAND_BIOGENESIS	8	-0.643639	-1.65572	0.00566893	0.0439137
REACTOME_DEGRADATION_OF_AXIN	6	-0.703138	-1.66118	0.0133983	0.0441802
REACTOME_DNA_REPLICATION_PRE_INITIATION	9	-0.614851	-1.65574	0.0111607	0.0443534
REACTOME_SIGNALING_BY_NOTCH4	8	-0.633739	-1.66168	0.0166667	0.0445101
REACTOME_APC_C_CDH1_MEDIATED_DEGRADATION_OF_CDC20_AND_OTHER_APC_C_CDH1_TARGETED_PROTEINS_IN_LATE_MITOSIS_EARLY_G1	9	-0.61385	-1.65318	0.00677201	0.0445274
REACTOME_ORC1_REMOVAL_FROM_CHROMATIN	6	-0.703138	-1.66332	0.0106383	0.0446966
REACTOME_MRNA_SPLICING	29	-0.482224	-1.66195	0.00302725	0.0449517
REACTOME_BETA_CATENIN_INDEPENDENT_WNT_SIGNALING	16	-0.533153	-1.64814	0.00625652	0.0460133
REACTOME_SWITCHING_OF_ORIGINS_TO_A_POST_REPLICATIVE_STATE	9	-0.61385	-1.64305	0.0210177	0.0476132
REACTOME_FLT3_SIGNALING	15	-0.529451	-1.64168	0.0126716	0.0476753
KEGG_ALZHEIMERS_DISEASE	26	-0.476269	-1.62696	0.00302419	0.0524783
REACTOME_INTERLEUKIN_1_SIGNALING	10	-0.583263	-1.62235	0.020585	0.053465
KEGG_HUNTINGTONS_DISEASE	28	-0.469527	-1.62253	0.0020141	0.0539104
REACTOME_ASYMMETRIC_LOCALIZATION_OF_PCP_PROTEINS	7	-0.647862	-1.6154	0.00828402	0.0552977
REACTOME_MAPK_FAMILY_SIGNALING_CASCADES	15	-0.532141	-1.61571	0.0187696	0.0556407
REACTOME_HOMOLOGOUS_DNA_PAIRING_AND_STRAND_EXCHANGE	7	-0.635823	-1.6165	0.0122494	0.0557284
REACTOME_ASPARAGINE_N_LINKED_GLYCOSYLATION	20	-0.498107	-1.61242	0.00713558	0.0559811
REACTOME_MHC_CLASS_II_ANTIGEN_PRESENTATION	8	-0.612746	-1.60451	0.0130178	0.0591355
REACTOME_SIGNALING_BY_PTK6	5	-0.704773	-1.60292	0.0218182	0.0591883
REACTOME_FCERI_MEDIATED_NF_KB_ACTIVATION	8	-0.607238	-1.59357	0.0257559	0.0621355
REACTOME_ACTIVATION_OF_NMDA_RECEPTORS_AND_POSTSYNAPTIC_EVENTS	7	-0.62889	-1.5937	0.0268692	0.0626408
REACTOME_CLEC7A_DECTIN_1_SIGNALING	9	-0.584739	-1.59431	0.0178771	0.0628786
REACTOME_REGULATION_OF_PTEN_STABILITY_AND_ACTIVITY	7	-0.628885	-1.58745	0.0175234	0.0645015
REACTOME_TCR_SIGNALING	10	-0.57057	-1.57987	0.020585	0.0679877
REACTOME_INTERLEUKIN_1_FAMILY_SIGNALING	12	-0.540451	-1.5738	0.0190678	0.0685386
REACTOME_OXIDATIVE_STRESS_INDUCED_SENESCENCE	5	-0.69524	-1.56979	0.0220859	0.0685502
REACTOME_TRANSCRIPTIONAL_REGULATION_BY_RUNX3	10	-0.561021	-1.57562	0.0185185	0.0685778
REACTOME_AUF1_HNRNP_D0_BINDS_AND_DESTABILIZES_MRNA	8	-0.600027	-1.57734	0.0256983	0.0688302
REACTOME_REGULATION_OF_RUNX2_EXPRESSION_AND_ACTIVITY	8	-0.599014	-1.57016	0.01812	0.0688625
REACTOME_CARGO_RECOGNITION_FOR_CLATHRIN_MEDIATED_ENDOCYTOSIS	8	-0.60588	-1.57617	0.0218391	0.0688917
REACTOME_SIGNALING_BY_NOTCH	11	-0.554544	-1.57106	0.0118919	0.0689109
REACTOME_ADAPTIVE_IMMUNE_SYSTEM	39	-0.432061	-1.57194	0.003003	0.0689113
PID_ERBB1_DOWNSTREAM_PATHWAY	6	-0.656634	-1.57415	0.0293758	0.0689403
REACTOME_C_TYPE_LECTIN_RECEPTORS_CLRS	9	-0.584739	-1.56781	0.0198895	0.0689773
REACTOME_RNA_POLYMERASE_II_TRANSCRIPTION	81	-0.395163	-1.56208	0	0.071503
REACTOME_SIGNALING_BY_WNT	23	-0.466461	-1.55575	0.0112016	0.0745826
REACTOME_RECRUITMENT_OF_NUMA_TO_MITOTIC_CENTROSOMES	8	-0.58994	-1.55349	0.0269058	0.0751453
KEGG_PROGESTERONE_MEDIATED_OOCYTE_MATURATION	7	-0.617582	-1.55206	0.0395349	0.0754912
REACTOME_TRANSPORT_TO_THE_GOLGI_AND_SUBSEQUENT_MODIFICATION	12	-0.52616	-1.54718	0.0236559	0.0772504
REACTOME_REGULATION_OF_MRNA_STABILITY_BY_PROTEINS_THAT_BIND_AU_RICH_ELEMENTS	9	-0.57584	-1.54723	0.0330396	0.0778336
REACTOME_SIGNALING_BY_ERBB2	5	-0.682285	-1.54001	0.0229746	0.0803707
REACTOME_UCH_PROTEINASES	10	-0.55291	-1.54071	0.0266667	0.0805424
REACTOME_GAP_JUNCTION_TRAFFICKING_AND_REGULATION	6	-0.641347	-1.53799	0.0315052	0.0808623
REACTOME_TRANSPORT_OF_SMALL_MOLECULES	25	-0.450494	-1.53293	0.0111902	0.083298
PID_RETINOIC_ACID_PATHWAY	5	-0.66924	-1.52812	0.0467405	0.0858829
REACTOME_TRANSLOCATION_OF_SLC2A4_GLUT4_TO_THE_PLASMA_MEMBRANE	7	-0.618618	-1.52295	0.0406504	0.0883913
REACTOME_RNA_POLYMERASE_II_TRANSCRIPTION_TERMINATION	10	-0.540942	-1.52199	0.0255272	0.088405
REACTOME_CELLULAR_SENESCENCE	14	-0.506808	-1.51912	0.024109	0.0896118
REACTOME_DEGRADATION_OF_BETA_CATENIN_BY_THE_DESTRUCTION_COMPLEX	9	-0.553044	-1.50811	0.0426487	0.0900796
REACTOME_RHO_GTPASES_ACTIVATE_FORMINS	16	-0.48256	-1.51286	0.0315457	0.0901216
REACTOME_DOWNSTREAM_SIGNALING_EVENTS_OF_B_CELL_RECEPTOR_BCR	7	-0.593937	-1.50686	0.0408163	0.0902088
REACTOME_PLATELET_ACTIVATION_SIGNALING_AND_AGGREGATION	14	-0.506962	-1.51426	0.0230366	0.0903041
REACTOME_ER_TO_GOLGI_ANTEROGRADE_TRANSPORT	11	-0.527705	-1.50812	0.037234	0.0906815
REACTOME_POST_CHAPERONIN_TUBULIN_FOLDING_PATHWAY	5	-0.675451	-1.51002	0.0495768	0.0907859
REACTOME_CLASS_I_MHC_MEDIATED_ANTIGEN_PROCESSING_PRESENTATION	25	-0.444219	-1.5047	0.01417	0.0909158
PID_THROMBIN_PAR1_PATHWAY	5	-0.664719	-1.50853	0.040293	0.0910494
REACTOME_FORMATION_OF_TUBULIN_FOLDING_INTERMEDIATES_BY_CCT_TRIC	5	-0.6674	-1.50223	0.0389447	0.0918362
REACTOME_TNFR2_NON_CANONICAL_NF_KB_PATHWAY	8	-0.568936	-1.49992	0.0344828	0.0926008
REACTOME_COPI_MEDIATED_ANTEROGRADE_TRANSPORT	10	-0.543077	-1.49651	0.0342541	0.0942163
REACTOME_TRNA_PROCESSING	14	-0.494449	-1.49213	0.0480167	0.0966445
REACTOME_NEDDYLATION	16	-0.478581	-1.48796	0.031185	0.0983631
REACTOME_INTERLEUKIN_4_AND_INTERLEUKIN_13_SIGNALING	5	-0.65757	-1.48544	0.0493218	0.098881
PID_ER_NONGENOMIC_PATHWAY	5	-0.664719	-1.48297	0.0415648	0.0990998
REACTOME_OVARIAN_TUMOR_DOMAIN_PROTEASES	5	-0.641161	-1.48391	0.0458937	0.0991114
PID_PDGFRB_PATHWAY	6	-0.612805	-1.48207	0.0436836	0.0991685
REACTOME_CHAPERONE_MEDIATED_AUTOPHAGY	5	-0.651396	-1.48573	0.0451128	0.0993343
REACTOME_DECTIN_1_MEDIATED_NONCANONICAL_NF_KB_SIGNALING	8	-0.568936	-1.47716	0.0427746	0.101843
REACTOME_SIGNALING_BY_MET	5	-0.647944	-1.47309	0.0576441	0.103572
REACTOME_RESOLUTION_OF_D_LOOP_STRUCTURES	5	-0.638983	-1.46946	0.0406905	0.103695
REACTOME_RECYCLING_PATHWAY_OF_L1	7	-0.592127	-1.47014	0.0461538	0.103768
REACTOME_EPH_EPHRIN_SIGNALING	6	-0.611411	-1.46807	0.05	0.104007
REACTOME_SENESCENCE_ASSOCIATED_SECRETORY_PHENOTYPE_SASP	7	-0.58546	-1.47044	0.0455076	0.104116
REACTOME_ABC_FAMILY_PROTEINS_MEDIATED_TRANSPORT	8	-0.568201	-1.47084	0.0704545	0.104444
REACTOME_APC_CDC20_MEDIATED_DEGRADATION_OF_NEK2A	6	-0.607332	-1.46499	0.0451843	0.105625
REACTOME_APC_C_CDC20_MEDIATED_DEGRADATION_OF_CYCLIN_B	6	-0.614467	-1.46356	0.0554885	0.106034
REACTOME_POST_TRANSLATIONAL_PROTEIN_MODIFICATION	66	-0.379052	-1.46171	0.004	0.106325
REACTOME_TRNA_MODIFICATION_IN_THE_MITOCHONDRION	5	-0.639738	-1.45142	0.0580411	0.112429
REACTOME_GLOBAL_GENOME_NUCLEOTIDE_EXCISION_REPAIR_GG_NER	13	-0.487839	-1.45174	0.0482833	0.112827
PID_MYC_ACTIV_PATHWAY	9	-0.530751	-1.44823	0.0606395	0.113732
REACTOME_TCF_DEPENDENT_SIGNALING_IN_RESPONSE_TO_WNT	14	-0.476868	-1.44602	0.0448239	0.114771
BIOCARTA_ATRBRCA_PATHWAY	5	-0.634746	-1.44519	0.0571081	0.11478
REACTOME_FORMATION_OF_TC_NER_PRE_INCISION_COMPLEX	10	-0.514261	-1.43954	0.0621592	0.118585
REACTOME_DEATH_RECEPTOR_SIGNALLING	8	-0.552024	-1.43474	0.0644796	0.121623
REACTOME_SIGNALING_BY_THE_B_CELL_RECEPTOR_BCR	8	-0.553742	-1.4329	0.0619369	0.121896
REACTOME_TAK1_ACTIVATES_NFKB_BY_PHOSPHORYLATION_AND_ACTIVATION_OF_IKKS_COMPLEX	5	-0.630965	-1.43207	0.0606436	0.121985
REACTOME_RHO_GTPASES_ACTIVATE_IQGAPS	7	-0.561819	-1.43339	0.0706837	0.12214
REACTOME_MITOCHONDRIAL_PROTEIN_IMPORT	16	-0.456801	-1.43088	0.0524109	0.122373
REACTOME_MITOTIC_SPINDLE_CHECKPOINT	12	-0.490196	-1.42776	0.0643087	0.124252
REACTOME_TRANSCRIPTION_COUPLED_NUCLEOTIDE_EXCISION_REPAIR_TC_NER	13	-0.480375	-1.42256	0.05074	0.125284
REACTOME_RESOLUTION_OF_SISTER_CHROMATID_COHESION	14	-0.471565	-1.42491	0.0442105	0.125399
REACTOME_NUCLEAR_ENVELOPE_NE_REASSEMBLY	9	-0.538333	-1.42524	0.0621469	0.125694
REACTOME_MEMBRANE_TRAFFICKING	36	-0.401882	-1.42289	0.022	0.125736
REACTOME_RESOLUTION_OF_D_LOOP_STRUCTURES_THROUGH_SYNTHESIS_DEPENDENT_STRAND_ANNEALING_SDSA	5	-0.638983	-1.42091	0.0744417	0.12604
REACTOME_SIGNALING_BY_FGFR3	5	-0.62415	-1.42339	0.0700483	0.126045
REACTOME_VESICLE_MEDIATED_TRANSPORT	37	-0.395795	-1.40796	0.0210421	0.136668
REACTOME_P75_NTR_RECEPTOR_MEDIATED_SIGNALLING	7	-0.555499	-1.39345	0.0846682	0.147101
REACTOME_PTEN_REGULATION	9	-0.514488	-1.39385	0.0860335	0.147529
REACTOME_ANTIGEN_PROCESSING_UBIQUITINATION_PROTEASOME_DEGRADATION	22	-0.420135	-1.39056	0.0477157	0.147792
REACTOME_L1CAM_INTERACTIONS	11	-0.490138	-1.39108	0.0725108	0.148041
REACTOME_HIV_INFECTION	18	-0.443516	-1.39176	0.0513347	0.148078
REACTOME_PROTEIN_LOCALIZATION	24	-0.410221	-1.38731	0.0589431	0.15001
REACTOME_TRANSCRIPTIONAL_REGULATION_BY_RUNX1	18	-0.430552	-1.37794	0.0713536	0.156629
REACTOME_CILIUM_ASSEMBLY	11	-0.483955	-1.37326	0.0814332	0.159643
REACTOME_SNRNP_ASSEMBLY	8	-0.530161	-1.37391	0.0925307	0.159788
REACTOME_FACTORS_INVOLVED_IN_MEGAKARYOCYTE_DEVELOPMENT_AND_PLATELET_PRODUCTION	15	-0.448121	-1.37165	0.0774059	0.160435
REACTOME_HOST_INTERACTIONS_OF_HIV_FACTORS	12	-0.46766	-1.35641	0.0899358	0.174821
REACTOME_NEUTROPHIL_DEGRANULATION	18	-0.419131	-1.34061	0.0778008	0.188456
REACTOME_RHO_GTPASE_EFFECTORS	26	-0.392925	-1.33332	0.0779352	0.194553
REACTOME_FCGAMMA_RECEPTOR_FCGR_DEPENDENT_PHAGOCYTOSIS	5	-0.578257	-1.33368	0.110559	0.1951
REACTOME_SIGNALING_BY_FGFR4	6	-0.552942	-1.32972	0.111905	0.197628
REACTOME_INTRA_GOLGI_AND_RETROGRADE_GOLGI_TO_ER_TRAFFIC	14	-0.43425	-1.32789	0.109833	0.198568
REACTOME_HEMOSTASIS	33	-0.372877	-1.32419	0.0715726	0.201805
REACTOME_DUAL_INCISION_IN_TC_NER	10	-0.479149	-1.31943	0.118943	0.205352
REACTOME_METABOLISM_OF_STEROIDS	6	-0.554839	-1.32021	0.114355	0.205384
REACTOME_TRANSCRIPTIONAL_REGULATION_BY_E2F6	5	-0.596029	-1.30973	0.138443	0.214927
REACTOME_MRNA_SPLICING_MINOR_PATHWAY	8	-0.501	-1.31013	0.141884	0.21539
KEGG_PYRIMIDINE_METABOLISM	11	-0.458626	-1.30541	0.11488	0.219105
PID_CXCR4_PATHWAY	7	-0.526325	-1.29205	0.14841	0.230263
REACTOME_CHROMATIN_MODIFYING_ENZYMES	16	-0.415408	-1.29106	0.129066	0.230413
REACTOME_PROTEIN_FOLDING	15	-0.418915	-1.29215	0.13188	0.231188
REACTOME_HCMV_INFECTION	9	-0.476605	-1.28513	0.144896	0.233543
REACTOME_HCMV_EARLY_EVENTS	9	-0.476605	-1.28599	0.135556	0.233635
PID_TELOMERASE_PATHWAY	8	-0.488987	-1.28427	0.152027	0.233675
PID_SMAD2_3NUCLEAR_PATHWAY	6	-0.538155	-1.28746	0.14098	0.233799
REACTOME_PYRUVATE_METABOLISM_AND_CITRIC_ACID_TCA_CYCLE	9	-0.472855	-1.28061	0.137472	0.237309
REACTOME_RESPONSE_TO_ELEVATED_PLATELET_CYTOSOLIC_CA2	6	-0.530743	-1.27898	0.140794	0.237554
REACTOME_HIV_LIFE_CYCLE	13	-0.429181	-1.27934	0.147629	0.238056
REACTOME_METABOLISM_OF_NUCLEOTIDES	6	-0.53267	-1.27739	0.150421	0.238566
PID_HDAC_CLASSII_PATHWAY	5	-0.560522	-1.27399	0.151553	0.240231
KEGG_COLORECTAL_CANCER	8	-0.491926	-1.27521	0.146232	0.240511
REACTOME_RNA_POLYMERASE_I_TRANSCRIPTION	8	-0.478335	-1.27407	0.154897	0.241143
REACTOME_ORGANELLE_BIOGENESIS_AND_MAINTENANCE	19	-0.396677	-1.27211	0.138604	0.241613

## Sheet: FDR<0.1
GSEA pre-ranked in non pan-essential genes (FDR<0.1) in PPM1Dtr overexpressing mNSC (result shows gene-sets enriched in genes with negative LFC, FDR<0.25)
NAME	ES	NES	NOM p-val	FDR q-val	Annotation
DAZARD_UV_RESPONSE_CLUSTER_G1	-0.597996	-2.03098	0.0030303	0.0190947	Cell cycle/cell cycle checkpoints
BHATI_G2M_ARREST_BY_2METHOXYESTRADIOL_DN	-0.755611	-2.00278	0.00312013	0.021095	Cell cycle/cell cycle checkpoints
REACTOME_THE_ROLE_OF_GTSE1_IN_G2_M_PROGRESSION_AFTER_G2_CHECKPOINT	-0.603015	-1.94724	0.00597015	0.0280714	Cell cycle/cell cycle checkpoints
REACTOME_MITOTIC_G2_G2_M_PHASES	-0.537879	-1.88024	0.0117994	0.0378709	Cell cycle/cell cycle checkpoints
REACTOME_CELL_CYCLE	-0.358413	-1.78756	0.00777202	0.0561464	Cell cycle/cell cycle checkpoints
REACTOME_CELL_CYCLE_MITOTIC	-0.382335	-1.74803	0.0225464	0.0672842	Cell cycle/cell cycle checkpoints
REACTOME_APC_C_CDH1_MEDIATED_DEGRADATION_OF_CDC20_AND_OTHER_APC_C_CDH1_TARGETED_PROTEINS_IN_LATE_MITOSIS_EARLY_G1	-0.6	-1.72994	0.0252765	0.0715371	Cell cycle/cell cycle checkpoints
REACTOME_MITOTIC_G1_PHASE_AND_G1_S_TRANSITION	-0.503352	-1.70341	0.0231214	0.0795593	Cell cycle/cell cycle checkpoints
REACTOME_CYCLIN_A_CDK2_ASSOCIATED_EVENTS_AT_S_PHASE_ENTRY	-0.6	-1.69902	0.0275229	0.0806734	Cell cycle/cell cycle checkpoints
REACTOME_M_PHASE	-0.411573	-1.65893	0.0280112	0.0903171	Cell cycle/cell cycle checkpoints
REACTOME_S_PHASE	-0.452107	-1.58779	0.0474138	0.120023	Cell cycle/cell cycle checkpoints
REACTOME_APC_C_MEDIATED_DEGRADATION_OF_CELL_CYCLE_PROTEINS	-0.48937	-1.58781	0.056872	0.120678	Cell cycle/cell cycle checkpoints
REACTOME_RECRUITMENT_OF_NUMA_TO_MITOTIC_CENTROSOMES	-0.566394	-1.53159	0.0525452	0.138423	Cell cycle/cell cycle checkpoints
PUJANA_ATM_PCC_NETWORK	-0.377043	-2.32509	0	0.00238966	DNA repair
COLINA_TARGETS_OF_4EBP1_AND_4EBP2	-0.746734	-1.95473	0.00158983	0.0272611	DNA repair
REACTOME_DNA_REPLICATION	-0.46952	-1.4493	0.0807453	0.182267	DNA repair
MARTINEZ_RB1_AND_TP53_TARGETS_DN	-0.589345	-2.90617	0	0	TP53 pathway
MARTINEZ_TP53_TARGETS_DN	-0.558587	-2.79505	0	4.88e-05	TP53 pathway
PUJANA_CHEK2_PCC_NETWORK	-0.359813	-2.19856	0.00121359	0.00584143	TP53 pathway
BRUINS_UVC_RESPONSE_VIA_TP53_GROUP_B	-0.621475	-1.79726	0.0143084	0.0552756	Tp53 pathway
REACTOME_NONSENSE_MEDIATED_DECAY_NMD	-0.530265	-3.332	0	0
REACTOME_INFLUENZA_INFECTION	-0.56418	-3.57273	0	0
REACTOME_EUKARYOTIC_TRANSLATION_ELONGATION	-0.56418	-3.53112	0	0
REACTOME_RESPONSE_OF_EIF2AK4_GCN2_TO_AMINO_ACID_DEFICIENCY	-0.56418	-3.52832	0	0
REACTOME_SELENOAMINO_ACID_METABOLISM	-0.551395	-3.49229	0	0
REACTOME_EUKARYOTIC_TRANSLATION_INITIATION	-0.569031	-3.49158	0	0
REACTOME_METABOLISM_OF_AMINO_ACIDS_AND_DERIVATIVES	-0.533007	-3.46672	0	0
REACTOME_SRP_DEPENDENT_COTRANSLATIONAL_PROTEIN_TARGETING_TO_MEMBRANE	-0.546211	-3.39675	0	0
REACTOME_CELLULAR_RESPONSES_TO_EXTERNAL_STIMULI	-0.493498	-3.39055	0	0
KEGG_RIBOSOME	-0.540227	-3.38568	0	0
REACTOME_TRANSLATION	-0.508921	-3.38125	0	0
REACTOME_INFECTIOUS_DISEASE	-0.484922	-3.29235	0	0
REACTOME_METABOLISM_OF_RNA	-0.458146	-3.28658	0	0
REACTOME_REGULATION_OF_EXPRESSION_OF_SLITS_AND_ROBOS	-0.508805	-3.25911	0	0
REACTOME_DISEASE	-0.452744	-3.22114	0	0
PUJANA_BRCA1_PCC_NETWORK	-0.437852	-3.20201	0	0
REACTOME_SIGNALING_BY_ROBO_RECEPTORS	-0.497687	-3.19323	0	0
REACTOME_RRNA_PROCESSING	-0.512902	-3.18885	0	0
MARTENS_TRETINOIN_RESPONSE_DN	-0.463544	-3.10935	0	0
REACTOME_NERVOUS_SYSTEM_DEVELOPMENT	-0.441586	-3.08181	0	0
REACTOME_DEVELOPMENTAL_BIOLOGY	-0.425775	-3.01611	0	0
WANG_TUMOR_INVASIVENESS_UP	-0.553285	-2.98394	0	0
BILANGES_SERUM_AND_RAPAMYCIN_SENSITIVE_GENES	-0.587535	-2.97582	0	0
REACTOME_ACTIVATION_OF_THE_MRNA_UPON_BINDING_OF_THE_CAP_BINDING_COMPLEX_AND_EIFS_AND_SUBSEQUENT_BINDING_TO_43S	-0.597984	-2.87823	0	0
CAIRO_HEPATOBLASTOMA_CLASSES_UP	-0.492969	-2.86641	0	0
PECE_MAMMARY_STEM_CELL_UP	-0.558931	-2.72755	0	4.39e-05
MARTINEZ_RB1_TARGETS_DN	-0.591548	-2.75351	0	4.54e-05
HSIAO_HOUSEKEEPING_GENES	-0.431884	-2.76409	0	4.7e-05
DANG_BOUND_BY_MYC	-0.412475	-2.67683	0	8.8e-05
DODD_NASOPHARYNGEAL_CARCINOMA_DN	-0.393407	-2.59674	0	0.000349
YAMASHITA_LIVER_CANCER_WITH_EPCAM_UP	-0.601168	-2.57652	0	0.00038
DANG_MYC_TARGETS_UP	-0.578276	-2.53651	0	0.000453
JISON_SICKLE_CELL_DISEASE_DN	-0.557538	-2.50879	0	0.00052
TIEN_INTESTINE_PROBIOTICS_24HR_DN	-0.565715	-2.48133	0	0.000665
BILANGES_SERUM_RESPONSE_TRANSLATION	-0.66076	-2.43173	0	0.000994
LEE_LIVER_CANCER_SURVIVAL_DN	-0.568149	-2.41561	0.00134409	0.00111775
ZHANG_BREAST_CANCER_PROGENITORS_UP	-0.618489	-2.3695	0	0.00163365
YAGI_AML_WITH_INV_16_TRANSLOCATION	-0.542031	-2.36161	0	0.00177115
VANOEVELEN_MYOGENESIS_SIN3A_TARGETS	-0.609171	-2.33569	0	0.00217187
WONG_EMBRYONIC_STEM_CELL_CORE	-0.414015	-2.31738	0	0.00242986
ONKEN_UVEAL_MELANOMA_DN	-0.444895	-2.31179	0.00255428	0.00258186
TAKAO_RESPONSE_TO_UVB_RADIATION_UP	-0.8075	-2.31228	0	0.00264054
KIM_ALL_DISORDERS_OLIGODENDROCYTE_NUMBER_CORR_UP	-0.412314	-2.30604	0	0.00264881
KIM_BIPOLAR_DISORDER_OLIGODENDROCYTE_DENSITY_CORR_UP	-0.414128	-2.2864	0	0.00301393
NUYTTEN_EZH2_TARGETS_DN	-0.4004	-2.27126	0	0.00342125
FLOTHO_PEDIATRIC_ALL_THERAPY_RESPONSE_UP	-0.61519	-2.26067	0	0.0036377
GRAESSMANN_APOPTOSIS_BY_DOXORUBICIN_DN	-0.353734	-2.19569	0.00115207	0.00575448
OSMAN_BLADDER_CANCER_DN	-0.448508	-2.16057	0	0.00706157
DIAZ_CHRONIC_MEYLOGENOUS_LEUKEMIA_UP	-0.357964	-2.15029	0.00117786	0.00773132
LUI_THYROID_CANCER_PAX8_PPARG_DN	-0.658291	-2.13418	0	0.00881725
BLALOCK_ALZHEIMERS_DISEASE_DN	-0.367506	-2.13043	0	0.00894165
KINSEY_TARGETS_OF_EWSR1_FLII_FUSION_UP	-0.354807	-2.12118	0.00363636	0.00943614
SANA_RESPONSE_TO_IFNG_DN	-0.790524	-2.11353	0.00158228	0.00989376
BERENJENO_TRANSFORMED_BY_RHOA_UP	-0.41342	-2.10777	0.00257069	0.0100595
LEE_BMP2_TARGETS_DN	-0.403123	-2.11023	0.00394218	0.010114
MOOTHA_MITOCHONDRIA	-0.403639	-2.07525	0	0.0130109
CHNG_MULTIPLE_MYELOMA_HYPERPLOID_UP	-0.444156	-2.06419	0	0.0141128
LOPEZ_MBD_TARGETS	-0.327522	-2.02804	0.00356718	0.0191763
SPIELMAN_LYMPHOBLAST_EUROPEAN_VS_ASIAN_UP	-0.370667	-2.02266	0.00242424	0.0196556
KIM_MYC_AMPLIFICATION_TARGETS_UP	-0.4848	-2.01345	0.00572246	0.0208798
ENK_UV_RESPONSE_EPIDERMIS_DN	-0.538074	-2.00449	0.00280899	0.0210761
BENPORATH_NANOG_TARGETS	-0.418021	-2.00713	0.00272109	0.0212859
GENTILE_UV_HIGH_DOSE_DN	-0.62094	-2.00484	0.00144718	0.0213045
LUI_THYROID_CANCER_CLUSTER_3	-0.656642	-2.00862	0.00622084	0.0215042
LUI_TARGETS_OF_PAX8_PPARG_FUSION	-0.656642	-1.98884	0.00308166	0.0234833
BENPORATH_PROLIFERATION	-0.558796	-1.98496	0.00155039	0.0240103
BIDUS_METASTASIS_UP	-0.613293	-1.97083	0.00616333	0.025645
LINDGREN_BLADDER_CANCER_CLUSTER_1_DN	-0.613065	-1.97524	0.00308166	0.0256738
KOBAYASHI_EGFR_SIGNALING_24HR_DN	-0.554136	-1.97178	0.00567376	0.0258768
HOFFMANN_LARGE_TO_SMALL_PRE_BII_LYMPHOCYTE_UP	-0.745636	-1.96534	0.00474683	0.0262287
CASORELLI_ACUTE_PROMYELOCYTIC_LEUKEMIA_DN	-0.448476	-1.96381	0.0013587	0.0263268
NAKAMURA_TUMOR_ZONE_PERIPHERAL_VS_CENTRAL_UP	-0.526691	-1.9664	0.00441176	0.0263868
BENPORATH_MYC_MAX_TARGETS	-0.352462	-1.95523	0.00750939	0.0274632
YOSHIMURA_MAPK8_TARGETS_DN	-0.600397	-1.94396	0	0.028493
MOOTHA_HUMAN_MITODB_6_2002	-0.393925	-1.93621	0.00669344	0.0288386
FISCHER_DREAM_TARGETS	-0.366048	-1.93906	0.00380711	0.0290199
ACEVEDO_LIVER_TUMOR_VS_NORMAL_ADJACENT_TISSUE_UP	-0.364492	-1.93681	0.005148	0.0290435
HOLLEMAN_VINCRISTINE_RESISTANCE_ALL_DN	-0.650248	-1.94004	0.00301205	0.0291195
STARK_PREFRONTAL_CORTEX_22Q11_DELETION_DN	-0.394048	-1.93322	0.00403226	0.0292505
MANALO_HYPOXIA_DN	-0.455454	-1.9233	0.00141044	0.0309643
REACTOME_RNA_POLYMERASE_II_TRANSCRIPTION	-0.357937	-1.92039	0.00126263	0.0313639
KRIGE_RESPONSE_TO_TOSEDOSTAT_24HR_DN	-0.341775	-1.91844	0.00503778	0.0314699
SWEET_LUNG_CANCER_KRAS_DN	-0.618593	-1.90409	0.00772798	0.0344088
KRIGE_RESPONSE_TO_TOSEDOSTAT_6HR_DN	-0.338616	-1.89469	0.0110159	0.0358268
TIEN_INTESTINE_PROBIOTICS_6HR_UP	-0.442342	-1.89607	0.0095498	0.0359392
ACEVEDO_LIVER_CANCER_UP	-0.407878	-1.88869	0.0134771	0.03631
DUTERTRE_ESTRADIOL_RESPONSE_24HR_UP	-0.645	-1.88881	0.00733138	0.0366775
CHICAS_RB1_TARGETS_LOW_SERUM	-0.607523	-1.88888	0.00611621	0.037037
MARSON_BOUND_BY_FOXP3_STIMULATED	-0.480916	-1.87961	0.00561798	0.0377442
GARCIA_TARGETS_OF_FLI1_AND_DAX1_DN	-0.645	-1.87842	0.00772798	0.0377482
FLECHNER_BIOPSY_KIDNEY_TRANSPLANT_OK_VS_DONOR_UP	-0.42103	-1.87321	0.00664011	0.0389089
GRUETZMANN_PANCREATIC_CANCER_DN	-0.600633	-1.87166	0	0.0389664
BHATTACHARYA_EMBRYONIC_STEM_CELL	-0.601504	-1.85519	0.00616333	0.0430399
GRAESSMANN_RESPONSE_TO_MC_AND_DOXORUBICIN_DN	-0.374469	-1.85083	0.00771208	0.0438704
LEE_RECENT_THYMIC_EMIGRANT	-0.655	-1.84819	0.0109204	0.0442772
LINDGREN_BLADDER_CANCER_CLUSTER_3_UP	-0.526458	-1.84302	0.0164671	0.0454909
MARSON_BOUND_BY_FOXP3_UNSTIMULATED	-0.407271	-1.83329	0.0166898	0.0473752
SOTIRIOU_BREAST_CANCER_GRADE_1_VS_3_UP	-0.546068	-1.83437	0.00738553	0.0475415
BLALOCK_ALZHEIMERS_DISEASE_UP	-0.352361	-1.83054	0.0114504	0.0477353
BUYTAERT_PHOTODYNAMIC_THERAPY_STRESS_DN	-0.460272	-1.82292	0.0124654	0.0496074
RODRIGUES_THYROID_CARCINOMA_POORLY_DIFFERENTIATED_UP	-0.380058	-1.81468	0.0142857	0.0510329
WEST_ADRENOCORTICAL_TUMOR_UP	-0.534005	-1.81571	0.011713	0.0512174
DELACROIX_RAR_BOUND_ES	-0.546187	-1.81658	0.0224888	0.0512734
BENPORATH_SOX2_TARGETS	-0.447256	-1.7995	0.0172662	0.0550363
TARTE_PLASMA_CELL_VS_PLASMABLAST_DN	-0.377209	-1.80004	0.0144168	0.0553603
FLECHNER_PBL_KIDNEY_TRANSPLANT_OK_VS_DONOR_UP	-0.43089	-1.79433	0.0243205	0.055664
LINDGREN_BLADDER_CANCER_CLUSTER_1_UP	-0.675739	-1.79217	0.015528	0.0559671
NAKAMURA_TUMOR_ZONE_PERIPHERAL_VS_CENTRAL_DN	-0.525609	-1.79074	0.00783699	0.0559922
LI_AMPLIFIED_IN_LUNG_CANCER	-0.418874	-1.78761	0.0176152	0.056607
DAZARD_RESPONSE_TO_UV_NHEK_UP	-0.441562	-1.7844	0.0151099	0.056736
KEGG_GAP_JUNCTION	-0.667404	-1.78069	0.0143541	0.0574857
FEVR_CTNNB1_TARGETS_DN	-0.343629	-1.77208	0.02267	0.0603731
HOLLMANN_APOPTOSIS_VIA_CD40_UP	-0.45979	-1.76483	0.0146628	0.0627383
HILLION_HMGA1_TARGETS	-0.61	-1.75333	0.0174603	0.0668638
WONG_MITOCHONDRIA_GENE_MODULE	-0.38155	-1.74921	0.013587	0.0673896
MEISSNER_BRAIN_HCP_WITH_H3K4ME3_AND_H3K27ME3	-0.538385	-1.74445	0.0169231	0.0678219
BORCZUK_MALIGNANT_MESOTHELIOMA_UP	-0.417889	-1.74924	0.00949797	0.0679245
KIM_ALL_DISORDERS_DURATION_CORR_DN	-0.606507	-1.74246	0.017134	0.0681
RHEIN_ALL_GLUCOCORTICOID_THERAPY_DN	-0.370242	-1.7446	0.0197368	0.0683031
WANG_CISPLATIN_RESPONSE_AND_XPC_UP	-0.608918	-1.73856	0.00924499	0.0688297
CONCANNON_APOPTOSIS_BY_EPOXOMICIN_DN	-0.567651	-1.739	0.0218409	0.0691803
RODRIGUES_THYROID_CARCINOMA_ANAPLASTIC_UP	-0.368247	-1.7319	0.0220083	0.071126
REACTOME_HEDGEHOG_OFF_STATE	-0.534364	-1.72744	0.0219092	0.0722098
REACTOME_SIGNALING_BY_INTERLEUKINS	-0.469827	-1.72339	0.0214286	0.0735668
MILI_PSEUDOPODIA_HAPTOTAXIS_DN	-0.561994	-1.7136	0.0246533	0.0761782
REACTOME_SWITCHING_OF_ORIGINS_TO_A_POST_REPLICATIVE_STATE	-0.6	-1.71242	0.0247678	0.0762743
REACTOME_SIGNALING_BY_HEDGEHOG	-0.534364	-1.71585	0.0266667	0.0764155
HILLION_HMGA1B_TARGETS	-0.557383	-1.71388	0.0298742	0.0765841
ALCALA_APOPTOSIS	-0.65586	-1.70838	0.0200308	0.0776424
MORI_IMMATURE_B_LYMPHOCYTE_DN	-0.600885	-1.70316	0.0304487	0.079123
REACTOME_CLASS_I_MHC_MEDIATED_ANTIGEN_PROCESSING_PRESENTATION	-0.502459	-1.69397	0.0269865	0.0802453
REACTOME_HIV_INFECTION	-0.5975	-1.6944	0.0239617	0.080595
TIEN_INTESTINE_PROBIOTICS_24HR_UP	-0.358442	-1.69518	0.0280374	0.0807485
KYNG_RESPONSE_TO_H2O2	-0.588471	-1.69002	0.027735	0.0808197
GARY_CD5_TARGETS_DN	-0.403414	-1.69677	0.0247253	0.0810206
TARTE_PLASMA_CELL_VS_PLASMABLAST_UP	-0.427735	-1.69538	0.0280899	0.0812015
MUELLER_PLURINET	-0.40665	-1.6901	0.0247934	0.0813358
BYSTRYKH_HEMATOPOIESIS_STEM_CELL_QTL_TRANS	-0.42262	-1.68695	0.022792	0.0813633
REACTOME_MRNA_SPLICING	-0.428996	-1.68737	0.0270655	0.0816631
REACTOME_ADAPTIVE_IMMUNE_SYSTEM	-0.392889	-1.68253	0.0196906	0.0822861
SENGUPTA_NASOPHARYNGEAL_CARCINOMA_UP	-0.517797	-1.68365	0.0276074	0.0823286
WANG_SMARCE1_TARGETS_DN	-0.554163	-1.67952	0.0243531	0.0833221
CHIANG_LIVER_CANCER_SUBCLASS_UNANNOTATED_DN	-0.411665	-1.66693	0.0411348	0.0889746
WANG_RESPONSE_TO_GSK3_INHIBITOR_SB216763_DN	-0.435953	-1.65589	0.042292	0.0901234
BASAKI_YBX1_TARGETS_UP	-0.488582	-1.65816	0.0176991	0.0902461
REACTOME_MITOTIC_METAPHASE_AND_ANAPHASE	-0.411573	-1.66068	0.0209205	0.0905356
MARKEY_RB1_ACUTE_LOF_UP	-0.492641	-1.65963	0.0371517	0.090553
KEGG_SPLICEOSOME	-0.436587	-1.65607	0.0328571	0.090576
GEORGES_TARGETS_OF_MIR192_AND_MIR215	-0.465789	-1.66072	0.0223464	0.0910662
BILD_MYC_ONCOGENIC_SIGNATURE	-0.549787	-1.66104	0.0342146	0.0914711
SHEDDEN_LUNG_CANCER_POOR_SURVIVAL_A6	-0.462739	-1.65048	0.0353982	0.092551
MARSON_BOUND_BY_E2F4_UNSTIMULATED	-0.346751	-1.63741	0.029987	0.0992161
REACTOME_TRANSCRIPTIONAL_REGULATION_BY_RUNX2	-0.520718	-1.62857	0.0325077	0.103725
MILI_PSEUDOPODIA_HAPTOTAXIS_UP	-0.437794	-1.61544	0.035461	0.11053
REACTOME_HOST_INTERACTIONS_OF_HIV_FACTORS	-0.59601	-1.61111	0.0387722	0.112664
REACTOME_AUF1_HNRNP_D0_BINDS_AND_DESTABILIZES_MRNA	-0.598504	-1.60618	0.0448505	0.115188
REACTOME_RUNX1_REGULATES_TRANSCRIPTION_OF_GENES_INVOLVED_IN_DIFFERENTIATION_OF_HSCS	-0.598504	-1.60322	0.0322581	0.116354
REACTOME_TRANSCRIPTIONAL_REGULATION_BY_RUNX1	-0.598504	-1.60041	0.0334395	0.117387
MARTENS_BOUND_BY_PML_RARA_FUSION	-0.453943	-1.59361	0.0353461	0.118883
BOQUEST_STEM_CELL_CULTURED_VS_FRESH_UP	-0.552085	-1.59557	0.0521472	0.118966
REACTOME_MAPK6_MAPK4_SIGNALING	-0.598504	-1.59665	0.0438312	0.119064
REACTOME_ANTIGEN_PROCESSING_CROSS_PRESENTATION	-0.598504	-1.59424	0.0368	0.119186
REACTOME_NUCLEAR_ENVELOPE_NE_REASSEMBLY	-0.59601	-1.58613	0.0459016	0.120456
WEI_MYCN_TARGETS_WITH_E_BOX	-0.323859	-1.59019	0.0571429	0.120499
IVANOVA_HEMATOPOIESIS_LATE_PROGENITOR	-0.434215	-1.58233	0.0546763	0.120877
REACTOME_ANTIGEN_PROCESSING_UBIQUITINATION_PROTEASOME_DEGRADATION	-0.487328	-1.58813	0.0442478	0.121152
FERRANDO_T_ALL_WITH_MLL_ENL_FUSION_DN	-0.598504	-1.58256	0.0412698	0.121385
JOHNSTONE_PARVB_TARGETS_3_DN	-0.353518	-1.58343	0.0443828	0.121558
POMEROY_MEDULLOBLASTOMA_PROGNOSIS_DN	-0.461576	-1.5784	0.0472674	0.122928
YAMAZAKI_TCEB3_TARGETS_DN	-0.598504	-1.56894	0.0435484	0.126941
REACTOME_SCF_SKP2_MEDIATED_DEGRADATION_OF_P27_P21	-0.598504	-1.57053	0.042654	0.127238
ZHANG_RESPONSE_TO_CANTHARIDIN_DN	-0.442979	-1.56911	0.059593	0.127487
POMEROY_MEDULLOBLASTOMA_DESMOPLASIC_VS_CLASSIC_DN	-0.500689	-1.56426	0.0472561	0.128119
REACTOME_REGULATION_OF_MRNA_STABILITY_BY_PROTEINS_THAT_BIND_AU_RICH_ELEMENTS	-0.598504	-1.56432	0.0468019	0.128712
THEILGAARD_NEUTROPHIL_AT_SKIN_WOUND_DN	-0.587309	-1.5646	0.0424837	0.129138
GRAHAM_CML_DIVIDING_VS_NORMAL_QUIESCENT_UP	-0.513017	-1.55695	0.0532081	0.131628
REACTOME_PROCESSING_OF_CAPPED_INTRON_CONTAINING_PRE_MRNA	-0.378437	-1.55815	0.0425532	0.131637
MATSUDA_NATURAL_KILLER_DIFFERENTIATION	-0.454161	-1.554	0.041979	0.132096
BENPORATH_CYCLING_GENES	-0.37914	-1.55479	0.0624133	0.132344
ZWANG_TRANSIENTLY_UP_BY_2ND_EGF_PULSE_ONLY	-0.585539	-1.5482	0.0419355	0.133975
HELLER_HDAC_TARGETS_SILENCED_BY_METHYLATION_DN	-0.58307	-1.54879	0.0539291	0.134314
FERNANDEZ_BOUND_BY_MYC	-0.408574	-1.54944	0.0511364	0.134602
BLUM_RESPONSE_TO_SALIRASIB_DN	-0.405659	-1.54262	0.0619835	0.136289
BENPORATH_ES_1	-0.458281	-1.54355	0.0525526	0.136424
YAO_TEMPORAL_RESPONSE_TO_PROGESTERONE_CLUSTER_14	-0.493734	-1.53755	0.0650529	0.137721
MALONEY_RESPONSE_TO_17AAG_DN	-0.45875	-1.53602	0.0526316	0.138124
REACTOME_AGGREPHAGY	-0.564187	-1.53312	0.0492064	0.138146
ONKEN_UVEAL_MELANOMA_UP	-0.3508	-1.53782	0.0676796	0.138181
DAIRKEE_CANCER_PRONE_RESPONSE_BPA_E2	-0.474793	-1.53878	0.0638298	0.138203
PUJANA_XPRSS_INT_NETWORK	-0.499692	-1.53509	0.0788643	0.138248
WAKABAYASHI_ADIPOGENESIS_PPARG_RXRA_BOUND_8D	-0.416906	-1.53356	0.0680851	0.138479
KEGG_OXIDATIVE_PHOSPHORYLATION	-0.413717	-1.52833	0.0520984	0.139857
REACTOME_TRANSLOCATION_OF_SLC2A4_GLUT4_TO_THE_PLASMA_MEMBRANE	-0.578286	-1.52581	0.04375	0.141053
BENPORATH_MYC_TARGETS_WITH_EBOX	-0.360724	-1.51949	0.0710382	0.145144
REACTOME_CILIUM_ASSEMBLY	-0.566394	-1.51265	0.0632716	0.149534
REACTOME_FC_EPSILON_RECEPTOR_FCERI_SIGNALING	-0.586035	-1.50906	0.0691824	0.151665
REACTOME_RRNA_MODIFICATION_IN_THE_NUCLEUS_AND_CYTOSOL	-0.5225	-1.50799	0.0746753	0.151696
ENK_UV_RESPONSE_KERATINOCYTE_UP	-0.363171	-1.50485	0.0744526	0.152997
CUI_TCF21_TARGETS_2_UP	-0.453327	-1.50342	0.0564885	0.15332
GRESHOCK_CANCER_COPY_NUMBER_UP	-0.421877	-1.49988	0.0687593	0.15364
BRUINS_UVC_RESPONSE_LATE	-0.312669	-1.50101	0.0702211	0.154228
GRADE_COLON_AND_RECTAL_CANCER_UP	-0.388988	-1.49992	0.0706215	0.154313
OSWALD_HEMATOPOIETIC_STEM_CELL_IN_COLLAGEN_GEL_DN	-0.481203	-1.48873	0.0755008	0.161182
MITSIADES_RESPONSE_TO_APLIDIN_DN	-0.457097	-1.48733	0.0652504	0.161567
REACTOME_CYTOKINE_SIGNALING_IN_IMMUNE_SYSTEM	-0.370766	-1.486	0.0645161	0.161912
REACTOME_SEPARATION_OF_SISTER_CHROMATIDS	-0.387217	-1.48401	0.0609929	0.162742
REACTOME_AUTOPHAGY	-0.481203	-1.47972	0.0954545	0.164125
PEDERSEN_METASTASIS_BY_ERBB2_ISOFORM_7	-0.551881	-1.48019	0.0717781	0.1644
REACTOME_SELECTIVE_AUTOPHAGY	-0.481203	-1.48062	0.0948148	0.164769
DOANE_RESPONSE_TO_ANDROGEN_DN	-0.510518	-1.47231	0.0755008	0.169321
LEE_LIVER_CANCER_MYC_UP	-0.549649	-1.4673	0.0819672	0.171666
IVANOVA_HEMATOPOIESIS_EARLY_PROGENITOR	-0.551122	-1.46751	0.0890625	0.172265
REACTOME_ORGANELLE_BIOGENESIS_AND_MAINTENANCE	-0.486216	-1.46543	0.0820895	0.172383
WINNEPENNINCKX_MELANOMA_METASTASIS_UP	-0.396343	-1.46246	0.0772532	0.173968
KRIGE_RESPONSE_TO_TOSEDOSTAT_24HR_UP	-0.457781	-1.46051	0.0822123	0.174829
FULCHER_INFLAMMATORY_RESPONSE_LECTIN_VS_LPS_UP	-0.447236	-1.45616	0.0847201	0.177037
HAHTOLA_MYCOSIS_FUNGOIDES_CD4_DN	-0.5025	-1.45649	0.0972447	0.177531
SMID_BREAST_CANCER_BASAL_UP	-0.514879	-1.44756	0.0697306	0.181498
MOHANKUMAR_HOXA1_TARGETS_UP	-0.510039	-1.44804	0.0866774	0.181856
REACTOME_TCR_SIGNALING	-0.500738	-1.44813	0.075969	0.182513
HOEBEKE_LYMPHOID_STEM_CELL_DN	-0.539821	-1.44432	0.11746	0.182765
SENESE_HDAC1_AND_HDAC2_TARGETS_UP	-0.494397	-1.44449	0.0776256	0.183417
MULLIGHAN_MLL_SIGNATURE_1_UP	-0.538653	-1.44202	0.0777778	0.183924
LASTOWSKA_NEUROBLASTOMA_COPY_NUMBER_DN	-0.292348	-1.43852	0.106101	0.186224
REACTOME_THE_CITRIC_ACID_TCA_CYCLE_AND_RESPIRATORY_ELECTRON_TRANSPORT	-0.324773	-1.43517	0.0821192	0.188294
MOREAUX_MULTIPLE_MYELOMA_BY_TACI_DN	-0.544901	-1.43412	0.102686	0.188307
SANSOM_APC_TARGETS_REQUIRE_MYC	-0.466165	-1.42347	0.105422	0.196677
KRIGE_RESPONSE_TO_TOSEDOSTAT_6HR_UP	-0.401136	-1.42083	0.0860534	0.198253
RODWELL_AGING_KIDNEY_UP	-0.347408	-1.41914	0.0919067	0.199094
YAO_TEMPORAL_RESPONSE_TO_PROGESTERONE_CLUSTER_13	-0.408769	-1.41686	0.109281	0.200423
REACTOME_RESPIRATORY_ELECTRON_TRANSPORT	-0.317662	-1.40069	0.104683	0.214055
MARTINEZ_RESPONSE_TO_TRABECTEDIN_DN	-0.433155	-1.39874	0.111276	0.215124
REACTOME_ASYMMETRIC_LOCALIZATION_OF_PCP_PROTEINS	-0.519375	-1.39437	0.111811	0.217544
REACTOME_POST_TRANSLATIONAL_PROTEIN_MODIFICATION	-0.271283	-1.39505	0.122237	0.217712
PATIL_LIVER_CANCER	-0.335038	-1.39319	0.130374	0.217886
VECCHI_GASTRIC_CANCER_EARLY_UP	-0.363026	-1.39027	0.128986	0.219726
BROWNE_HCMV_INFECTION_20HR_UP	-0.481334	-1.38482	0.123418	0.224029
REACTOME_RESPIRATORY_ELECTRON_TRANSPORT_ATP_SYNTHESIS_BY_CHEMIOSMOTIC_COUPLING_AND_HEAT_PRODUCTION_BY_UNCOUPLING_PROTEINS	-0.317662	-1.38176	0.119624	0.22513
ANDERSEN_LIVER_CANCER_KRT19_UP	-0.479817	-1.38275	0.101227	0.225134
KAYO_AGING_MUSCLE_DN	-0.524651	-1.37908	0.131579	0.226745
SCHUHMACHER_MYC_TARGETS_UP	-0.45614	-1.37488	0.108271	0.229974
KRIEG_KDM3A_TARGETS_NOT_HYPOXIA	-0.521197	-1.36741	0.125198	0.236185
RATTENBACHER_BOUND_BY_CELF1	-0.452557	-1.36569	0.125567	0.237071
REACTOME_DISORDERS_OF_TRANSMEMBRANE_TRANSPORTERS	-0.51114	-1.36473	0.118314	0.237072
WELCSH_BRCA1_TARGETS_DN	-0.521197	-1.36041	0.132686	0.239656
HOLLEMAN_ASPARAGINASE_RESISTANCE_B_ALL_UP	-0.516931	-1.36127	0.129573	0.2397
WANG_RESPONSE_TO_GSK3_INHIBITOR_SB216763_UP	-0.528771	-1.35695	0.125796	0.24217
GAVIN_FOXP3_TARGETS_CLUSTER_T7	-0.505159	-1.35597	0.133333	0.242258
MOOTHA_PGC	-0.317949	-1.35426	0.140227	0.243152

## Sheet: FDR<0.05
GSEA pre-ranked in non pan-essential genes (FDR<0.05) in PPM1Dtr overexpressing mNSC (result shows gene-sets enriched in genes with negative LFC, FDR<0.25)
NAME	ES	NES	NOM p-val	FDR q-val	Annotation
REACTOME_MITOTIC_G2_G2_M_PHASES	-0.525097	-1.70611	0.0228659	0.0373443	Cell cycle/cell cycle checkpoints
BHATI_G2M_ARREST_BY_2METHOXYESTRADIOL_DN	-0.625954	-1.67284	0.0234742	0.0436536	Cell cycle/cell cycle checkpoints
REACTOME_CELL_CYCLE	-0.429889	-1.67231	0.0261708	0.0435384	Cell cycle/cell cycle checkpoints
DAZARD_UV_RESPONSE_CLUSTER_G1	-0.519676	-1.65167	0.0247453	0.0479384	Cell cycle/cell cycle checkpoints
REACTOME_THE_ROLE_OF_GTSE1_IN_G2_M_PROGRESSION_AFTER_G2_CHECKPOINT	-0.523077	-1.56914	0.0490342	0.0648196	Cell cycle/cell cycle checkpoints
REACTOME_CELL_CYCLE_MITOTIC	-0.418635	-1.56182	0.0576653	0.0664051	Cell cycle/cell cycle checkpoints
REACTOME_MITOTIC_G1_PHASE_AND_G1_S_TRANSITION	-0.529621	-1.47506	0.0648968	0.0978973	Cell cycle/cell cycle checkpoints
REACTOME_MITOTIC_METAPHASE_AND_ANAPHASE	-0.427803	-1.43164	0.083958	0.114904	Cell cycle/cell cycle checkpoints
REACTOME_M_PHASE	-0.427803	-1.42857	0.0918079	0.115931	Cell cycle/cell cycle checkpoints
REACTOME_APC_C_MEDIATED_DEGRADATION_OF_CELL_CYCLE_PROTEINS	-0.519084	-1.39176	0.106646	0.134026	Cell cycle/cell cycle checkpoints
REACTOME_MITOTIC_PROMETAPHASE	-0.504538	-1.34715	0.14003	0.156459	Cell cycle/cell cycle checkpoints
REACTOME_RESOLUTION_OF_SISTER_CHROMATID_COHESION	-0.504538	-1.30739	0.1562	0.177087	Cell cycle/cell cycle checkpoints
REACTOME_SEPARATION_OF_SISTER_CHROMATIDS	-0.413084	-1.29381	0.181818	0.186183	Cell cycle/cell cycle checkpoints
REACTOME_S_PHASE	-0.426509	-1.20585	0.227545	0.248798	Cell cycle/cell cycle checkpoints
MARTINEZ_RB1_AND_TP53_TARGETS_DN	-0.730096	-3.14437	0	0	TP53 pathway
MARTINEZ_TP53_TARGETS_DN	-0.696301	-2.97042	0	0	TP53 pathway
PUJANA_ATM_PCC_NETWORK	-0.512938	-2.62096	0	0	TP53 pathway
PUJANA_CHEK2_PCC_NETWORK	-0.56316	-2.60262	0	0	TP53 pathway
BRUINS_UVC_RESPONSE_VIA_TP53_GROUP_B	-0.652672	-1.78298	0.0164179	0.027819	TP53 pathway
REACTOME_TRANSCRIPTIONAL_REGULATION_BY_TP53	-0.603719	-1.73009	0.0181818	0.0339254	TP53 pathway
REACTOME_METABOLISM_OF_RNA	-0.619722	-3.67533	0	0
PUJANA_BRCA1_PCC_NETWORK	-0.619472	-3.61512	0	0
REACTOME_REGULATION_OF_EXPRESSION_OF_SLITS_AND_ROBOS	-0.61924	-3.46278	0	0
REACTOME_INFECTIOUS_DISEASE	-0.621519	-3.45141	0	0
REACTOME_NONSENSE_MEDIATED_DECAY_NMD	-0.639934	-3.43533	0	0
REACTOME_RRNA_PROCESSING	-0.639934	-3.43216	0	0
REACTOME_CELLULAR_RESPONSES_TO_EXTERNAL_STIMULI	-0.596628	-3.42227	0	0
REACTOME_INFLUENZA_INFECTION	-0.639934	-3.40579	0	0
REACTOME_DISEASE	-0.588753	-3.39266	0	0
REACTOME_RESPONSE_OF_EIF2AK4_GCN2_TO_AMINO_ACID_DEFICIENCY	-0.639934	-3.38347	0	0
REACTOME_EUKARYOTIC_TRANSLATION_ELONGATION	-0.639934	-3.38047	0	0
REACTOME_SIGNALING_BY_ROBO_RECEPTORS	-0.61924	-3.36948	0	0
REACTOME_TRANSLATION	-0.61255	-3.3592	0	0
REACTOME_SRP_DEPENDENT_COTRANSLATIONAL_PROTEIN_TARGETING_TO_MEMBRANE	-0.639934	-3.35794	0	0
REACTOME_EUKARYOTIC_TRANSLATION_INITIATION	-0.615449	-3.34086	0	0
KEGG_RIBOSOME	-0.635303	-3.33424	0	0
REACTOME_DEVELOPMENTAL_BIOLOGY	-0.563048	-3.31644	0	0
REACTOME_SELENOAMINO_ACID_METABOLISM	-0.61545	-3.31604	0	0
REACTOME_NERVOUS_SYSTEM_DEVELOPMENT	-0.574937	-3.26538	0	0
REACTOME_METABOLISM_OF_AMINO_ACIDS_AND_DERIVATIVES	-0.594095	-3.2513	0	0
MARTENS_TRETINOIN_RESPONSE_DN	-0.604132	-3.2391	0	0
HSIAO_HOUSEKEEPING_GENES	-0.597699	-3.08809	0	0
MARTINEZ_RB1_TARGETS_DN	-0.71646	-2.92415	0	0
DANG_BOUND_BY_MYC	-0.586037	-2.89042	0	0
DODD_NASOPHARYNGEAL_CARCINOMA_DN	-0.60326	-2.87327	0	0
KINSEY_TARGETS_OF_EWSR1_FLII_FUSION_UP	-0.613357	-2.74281	0	0
CAIRO_HEPATOBLASTOMA_CLASSES_UP	-0.601626	-2.72955	0	0
BILANGES_SERUM_AND_RAPAMYCIN_SENSITIVE_GENES	-0.618085	-2.68238	0	0
BENPORATH_MYC_MAX_TARGETS	-0.58871	-2.66412	0	0
NUYTTEN_EZH2_TARGETS_DN	-0.592742	-2.64196	0	0
PECE_MAMMARY_STEM_CELL_UP	-0.650794	-2.60385	0	0
WANG_TUMOR_INVASIVENESS_UP	-0.559794	-2.59845	0	0
JISON_SICKLE_CELL_DISEASE_DN	-0.638596	-2.57626	0	0
ONKEN_UVEAL_MELANOMA_DN	-0.614657	-2.57286	0	0
LEE_LIVER_CANCER_SURVIVAL_DN	-0.75011	-2.56439	0	0
LEE_BMP2_TARGETS_DN	-0.62251	-2.55102	0	0
GRAESSMANN_APOPTOSIS_BY_DOXORUBICIN_DN	-0.532733	-2.53331	0	0
CASORELLI_ACUTE_PROMYELOCYTIC_LEUKEMIA_DN	-0.692607	-2.4822	0	7.22e-05
KIM_BIPOLAR_DISORDER_OLIGODENDROCYTE_DENSITY_CORR_UP	-0.556746	-2.45622	0	0.000102
SPIELMAN_LYMPHOBLAST_EUROPEAN_VS_ASIAN_UP	-0.593626	-2.45113	0	9.94e-05
ACEVEDO_LIVER_TUMOR_VS_NORMAL_ADJACENT_TISSUE_UP	-0.580493	-2.44346	0	0.00013
REACTOME_ACTIVATION_OF_THE_MRNA_UPON_BINDING_OF_THE_CAP_BINDING_COMPLEX_AND_EIFS_AND_SUBSEQUENT_BINDING_TO_43S	-0.56469	-2.4385	0	0.000127
OSMAN_BLADDER_CANCER_DN	-0.605031	-2.42051	0	0.000153
DIAZ_CHRONIC_MEYLOGENOUS_LEUKEMIA_UP	-0.528231	-2.41065	0	0.00015
LOPEZ_MBD_TARGETS	-0.561237	-2.3912	0	0.000261
KIM_ALL_DISORDERS_OLIGODENDROCYTE_NUMBER_CORR_UP	-0.535856	-2.37503	0	0.000284
BLALOCK_ALZHEIMERS_DISEASE_DN	-0.59312	-2.3555	0	0.000362
BENPORATH_NANOG_TARGETS	-0.592885	-2.33786	0	0.000408
YAMASHITA_LIVER_CANCER_WITH_EPCAM_UP	-0.620761	-2.33736	0	0.000401
CHNG_MULTIPLE_MYELOMA_HYPERPLOID_UP	-0.649049	-2.32533	0	0.000446
FISCHER_DREAM_TARGETS	-0.615686	-2.31494	0	0.000461
ACEVEDO_LIVER_CANCER_UP	-0.606299	-2.3121	0	0.000478
WONG_EMBRYONIC_STEM_CELL_CORE	-0.529852	-2.29674	0	0.000567
FEVR_CTNNB1_TARGETS_DN	-0.557466	-2.26405	0	0.000778
KRIGE_RESPONSE_TO_TOSEDOSTAT_6HR_DN	-0.541833	-2.20667	0.00131234	0.00148665
TIEN_INTESTINE_PROBIOTICS_24HR_DN	-0.578291	-2.20156	0	0.00153082
KRIGE_RESPONSE_TO_TOSEDOSTAT_24HR_DN	-0.541833	-2.19146	0	0.00164577
REACTOME_RNA_POLYMERASE_II_TRANSCRIPTION	-0.505045	-2.19045	0	0.0017148
BENPORATH_PROLIFERATION	-0.726923	-2.17665	0	0.00191509
BRUINS_UVC_RESPONSE_LATE	-0.603409	-2.16655	0.00134771	0.00202033
BERENJENO_TRANSFORMED_BY_RHOA_UP	-0.559756	-2.15877	0.00130719	0.00205477
RODRIGUES_THYROID_CARCINOMA_POORLY_DIFFERENTIATED_UP	-0.543873	-2.13503	0	0.0026233
MUELLER_PLURINET	-0.687259	-2.12868	0	0.00280036
FLOTHO_PEDIATRIC_ALL_THERAPY_RESPONSE_UP	-0.675676	-2.12421	0	0.00286666
BYSTRYKH_HEMATOPOIESIS_STEM_CELL_QTL_TRANS	-0.620155	-2.10579	0	0.00379033
BLALOCK_ALZHEIMERS_DISEASE_UP	-0.525247	-2.10365	0.00271739	0.00385813
BIDUS_METASTASIS_UP	-0.735632	-2.1016	0	0.00386279
YOSHIMURA_MAPK8_TARGETS_DN	-0.735632	-2.09583	0	0.00400279
TIEN_INTESTINE_PROBIOTICS_24HR_UP	-0.631783	-2.09463	0	0.0040059
RODRIGUES_THYROID_CARCINOMA_ANAPLASTIC_UP	-0.557552	-2.08298	0.00820793	0.00435089
LINDGREN_BLADDER_CANCER_CLUSTER_3_UP	-0.684615	-2.07503	0	0.00457561
RHEIN_ALL_GLUCOCORTICOID_THERAPY_DN	-0.569778	-2.05442	0.00143885	0.00554461
MALONEY_RESPONSE_TO_17AAG_DN	-0.782443	-2.05149	0.00162602	0.0057447
WEI_MYCN_TARGETS_WITH_E_BOX	-0.599222	-2.05078	0.0027933	0.00567105
TIEN_INTESTINE_PROBIOTICS_6HR_UP	-0.561168	-2.04011	0	0.00614984
CHICAS_RB1_TARGETS_LOW_SERUM	-0.774809	-2.03232	0	0.00653788
BILANGES_SERUM_RESPONSE_TRANSLATION	-0.645386	-2.02772	0.00147493	0.00670258
HOLLEMAN_VINCRISTINE_RESISTANCE_ALL_DN	-0.699651	-2.01632	0.00298507	0.0072294
CUI_TCF21_TARGETS_2_UP	-0.774809	-2.01599	0.00156006	0.00722523
GEORGES_TARGETS_OF_MIR192_AND_MIR215	-0.727353	-2.01341	0.00310559	0.00722197
DANG_MYC_TARGETS_UP	-0.583658	-2.00602	0.00416667	0.00745752
WANG_RESPONSE_TO_GSK3_INHIBITOR_SB216763_DN	-0.622965	-1.9858	0.00140845	0.00878721
LI_AMPLIFIED_IN_LUNG_CANCER	-0.560282	-1.98138	0.00137552	0.00907698
TAKAO_RESPONSE_TO_UVB_RADIATION_UP	-0.704981	-1.97653	0.00151515	0.0093776
MOOTHA_MITOCHONDRIA	-0.568093	-1.96867	0.00549451	0.00983039
REACTOME_METABOLISM_OF_LIPIDS	-0.749982	-1.96262	0.0060423	0.0100995
KIM_MYC_AMPLIFICATION_TARGETS_UP	-0.596899	-1.9623	0.00424929	0.00998848
MANALO_HYPOXIA_DN	-0.596899	-1.93505	0.00449102	0.0121167
MARKEY_RB1_ACUTE_LOF_UP	-0.681992	-1.93487	0.0089153	0.0120006
GRAESSMANN_RESPONSE_TO_MC_AND_DOXORUBICIN_DN	-0.540212	-1.93045	0.00424328	0.0122819
POMEROY_MEDULLOBLASTOMA_PROGNOSIS_DN	-0.729714	-1.92529	0.00625	0.0126877
IVANOVA_HEMATOPOIESIS_LATE_PROGENITOR	-0.638462	-1.92509	0.00149477	0.0125855
BENPORATH_CYCLING_GENES	-0.617761	-1.92286	0.00284091	0.0126747
FLECHNER_PBL_KIDNEY_TRANSPLANT_OK_VS_DONOR_UP	-0.53125	-1.90902	0.0056338	0.0138786
VANOEVELEN_MYOGENESIS_SIN3A_TARGETS	-0.569767	-1.90383	0.00703235	0.0143499
DAZARD_RESPONSE_TO_UV_NHEK_UP	-0.546408	-1.88443	0.00994318	0.0163739
NAKAMURA_TUMOR_ZONE_PERIPHERAL_VS_CENTRAL_DN	-0.615661	-1.87953	0.00600601	0.0166369
TARTE_PLASMA_CELL_VS_PLASMABLAST_UP	-0.630769	-1.87942	0.00298063	0.016487
ZHANG_BREAST_CANCER_PROGENITORS_UP	-0.598456	-1.86276	0.0116279	0.0180413
RODWELL_AGING_KIDNEY_UP	-0.615385	-1.85418	0.00619195	0.0189679
MATSUDA_NATURAL_KILLER_DIFFERENTIATION	-0.659251	-1.8379	0.00597015	0.0209418
ENK_UV_RESPONSE_EPIDERMIS_DN	-0.558749	-1.82763	0.0100865	0.0221868
SOTIRIOU_BREAST_CANCER_GRADE_1_VS_3_UP	-0.610683	-1.82572	0.0151976	0.0221888
YAGI_AML_WITH_INV_16_TRANSLOCATION	-0.483424	-1.82201	0.00848656	0.0225398
MILI_PSEUDOPODIA_HAPTOTAXIS_DN	-0.71374	-1.82097	0.0128824	0.0224776
MILI_PSEUDOPODIA_HAPTOTAXIS_UP	-0.603846	-1.81968	0.00770416	0.0224034
KEGG_SPLICEOSOME	-0.6	-1.81319	0.00877193	0.0231416
REACTOME_PROCESSING_OF_CAPPED_INTRON_CONTAINING_PRE_MRNA	-0.6	-1.81075	0.011396	0.0234045
BOUDOUKHA_BOUND_BY_IGF2BP2	-0.683206	-1.80832	0.00621118	0.0235713
MARSON_BOUND_BY_E2F4_UNSTIMULATED	-0.57529	-1.7872	0.0100287	0.0273137
MOOTHA_PGC	-0.624521	-1.77605	0.00900901	0.0286893
MOOTHA_HUMAN_MITODB_6_2002	-0.563707	-1.77595	0.011713	0.0284794
STARK_PREFRONTAL_CORTEX_22Q11_DELETION_DN	-0.527132	-1.77137	0.0113314	0.0291681
GENTILE_UV_HIGH_DOSE_DN	-0.592308	-1.76869	0.00875912	0.0294431
LINDGREN_BLADDER_CANCER_CLUSTER_1_DN	-0.613027	-1.76692	0.0120301	0.0295735
SANA_RESPONSE_TO_IFNG_DN	-0.679389	-1.76006	0.00969305	0.0306002
LASTOWSKA_NEUROBLASTOMA_COPY_NUMBER_DN	-0.517049	-1.75976	0.0196353	0.0304076
GOBERT_OLIGODENDROCYTE_DIFFERENTIATION_UP	-0.580769	-1.75861	0.0101302	0.0304529
ENK_UV_RESPONSE_KERATINOCYTE_UP	-0.588461	-1.75559	0.0167939	0.0307827
TARTE_PLASMA_CELL_VS_PLASMABLAST_DN	-0.531337	-1.75555	0.015942	0.0305365
PATIL_LIVER_CANCER	-0.618917	-1.75444	0.0234009	0.0306215
WEST_ADRENOCORTICAL_TUMOR_UP	-0.658221	-1.74837	0.015361	0.0315522
REACTOME_MRNA_SPLICING	-0.622891	-1.74652	0.0177515	0.0316736
GRYDER_PAX3FOXO1_ENHANCERS_IN_TADS	-0.559462	-1.73385	0.0222883	0.0340237
BASAKI_YBX1_TARGETS_UP	-0.618296	-1.73148	0.0109204	0.0342382
WANG_CISPLATIN_RESPONSE_AND_XPC_UP	-0.657229	-1.73097	0.0139535	0.0340753
DELACROIX_RAR_BOUND_ES	-0.578779	-1.72302	0.0163205	0.0352925
ZHANG_RESPONSE_TO_CANTHARIDIN_DN	-0.664122	-1.72176	0.00936037	0.0352374
BOQUEST_STEM_CELL_CULTURED_VS_FRESH_UP	-0.636509	-1.72137	0.0186916	0.0350707
BUYTAERT_PHOTODYNAMIC_THERAPY_STRESS_DN	-0.616858	-1.71881	0.01875	0.0352437
NAKAMURA_TUMOR_ZONE_PERIPHERAL_VS_CENTRAL_UP	-0.613027	-1.71857	0.0150376	0.0350469
BLUM_RESPONSE_TO_SALIRASIB_DN	-0.617349	-1.71066	0.0351682	0.036476
ONKEN_UVEAL_MELANOMA_UP	-0.499857	-1.70409	0.0237762	0.0375874
JOHNSTONE_PARVB_TARGETS_3_DN	-0.477747	-1.70318	0.0220386	0.03751
LUI_THYROID_CANCER_PAX8_PPARG_DN	-0.586207	-1.67796	0.0270677	0.0433435
WONG_MITOCHONDRIA_GENE_MODULE	-0.565385	-1.67457	0.0336391	0.0439533
BENPORATH_SOX2_TARGETS	-0.521434	-1.67285	0.0338235	0.0439473
HOLLMANN_APOPTOSIS_VIA_CD40_UP	-0.59387	-1.67003	0.0284006	0.0437226
LUI_TARGETS_OF_PAX8_PPARG_FUSION	-0.625954	-1.66758	0.027439	0.0441572
KOBAYASHI_EGFR_SIGNALING_24HR_DN	-0.590038	-1.66158	0.0253968	0.0454049
CHICAS_RB1_TARGETS_CONFLUENT	-0.610687	-1.64787	0.0235479	0.0486046
REACTOME_THE_CITRIC_ACID_TCA_CYCLE_AND_RESPIRATORY_ELECTRON_TRANSPORT	-0.622137	-1.6477	0.0234742	0.0483775
KIM_ALL_DISORDERS_DURATION_CORR_DN	-0.622137	-1.64602	0.0255639	0.048581
BENPORATH_ES_1	-0.578544	-1.64055	0.0349014	0.0498626
YOSHIMURA_MAPK8_TARGETS_UP	-0.475606	-1.64007	0.0414286	0.0496508
BENPORATH_MYC_TARGETS_WITH_EBOX	-0.512964	-1.63772	0.032641	0.0499896
SCHLOSSER_SERUM_RESPONSE_DN	-0.57963	-1.63288	0.0273141	0.0510861
PAL_PRMT5_TARGETS_UP	-0.614504	-1.63181	0.0264386	0.0511228
SWEET_LUNG_CANCER_KRAS_UP	-0.625954	-1.62783	0.0384615	0.0519728
GARCIA_TARGETS_OF_FLI1_AND_DAX1_DN	-0.618321	-1.62675	0.0362538	0.0520379
REACTOME_RESPIRATORY_ELECTRON_TRANSPORT_ATP_SYNTHESIS_BY_CHEMIOSMOTIC_COUPLING_AND_HEAT_PRODUCTION_BY_UNCOUPLING_PROTEINS	-0.622137	-1.62637	0.0267717	0.0517854
GRUETZMANN_PANCREATIC_CANCER_DN	-0.574713	-1.62497	0.0353846	0.0518443
GRAESSMANN_APOPTOSIS_BY_SERUM_DEPRIVATION_UP	-0.573927	-1.62485	0.0351682	0.0515528
DAIRKEE_CANCER_PRONE_RESPONSE_BPA_E2	-0.575093	-1.62471	0.0424242	0.0512902
POMEROY_MEDULLOBLASTOMA_DESMOPLASIC_VS_CLASSIC_DN	-0.629771	-1.62471	0.0337942	0.0510053
REACTOME_MEMBRANE_TRAFFICKING	-0.505904	-1.62318	0.0423977	0.0511858
REACTOME_RESPIRATORY_ELECTRON_TRANSPORT	-0.622137	-1.62197	0.0346457	0.0513608
REACTOME_VESICLE_MEDIATED_TRANSPORT	-0.505904	-1.6215	0.0329341	0.0512436
MEISSNER_BRAIN_HCP_WITH_H3K4ME3_AND_H3K27ME3	-0.540171	-1.616	0.0322581	0.0525301
HOFFMANN_LARGE_TO_SMALL_PRE_BII_LYMPHOCYTE_UP	-0.610687	-1.61335	0.0325581	0.0530039
MORI_IMMATURE_B_LYMPHOCYTE_DN	-0.610687	-1.60816	0.028481	0.0545375
CONCANNON_APOPTOSIS_BY_EPOXOMICIN_DN	-0.614504	-1.60452	0.0338983	0.0553854
PURBEY_TARGETS_OF_CTBP1_AND_SATB1_UP	-0.610687	-1.6041	0.0298273	0.0552045
SHEDDEN_LUNG_CANCER_POOR_SURVIVAL_A6	-0.56705	-1.59953	0.0359937	0.056262
KIM_ALL_DISORDERS_CALB1_CORR_UP	-0.599237	-1.59443	0.040625	0.0575885
DUTERTRE_ESTRADIOL_RESPONSE_24HR_UP	-0.599237	-1.58231	0.0423862	0.0612593
REACTOME_ADAPTIVE_IMMUNE_SYSTEM	-0.471931	-1.5784	0.0584046	0.0621319
SCHLOSSER_MYC_TARGETS_REPRESSED_BY_SERUM	-0.587786	-1.5654	0.0453125	0.0656936
YAO_TEMPORAL_RESPONSE_TO_PROGESTERONE_CLUSTER_13	-0.591603	-1.55917	0.0395738	0.0669823
WINNEPENNINCKX_MELANOMA_METASTASIS_UP	-0.563218	-1.55248	0.0440252	0.0689964
LUI_THYROID_CANCER_CLUSTER_3	-0.58397	-1.54639	0.0502355	0.0707206
LEE_RECENT_THYMIC_EMIGRANT	-0.587786	-1.52133	0.0515933	0.0804554
REACTOME_POST_TRANSLATIONAL_PROTEIN_MODIFICATION	-0.410547	-1.51785	0.0616438	0.0814878
MARSON_BOUND_BY_FOXP3_UNSTIMULATED	-0.576336	-1.50517	0.063593	0.0862869
FERNANDEZ_BOUND_BY_MYC	-0.48671	-1.48067	0.08	0.0968083
GARY_CD5_TARGETS_DN	-0.496154	-1.47751	0.0785824	0.0978517
FLECHNER_BIOPSY_KIDNEY_TRANSPLANT_OK_VS_DONOR_UP	-0.474083	-1.47545	0.0888889	0.0982665
MOOTHA_VOXPHOS	-0.557252	-1.47298	0.0643564	0.0983386
VECCHI_GASTRIC_CANCER_EARLY_UP	-0.500194	-1.47246	0.0840456	0.098167
BORCZUK_MALIGNANT_MESOTHELIOMA_UP	-0.521073	-1.47013	0.071535	0.0986496
SWEET_LUNG_CANCER_KRAS_DN	-0.481924	-1.45834	0.0711111	0.103785
ENK_UV_RESPONSE_KERATINOCYTE_DN	-0.451005	-1.45801	0.0777126	0.103341
CHIANG_LIVER_CANCER_SUBCLASS_UNANNOTATED_DN	-0.521073	-1.45771	0.0705521	0.102944
KEGG_OXIDATIVE_PHOSPHORYLATION	-0.557252	-1.45758	0.0727848	0.102507
GOLDRATH_ANTIGEN_RESPONSE	-0.489235	-1.42589	0.0958084	0.116837
DOANE_RESPONSE_TO_ANDROGEN_DN	-0.533196	-1.42462	0.0998464	0.116947
KRIGE_RESPONSE_TO_TOSEDOSTAT_6HR_UP	-0.462918	-1.41666	0.107739	0.120772
WAKABAYASHI_ADIPOGENESIS_PPARG_RXRA_BOUND_8D	-0.492239	-1.39533	0.0896	0.132467
REACTOME_TRANSPORT_OF_SMALL_MOLECULES	-0.519084	-1.38329	0.106136	0.138527
REACTOME_SIGNALING_BY_INTERLEUKINS	-0.519084	-1.38285	0.135593	0.138152
BHATTACHARYA_EMBRYONIC_STEM_CELL	-0.519084	-1.37656	0.119449	0.141439
SENESE_HDAC1_TARGETS_UP	-0.512952	-1.36969	0.111782	0.144734
MARTINEZ_RB1_TARGETS_UP	-0.515418	-1.36568	0.111821	0.146676
REACTOME_CLASS_I_MHC_MEDIATED_ANTIGEN_PROCESSING_PRESENTATION	-0.519084	-1.36015	0.130031	0.149328
RICKMAN_TUMOR_DIFFERENTIATED_WELL_VS_POORLY_UP	-0.47691	-1.34783	0.136296	0.15673
GRADE_COLON_AND_RECTAL_CANCER_UP	-0.443098	-1.34404	0.145185	0.157882
REACTOME_HEDGEHOG_OFF_STATE	-0.443771	-1.339	0.128467	0.160438
GRESHOCK_CANCER_COPY_NUMBER_UP	-0.49741	-1.32535	0.137985	0.168829
BILD_MYC_ONCOGENIC_SIGNATURE	-0.503135	-1.32001	0.144393	0.171739
BASSO_B_LYMPHOCYTE_NETWORK	-0.500411	-1.31696	0.147287	0.17308
GRAESSMANN_APOPTOSIS_BY_DOXORUBICIN_UP	-0.487491	-1.31252	0.147416	0.175687
REACTOME_SIGNALING_BY_HEDGEHOG	-0.443771	-1.31123	0.171344	0.175851
REACTOME_ASPARAGINE_N_LINKED_GLYCOSYLATION	-0.457218	-1.31099	0.156589	0.175273
MILI_PSEUDOPODIA_CHEMOTAXIS_DN	-0.492928	-1.28769	0.168269	0.189898
REACTOME_COPI_MEDIATED_ANTEROGRADE_TRANSPORT	-0.47056	-1.26107	0.183121	0.209731
REACTOME_L1CAM_INTERACTIONS	-0.47056	-1.25792	0.18124	0.211416
REACTOME_CYTOKINE_SIGNALING_IN_IMMUNE_SYSTEM	-0.443038	-1.24145	0.210904	0.224145
REACTOME_TRANSPORT_TO_THE_GOLGI_AND_SUBSEQUENT_MODIFICATION	-0.47056	-1.23793	0.186047	0.226116
KEGG_ALZHEIMERS_DISEASE	-0.440428	-1.23547	0.217391	0.227257
REACTOME_ER_TO_GOLGI_ANTEROGRADE_TRANSPORT	-0.47056	-1.21859	0.226562	0.23997
KRIGE_RESPONSE_TO_TOSEDOSTAT_24HR_UP	-0.428746	-1.2105	0.224398	0.245813
