# Supplementary material for: PPM1D mutations are oncogenic drivers of de novo diffuse midline glioma formation
Source: Nat Commun. 2022 Feb 1;13:604. doi: 10.1038/s41467-022-28198-8 (PMC8807747; doi:10.1038/s41467-022-28198-8)
Supplement: Supplementary file 13 — Supplementary Data 10 [file 41467_2022_28198_MOESM13_ESM.xls]

## Sheet: FDR<0.25
GSEA pre-ranked in non pan-essential genes (FDR<0.25) in wild-type mNSC (result shows gene-sets enriched in genes with negative LFC, FDR<0.25)
NAME	ES	NES	NOM p-val	FDR q-val	Annotation
KEGG_RIBOSOME	-0.555544	-2.59821	0	0
REACTOME_RESPONSE_OF_EIF2AK4_GCN2_TO_AMINO_ACID_DEFICIENCY	-0.555539	-2.58683	0	0
REACTOME_NONSENSE_MEDIATED_DECAY_NMD	-0.547377	-2.56557	0	0
REACTOME_EUKARYOTIC_TRANSLATION_ELONGATION	-0.5402	-2.54443	0	0
REACTOME_INFLUENZA_INFECTION	-0.555539	-2.53021	0	0
REACTOME_SELENOAMINO_ACID_METABOLISM	-0.53432	-2.49036	0	0
REACTOME_EUKARYOTIC_TRANSLATION_INITIATION	-0.523585	-2.45092	0	0
REACTOME_SRP_DEPENDENT_COTRANSLATIONAL_PROTEIN_TARGETING_TO_MEMBRANE	-0.513216	-2.40239	0	0.000213
REACTOME_RRNA_PROCESSING	-0.494146	-2.34761	0	0.000471
REACTOME_METABOLISM_OF_AMINO_ACIDS_AND_DERIVATIVES	-0.452101	-2.20722	0	0.00162328
REACTOME_REGULATION_OF_EXPRESSION_OF_SLITS_AND_ROBOS	-0.443463	-2.16346	0	0.00272658
REACTOME_SIGNALING_BY_ROBO_RECEPTORS	-0.433781	-2.12007	0	0.00436561
REACTOME_METABOLISM_OF_RNA	-0.387452	-2.00273	0	0.0145758
REACTOME_ACTIVATION_OF_THE_MRNA_UPON_BINDING_OF_THE_CAP_BINDING_COMPLEX_AND_EIFS_AND_SUBSEQUENT_BINDING_TO_43S	-0.507902	-2.00944	0.00107643	0.0148396
REACTOME_TRANSLATION	-0.394179	-1.98519	0	0.0153377
REACTOME_INFECTIOUS_DISEASE	-0.387202	-1.986	0	0.0161859
REACTOME_NERVOUS_SYSTEM_DEVELOPMENT	-0.372647	-1.88718	0	0.0391566
REACTOME_CELLULAR_RESPONSES_TO_EXTERNAL_STIMULI	-0.344705	-1.79595	0	0.0846901
REACTOME_COPI_INDEPENDENT_GOLGI_TO_ER_RETROGRADE_TRAFFIC	-0.720174	-1.7598	0.00675676	0.107198
