# Supplementary material for: PPM1D mutations are oncogenic drivers of de novo diffuse midline glioma formation
Source: Nat Commun. 2022 Feb 1;13:604. doi: 10.1038/s41467-022-28198-8 (PMC8807747; doi:10.1038/s41467-022-28198-8)
Supplement: Supplementary file 14 — Supplementary Data 11 [file 41467_2022_28198_MOESM14_ESM.xls]

## Sheet: Sheet1
Cell Lines: BT869, SF7761, SU-DIPG-XIII, SU-DIPG-XVII
Drug	PPM1D Status	IC50 (uM)	SEM	p-value
AMG232	PPM1Dmut	0.02523	0.002735	0.0004
	PPM1D WT	62.18	1.23
RG7388	PPM1Dmut	0.04119	0.01104	0.0169
	PPM1D WT	13.53	1.775
Nutlin-3	PPM1Dmut	1.151	0.041	*
	PPM1D WT	*	*
Cell Lines: ICR-B184, QCTB-R059, HSJD-DIPG-008 PPM1D 1286delG, HSJD-DIPG-014A PPM1D 1451dupT, HSJD-DIPG-007 PPM1D P428fs
Drug	PPM1D Status	IC50 (uM)	SEM	p-value
AMG232	PPM1Dmut	0.01864	0.00697722	0.0525
	PPM1D WT	0.1845	0.0703
RG7388	PPM1Dmut	0.004277	0.00224235	0.0178
	PPM1D WT	4.493	1.271
*IC50 couldn’t be computed for resistant lines in this given range of concentrations
