# Supplementary material for: PPM1D mutations are oncogenic drivers of de novo diffuse midline glioma formation
Source: Nat Commun. 2022 Feb 1;13:604. doi: 10.1038/s41467-022-28198-8 (PMC8807747; doi:10.1038/s41467-022-28198-8)
Supplement: Supplementary file 15 — Supplementary Data 12 [file 41467_2022_28198_MOESM15_ESM.xls]

## Sheet: Sample_00_0025
Hugo_Symbol	Variant_Classification	Variant_Type	Reference_Allele	Tumor_Seq_Allele1	Tumor_Seq_Allele2	00_0025P_ccf	00_0025R_ccf
PPM1D	Nonsense_Mutation	SNP	T	T	G	0.99	1
ASH1L	Missense_Mutation	SNP	C	C	G	1	1
H3F3A	Missense_Mutation	SNP	A	A	T	1	1
MKX	Nonsense_Mutation	SNP	G	G	T	1	1
TRPV4	Missense_Mutation	SNP	C	C	T	0.97	0.89

## Sheet: Sample_10_417-5046
Hugo_Symbol	Variant_Classification	Variant_Type	Reference_Allele	Tumor_Seq_Allele1	Tumor_Seq_Allele2	10-417-5046-Tumor_research_ccf	10-417-5046A1_ccf	10-417-5046A2_ccf	10-417-5046A3_ccf	10-417-5046A4_ccf	10-417-5046A5_ccf	10-417-5046A6_ccf
PPM1D	Frame_Shift_Del	DEL	A	A	-	1	1	1	1	1	1	1
H3F3A	Missense_Mutation	SNP	A	A	T	1	1	1	1	1	1	1
ACVR1	Missense_Mutation	SNP	C	C	T	1	1	1	1	1	1	1
KBTBD4	Missense_Mutation	SNP	C	C	A	1	1	1	1	1	1	1
TCF7L2	Missense_Mutation	SNP	G	G	A	1	1	1	1	1	1	1
